# Supplementary material for: Identification of key yeast species and microbe–microbe interactions impacting larval growth of Drosophila in the wild
Source: eLife. 2023 Dec 27;12:RP90148. doi: 10.7554/eLife.90148 (PMC10752588; doi:10.7554/eLife.90148)
Supplement: Figure 1—figure supplement 2—source data 1. [file elife-90148-fig1-figsupp2-data1.xlsx]

## Sheet: A_B
sample	fun_copies	bac_copies
1_E	26144.2	8.01988e+07
1_L	3.4916e+07	160190437
2_E	8.1033e+06	1.52984e+08
2_L	5.38363e+07	2.7403e+08
3_E	1.78379e+06	2.46283e+08
3_L	2.39753e+07	1.49262e+08
4_E	3.61113e+07	1.02895e+08
4_L	3.40601e+07	7.78164e+07
5_E	2.68285e+07	2.25068e+08
5_L	3.27771e+07	1.06948e+08
6_E	164608	1.63059e+08
6_L	2.59965e+07	1173176225

## Sheet: C_D
sample	fun_copies	bac_copies
7_E	159738451	110429018
7_L	3.48884e+07	5.10718e+07
8_E	121523189	127040927
8_L	101518563	7.07386e+07
9_E	3.8674e+07	7.46119e+07
9_L	4.16137e+07	5.33092e+07
Blank_E	150397	8680.07
Blank_L	164957	13597.2

## Sheet: E_F
sample	fun_copies	bac_copies
7_E	1.81942e+07	1.78388e+07
7_L	4.09836e+07	2.15391e+06
8_E	4.44226e+07	1.33285e+07
8_L	2.31815e+07	589285
9_E	1.53808e+07	9.28374e+06
9_L	2.30521e+07	1.7541e+06
