# Supplementary material for: Identification of key yeast species and microbe–microbe interactions impacting larval growth of Drosophila in the wild
Source: eLife. 2023 Dec 27;12:RP90148. doi: 10.7554/eLife.90148 (PMC10752588; doi:10.7554/eLife.90148)
Supplement: Figure 2—source data 1. [file elife-90148-fig2-data1.xlsx]

## Sheet: A
condition	days AEL	pupae	SE
1	6	0	0
1	7	1.25	1.25
1	8	18.75	5.90727
1	9	52.5	1.44338
1	10	61.25	1.25
1	11	68.75	3.14576
1	12	70	2.04124
1	13	72.5	2.5
1	14	73.75	2.39357
1	15	73.75	2.39357
1	16	73.75	2.39357
1	17	73.75	2.39357
1	18	73.75	2.39357
1	19	73.75	2.39357
1	20	73.75	2.39357
1	21	75	2.04124
1	22	75	2.04124
1	23	75	2.04124
1	24	75	2.04124
1	25	75	2.04124
1	26	75	2.04124
1	27	75	2.04124
1	28	75	2.04124
2	6	0	0
2	7	0	0
2	8	0	0
2	9	0	0
2	10	0	0
2	11	5	3.53553
2	12	13.75	5.54339
2	13	23.75	7.4652
2	14	32.5	5.95119
2	15	38.75	4.26956
2	16	47.5	3.22749
2	17	53.75	3.14576
2	18	60	5.40062
2	19	65	5.40062
2	20	66.25	6.25
2	21	66.25	6.25
2	22	67.5	5.20416
2	23	67.5	5.20416
2	24	67.5	5.20416
2	25	68.75	4.26956
2	26	68.75	4.26956
2	27	70	5.40062
2	28	70	5.40062
2	29	71.25	5.15388
2	30	72.5	4.33013
2	31	72.5	4.33013
2	32	73.75	3.75
2	33	73.75	3.75
2	34	73.75	3.75
2	35	73.75	3.75
2	36	73.75	3.75
2	37	73.75	3.75
2	38	73.75	3.75
3	6	0	0
3	7	13.75	8.98494
3	8	31.25	7.1807
3	9	46.25	11.25
3	10	52.5	11.8145
3	11	58.75	11.6145
3	12	60	12.4164
3	13	63.75	11.6145
3	14	65	12.2474
3	15	67.5	11.9896
3	16	67.5	11.9896
3	17	67.5	11.9896
3	18	67.5	11.9896
Y2	6	0	0
Y2	7	55	2.88675
Y2	8	70	2.88675
Y2	9	70	2.88675
Y2	10	70	2.88675
Y2	11	70	2.88675
Y2	12	71.6667	4.40959
Y2	13	73.3333	3.33333
Y2	14	73.3333	3.33333
Y2	15	73.3333	3.33333
Y2	16	73.3333	3.33333
Y1	6	0	0
Y1	7	0	0
Y1	8	0	0
Y1	9	0	0
Y1	10	0	0
Y1	11	0	0
Y1	12	0	0
Y1	13	0	0
Y1	14	1.25	1.25
Y1	15	1.25	1.25
Y1	16	1.25	1.25
Y1	17	1.25	1.25
Y1	18	1.25	1.25
Y1	19	1.25	1.25
Y1	20	1.25	1.25
Y1	21	1.25	1.25
Y1	22	1.25	1.25
Y1	23	1.25	1.25
Y1	24	1.25	1.25
Y1	25	1.25	1.25
Y1	26	1.25	1.25
Y1	27	1.25	1.25
Y1	28	1.25	1.25
Y1	29	1.66667	1.44338
Y1	30	1.66667	1.44338
E	6	0	0
E	7	0	0
E	8	12.5	5.95119
E	9	42.5	7.5
E	10	57.5	6.61438
E	11	72.5	6.61438
E	12	78.75	7.1807
E	13	82.5	5.95119
E	14	82.5	5.95119
E	15	82.5	5.95119
E	16	82.5	5.95119
E	17	82.5	5.95119
E	18	82.5	5.95119
E	19	82.5	5.95119
E	20	82.5	5.95119
E	21	82.5	5.95119
E	22	82.5	5.95119
E	23	82.5	5.95119
GF	6	0	0
GF	7	0	0
GF	8	0	0
GF	9	0	0
GF	10	0	0
GF	11	0	0
GF	12	0	0
GF	13	0	0
GF	14	0	0
GF	15	0	0
GF	16	0	0
GF	17	0	0
GF	18	0	0
GF	19	0	0
GF	20	0	0
GF	21	0	0
GF	22	0	0
GF	23	0	0
GF	24	0	0
GF	25	0	0
GF	26	0	0
GF	27	0	0
GF	28	0	0
GF	29	0	0
GF	30	0	0
GF	31	0	0
GF	32	0	0
GF	33	0	0
GF	34	0	0
GF	35	0	0
GF	36	0	0
GF	37	0	0
GF	38	0	0

## Sheet: B
Pupariation (%)
1	2	3	Y1	Y2	E	GF
75	85	90	0	80	95	0
80	70	85	0	70	90	0
70	70	40	0	70	70	0
75	70	55	5		75	0
Developmental timing (days AEL)
1	2	3	Y1	Y2	E	GF
9	16	9	NA	7	11	NA
9	15	9	NA	7	9	NA
8	13	10	NA	7	9	NA
9	16	7	14		10	NA

## Sheet: C
condition	days AEL	pupae	SE
1	6	0	0
1	7	0	0
1	8	0	0
1	9	0	0
1	10	1.25	1.25
1	11	1.25	1.25
1	12	1.25	1.25
1	13	2.5	1.44338
1	14	3.75	2.39357
1	15	3.75	2.39357
1	16	3.75	2.39357
1	17	3.75	2.39357
1	18	5	2.04124
1	19	5	2.04124
1	20	6.25	2.39357
1	21	6.25	2.39357
1	22	6.25	2.39357
1	23	6.25	2.39357
1	24	6.25	2.39357
1	25	6.25	2.39357
1	26	6.25	2.39357
1	27	6.25	2.39357
2	6	0	0
2	7	0	0
2	8	0	0
2	9	27.5	1.44338
2	10	53.75	10.0778
2	11	60	8.89757
2	12	61.25	7.73924
2	13	61.25	7.73924
2	14	65	8.41625
2	15	65	8.41625
2	16	66.25	8.98494
2	17	67.5	7.77282
2	18	68.75	6.57489
2	19	68.75	6.57489
2	20	68.75	6.57489
3	6	0	0
3	7	5	3.53553
3	8	20	10.6066
3	9	56.25	5.15388
3	10	61.25	6.57489
3	11	66.25	6.25
3	12	70	7.3598
3	13	72.5	8.53913
3	14	72.5	8.53913
3	15	72.5	8.53913
3	16	72.5	8.53913
4	6	0	0
4	7	0	0
4	8	0	0
4	9	0	0
4	10	0	0
4	11	1.25	1.25
4	12	8.75	5.15388
4	13	17.5	5.95119
4	14	22.5	4.33013
4	15	26.25	5.54339
4	16	33.75	3.75
4	17	41.25	1.25
4	18	45	2.04124
4	19	46.25	1.25
4	20	47.5	1.44338
4	21	48.75	2.39357
4	22	51.25	3.14576
4	23	52.5	3.22749
4	24	55	4.56435
4	25	55	4.56435
4	26	55	4.56435
4	27	55	4.56435
4	28	55	4.56435
4	29	55	4.56435
4	30	55	4.56435
5	6	0	0
5	7	0	0
5	8	7.5	4.33013
5	9	36.25	7.73924
5	10	68.75	5.54339
5	11	71.25	6.25
5	12	72.5	7.21688
5	13	73.75	8.26009
5	14	73.75	8.26009
5	15	73.75	8.26009
6	6	0	0
6	7	0	0
6	8	16.25	6.57489
6	9	47.5	4.33013
6	10	63.75	2.39357
6	11	71.25	2.39357
6	12	75	3.53553
6	13	76.25	4.26956
6	14	76.25	4.26956
6	15	76.25	4.26956
7	6	0	0
7	7	0	0
7	8	0	0
7	9	0	0
7	10	1.25	1.25
7	11	10	3.53553
7	12	16.25	2.39357
7	13	22.5	1.44338
7	14	26.25	1.25
7	15	31.25	1.25
7	16	36.25	1.25
7	17	42.5	3.22749
7	18	42.5	3.22749
7	19	43.75	3.14576
7	20	45	3.53553
7	21	46.25	4.26956
7	22	46.25	4.26956
7	23	46.25	4.26956
7	24	48.75	4.73242
7	25	50	5
7	26	50	5
7	27	50	5
8	6	0	0
8	7	7.5	5.95119
8	8	32.5	10.3078
8	9	60	6.12372
8	10	68.75	3.14576
8	11	73.75	3.75
8	12	76.25	3.75
8	13	76.25	3.75
8	14	76.25	3.75
8	15	76.25	3.75
8	16	76.25	3.75
8	17	76.25	3.75
8	18	76.25	3.75
9	6	0	0
9	7	22.5	8.29156
9	8	48.75	2.39357
9	9	57.5	2.5
9	10	67.5	7.77282
9	11	71.25	9.43729
9	12	72.5	9.68246
9	13	73.75	8.75
9	14	73.75	8.75
9	15	73.75	8.75
Y1	6	0	0
Y1	7	0	0
Y1	8	0	0
Y1	9	0	0
Y1	10	0	0
Y1	11	0	0
Y1	12	0	0
Y1	13	0	0
Y1	14	1.66667	1.66667
Y1	15	1.66667	1.66667
Y1	16	3.33333	3.33333
Y1	17	3.33333	3.33333
Y1	18	5	2.88675
Y1	19	8.33333	4.40959
Y1	20	10	5.7735
Y1	21	10	5.7735
Y1	22	10	5.7735
Y1	23	10	5.7735
Y1	24	10	5.7735
Y1	25	10	5.7735
Y1	26	10	5.7735
Y2	6	0	0
Y2	7	0	0
Y2	8	0	0
Y2	9	0	0
Y2	10	0	0
Y2	11	0	0
Y2	12	0	0
Y2	13	0	0
Y2	14	0	0
Y2	15	0	0
Y2	16	1.66667	1.66667
Y2	17	1.66667	1.66667
Y2	18	3.33333	3.33333
Y2	19	3.33333	3.33333
Y2	20	5	5
Y2	21	5	5
Y2	22	5	5
Y2	23	5	5
Y2	24	5	5
Y2	25	5	5
Y2	26	5	5
Y2	27	5	5
Y2	28	5	5
Y2	29	5	5
Y2	30	5	5
L	6	0	0
L	7	0	0
L	8	0	0
L	9	0	0
L	10	0	0
L	11	0	0
L	12	0	0
L	13	0	0
L	14	0	0
L	15	0	0
L	16	0	0
L	17	0	0
L	18	0	0
L	19	0	0
L	20	0	0
L	21	0	0
L	22	0	0
L	23	0	0
L	24	0	0
L	25	0	0
L	26	0	0
L	27	0	0
L	28	0	0
L	29	0	0
L	30	0	0
L	31	0	0
L	32	0	0
L	33	0	0
L	34	0	0
L	35	0	0
L	36	0	0
L	37	0	0
L	38	0	0
L	39	0	0
L	40	0	0
L	41	0	0
L	42	0	0
L	43	0	0
L	44	0	0
A	6	0	0
A	7	0	0
A	8	0	0
A	9	0	0
A	10	0	0
A	11	0	0
A	12	0	0
A	13	0	0
A	14	0	0
A	15	0	0
A	16	0	0
A	17	0	0
A	18	5	3.53553
A	19	7.5	4.78714
A	20	7.5	4.78714
A	21	7.5	4.78714
A	22	7.5	4.78714
A	23	8.75	5.15388
A	24	10	5.7735
A	25	10	5.7735
A	26	10	5.7735
A	27	12.5	7.5
A	28	13.75	8.00391
A	29	13.75	8.00391
A	30	13.75	8.00391
A	31	13.75	8.00391
A	32	13.75	8.00391
A	33	13.75	8.00391
A	34	13.75	8.00391
A	35	13.75	8.00391
A	36	13.75	8.00391
A	37	13.75	8.00391
A	38	13.75	8.00391
A	39	13.75	8.00391
A	40	13.75	8.00391
A	41	13.75	8.00391
A	42	13.75	8.00391
A	43	13.75	8.00391
A	44	13.75	8.00391
E	6	0	0
E	7	0	0
E	8	1.25	1.25
E	9	12.5	9.24211
E	10	31.25	8.00391
E	11	60	5
E	12	68.75	1.25
E	13	77.5	3.22749
E	14	80	3.53553
E	15	80	3.53553
E	16	82.5	3.22749
E	17	82.5	3.22749
E	18	82.5	3.22749
E	19	82.5	3.22749
E	20	82.5	3.22749
E	21	82.5	3.22749
E	22	82.5	3.22749
GF	6	0	0
GF	7	0	0
GF	8	0	0
GF	9	0	0
GF	10	0	0
GF	11	0	0
GF	12	0	0
GF	13	0	0
GF	14	0	0
GF	15	0	0
GF	16	0	0
GF	17	0	0
GF	18	0	0
GF	19	0	0
GF	20	0	0
GF	21	0	0
GF	22	0	0
GF	23	0	0
GF	24	0	0
GF	25	0	0
GF	26	0	0
GF	27	0	0
GF	28	0	0
GF	29	0	0
GF	30	0	0
GF	31	0	0
GF	32	0	0
GF	33	0	0
GF	34	0	0
GF	35	0	0
GF	36	0	0
GF	37	0	0
GF	38	0	0
GF	39	0	0
GF	40	0	0
GF	41	0	0
GF	42	0	0
GF	43	0	0
GF	44	0	0

## Sheet: D
Pupariation (%)
1	2	3	4	5	6	7	8	9	Y1	Y2	L	A	E	GF
5	75	50	60	55	85	55	85	55	20	15	0	30	75	0
10	80	80	50	70	75	55	70	80	10	0	0	25	90	0
10	70	90	65	75	65	55	70	95	0	0	0	0	85	0
0	50	70	45	95	80	35	80	65	NA	NA	NA	0	80	0
Developmental timing (days AEL)
1	2	3	4	5	6	7	8	9	Y1	Y2	L	A	E	GF
18	10	8	16	9	9	15	8	8	16	18	NA	23	9	NA
13	10	9	13	9	10	15	8	8	18	NA	NA	18	11	NA
10	10	9	17	10	8	15	8	9	NA	NA	NA	NA	11	NA
NA	9	9	13	10	9	12	9	7	NA	NA	NA	NA	11	NA

## Sheet: E
condition	days AEL	pupae	SE
1	6	0	0
1	7	0	0
1	8	0	0
1	9	0	0
1	10	0	0
1	11	0	0
1	12	0	0
1	13	0	0
1	14	0	0
1	15	0	0
1	16	0	0
1	17	0	0
1	18	0	0
1	19	0	0
1	20	0	0
1	21	1.66667	1.44338
1	22	5	2.5
1	23	5	2.5
1	24	8.33333	1.44338
1	25	10	0
1	26	13.3333	1.44338
1	27	15	2.5
1	28	15	2.5
1	29	15	2.5
2	6	0	0
2	7	0	0
2	8	0	0
2	9	0	0
2	10	17.5	7.5
2	11	38.75	9.43729
2	12	53.75	4.26956
2	13	62.5	3.22749
2	14	70	2.04124
2	15	75	2.04124
2	16	75	2.04124
2	17	75	2.04124
2	18	76.25	3.14576
2	19	78.75	4.26956
2	20	78.75	4.26956
2	21	78.75	4.26956
2	22	78.75	4.26956
2	23	78.75	4.26956
2	24	78.75	4.26956
2	25	78.75	4.26956
2	26	80	4.08248
2	27	80	4.08248
2	28	80	4.08248
2	29	80	4.08248
3	6	0	0
3	7	0	0
3	8	0	0
3	9	2.5	2.5
3	10	8.75	5.90727
3	11	23.75	8.75
3	12	35	9.35414
3	13	52.5	4.33013
3	14	58.75	2.39357
3	15	61.25	1.25
3	16	62.5	1.44338
3	17	62.5	1.44338
3	18	65	2.04124
3	19	66.25	1.25
3	20	66.25	1.25
3	21	66.25	1.25
3	22	66.25	1.25
3	23	66.25	1.25
3	24	66.25	1.25
3	25	66.25	1.25
3	26	66.25	1.25
3	27	66.25	1.25
3	28	66.25	1.25
3	29	66.25	1.25
4	6	0	0
4	7	0	0
4	8	0	0
4	9	0	0
4	10	17.5	4.78714
4	11	42.5	7.77282
4	12	53.75	5.54339
4	13	62.5	4.33013
4	14	70	0
4	15	70	0
4	16	72.5	1.44338
4	17	73.75	1.25
4	18	75	2.04124
4	19	78.75	4.26956
4	20	78.75	4.26956
4	21	78.75	4.26956
4	22	78.75	4.26956
Y	6	0	0
Y	7	0	0
Y	8	0	0
Y	9	0	0
Y	10	0	0
Y	11	0	0
Y	12	0	0
Y	13	0	0
Y	14	0	0
Y	15	0	0
Y	16	0	0
Y	17	0	0
Y	18	0	0
Y	19	0	0
Y	20	0	0
L	6	0	0
L	7	0	0
L	8	0	0
L	9	0	0
L	10	0	0
L	11	0	0
L	12	0	0
L	13	0	0
L	14	0	0
L	15	0	0
L	16	0	0
L	17	0	0
L	18	0	0
L	19	0	0
L	20	0	0
L	21	0	0
L	22	0	0
A	6	0	0
A	7	0	0
A	8	0	0
A	9	0	0
A	10	0	0
A	11	0	0
A	12	0	0
A	13	0	0
A	14	0	0
A	15	0	0
A	16	0	0
A	17	0	0
A	18	0	0
A	19	0	0
A	20	0	0
A	21	0	0
A	22	0	0
A	23	0	0
A	24	0	0
A	25	0	0
A	26	0	0
GF	6	0	0
GF	7	0	0
GF	8	0	0
GF	9	0	0
GF	10	0	0
GF	11	0	0
GF	12	0	0
GF	13	0	0
GF	14	0	0
GF	15	0	0
GF	16	0	0
GF	17	0	0
GF	18	0	0
GF	19	0	0
GF	20	0	0
GF	21	0	0
GF	22	0	0
GF	23	0	0
GF	24	0	0
GF	25	0	0
GF	26	0	0
GF	27	0	0
GF	28	0	0
GF	29	0	0
GF	30	0	0
GF	31	0	0
GF	34	0	0
GF	35	0	0
GF	36	0	0

## Sheet: F
Pupariation (%)
1	2	3	4	Y	L	A	GF
20	80	70	90	0	0	0	0
15	70	65	80	0	0	NA	0
10	90	65	70	0	0	0	0
NA	80	65	75	0	0	0	0
Developmental timing (days AEL)
1	2	3	4	Y	L	A	GF
22	11	11	13	NA	NA	NA	NA
24	10	12	11	NA	NA	NA	NA
24	12	13	11	NA	NA	NA	NA
NA	12	12	11	NA	NA	NA	NA
