# Supplementary material for: Identification of key yeast species and microbe–microbe interactions impacting larval growth of Drosophila in the wild
Source: eLife. 2023 Dec 27;12:RP90148. doi: 10.7554/eLife.90148 (PMC10752588; doi:10.7554/eLife.90148)
Supplement: Figure 2—figure supplement 1—source data 1. [file elife-90148-fig2-figsupp1-data1.xlsx]

## Sheet: A
condition	days AEL	pupae	SE
1	6	0	0
1	7	1.25	1.25
1	8	18.75	5.90727
1	9	52.5	1.44338
1	10	61.25	1.25
1	11	68.75	3.14576
1	12	70	2.04124
1	13	72.5	2.5
1	14	73.75	2.39357
1	15	73.75	2.39357
1	16	73.75	2.39357
1	17	73.75	2.39357
1	18	73.75	2.39357
1	19	73.75	2.39357
1	20	73.75	2.39357
1	21	75	2.04124
1	22	75	2.04124
1	23	75	2.04124
1	24	75	2.04124
1	25	75	2.04124
1	26	75	2.04124
1	27	75	2.04124
1	28	75	2.04124
2	6	0	0
2	7	50	5
2	8	62.5	1.44338
2	9	65	0
2	10	66.25	1.25
2	11	66.25	1.25
2	12	66.25	1.25
2	13	66.25	1.25
2	14	67.5	1.44338
2	15	67.5	1.44338
2	16	67.5	1.44338
3	6	0	0
3	7	13.75	8.98494
3	8	31.25	7.1807
3	9	46.25	11.25
3	10	52.5	11.8145
3	11	58.75	11.6145
3	12	60	12.4164
3	13	63.75	11.6145
3	14	65	12.2474
3	15	67.5	11.9896
3	16	67.5	11.9896
3	17	67.5	11.9896
3	18	67.5	11.9896
Y1	6	0	0
Y1	7	55	2.88675
Y1	8	70	2.88675
Y1	9	70	2.88675
Y1	10	70	2.88675
Y1	11	70	2.88675
Y1	12	71.6667	4.40959
Y1	13	73.3333	3.33333
Y1	14	73.3333	3.33333
Y1	15	73.3333	3.33333
Y1	16	73.3333	3.33333
Y2	6	0	0
Y2	7	0	0
Y2	8	0	0
Y2	9	0	0
Y2	10	0	0
Y2	11	0	0
Y2	12	0	0
Y2	13	0	0
Y2	14	1.25	1.25
Y2	15	1.25	1.25
Y2	16	1.25	1.25
Y2	17	1.25	1.25
Y2	18	1.25	1.25
Y2	19	1.25	1.25
Y2	20	1.25	1.25
Y2	21	1.25	1.25
Y2	22	1.25	1.25
Y2	23	1.25	1.25
Y2	24	1.25	1.25
Y2	25	1.25	1.25
Y2	26	1.25	1.25
Y2	27	1.25	1.25
Y2	28	1.25	1.25
Y2	29	1.66667	1.44338
Y2	30	1.66667	1.44338
E	6	0	0
E	7	0	0
E	8	12.5	5.95119
E	9	42.5	7.5
E	10	57.5	6.61438
E	11	72.5	6.61438
E	12	78.75	7.1807
E	13	82.5	5.95119
E	14	82.5	5.95119
E	15	82.5	5.95119
E	16	82.5	5.95119
E	17	82.5	5.95119
E	18	82.5	5.95119
E	19	82.5	5.95119
E	20	82.5	5.95119
E	21	82.5	5.95119
E	22	82.5	5.95119
E	23	82.5	5.95119
GF	6	0	0
GF	7	0	0
GF	8	0	0
GF	9	0	0
GF	10	0	0
GF	11	0	0
GF	12	0	0
GF	13	0	0
GF	14	0	0
GF	15	0	0
GF	16	0	0
GF	17	0	0
GF	18	0	0
GF	19	0	0
GF	20	0	0
GF	21	0	0
GF	22	0	0
GF	23	0	0
GF	24	0	0
GF	25	0	0
GF	26	0	0
GF	27	0	0
GF	28	0	0
GF	29	0	0
GF	30	0	0
GF	31	0	0
GF	32	0	0
GF	33	0	0
GF	34	0	0
GF	35	0	0
GF	36	0	0
GF	37	0	0
GF	38	0	0

## Sheet: B
Pupariation (%)
1	2	3	Y1	Y2	E	GF
75	65	90	80	0	95	0
80	65	85	70	0	90	0
70	70	40	70	0	70	0
75	70	55	NA	5	75	0
Developmental timing (days AEL)
1	2	3	Y1	Y2	E	GF
9	7	9	7	NA	11	NA
9	7	9	7	NA	9	NA
8	7	10	7	NA	9	NA
9	7	7	NA	14	10	NA

## Sheet: C
condition	days AEL	pupae	SE
1	6	0	0
1	7	25	5.7735
1	8	50	7.63763
1	9	56.6667	10.9291
1	10	58.3333	11.6667
1	11	61.6667	8.33333
1	12	63.3333	6.66667
1	13	65	7.63763
1	14	65	7.63763
1	15	65	7.63763
1	16	66.6667	6.00925
1	17	66.6667	6.00925
1	18	66.6667	6.00925
2	6	0	0
2	7	1.66667	1.66667
2	8	35	2.88675
2	9	50	2.88675
2	10	55	2.88675
2	11	56.6667	4.40959
2	12	56.6667	4.40959
2	13	56.6667	4.40959
2	14	56.6667	4.40959
2	15	56.6667	4.40959
2	16	58.3333	6.00925
2	17	58.3333	6.00925
2	18	58.3333	6.00925
3	6	0	0
3	7	8.33333	8.33333
3	8	30	8.66025
3	9	45	8.66025
3	10	60	7.63763
3	11	63.3333	9.27961
3	12	66.6667	10.9291
3	13	68.3333	11.6667
3	14	68.3333	11.6667
3	15	68.3333	11.6667
4	6	0	0
4	7	0	0
4	8	0	0
4	9	0	0
4	10	3.33333	1.66667
4	11	11.6667	3.33333
4	12	15	2.88675
4	13	18.3333	4.40959
4	14	23.3333	4.40959
4	15	25	5
4	16	26.6667	6.00925
4	17	33.3333	4.40959
4	18	36.6667	3.33333
4	19	41.6667	1.66667
4	20	43.3333	1.66667
4	21	45	2.88675
4	22	46.6667	4.40959
4	23	46.6667	4.40959
4	24	46.6667	4.40959
4	25	53.3333	6.00925
4	26	53.3333	6.00925
4	27	56.6667	6.66667
4	28	56.6667	6.66667
4	29	56.6667	6.66667
4	30	56.6667	6.66667
4	31	56.6667	6.66667
4	32	56.6667	6.66667
4	33	56.6667	6.66667
4	34	56.6667	6.66667
4	35	56.6667	6.66667
4	36	56.6667	6.66667
4	37	56.6667	6.66667
4	38	56.6667	6.66667
4	39	56.6667	6.66667
4	40	56.6667	6.66667
5	6	0	0
5	7	10	7.63763
5	8	36.6667	3.33333
5	9	53.3333	1.66667
5	10	55	2.88675
5	11	60	0
5	12	63.3333	3.33333
5	13	66.6667	6.66667
5	14	68.3333	6.00925
5	15	68.3333	6.00925
5	16	70	7.63763
5	17	70	7.63763
5	18	70	7.63763
5	19	70	7.63763
5	20	71.6667	9.27961
5	21	71.6667	9.27961
5	22	71.6667	9.27961
5	23	71.6667	9.27961
5	24	71.6667	9.27961
6	6	0	0
6	7	18.3333	10.1379
6	8	43.3333	1.66667
6	9	48.3333	3.33333
6	10	55	2.88675
6	11	61.6667	3.33333
6	12	61.6667	3.33333
6	13	63.3333	4.40959
6	14	63.3333	4.40959
6	15	65	5.7735
6	16	68.3333	8.81917
6	17	68.3333	8.81917
6	18	68.3333	8.81917
6	19	68.3333	8.81917
7	6	0	0
7	7	11.6667	3.33333
7	8	36.6667	4.40959
7	9	43.3333	1.66667
7	10	50	2.88675
7	11	53.3333	4.40959
7	12	53.3333	4.40959
7	13	56.6667	6.00925
7	14	56.6667	6.00925
7	15	56.6667	6.00925
7	16	56.6667	6.00925
7	17	56.6667	6.00925
7	18	58.3333	6.66667
7	19	60	7.63763
7	20	60	7.63763
7	21	60	7.63763
7	22	60	7.63763
7	23	60	7.63763
7	24	60	7.63763
7	25	60	7.63763
7	26	60	7.63763
7	27	60	7.63763
7	28	60	7.63763
7	29	60	7.63763
8	6	0	0
8	7	18.3333	7.26483
8	8	30	5
8	9	51.6667	7.26483
8	10	55	5.7735
8	11	58.3333	8.81917
8	12	60	10.4083
8	13	65	10
8	14	65	10
8	15	65	10
8	16	65	10
8	17	65	10
8	18	65	10
8	19	65	10
8	20	65	10
8	21	65	10
8	22	65	10
8	23	65	10
8	24	65	10
9	6	0	0
9	7	26.6667	1.66667
9	8	38.3333	6.00925
9	9	50	10.4083
9	10	56.6667	10.9291
9	11	63.3333	13.0171
9	12	65	11.547
9	13	68.3333	10.1379
9	14	68.3333	10.1379
9	15	68.3333	10.1379
9	16	68.3333	10.1379
9	17	68.3333	10.1379
9	18	68.3333	10.1379
9	19	68.3333	10.1379
9	20	68.3333	10.1379
Y1	6	0	0
Y1	7	0	0
Y1	8	0	0
Y1	9	0	0
Y1	10	0	0
Y1	11	0	0
Y1	12	0	0
Y1	13	0	0
Y1	14	1.66667	1.66667
Y1	15	1.66667	1.66667
Y1	16	1.66667	1.66667
Y1	17	1.66667	1.66667
Y1	18	1.66667	1.66667
Y1	19	1.66667	1.66667
Y1	20	1.66667	1.66667
Y1	21	1.66667	1.66667
Y1	22	1.66667	1.66667
Y2	6	0	0
Y2	7	26.6667	6.00925
Y2	8	43.3333	4.40959
Y2	9	45	5.7735
Y2	10	48.3333	3.33333
Y2	11	50	2.88675
Y2	12	50	2.88675
Y2	13	50	2.88675
L	6	0	0
L	7	0	0
L	8	0	0
L	9	0	0
L	10	0	0
L	11	0	0
L	12	0	0
L	13	0	0
L	14	0	0
L	15	0	0
L	16	0	0
L	17	0	0
L	18	0	0
L	19	8.33333	1.66667
L	20	8.33333	1.66667
L	21	10	2.88675
L	22	10	2.88675
L	23	11.6667	1.66667
L	24	13.3333	1.66667
L	25	13.3333	1.66667
L	26	13.3333	1.66667
L	27	13.3333	1.66667
L	28	13.3333	1.66667
L	29	13.3333	1.66667
L	30	13.3333	1.66667
L	31	13.3333	1.66667
L	32	13.3333	1.66667
L	33	13.3333	1.66667
L	34	13.3333	1.66667
L	35	13.3333	1.66667
L	36	13.3333	1.66667
L	37	13.3333	1.66667
L	38	13.3333	1.66667
L	39	13.3333	1.66667
L	40	13.3333	1.66667
L	41	13.3333	1.66667
L	42	13.3333	1.66667
L	43	13.3333	1.66667
L	44	13.3333	1.66667
L	45	15	2.88675
L	46	15	2.88675
L	47	15	2.88675
E	6	0	0
E	7	0	0
E	8	10	7.63763
E	9	35	10
E	10	43.3333	6.00925
E	11	56.6667	11.6667
E	12	60	10.4083
E	13	61.6667	8.81917
E	14	65	7.63763
E	15	65	7.63763
E	16	66.6667	8.81917
E	17	66.6667	8.81917
E	18	66.6667	8.81917
GF	6	0	0
GF	7	0	0
GF	8	0	0
GF	9	0	0
GF	10	0	0
GF	11	0	0
GF	12	0	0
GF	13	0	0
GF	14	0	0
GF	15	0	0
GF	16	0	0
GF	17	0	0
GF	18	0	0
GF	19	0	0
GF	20	0	0
GF	21	0	0
GF	22	0	0
GF	23	0	0
GF	24	0	0
GF	25	0	0
GF	26	0	0
GF	27	0	0
GF	28	0	0
GF	29	0	0
GF	30	0	0
GF	31	0	0
GF	32	0	0
GF	33	0	0
GF	34	0	0
GF	35	0	0
GF	36	0	0

## Sheet: D
Pupariation (%)
1	2	3	4	5	6	7	8	9	Y1	Y2	L	E	GF
70	70	45	50	65	65	70	55	50	0	45	15	80	0
75	55	80	70	90	85	45	85	85	0	55	10	70	0
55	50	80	50	60	55	65	55	70	5	50	20	50	0
Developmental timing (days AEL)
1	2	3	4	5	6	7	8	9	Y1	Y2	L	E	GF
8	8	7	13	8	8	8	7	7	NA	8	19	10	NA
8	8	10	19	9	9	8	9	8	NA	7	19	9	NA
7	8	9	14	8	7	9	9	8	14	7	19	9	NA

## Sheet: E
condition	days AEL	pupae	SE
1	6	0	0
1	7	0	0
1	8	0	0
1	9	0	0
1	10	0	0
1	11	0	0
1	12	0	0
1	13	0	0
1	14	0	0
1	15	0	0
1	16	0	0
1	17	1.25	1.25
1	18	5	2.04124
1	19	5	2.04124
1	20	5	2.04124
1	21	5	2.04124
1	22	5	2.04124
1	23	5	2.04124
1	24	5	2.04124
1	25	5	2.04124
1	26	6.25	2.39357
1	27	6.25	2.39357
1	28	6.25	2.39357
1	29	6.25	2.39357
1	30	6.25	2.39357
1	31	6.25	2.39357
1	34	6.25	2.39357
1	35	6.25	2.39357
1	36	6.25	2.39357
2	6	0	0
2	7	0	0
2	8	0	0
2	9	0	0
2	10	20	7.90569
2	11	36.25	7.1807
2	12	48.75	7.1807
2	13	52.5	5.20416
2	14	56.25	3.14576
2	15	61.25	2.39357
2	16	62.5	1.44338
2	17	68.75	1.25
2	18	71.25	2.39357
2	19	72.5	3.22749
2	20	72.5	3.22749
2	21	72.5	3.22749
2	22	73.75	2.39357
2	23	73.75	2.39357
2	24	73.75	2.39357
2	25	73.75	2.39357
2	26	73.75	2.39357
3	6	0	0
3	7	0	0
3	8	0	0
3	9	0	0
3	10	20	7.90569
3	11	42.5	13.6168
3	12	48.75	9.86893
3	13	58.75	8.50857
3	14	62.5	6.29153
3	15	66.25	6.25
3	16	70	4.08248
3	17	72.5	2.5
3	18	72.5	2.5
3	19	73.75	3.75
3	20	73.75	3.75
3	21	73.75	3.75
3	22	73.75	3.75
3	23	75	3.53553
3	24	75	3.53553
3	25	75	3.53553
3	26	75	3.53553
3	27	75	3.53553
3	28	75	3.53553
3	29	75	3.53553
3	30	75	3.53553
3	31	75	3.53553
3	34	75	3.53553
3	35	75	3.53553
4	6	0	0
4	7	0	0
4	8	0	0
4	9	3.75	3.75
4	10	16.25	7.4652
4	11	33.75	11.0633
4	12	47.5	7.77282
4	13	60	2.88675
4	14	63.75	4.26956
4	15	70	2.04124
4	16	71.25	1.25
4	17	71.25	1.25
4	18	71.25	1.25
4	19	75	0
4	20	76.25	1.25
4	21	76.25	1.25
4	22	77.5	2.5
4	23	78.75	2.39357
4	24	80	2.88675
4	25	80	2.88675
4	26	80	2.88675
Y	6	0	0
Y	7	0	0
Y	8	0	0
Y	9	0	0
Y	10	0	0
Y	11	0	0
Y	12	0	0
Y	13	0	0
Y	14	0	0
Y	15	0	0
Y	16	0	0
Y	17	0	0
Y	18	0	0
Y	19	0	0
Y	20	0	0
L	6	0	0
L	7	0	0
L	8	0	0
L	9	0	0
L	10	0	0
L	11	0	0
L	12	0	0
L	13	0	0
L	14	0	0
L	15	0	0
L	16	0	0
L	17	0	0
L	18	0	0
L	19	0	0
L	20	0	0
L	21	0	0
L	22	0	0
L	23	0	0
L	24	0	0
L	25	0	0
L	26	0	0
L	27	0	0
L	28	0	0
L	29	0	0
L	30	0	0
A	6	0	0
A	7	0	0
A	8	0	0
A	9	0	0
A	10	0	0
A	11	0	0
A	12	0	0
A	13	0	0
A	14	0	0
A	15	0	0
A	16	0	0
A	17	0	0
A	18	0	0
A	19	0	0
A	20	0	0
A	21	0	0
A	22	0	0
A	23	0	0
A	24	0	0
A	25	0	0
A	26	0	0
GF	6	0	0
GF	7	0	0
GF	8	0	0
GF	9	0	0
GF	10	0	0
GF	11	0	0
GF	12	0	0
GF	13	0	0
GF	14	0	0
GF	15	0	0
GF	16	0	0
GF	17	0	0
GF	18	0	0
GF	19	0	0
GF	20	0	0
GF	21	0	0
GF	22	0	0
GF	23	0	0
GF	24	0	0
GF	25	0	0
GF	26	0	0
GF	27	0	0
GF	28	0	0
GF	29	0	0
GF	30	0	0
GF	31	0	0
GF	34	0	0
GF	35	0	0
GF	36	0	0

## Sheet: F
Pupariation (%)
1	2	3	4	Y	L	A	GF
10	75	70	75	0	0	0	0
0	80	70	85	0	0	NA	0
10	70	85	75	0	0	0	0
5	70	75	85	0	NA	0	0
Developmental timing (days AEL)
1	2	3	4	Y	L	A	GF
18	12	10	11	NA	NA	NA	NA
NA	12	11	13	NA	NA	NA	NA
17	13	11	11	NA	NA	NA	NA
18	10	14	13	NA	NA	NA	NA
