# Supplementary material for: Identification of key yeast species and microbe–microbe interactions impacting larval growth of Drosophila in the wild
Source: eLife. 2023 Dec 27;12:RP90148. doi: 10.7554/eLife.90148 (PMC10752588; doi:10.7554/eLife.90148)
Supplement: Figure 2—figure supplement 2—source data 1. [file elife-90148-fig2-figsupp2-data1.xlsx]

## Sheet: A
condition	1	2	3	Y1	Y2	E	GF
Eclosed	33.75	48.75	52.5	0	63.75	77.5	NA
Not_eclosed	41.25	25	15	1.25	8.75	5	NA

## Sheet: B
condition	1	2	3	4	5	6	7	8	9	Y1	Y2	L	A	E	GF
Eclosed	5	65	67.5	51.25	67.5	73.75	48.75	75	71.25	10	1.66667	NA	1.25	78.75	NA
Not_eclosed	1.25	3.75	5	3.75	6.25	2.5	1.25	1.25	2.5	0	3.33333	NA	12.5	3.75	NA

## Sheet: C
condition	1	2	3	Y1	Y2	E	GF
Eclosed	33.75	65	52.5	63.75	0	77.5	NA
Not_eclosed	41.25	2.5	15	8.75	1.25	5	NA

## Sheet: D
condition	1	2	3	4	5	6	7	8	9	Y1	Y2	L	E	GF
Eclosed	65	56.6667	66.6667	50	63.3333	58.3333	53.3333	56.6667	58.3333	1.66667	46.6667	13.3333	60	NA
Not_eclosed	1.66667	1.66667	1.66667	6.66667	8.33333	10	6.66667	8.33333	10	0	3.33333	1.66667	6.66667	NA
