# Supplementary material for: Identification of key yeast species and microbe–microbe interactions impacting larval growth of Drosophila in the wild
Source: eLife. 2023 Dec 27;12:RP90148. doi: 10.7554/eLife.90148 (PMC10752588; doi:10.7554/eLife.90148)
Supplement: Figure 3—source data 1. [file elife-90148-fig3-data1.xlsx]

## Sheet: B
term	count	minuslog10FDR	group
GO:0032543~mitochondrial translation	82	36.5986	Lemes+Aori>Lemes_GO
GO:0000398~mRNA splicing, via spliceosome	130	20.716	Lemes+Aori>Lemes_GO
GO:0006364~rRNA processing	48	13.7303	Lemes+Aori>Lemes_GO
GO:0006457~protein folding	55	10.1914	Lemes+Aori>Lemes_GO
GO:0006606~protein import into nucleus	34	9.36531	Lemes+Aori>Lemes_GO
GO:0006888~ER to Golgi vesicle-mediated transport	44	8.54437	Lemes+Aori>Lemes_GO
GO:0051028~mRNA transport	31	6.34557	Lemes+Aori>Lemes_GO
GO:0006366~transcription from RNA polymerase II promoter	30	6.32443	Lemes+Aori>Lemes_GO
GO:0006261~DNA-dependent DNA replication	21	5.58914	Lemes+Aori>Lemes_GO
GO:0006635~fatty acid beta-oxidation	24	5.21818	Lemes+Aori>Lemes_GO
GO:0032543~mitochondrial translation	83	33.0239	Lapla+Aori>Lapla_GO
GO:0000398~mRNA splicing, via spliceosome	138	19.0916	Lapla+Aori>Lapla_GO
GO:0006364~rRNA processing	53	16.0589	Lapla+Aori>Lapla_GO
GO:0006457~protein folding	59	10.1444	Lapla+Aori>Lapla_GO
GO:0006606~protein import into nucleus	36	9.42053	Lapla+Aori>Lapla_GO
GO:0006635~fatty acid beta-oxidation	27	6.44926	Lapla+Aori>Lapla_GO
GO:0006888~ER to Golgi vesicle-mediated transport	43	5.72855	Lapla+Aori>Lapla_GO
GO:0051028~mRNA transport	32	5.5417	Lapla+Aori>Lapla_GO
GO:0032981~mitochondrial respiratory chain complex I assembly	27	4.7223	Lapla+Aori>Lapla_GO
GO:0006890~retrograde vesicle-mediated transport, Golgi to ER	20	4.53937	Lapla+Aori>Lapla_GO

## Sheet: C
term	count	minuslog10FDR	group
dme03013:Nucleocytoplasmic transport	68	8.68035	Lemes+Aori>Lemes_KEGG
dme03040:Spliceosome	86	8.68035	Lemes+Aori>Lemes_KEGG
dme04141:Protein processing in endoplasmic reticulum	77	5.00051	Lemes+Aori>Lemes_KEGG
dme00280:Valine, leucine and isoleucine degradation	27	5.00051	Lemes+Aori>Lemes_KEGG
dme03020:RNA polymerase	25	4.38718	Lemes+Aori>Lemes_KEGG
dme03060:Protein export	20	4.1646	Lemes+Aori>Lemes_KEGG
dme03050:Proteasome	36	4.1646	Lemes+Aori>Lemes_KEGG
dme03030:DNA replication	26	4.10352	Lemes+Aori>Lemes_KEGG
dme00071:Fatty acid degradation	24	3.16042	Lemes+Aori>Lemes_KEGG
dme03420:Nucleotide excision repair	26	2.88791	Lemes+Aori>Lemes_KEGG
dme03013:Nucleocytoplasmic transport	73	7.80805	Lapla+Aori>Lapla_KEGG
dme00280:Valine, leucine and isoleucine degradation	30	5.7039	Lapla+Aori>Lapla_KEGG
dme03040:Spliceosome	87	5.32636	Lapla+Aori>Lapla_KEGG
dme00071:Fatty acid degradation	28	4.22685	Lapla+Aori>Lapla_KEGG
dme03060:Protein export	21	3.79977	Lapla+Aori>Lapla_KEGG
dme03020:RNA polymerase	26	3.79977	Lapla+Aori>Lapla_KEGG
dme03030:DNA replication	27	3.29705	Lapla+Aori>Lapla_KEGG
dme01100:Metabolic pathways	527	2.66744	Lapla+Aori>Lapla_KEGG
dme03420:Nucleotide excision repair	28	2.62333	Lapla+Aori>Lapla_KEGG
dme04141:Protein processing in endoplasmic reticulum	77	2.54708	Lapla+Aori>Lapla_KEGG

## Sheet: D_UpInFed
melFBgn	logFC_Lemes+Aori/Lemes	logFC_Lapla+Aori/Lapla	logFC_Huva/GF	logFC_Lemes+Aori/GF	logFC_Lapla+Aori/GF	Zinke_data
FBgn0250839	NA	3.36114	NA	NA	3.11244	3.175
FBgn0035429	NA	2.92321	1.44642	NA	2.00451	1.15
FBgn0035077	NA	NA	1.85495	NA	NA	2.475
FBgn0038487	NA	NA	1.22543	NA	NA	2.75
FBgn0032596	1.54649	1.79371	1.42847	1.46315	1.34115	21.325
FBgn0016687	0.676682	1.05014	0.864341	0.735793	0.744304	20.9
FBgn0034710	1.31934	3.60007	4.21353	3.39265	3.78095	19.3
FBgn0021967	0.0335499	0.316879	0.214985	0.115017	0.141261	17.05
FBgn0027094	1.31738	1.98251	1.69892	1.51997	1.53148	17.5667
FBgn0027496	1.09481	1.16981	1.05079	1.16342	1.06915	13.475
FBgn0036853	0.959653	1.48211	1.17278	1.0268	1.07002	13.25
FBgn0039313	-0.183403	0.735829	0.30656	0.30378	0.411862	14.725
FBgn0010043	2.14307	3.12432	2.83935	2.6247	2.51548	10.9
FBgn0030105	4.36823	3.93849	3.06712	3.89258	3.66994	12.6667
FBgn0037996	0.448241	0.147762	1.67352	1.22077	1.08246	24.075
FBgn0029823	0.850758	1.00762	1.08872	0.957675	0.954737	25.925
FBgn0036108	0.169168	0.976055	0.987132	0.884855	0.900527	28.55
FBgn0028573	0.192447	0.26605	0.358809	0.321663	0.28956	3.55
FBgn0267975	0.341312	0.486425	0.390889	0.411514	0.4192	3.15
FBgn0002569	0.771896	0.446448	-0.365607	0.75323	0.490665	3.43333
FBgn0032913	0.305363	1.57874	-0.364229	0.310204	0.421953	4.1
FBgn0016978	0.590217	0.745398	0.676433	0.531679	0.564044	4.53333
FBgn0033191	0.677327	0.807324	0.663307	0.616573	0.609964	4.5
FBgn0027945	0.794634	0.827606	0.699364	0.711936	0.512124	5.05
FBgn0000477	0.8308	0.784081	0.693521	0.875423	0.825487	4.2
FBgn0035189	1.03913	0.620804	0.758619	1.05834	0.714617	4.3
FBgn0039326	0.721355	0.397175	0.742923	0.933742	0.692263	4.275
FBgn0038678	0.555089	0.863996	0.602348	0.530433	0.505794	4.05
FBgn0040364	0.22593	0.732489	0.541599	0.355977	0.396759	4.175
FBgn0038826	0.397793	1.05706	0.913228	0.617392	0.739725	4
FBgn0034229	0.738529	1.13133	0.509059	0.93085	0.807716	3.8
FBgn0038471	0.821125	1.04529	0.983598	0.765524	0.793032	4
FBgn0010747	0.853362	0.951292	0.850169	0.78374	0.70177	4.15
FBgn0023517	0.850004	1.16806	0.948613	0.79828	0.789971	4.26667
FBgn0035911	0.744872	1.11391	0.856217	0.949235	0.8406	4.075
FBgn0038519	0.741671	1.17901	0.852135	0.824177	0.774745	3.975
FBgn0030588	0.680688	0.945067	1.10789	1.05873	0.978194	4.025
FBgn0034354	0.845623	1.21513	0.866077	0.991334	0.969787	4.4
FBgn0034406	0.0444166	0.13402	0.909827	0.315643	0.299573	4.95
FBgn0030746	0.167641	0.0485595	0.932133	0.3199	0.105085	4.675
FBgn0038082	-0.0119859	0.428008	0.877868	0.585958	0.42461	4.5
FBgn0035742	-0.107867	0.342618	0.628895	0.550668	0.617094	5.15
FBgn0000173	0.140522	0.220769	0.144819	0.163205	0.13434	5.175
FBgn0039358	0.156617	0.417982	0.264001	0.130967	0.118678	4.6
FBgn0039802	0.352429	0.628774	0.521923	0.459287	0.467812	5.025
FBgn0034022	0.629637	0.559024	0.0964762	0.395208	0.400447	5.1
FBgn0260659	-0.291853	-0.0736127	0.259177	0.185658	0.230715	5.575
FBgn0030929	-0.118782	0.102106	-0.538745	0.684355	0.835771	5.675
FBgn0035887	-0.991221	-0.53763	-0.0683439	2.02908	2.43849	4.45
FBgn0032805	-0.491593	-0.244566	1.14047	1.3821	1.40042	4.8
FBgn0036766	1.06471	-0.328882	-0.496937	1.37258	1.72614	4.05
FBgn0038196	1.26772	1.79747	1.69593	1.50421	1.4958	3.55
FBgn0002736	1.32525	1.84434	1.68851	1.52807	1.49963	3.4
FBgn0024352	1.3673	2.09894	1.85073	1.60467	1.67135	3.625
FBgn0263979	1.14694	1.85079	1.35715	1.24478	1.27926	3.85
FBgn0029665	1.21418	1.84781	1.51612	1.29132	1.28544	3.55
FBgn0040843	1.58224	1.47768	1.53182	1.58314	1.31796	4.2
FBgn0004066	1.55887	1.95097	1.57124	1.52288	1.42709	4.375
FBgn0032050	0.967426	1.75906	1.63406	1.17468	1.32841	2.9
FBgn0031020	1.07035	1.62956	1.57846	1.26123	1.30635	3.025
FBgn0032166	0.911022	1.94851	1.69936	1.2957	1.38839	3.1
FBgn0035524	0.785022	1.56723	1.45333	1.07892	1.22526	3.375
FBgn0003062	0.679434	1.73487	1.52815	1.05625	1.32621	3.4
FBgn0036927	1.08373	1.02519	1.36835	1.18582	0.991749	4.075
FBgn0038829	1.09655	1.09191	1.2009	1.24979	1.1393	3.875
FBgn0038976	1.04919	1.33603	1.26614	1.0989	1.13073	4.025
FBgn0035203	1.27383	1.51988	1.33978	1.26841	1.17691	4.2
FBgn0031544	1.08055	1.45665	1.34975	1.25407	1.22324	4.325
FBgn0266369	1.62401	1.36053	1.09435	1.41541	1.14779	3.85
FBgn0038577	1.34374	1.43737	1.07332	1.21381	1.10041	3.65
FBgn0037312	1.20936	1.46425	1.40671	1.39295	1.35377	3.775
FBgn0063493	1.30883	1.48137	1.2721	1.3748	1.24283	3.95
FBgn0034488	1.48633	1.6791	0.660699	1.42413	1.30074	4.05
FBgn0031913	1.24148	1.85872	1.02936	1.41092	1.3174	3.8
FBgn0032961	1.07269	1.52535	1.38687	1.20154	1.23508	3.475
FBgn0036335	1.14611	1.61308	1.41708	1.25123	1.23135	3.525
FBgn0027359	1.06291	1.58434	1.4027	1.22589	1.20848	3.35
FBgn0029715	1.0808	1.42151	1.34633	1.14294	1.17016	3.5
FBgn0033378	1.10618	1.40018	1.30942	1.17802	1.18149	3.4
FBgn0040309	0.827565	1.37087	1.17775	1.29907	1.24566	3.225
FBgn0038020	1.19998	0.985623	1.34053	1.331	1.0508	3.375
FBgn0014023	0.846872	1.2407	1.01788	0.874952	0.84138	3.525
FBgn0029113	0.942593	1.22686	1.08603	0.920599	0.875352	3.45
FBgn0036580	1.04399	1.22648	1.16329	1.01353	0.999433	3.5
FBgn0029118	0.872385	1.4321	1.08999	1.08238	1.06362	3.575
FBgn0035473	0.818636	1.47506	1.25826	1.03811	1.07993	3.6
FBgn0030686	0.954397	1.46185	1.22222	1.06615	1.06166	3.775
FBgn0000451	2.09974	1.24236	0.878306	1.20133	0.917729	3.325
FBgn0029672	0.709968	1.20705	1.16369	0.84878	0.936717	4.775
FBgn0032513	0.493399	1.15798	1.08359	0.746445	0.806773	4.85
FBgn0003714	0.811932	1.3088	1.07689	0.958922	0.929803	5.225
FBgn0029134	1.30418	1.36488	1.21044	1.23603	1.13339	4.575
FBgn0031776	1.06587	1.3314	1.31143	1.13668	1.18384	4.85
FBgn0039929	0.88921	1.4559	1.37079	1.02993	1.12934	4.6
FBgn0038723	0.960698	1.29993	1.21914	1.06164	1.07864	4.475
FBgn0028532	0.694909	1.23055	0.475029	1.60699	1.51989	4.4
FBgn0250874	0.976011	1.51838	1.34492	1.09814	1.08487	5.2
FBgn0010803	1.12943	1.59624	1.56593	1.28482	1.33237	5.275
FBgn0037718	1.17049	1.2226	1.47523	1.51861	1.397	5.275
FBgn0030270	1.31728	1.36336	1.36144	1.36427	1.40864	5.275
FBgn0031392	1.1358	1.97826	1.70295	1.45405	1.46427	4.875
FBgn0033548	0.981931	1.71985	1.43689	1.20043	1.42512	4.8
FBgn0052473	0.0419756	0.387894	0.752405	0.745886	0.722066	1.275
FBgn0036501	-0.204312	0.171637	0.808309	0.701855	0.624223	1.2
FBgn0032002	0.276649	-0.297055	0.489227	0.643882	0.484851	1.55
FBgn0033887	-0.188257	0.0480122	0.306424	0.1996	0.304802	1.125
FBgn0039207	-0.155961	0.100193	0.56968	0.491459	0.560704	1.03333
FBgn0026316	0.459736	0.517876	0.541513	0.436032	0.382725	1.9
FBgn0015797	0.484358	0.519802	0.570721	0.559642	0.490677	1.725
FBgn0038972	0.372934	0.4729	0.487469	0.675919	0.618011	1.825
FBgn0038421	0.308271	0.191354	0.536131	0.506832	0.430771	1.475
FBgn0030038	0.357071	0.29762	0.406325	0.436385	0.314452	1.525
FBgn0035356	0.453807	0.392453	0.362836	0.339183	0.315762	1.65
FBgn0000618	0.450737	0.339613	0.393911	0.382727	0.295929	1.7
FBgn0038206	0.339173	0.426522	0.408182	0.42385	0.401351	1.75
FBgn0032162	0.240304	0.475369	0.241212	0.469929	0.377409	1.8
FBgn0033079	0.329262	0.475527	0.213172	0.24307	0.136228	1.75
FBgn0010548	0.3544	0.179705	0.345398	0.314529	0.203977	1.925
FBgn0036118	0.378366	0.167704	0.236801	0.352775	0.302162	1.725
FBgn0040398	0.11985	0.38861	0.207259	0.293751	0.344775	1.6
FBgn0027564	0.0794391	0.32463	0.249085	0.236198	0.298195	1.875
FBgn0038207	-0.025103	0.553423	0.0747704	0.174912	0.413884	1.8
FBgn0037607	0.00288788	0.738665	0.239729	0.255546	0.322406	1.5
FBgn0031505	0.199487	0.641631	0.264017	0.175348	0.287473	1.625
FBgn0051267	-0.333642	0.0700195	-0.100671	0.140333	0.0963128	1.375
FBgn0036547	-0.656818	-0.0418296	0.108748	0.141016	0.242317	1.325
FBgn0031737	-0.502661	0.589588	0.274584	0.176229	0.547263	1.4
FBgn0036553	-0.0123982	0.0185025	0.146705	0.0272636	0.0651137	1.4
FBgn0039427	0.0432602	-0.0166499	0.102914	0.028493	0.0108272	1.3
FBgn0035871	0.173341	0.0824666	0.0772597	0.126135	0.0847146	1.4
FBgn0040600	0.0143706	0.0230165	0.0679321	0.0363243	0.050086	1.125
FBgn0026562	-0.16516	0.0212094	0.0228022	-0.00044963	0.0773536	1.2
FBgn0035779	-0.209789	0.33294	-0.116617	-0.212911	-0.128474	1.55
FBgn0000318	0.312357	0.381714	0.401655	0.295186	0.271189	1.225
FBgn0031713	0.259536	0.383171	0.323833	0.295739	0.258447	1.225
FBgn0032378	0.253291	0.300339	0.299878	0.293752	0.262521	1.275
FBgn0260450	0.351137	0.404464	0.230168	0.239024	0.252682	1.2
FBgn0032685	0.113668	0.364523	0.202512	0.282029	0.276071	1.025
FBgn0259876	0.27847	0.247745	0.244668	0.209747	0.142935	1.15
FBgn0000709	0.23426	0.17552	0.269623	0.24878	0.20197	1.1
FBgn0031114	0.252578	0.135148	0.307051	0.154075	0.113021	1.025
FBgn0016122	0.102652	0.0921906	0.4095	0.189924	0.167642	1.075
FBgn0025720	0.256346	0.120516	0.136262	0.0537901	0.0185659	1.275
FBgn0039678	0.374704	0.183785	0.064124	0.140164	0.0204249	1.35
FBgn0262509	0.161492	0.216605	0.14249	0.145576	0.182014	1.25
FBgn0033961	0.116492	0.393016	0.187171	0.115621	0.190076	1.525
FBgn0034494	0.205707	0.254267	0.16204	0.121264	0.125755	1.475
FBgn0036111	0.214604	0.306265	0.371918	0.210477	0.218418	1.475
FBgn0032020	0.341587	0.37747	0.3889	0.272044	0.218271	1.475
FBgn0034437	0.0024611	0.459166	0.397828	0.192955	0.274198	1.45
FBgn0030403	0.108528	0.415294	0.484252	0.236207	0.294269	1.25
FBgn0037329	0.207237	0.449347	0.257891	0.22673	0.229281	1.35
FBgn0001989	0.184282	0.47993	0.351939	0.260814	0.276117	1.425
FBgn0261534	0.147291	0.355058	0.246065	0.326022	0.387906	1.35
FBgn0030594	0.34965	-0.0881186	-0.635327	-0.0976893	-0.225498	1.4
FBgn0032153	0.747097	0.293654	-0.224451	0.150402	-0.0676639	1.225
FBgn0051414	0.488859	-0.123751	-0.176164	0.375769	0.1443	1.875
FBgn0039682	0.277798	-0.318328	-0.27271	0.172756	-0.0159798	1.975
FBgn0036620	0.490752	0.0151886	-0.176212	0.0825385	-0.0203526	1.675
FBgn0264776	-0.0271561	-0.0593583	-0.944217	0.721011	0.82858	1.125
FBgn0035022	-1.07738	0.0745817	0.00939807	-0.176054	0.11874	2.025
FBgn0039882	-0.674669	-0.363853	0.0492441	0.0692388	0.183933	2.425
FBgn0022160	-0.405761	0.119295	0.136327	-0.216726	-0.106458	1.75
FBgn0038481	-0.594086	-0.0882262	0.072387	-0.0173937	-0.00811016	1.625
FBgn0033760	-0.739081	-0.183865	0.471995	-0.165631	-0.108619	1.875
FBgn0038876	-0.0776041	-0.231586	-0.140535	-0.231349	-0.329661	2.45
FBgn0036483	-0.330827	-0.354187	-0.237459	-0.313376	-0.28469	2.1
FBgn0025693	-0.187238	-0.313589	-0.128456	-0.174402	-0.229365	1.675
FBgn0020236	-0.460203	-0.223327	-0.352385	-0.254462	-0.223737	1.775
FBgn0010235	0.0632933	0.0978549	0.130223	0.10848	0.115428	1.9
FBgn0032689	-0.072324	-0.053604	-0.078879	-0.079709	-0.129298	1.925
FBgn0034405	-0.249731	0.0768011	-0.183734	0.0723474	0.160106	2.25
FBgn0040827	-0.642484	-0.0819707	-0.103717	-0.516721	-0.417527	1.075
FBgn0261341	-0.7142	-0.302492	-0.127316	-0.37616	-0.165808	1.1
FBgn0038017	-0.51807	-0.578599	-0.140186	-0.215777	-0.192269	1.15
FBgn0024897	-0.682182	-0.544339	-0.123467	-0.216965	-0.133373	1.4
FBgn0003392	-0.335251	-0.372162	-0.282427	-0.198029	-0.190433	1.2
FBgn0040372	-0.196359	-0.35153	-0.188666	-0.266095	-0.296208	1.375
FBgn0038701	-0.276107	-0.0598955	-0.403895	-0.205033	-0.180521	1.35
FBgn0052016	-0.0972898	-0.118895	-0.0219167	-0.0548039	-0.124515	1.025
FBgn0040228	-0.0656282	-0.120229	-0.102147	-0.0715087	-0.146896	1.075
FBgn0038984	-0.160127	-0.201351	-0.179898	-0.209854	-0.1944	1.1
FBgn0037634	-0.315243	-0.04781	-0.0999651	-0.194521	-0.10098	1.025
FBgn0036551	-0.206144	0.0152633	-0.0633403	-0.174475	-0.0630411	1.075
FBgn0034160	0.665035	-0.475132	-0.996077	1.53249	1.74868	2.35
FBgn0031033	0.737231	0.313706	-0.713319	1.42273	1.2288	1.8
FBgn0038074	-0.582644	-0.693503	-0.936543	1.84552	1.56476	1.25
FBgn0035006	0.381462	0.68057	1.18747	0.873061	0.832804	3.075
FBgn0026754	0.248922	0.572328	1.16416	0.763295	0.773592	3.375
FBgn0005670	0.299274	0.31148	0.769296	0.900788	0.905059	2.9
FBgn0038257	0.644548	0.986565	1.58874	1.32114	1.04004	3.15
FBgn0063491	0.319824	0.752575	1.26658	1.15639	1.21494	3.075
FBgn0031097	0.0386918	1.19653	1.30035	1.11899	1.31678	2.525
FBgn0028945	0.551648	0.694114	0.743558	1.39036	1.22768	2.475
FBgn0029709	0.966942	1.03194	1.00713	0.969228	0.920448	2.525
FBgn0040512	0.913423	0.995875	0.873174	0.885464	0.878875	2.65
FBgn0039296	0.847348	0.996469	1.03613	1.05394	0.973859	2.675
FBgn0036928	0.761924	1.1516	1.06643	0.818353	0.842799	2.65
FBgn0031639	0.848584	1.27335	0.991161	0.858838	0.858158	2.575
FBgn0031670	0.749388	1.00019	0.8489	0.838971	0.809179	2.375
FBgn0034215	0.833485	1.00614	0.960757	0.740122	0.777588	2.4
FBgn0030451	0.791485	1.06612	0.965795	0.894403	0.794637	2.525
FBgn0033949	0.596293	0.898555	1.07473	0.972787	1.04207	2.75
FBgn0038407	0.514349	1.14183	1.07411	0.896673	1.00068	2.525
FBgn0038973	0.57029	0.990699	1.21281	1.23604	1.20338	2.475
FBgn0037073	0.401495	0.98031	0.989973	0.590229	0.729361	2.4
FBgn0032919	0.4416	1.02877	1.1256	0.652795	0.833011	2.575
FBgn0039877	0.544524	0.934168	0.841578	0.775617	0.702083	2.6
FBgn0030148	0.21175	0.767284	1.11652	0.849464	0.887317	2.65
FBgn0012036	0.162964	0.89336	1.06073	0.904087	0.809887	2.85
FBgn0037838	0.77754	1.01754	0.566064	0.76439	0.746292	3.06667
FBgn0051674	0.865322	0.814279	0.576894	0.772894	0.56736	3.125
FBgn0036623	0.792435	0.924941	0.574605	0.731927	0.670994	2.7
FBgn0035335	0.630536	0.958173	0.731349	0.55901	0.525774	3.275
FBgn0033367	0.454303	1.14751	0.914466	0.75696	0.677469	3.25
FBgn0263200	0.554504	0.75845	0.830534	0.804781	0.71633	3.125
FBgn0031860	1.22502	1.13871	1.23727	0.996888	0.824917	2.975
FBgn0013749	1.12857	1.00884	1.06643	1.07807	0.983768	2.85
FBgn0015299	1.14404	1.05812	0.990664	0.835662	0.796876	3.1
FBgn0033208	1.0567	1.33948	1.00808	0.960776	0.926542	3.13333
FBgn0030572	0.907947	1.3798	1.05227	0.992402	0.980171	3.05
FBgn0261850	0.804146	1.22678	1.04072	0.897081	0.8724	3.1
FBgn0010038	0.761726	0.733401	1.60449	1.54046	1.19878	2.2
FBgn0031418	0.756208	0.453136	1.32603	1.30249	0.875375	1.875
FBgn0033518	1.19039	0.31289	1.24854	1.47189	1.09829	2.575
FBgn0003358	0.967192	-0.126991	1.82981	1.55344	1.28617	1.95
FBgn0030777	1.04525	0.626979	0.811632	0.862327	0.569866	2.35
FBgn0000043	0.62707	0.438059	0.907506	0.910659	0.848848	2.225
FBgn0039319	0.699212	-0.00418364	0.785888	0.689611	0.383293	2.5
FBgn0260944	0.735224	0.850818	0.722028	0.611004	0.617551	2.425
FBgn0052281	0.686733	0.915456	0.83639	0.542816	0.558146	2.25
FBgn0262955	0.627654	0.849369	0.647748	0.587979	0.563216	2.2
FBgn0040575	0.731735	0.794399	0.657729	0.653873	0.623994	2.25
FBgn0039349	0.64569	0.769834	0.5206	0.626187	0.567035	2.225
FBgn0030239	0.562347	0.846887	0.366486	0.56277	0.53083	2.2
FBgn0003462	0.484664	0.83024	0.470164	0.527429	0.575232	2.1
FBgn0031651	0.453449	0.857718	0.585005	0.501737	0.524924	2.275
FBgn0004087	0.410002	0.744792	0.644521	0.631873	0.619435	2.6
FBgn0021796	0.485314	0.691412	0.573573	0.477145	0.489174	2.66667
FBgn0015808	0.464768	0.655298	0.362497	0.440304	0.495854	2.425
FBgn0032407	0.412277	0.637525	0.415432	0.378652	0.390888	2.525
FBgn0024196	0.391434	0.484482	0.29857	0.311714	0.405411	2.375
FBgn0029975	0.376267	0.448983	0.574626	0.453235	0.446065	2.375
FBgn0004654	0.16824	0.749238	0.115082	0.34248	0.373737	2.5
FBgn0086361	0.18827	0.30437	0.313295	0.200182	0.199494	2.2
FBgn0025839	0.183817	0.529893	0.264553	0.19166	0.283354	2.325
FBgn0024947	0.0934658	0.398186	0.507469	0.32376	0.333044	2.225
FBgn0031693	0.592023	0.388343	0.312317	0.572074	0.366917	2.025
FBgn0023535	0.68983	0.322658	0.344631	0.393026	0.298477	2.125
FBgn0035088	0.525178	0.427798	0.445723	0.391144	0.299261	2.275
FBgn0036510	0.416791	0.529138	0.355865	0.359188	0.28284	2.15
FBgn0038438	0.545594	0.589025	0.424527	0.567772	0.490262	1.975
FBgn0022224	0.615172	0.521039	0.49051	0.546008	0.527328	2.15
FBgn0032889	0.631546	0.391314	0.513863	0.671496	0.432304	2.325
FBgn0039580	0.333983	0.228472	0.437729	0.594398	0.489639	2.075
FBgn0033221	0.282775	0.194693	0.423766	0.410826	0.321546	2.225
FBgn0035032	0.245643	0.659457	0.493706	0.356559	0.421438	1.9
FBgn0037890	0.0961688	0.867249	0.755459	0.439385	0.511875	1.925
FBgn0010786	-0.169001	0.456564	0.635085	0.322092	0.414718	1.95
FBgn0001125	0.737305	1.12147	0.622217	0.712379	0.656991	1.225
FBgn0259982	0.724441	1.02777	0.603157	0.501567	0.545806	1.35
FBgn0024995	0.776881	0.932021	0.472344	0.777256	0.730124	1.425
FBgn0038387	0.63412	1.02988	0.906185	0.660587	0.667777	1.16667
FBgn0030610	0.577566	1.05133	0.848312	0.607753	0.625615	1.075
FBgn0039120	0.504705	0.91103	0.812766	0.565391	0.637667	1.075
FBgn0001215	0.633786	0.818984	0.852431	0.668396	0.676663	1.1
FBgn0036271	0.68144	0.929072	0.83718	0.701476	0.66619	1.05
FBgn0031951	0.648801	0.841167	0.88454	0.820003	0.777901	1.1
FBgn0034176	0.700423	0.862879	0.805619	0.810466	0.722411	1.1
FBgn0010348	0.778183	0.980155	0.944496	0.865758	0.828159	1.43333
FBgn0035692	0.771267	0.939328	0.946728	0.768119	0.745909	1.425
FBgn0030678	0.866335	0.901581	0.919191	0.856218	0.699619	1.45
FBgn0039212	0.803651	0.780446	0.843952	0.820681	0.787706	1.55
FBgn0033437	0.713525	0.766541	0.963937	0.858866	0.806281	1.325
FBgn0030968	0.751017	0.865945	0.837804	0.997583	0.883856	1.275
FBgn0025373	0.919933	0.984013	0.757251	0.799552	0.658015	1.275
FBgn0036136	0.941462	0.984388	0.735493	0.774647	0.717674	1.325
FBgn0028475	0.853088	0.800015	0.799772	0.834302	0.724883	1.175
FBgn0031310	0.53513	0.866268	0.649533	0.548853	0.664146	1.6
FBgn0039555	0.562197	0.90429	0.679383	0.488731	0.527542	1.525
FBgn0000339	0.664116	0.839472	0.675279	0.671013	0.593217	1.55
FBgn0036887	0.68184	1.04778	0.804623	0.696439	0.639305	1.525
FBgn0016075	0.44578	0.712144	0.795123	0.699671	0.670808	1.55
FBgn0033480	0.55553	0.977035	0.881298	0.65712	0.703195	1.6
FBgn0002778	0.439305	1.05454	0.9116	0.684455	0.820133	1.56667
FBgn0034879	0.537578	1.07624	0.977854	0.731449	0.816386	1.725
FBgn0038924	0.707958	1.03276	0.755382	0.897196	0.854289	1.525
FBgn0035044	0.583793	1.07851	0.662527	0.885685	0.91816	1.55
FBgn0086450	0.825857	0.569498	0.518918	0.77822	0.624934	1.525
FBgn0037099	0.837619	0.808613	0.165693	0.775859	0.596468	1.55
FBgn0267408	0.736129	0.758378	0.153702	0.711193	0.522829	1.2
FBgn0046302	0.448807	0.662033	0.226009	0.755188	0.732763	1.175
FBgn0261436	0.519649	0.667229	0.606542	0.528283	0.562516	1.95
FBgn0036286	0.650282	0.701039	0.607377	0.64275	0.569391	1.925
FBgn0030683	0.549093	0.560775	0.664915	0.667655	0.563648	1.925
FBgn0038474	0.580514	0.855878	0.651348	0.559267	0.504063	1.95
FBgn0033672	0.616951	0.770764	0.649237	0.596224	0.505487	2.05
FBgn0026403	0.286146	0.800316	0.735219	0.616702	0.651799	1.875
FBgn0001092	0.413021	0.71086	0.712225	0.618395	0.532442	2
FBgn0037225	0.441467	0.88852	0.787801	0.621081	0.503019	1.775
FBgn0031908	0.634922	0.861872	0.833393	0.763079	0.794634	1.75
FBgn0010602	0.577235	0.84328	0.772859	0.647858	0.658468	1.8
FBgn0033690	0.612975	0.964739	0.830057	0.643075	0.64015	1.9
FBgn0000316	0.629073	0.894228	0.804565	0.661446	0.690755	2
FBgn0002535	0.118945	0.920028	0.637682	0.5804	0.679375	2.025
FBgn0040070	0.335947	0.855063	0.648307	0.677821	0.752469	2.075
FBgn0037323	0.723098	0.791526	0.634923	0.722937	0.619331	1.075
FBgn0036210	0.691651	0.694774	0.6594	0.829424	0.703991	1.1
FBgn0036891	0.701481	0.622673	0.725653	0.636426	0.574284	1.15
FBgn0035423	0.683687	0.851003	0.822716	0.708392	0.70962	1.175
FBgn0266449	0.743397	0.778519	0.792937	0.696879	0.663141	1.2
FBgn0031881	0.652947	0.889883	0.679543	0.620117	0.657756	1.2
FBgn0038610	0.599935	0.830573	0.678816	0.655388	0.658482	1.15
FBgn0031684	0.444853	0.755973	0.587662	0.52103	0.526915	1.125
FBgn0011745	0.529415	0.69854	0.608246	0.549398	0.550968	1.025
FBgn0015781	0.530448	0.746503	0.597606	0.619955	0.538482	1.2
FBgn0035421	0.722398	0.759843	0.691768	0.594075	0.519645	1.175
FBgn0033038	0.686507	0.794173	0.580423	0.529717	0.442529	1.175
FBgn0262716	0.425069	0.59045	0.757843	0.736615	0.726171	1.125
FBgn0087002	0.494799	0.625547	0.81447	0.741951	0.661837	1.1
FBgn0030251	0.571306	0.425625	0.670472	0.649683	0.542832	1.05
FBgn0016031	0.154937	0.589283	0.943995	0.555761	0.595257	1.25
FBgn0033473	0.152774	0.71178	0.746804	0.335755	0.530605	1.325
FBgn0039084	0.341986	0.833791	0.716269	0.722932	0.630329	1.125
FBgn0001258	0.319942	0.960468	0.734651	0.563553	0.563594	1.15
FBgn0030966	0.424818	0.469097	0.466139	0.527397	0.406422	1.1
FBgn0015320	0.460989	0.454165	0.573411	0.502802	0.451307	1.075
FBgn0001114	0.462906	0.325931	0.508621	0.501493	0.406068	1.225
FBgn0039291	0.646925	0.526894	0.439209	0.519593	0.39904	1.15
FBgn0034914	0.568756	0.560813	0.593604	0.426081	0.396467	1.2
FBgn0004908	0.520947	0.627071	0.324981	0.419897	0.464984	1.175
FBgn0038446	0.568375	0.537626	0.371825	0.279929	0.298623	1.325
FBgn0035805	0.305927	0.630511	0.585749	0.396177	0.356425	1.15
FBgn0030433	0.38745	0.630916	0.556991	0.392491	0.425201	1.25
FBgn0035722	0.308911	0.708726	0.467126	0.338553	0.397867	1.075
FBgn0038424	0.279078	0.473803	0.49539	0.370773	0.37227	1.1
FBgn0031228	0.165041	0.558719	0.352494	0.27964	0.327125	1.125
FBgn0035420	0.482111	0.53913	0.336569	0.452561	0.407991	1.5
FBgn0027073	0.459199	0.542501	0.39078	0.615266	0.551183	1.575
FBgn0032222	0.339557	0.783778	0.489318	0.362345	0.428961	1.5
FBgn0036908	0.389616	0.711518	0.521316	0.492077	0.450793	1.56667
FBgn0010591	0.45072	0.606152	0.491202	0.590405	0.507518	1.225
FBgn0004868	0.455485	0.515911	0.522883	0.519487	0.47097	1.275
FBgn0019932	0.561693	0.597233	0.524916	0.529456	0.466015	1.4
FBgn0029942	0.380383	0.760569	0.554687	0.489613	0.478675	1.275
FBgn0016693	0.299476	0.597605	0.59738	0.488165	0.477716	1.35
FBgn0051076	-0.69612	-0.529091	-0.496388	-0.448563	-0.327996	2.55
FBgn0035398	-0.744105	-0.659448	-0.342579	-0.424809	-0.364058	2.25
FBgn0028526	-0.33671	-1.05827	-1.0647	-0.62653	-0.747649	2.175
FBgn0023197	-0.960386	-1.11222	-0.308642	-1.06569	-1.01771	2.225
FBgn0267253	-1.0095	-1.12236	-0.877216	-0.878374	-0.859068	3.775
FBgn0051323	-1.00345	-1.04389	-0.563972	-0.714816	-0.611858	3.975
FBgn0034470	-1.41614	-0.983267	-1.14387	-1.07331	-0.763622	3.375
FBgn0037934	0.0960774	-0.343636	0.0224449	0.246895	-0.123691	2.8
FBgn0034010	-0.136916	-0.237642	0.0443862	0.364548	0.127956	2.95
FBgn0039505	0.167304	0.106395	0.286761	0.185854	0.191794	2.775
FBgn0037313	0.229589	0.0771245	0.142009	0.158433	0.162603	2.675
FBgn0037011	0.214324	0.253691	0.090502	0.137141	0.134458	2.525
FBgn0039561	-0.456468	-0.0733944	0.371942	0.0315975	0.162826	2.925
FBgn0030362	-0.411767	-0.0813793	0.23732	0.364624	0.401993	3.05
FBgn0038740	-0.284371	0.124978	0.80402	0.138148	0.221949	2.73333
FBgn0034011	-0.412771	-0.436509	-0.305395	0.0952591	-0.16846	3.775
FBgn0033205	-0.347657	-0.668043	-0.231118	0.0628733	-0.0654962	3.63333
FBgn0032088	-0.144687	-0.184658	-0.808226	-0.0590136	0.125014	3.05
FBgn0010053	0.0685113	0.240476	0.594602	0.376473	0.392487	4
FBgn0039470	-0.331991	0.0209679	0.460074	0.467617	0.499199	3.75
FBgn0037819	-0.164459	0.139959	0.434899	0.188356	0.166195	3.7
FBgn0052633	-0.331022	-0.0394353	0.412093	-0.0494421	0.152623	3.6
FBgn0013949	-0.218497	-0.215153	-0.133702	0.0446317	0.0208102	4.1
FBgn0004512	0.0672017	-0.0316757	0.0597272	-0.220473	-0.281412	4.025
FBgn0038214	0.208853	0.126043	-0.209215	0.274623	0.115309	4.1
FBgn0038250	0.19676	0.031675	0.0962826	0.0523939	0.0525369	3.75
FBgn0037290	-0.75287	-0.590925	-0.491194	-0.453468	-0.422908	4.075
FBgn0030041	-0.722791	-0.574426	-0.324237	-0.521239	-0.424514	4.85
FBgn0032726	-0.0700198	-0.777056	-0.81242	-0.294785	-0.389648	4.35
FBgn0036698	-0.16344	-0.284084	-0.339837	-0.370574	-0.284446	5.275
FBgn0052548	0.0490469	-0.564479	-0.596451	-0.301774	-0.530439	4.925
FBgn0051343	-1.3947	-0.846074	-0.0916438	-0.678301	-0.440213	5.25
FBgn0011555	-1.88354	-1.75955	0.879415	-0.896453	-0.761014	3.6
FBgn0000565	-2.29406	-1.35286	1.71373	-0.145039	-0.00160647	2.25
FBgn0035176	-2.76817	-3.24466	1.16307	0.376853	0.352011	3.5
FBgn0031929	-1.66807	-1.05707	-0.0122105	-0.749263	-0.587999	1.125
FBgn0031930	-1.43416	-0.422384	0.30534	-0.589731	-0.188704	1.375
FBgn0001285	-0.70086	-1.52401	0.0356109	0.202126	0.297085	1.425
FBgn0035886	-2.15043	-1.42028	-1.88235	-0.105756	0.369263	1.025
FBgn0026077	-0.89585	-1.88937	-1.60132	-1.4948	-1.54923	1.225
FBgn0035513	-0.971091	-1.98615	-1.25023	-1.72549	-1.67733	1.125
FBgn0029804	-1.15857	-1.49092	-1.48282	-1.16727	-1.24625	2.675
FBgn0013953	-0.785067	-0.828372	-1.19332	-0.912553	-0.83191	1.2
FBgn0020642	-1.23614	-0.908358	-1.09094	-1.05409	-0.58599	1.125
FBgn0030742	-1.07064	-1.10259	-0.847751	-0.835123	-0.70928	1.53333
FBgn0015037	-1.15266	-1.47732	-1.19976	-0.889931	-0.766204	1.575
FBgn0040279	-1.23598	-1.49944	-1.12868	-1.05391	-1.07534	1.075
FBgn0032945	-1.2904	-1.51154	-0.466804	-0.932786	-0.922444	1.05
FBgn0010905	-0.702461	-0.759874	-0.666009	-0.627514	-0.582711	1.05
FBgn0010768	-0.68555	-0.720814	-0.732802	-0.657896	-0.619103	1.16667
FBgn0028703	-0.684633	-0.781545	-0.651719	-0.552674	-0.482628	1.16667
FBgn0039151	-1.58372	-0.444903	-1.21021	-1.47652	-1.10323	1.25
FBgn0263216	-2.25009	-2.00576	-1.61129	-1.44784	-1.19341	3.2
FBgn0023496	-1.71317	-2.52887	-1.81509	-2.03279	-1.82337	3.25
FBgn0037217	-2.28572	-2.40674	-1.98366	-1.97466	-1.77923	2.025
FBgn0035620	-4.85708	-2.32283	0.622855	-2.66783	-1.91331	1.3
FBgn0026089	0.699227	1.01968	0.876239	0.707218	0.705028	7.625
FBgn0034579	0.9021	1.28527	0.783287	0.773488	0.677333	7.96667
FBgn0046878	0.709011	1.04045	0.68341	0.798106	0.768617	8.525
FBgn0035737	-0.0159604	0.822415	0.812036	0.708878	0.743789	9.05
FBgn0034440	0.626539	0.0173883	1.8902	0.60909	0.169307	7.7
FBgn0033464	-0.737383	-0.205338	-0.718985	-0.435732	-0.17805	7.55
FBgn0038718	-0.402163	0.0833256	-0.345708	-0.416447	-0.28568	7.03333
FBgn0031401	-0.281042	0.0321833	-0.0431402	-0.274981	-0.206883	6.55
FBgn0039311	-0.359141	0.0577553	-0.218414	-0.148156	-0.073618	6.025
FBgn0029854	0.54268	0.652888	0.639618	0.55245	0.534667	5.8
FBgn0023530	0.625757	0.861268	0.625602	0.683973	0.665177	6.2
FBgn0023477	0.688771	1.32716	0.637024	0.768708	0.726929	5.45
FBgn0003275	0.489472	1.09303	0.90118	0.619852	0.785249	5.6
FBgn0261479	0.120005	0.690327	1.43674	1.14788	1.28238	5.93333
FBgn0037936	0.138746	0.660123	-0.356938	0.564744	0.366521	6.725
FBgn0011695	0.595496	0.345212	-0.121949	0.678582	0.572004	6.65
FBgn0035529	0.270559	0.340859	0.322139	0.271533	0.274192	7.05
FBgn0263120	0.256719	0.545602	0.466563	0.238158	0.257316	6.825
FBgn0034275	0.249245	0.347254	0.562679	0.484696	0.484246	7.3
FBgn0039114	-0.585543	0.107594	-0.0835284	-0.347818	-0.233128	8.35
FBgn0062412	-1.09768	-0.545392	0.22457	-0.418274	-0.28927	8.6
FBgn0261990	-0.787618	-0.693944	-1.32107	-1.04128	-0.890983	9.225
FBgn0250823	0.0448326	0.0115498	0.130175	0.074513	0.0314436	10
FBgn0015039	-0.420667	-0.115528	0.954514	0.394994	0.243221	10.2
FBgn0040609	-0.325617	0.962298	0.687684	0.186832	0.328303	11.95
FBgn0039312	0.177369	0.909415	0.643616	0.5106	0.569715	11.375
FBgn0037354	0.465768	0.489358	0.589063	0.550916	0.451274	12.075
FBgn0036109	0.386898	1.26658	1.03602	0.973664	1.05658	10.6
FBgn0030341	0.816465	0.894082	0.887187	0.918927	0.859706	10.75
FBgn0086254	1.18741	1.6131	1.80121	1.59837	1.37183	11.25
FBgn0024183	0.971613	1.43813	1.37283	1.09578	1.11224	6.125
FBgn0031822	1.24685	1.65913	1.31986	1.18343	1.1736	6.25
FBgn0032732	1.11245	1.3127	1.09513	1.10889	1.09248	5.675
FBgn0039094	1.04629	0.852774	0.804703	1.07936	0.934097	6.55
FBgn0031801	0.583969	0.889217	0.95278	1.10031	1.02064	6.475
FBgn0015019	1.17595	1.8437	1.72241	1.48536	1.52275	6.65
FBgn0011787	1.21983	1.71832	1.44483	1.30031	1.25184	6.65
FBgn0025336	0.996248	1.40328	1.20838	1.0582	1.04239	6.55
FBgn0016041	0.935253	1.55009	1.33268	1.11025	1.11596	6.875
FBgn0035743	0.864724	0.195386	1.96069	1.97122	2.02417	6.8
FBgn0000566	1.09476	1.74586	1.912	1.79072	1.72109	5.1
FBgn0033942	1.22163	1.5294	1.69246	1.65262	1.55835	5.35
FBgn0263260	1.46058	1.5019	1.84416	1.75939	1.68739	5.825
FBgn0033663	1.77553	2.01482	2.099	2.05587	1.94914	5.175
FBgn0063497	1.27759	1.99003	1.91717	2.18894	2.08899	5.325
FBgn0036334	1.46511	2.24557	1.89684	1.63959	1.61852	5.375
FBgn0033600	0.933149	2.37223	1.68168	1.60841	1.59205	5.55
FBgn0020255	1.47958	2.14885	1.94755	1.76428	1.76136	5.85
FBgn0001233	1.52078	2.57383	2.07055	1.76308	1.87748	6.075
FBgn0261803	2.6418	2.78669	2.2782	2.30621	2.1467	5.95
FBgn0010039	2.99716	2.79758	2.43154	2.91691	2.52857	5.775
FBgn0250836	1.9608	2.3415	2.36187	2.61012	2.27591	5.775
FBgn0042206	2.64993	2.67251	1.85637	2.43538	2.03431	6.875
FBgn0023174	1.40494	1.58776	1.40059	1.398	1.2931	8.35
FBgn0028685	1.57019	1.62015	1.40326	1.38432	1.24358	8.4
FBgn0014877	1.31652	1.66474	1.60265	1.19406	1.12803	8.3
FBgn0038426	1.12204	1.54951	1.11538	1.05409	0.983141	7.95
FBgn0030060	1.51753	1.70671	1.3423	1.765	1.5625	8.7
FBgn0040349	1.83489	1.78259	1.52579	1.86427	1.5281	8.275
FBgn0034259	1.40285	2.60711	2.19453	1.8069	1.88484	7.15
FBgn0031256	1.67944	1.79195	1.8392	1.89418	1.79131	7.325
FBgn0030305	1.1454	1.42587	1.31355	1.232	1.19298	9.175
FBgn0031497	1.18576	1.63726	1.55122	1.34783	1.35341	8.825
FBgn0039159	1.00378	1.61231	1.22463	1.09205	1.06851	9.66667
FBgn0039172	1.49608	1.693	1.5158	1.55042	1.47945	9.625
FBgn0015245	1.40351	2.20803	1.89054	1.60019	1.60442	9.95
FBgn0020392	1.72676	2.2794	2.08514	1.85895	1.83115	9.4
FBgn0037632	1.32246	2.0576	1.87424	1.67751	1.71967	9.1
FBgn0001197	1.65742	2.39471	1.96957	1.82904	1.84572	8.55
FBgn0025678	1.63161	1.77957	1.94171	2.00398	1.88724	3.375
FBgn0011016	1.69244	1.96182	2.01419	1.99752	1.87273	3.225
FBgn0010638	1.66247	1.89207	1.91331	1.8847	1.78947	3.775
FBgn0037913	1.46542	2.01808	1.71559	1.78463	1.73621	3.225
FBgn0031217	1.62377	1.92812	1.67491	1.65478	1.56216	3.425
FBgn0036290	1.77094	2.22363	1.70721	1.69817	1.5482	3.225
FBgn0029639	2.40957	1.71882	1.57586	2.02898	1.66547	3.15
FBgn0033874	1.76628	2.59014	1.93649	2.20213	2.08025	3.525
FBgn0030593	2.43779	2.61145	1.75726	2.63566	2.27759	3.2
FBgn0032287	2.28564	2.12462	2.45454	2.38906	2.13152	3.05
FBgn0032198	1.6986	2.35491	2.11635	1.91006	1.87827	4.3
FBgn0022338	1.59787	2.41846	2.00095	1.78803	1.80006	4.4
FBgn0037580	1.90124	2.33243	2.04107	1.94038	1.82168	4.6
FBgn0039735	1.74251	2.513	2.2966	2.02552	2.06025	4.575
FBgn0027095	1.79846	1.89092	2.0185	2.02263	1.92075	4.6
FBgn0025700	1.80029	1.94189	2.08162	2.09771	1.94735	4.675
FBgn0031049	1.667	1.94912	1.99646	1.97095	1.84435	4.675
FBgn0010621	1.33275	2.10203	1.91473	1.6683	1.72963	4.275
FBgn0032015	1.50403	1.76524	1.78627	1.7788	1.67534	4.675
FBgn0040075	1.62427	2.34659	1.95976	1.69534	1.72059	4.725
FBgn0010387	1.39526	1.76745	1.50606	2.34316	2.25846	4.2
FBgn0038608	1.83211	3.7208	3.2187	3.02863	3.16269	3.1
FBgn0032669	1.51368	2.79227	2.54903	2.80002	2.81841	4.1
FBgn0010040	2.01102	2.16037	3.49988	3.26102	3.04237	2.4
FBgn0037414	2.96843	2.28866	0.759401	1.9356	1.55346	1.85
FBgn0027527	2.35137	3.1187	0.786597	2.07666	1.62998	1.1
FBgn0030805	1.95975	2.0901	1.30105	1.4602	1.29456	1.05
FBgn0030617	2.5149	2.15796	1.16753	1.41371	1.33185	1.45
FBgn0039257	2.86329	2.63822	1.46528	1.49465	1.31718	1.175
FBgn0013269	1.71037	2.69693	2.43726	2.04261	2.11095	1.65
FBgn0040367	1.88871	2.58295	2.60738	2.0397	1.87878	1.525
FBgn0022355	1.52782	2.4749	2.40848	2.20297	1.69045	1.825
FBgn0034661	2.07438	2.25124	2.1291	2.25673	2.0061	1.525
FBgn0033089	1.76321	2.40264	2.1201	1.96452	1.94453	1.5
FBgn0039687	1.86275	2.52824	1.80905	1.73861	1.87111	1.3
FBgn0000426	1.99053	2.49618	2.03051	1.86948	1.84916	1.325
FBgn0029079	1.79291	2.61337	1.93289	1.76753	1.76716	1.575
FBgn0250837	1.51692	2.55355	2.0509	1.80913	1.9041	1.025
FBgn0030539	2.18708	2.85337	2.29343	2.43084	2.28824	1.875
FBgn0001112	2.46687	2.85112	2.14819	2.19556	1.95604	1.525
FBgn0039434	3.5212	3.00573	1.52785	1.64247	1.55331	2.55
FBgn0036678	3.05661	3.8768	2.87137	2.92542	2.80546	1.1
FBgn0003089	2.93081	3.42133	2.70767	2.73814	2.64064	1.3
FBgn0052251	1.76349	3.24021	3.10802	2.75055	2.83956	1.125
FBgn0261675	1.37338	2.37629	1.10809	3.1337	3.06377	1.8
FBgn0038098	1.08808	2.09456	0.962042	3.02723	3.01582	2
FBgn0033869	-0.16471	0.833227	3.03985	2.62832	2.9493	1.05
FBgn0039379	1.11756	1.32716	1.34545	1.16795	1.11735	2.675
FBgn0030511	0.845323	1.41529	1.41546	1.20917	1.22625	2.675
FBgn0039115	0.990942	1.6578	1.39602	1.07595	1.16886	2.95
FBgn0039835	1.0484	1.69075	1.43534	1.21795	1.22639	2.8
FBgn0038462	1.04242	1.61793	1.17165	1.14907	1.15969	2.8
FBgn0002031	0.947376	1.48916	1.28233	1.04386	1.04763	2.575
FBgn0039218	1.11952	1.51088	1.06441	0.954177	1.00131	2.6
FBgn0037573	0.983395	1.37625	1.11253	1.00461	0.983193	2.6
FBgn0035603	0.990161	1.33118	1.02873	0.97599	1.01187	2.525
FBgn0032640	0.897516	1.24412	1.10496	1.00165	1.00411	2.525
FBgn0032725	1.13367	1.26157	1.16474	1.05485	1.00139	2.6
FBgn0036909	1.08995	1.39974	1.08684	0.943393	0.943128	2.75
FBgn0051126	1.01493	1.40246	1.15231	1.07104	1.0244	2.775
FBgn0033608	0.854949	1.36165	1.05811	0.951824	0.91939	2.75
FBgn0033241	1.16802	1.39367	1.29049	1.19607	1.16544	3.25
FBgn0034974	1.25442	1.31793	1.26508	1.17632	1.02352	3.2
FBgn0020369	1.3587	1.43245	1.28267	1.22463	1.15563	3.225
FBgn0035374	1.0541	1.54353	1.23955	1.14619	1.10204	3.125
FBgn0033351	1.07026	1.41663	1.35143	1.14591	1.12726	3.075
FBgn0037440	1.31969	1.44307	1.15658	1.38553	1.23498	2.875
FBgn0000592	1.34354	1.28149	1.09838	1.24499	1.18936	3.025
FBgn0032884	1.52634	1.59033	1.2876	1.38321	1.24505	2.8
FBgn0028694	1.42894	1.66818	1.25822	1.25827	1.19191	2.975
FBgn0038437	1.40264	1.38133	1.30087	1.06771	0.896126	2.375
FBgn0003292	1.73935	1.48162	1.22945	1.35583	1.07732	2.475
FBgn0037652	1.13217	1.61455	1.438	1.23296	1.23798	2.575
FBgn0036918	1.16535	1.52306	1.39812	1.20499	1.23757	2.4
FBgn0267330	1.19873	1.30161	1.32903	1.32812	1.258	2.65
FBgn0040623	1.31937	1.31053	1.33588	1.41051	1.31078	2.55
FBgn0015622	1.25163	1.35342	1.39828	1.32275	1.26585	2.2
FBgn0033691	1.20567	1.28015	1.31374	1.32038	1.2545	2.4
FBgn0010590	1.29486	1.37576	1.17468	1.1976	1.12028	2.3
FBgn0028688	1.32429	1.46774	1.23065	1.23516	1.13913	2.3
FBgn0032839	1.83458	1.03929	1.8317	1.29918	0.943404	2.175
FBgn0038585	0.764427	1.65719	1.44285	1.07137	1.24186	2.275
FBgn0038083	0.781351	1.64676	1.60762	1.16195	1.16704	2.275
FBgn0022288	0.789731	1.54457	1.55368	1.07962	1.22208	2.375
FBgn0022069	0.724953	1.47768	1.52794	1.0319	1.18817	2.5
FBgn0033485	0.596409	1.62844	1.2909	0.929271	1.17883	2.425
FBgn0037811	0.560951	1.28112	1.32695	1.01935	1.16099	2.13333
FBgn0023549	0.620935	1.08193	1.59381	1.10433	1.23426	2.325
FBgn0038964	0.841042	1.77074	1.66831	1.2347	1.41799	2
FBgn0036272	1.02616	1.6284	1.75169	1.33716	1.36772	2.1
FBgn0035162	0.812773	1.49485	1.5559	1.10783	1.26071	1.7
FBgn0001220	1.11204	1.7716	1.53067	1.21955	1.23057	2.175
FBgn0039357	1.20142	1.67455	1.31554	1.20343	1.1305	2.325
FBgn0032053	1.01637	1.52226	1.40856	1.28153	1.26139	2.2
FBgn0029503	1.00988	1.54261	1.28009	1.13764	1.099	2.1
FBgn0026196	0.764873	1.79604	1.68977	1.23337	1.45259	2.3
FBgn0002780	0.966867	1.76279	1.70614	1.22393	1.37867	2.25
FBgn0038601	0.912119	1.64998	1.61437	1.26208	1.42096	2.575
FBgn0032329	0.93891	1.70096	1.53942	1.29866	1.39233	2.525
FBgn0032298	0.875977	1.76307	1.62982	1.17235	1.35436	2.575
FBgn0016685	1.59412	2.39011	1.95298	1.77133	1.7748	2.85
FBgn0021768	1.53146	2.23471	1.88131	1.67193	1.71316	2.925
FBgn0033547	1.59748	2.38822	1.68727	1.60971	1.5241	2.8
FBgn0026418	1.36496	2.04844	1.8852	1.6531	1.67243	2.75
FBgn0010438	1.25222	2.04255	1.88395	1.53468	1.51898	2.75
FBgn0003676	1.23957	2.04204	1.82566	1.58969	1.655	2.575
FBgn0266580	1.58043	2.20492	1.98091	1.71259	1.71734	2.375
FBgn0034277	1.6806	2.0571	1.95259	1.94656	1.84123	2.65
FBgn0039562	1.56107	1.5477	1.98383	1.95845	1.80548	2.925
FBgn0036992	1.28732	1.57404	2.13246	1.91367	1.71349	2.85
FBgn0032721	1.34678	1.71741	1.52202	1.55576	1.44979	2.475
FBgn0021795	1.4488	1.64391	1.62452	1.58649	1.48769	2.45
FBgn0005585	1.36703	1.59708	1.72074	1.67775	1.62522	2.575
FBgn0031260	1.43593	1.66035	1.64515	1.66262	1.5752	2.575
FBgn0016697	1.44658	1.6313	1.45421	1.41739	1.31926	2.6
FBgn0263852	1.56315	1.65686	1.51281	1.54092	1.39923	2.775
FBgn0266666	1.39954	1.7241	1.43625	1.38618	1.36863	2.35
FBgn0022343	1.20195	1.66452	1.55099	1.37186	1.39569	2.35
FBgn0010551	1.24206	1.82786	1.57997	1.35203	1.32451	2.575
FBgn0261791	1.3535	1.89343	1.55036	1.30162	1.36514	2.575
FBgn0027615	1.39075	2.22205	1.67826	1.51884	1.52903	2.6
FBgn0261790	1.32376	2.05421	1.66978	1.47811	1.53932	2.5
FBgn0029882	1.58233	2.03886	1.72819	1.5755	1.58928	2.475
FBgn0037537	1.54051	1.95247	1.42524	1.47329	1.41152	2.4
FBgn0061492	1.22239	1.64144	1.46801	1.38305	1.34949	2.975
FBgn0013954	1.31675	1.653	1.53973	1.44638	1.40192	2.975
FBgn0033482	1.27392	1.83875	1.65614	1.47383	1.43724	3.15
FBgn0262801	1.5283	1.66635	1.64322	1.67103	1.58178	2.975
FBgn0040340	1.39092	1.74627	1.73763	1.61146	1.5571	1.35
FBgn0034578	1.27725	1.85683	1.74072	1.56992	1.56609	1.375
FBgn0004432	1.3672	1.9369	1.71119	1.55081	1.5188	1.275
FBgn0264922	1.40616	1.83932	1.62609	1.42987	1.41334	1.4
FBgn0030086	1.2476	1.87733	1.69131	1.45251	1.50793	1.6
FBgn0037069	0.819914	1.85144	1.7502	1.54548	1.52099	1.55
FBgn0030067	0.89536	1.87636	1.816	1.37224	1.54344	1.625
FBgn0037137	0.856706	1.78647	1.7402	1.25704	1.44515	1.525
FBgn0014879	1.52172	2.18041	1.90392	1.6792	1.72865	1.3
FBgn0015805	1.40128	2.13618	1.88643	1.64837	1.68761	1.2
FBgn0085466	1.0979	2.16584	1.77776	1.69082	1.64002	1.075
FBgn0029512	1.37028	1.80155	1.56104	1.40842	1.33357	2.15
FBgn0027088	1.26634	1.721	1.5876	1.4203	1.39547	2.15
FBgn0046214	1.21067	1.84501	1.66029	1.28079	1.3568	2.05
FBgn0034401	1.25498	1.6848	1.53633	1.32425	1.30678	2.075
FBgn0010339	1.12357	1.62057	1.57289	1.3345	1.35226	2.05
FBgn0037728	1.18721	1.6666	1.46506	1.2893	1.31714	1.9
FBgn0030480	1.22671	1.72431	1.46082	1.26213	1.27025	1.95
FBgn0004237	1.48374	1.76998	1.57482	1.47728	1.41831	1.825
FBgn0030007	1.41747	1.71955	1.53641	1.37186	1.35875	1.8
FBgn0011768	1.41591	1.79634	1.47423	1.45329	1.40274	1.65
FBgn0028691	1.51169	1.71108	1.37156	1.40128	1.30128	1.9
FBgn0261396	1.47415	1.55364	1.37687	1.39982	1.2607	1.825
FBgn0025682	1.45433	1.38103	1.5296	1.54422	1.39568	2.025
FBgn0025885	1.26522	1.94362	1.50562	1.78771	1.7377	2.075
FBgn0036824	1.33393	1.8296	1.68002	1.80353	1.61288	1.9
FBgn0031996	1.5749	1.84291	1.76579	1.65753	1.56619	2.05
FBgn0036667	1.58247	1.81476	1.71756	1.7155	1.6803	2.1
FBgn0032217	1.38658	1.96396	1.72079	1.60722	1.56539	2.075
FBgn0035402	1.79496	2.04221	1.78632	1.73417	1.62144	1.325
FBgn0053129	1.57702	2.00203	1.74376	1.68097	1.62243	1.375
FBgn0011336	1.61339	1.81741	1.83844	1.85088	1.7131	1.15
FBgn0032643	1.58143	1.71857	1.73042	1.7415	1.60556	1.2
FBgn0029681	1.85198	1.85939	1.42232	1.80578	1.57662	1.45
FBgn0001149	1.87996	1.97129	1.66287	2.01997	1.7661	1.325
FBgn0266570	1.2073	2.10591	1.94202	1.57533	1.64519	1.575
FBgn0261933	1.42359	2.1169	1.84153	1.66495	1.68738	1.85
FBgn0040308	1.45418	1.6216	2.02279	1.92794	1.84595	1.525
FBgn0037782	1.29936	1.97004	2.47779	1.87149	1.78358	2.05
FBgn0086357	1.65094	1.9009	2.0047	1.97895	1.83089	2.175
FBgn0014868	1.64601	1.96155	1.9522	1.94178	1.85851	2.05
FBgn0014075	1.70076	2.03079	1.85515	1.85353	1.72438	2.15
FBgn0035121	1.49605	1.97593	1.98582	1.78177	1.75028	2.1
FBgn0040493	1.86414	2.13246	1.85649	1.82463	1.75136	1.95
FBgn0021944	1.75556	2.265	1.88226	1.79242	1.68768	1.925
FBgn0003346	1.75989	2.59724	2.02507	1.80386	1.84966	2.175
FBgn0032514	1.92109	2.38043	1.95367	1.91098	1.81864	2.35
FBgn0000406	1.16032	0.941054	0.302042	0.975114	0.744261	2.375
FBgn0033320	1.26065	1.30552	0.571343	0.883051	0.722355	2.85
FBgn0039239	1.63885	0.554792	0.685977	0.922084	0.888518	2.125
FBgn0031779	0.995574	0.97283	0.878714	0.946271	0.840358	1.9
FBgn0031378	0.888497	0.945945	0.832921	0.841186	0.786816	2.05
FBgn0036300	0.740224	0.73296	0.998028	1.09555	0.973471	2
FBgn0034793	0.746341	1.13305	0.879065	0.70491	0.691835	2.125
FBgn0029718	0.638134	1.1595	0.960607	0.762515	0.774689	2.175
FBgn0037709	0.648701	0.825086	0.853258	0.837181	0.694281	2.175
FBgn0038627	0.925098	1.07344	0.866686	0.934314	0.811519	2.075
FBgn0013746	0.856549	1.1265	0.960057	0.942552	0.874217	2.125
FBgn0038923	0.858727	1.29082	0.861104	0.783946	0.735187	2.1
FBgn0050499	0.733383	1.34518	1.03325	0.854901	0.881039	2.075
FBgn0033816	0.762665	1.32602	1.00835	0.901649	0.844261	1.925
FBgn0034001	0.880265	1.23345	0.970127	0.95855	0.859703	2.05
FBgn0033428	0.945455	1.26299	0.96579	0.951013	0.900061	2.1
FBgn0031231	0.978887	1.16663	1.1204	0.945465	0.86512	2.175
FBgn0033235	0.83257	1.34489	1.07796	0.936308	0.934233	2.375
FBgn0038080	0.844594	1.46121	1.04868	0.960611	1.05414	2.06667
FBgn0033907	0.965657	1.48045	1.14017	1.03646	0.997274	1.975
FBgn0032873	0.765021	1.23803	1.19446	0.966333	1.04477	1.875
FBgn0038115	0.87899	1.29082	1.13755	1.09988	0.989541	1.85
FBgn0038806	1.02442	1.3787	1.09317	0.971901	1.04068	2.15
FBgn0052708	0.936067	1.31311	1.20328	0.959126	1.05891	2.125
FBgn0033100	1.03013	1.34603	1.23471	1.04826	0.962406	2.05
FBgn0036990	0.953019	1.28221	1.18556	1.01015	0.961685	2
FBgn0025724	1.07584	1.23196	1.19843	1.18181	1.09854	2.125
FBgn0035771	1.06087	1.31998	1.21479	1.1709	1.14479	2.025
FBgn0038461	1.04549	1.0893	1.26022	1.20054	1.10176	2.325
FBgn0028968	1.11539	1.13205	1.14475	1.18908	1.05277	2.225
FBgn0260857	1.09878	1.13306	1.06156	1.0902	1.01423	2.35
FBgn0028969	1.00068	1.08491	1.06259	1.04507	0.993313	2.425
FBgn0039436	2.25543	1.63233	0.523094	0.824442	0.911731	1.65
FBgn0031432	1.48553	1.68281	0.432837	1.49283	1.28699	2.05
FBgn0036696	1.06873	1.43311	0.941003	0.897232	0.924896	1.35
FBgn0033528	1.08898	1.45097	0.821039	0.846045	0.791816	1.375
FBgn0034142	1.08073	1.27821	0.798733	0.941069	0.885876	1.1
FBgn0033753	1.38681	1.40489	0.848636	1.03978	0.919706	1.225
FBgn0261393	1.24493	1.0713	0.80986	1.28428	1.0059	1.1
FBgn0032242	0.978486	1.1082	1.00879	0.96571	0.87839	1.5
FBgn0035592	0.986308	1.15651	0.982829	0.912223	0.909156	1.5
FBgn0031459	0.989173	1.22963	0.992956	1.01605	0.966445	1.375
FBgn0264816	0.983285	1.07412	1.14334	0.899995	0.83141	1.25
FBgn0250820	0.932835	0.939994	0.898473	0.941524	0.880141	1.2
FBgn0036745	0.922188	0.921733	0.874833	0.973955	0.901845	1.3
FBgn0036624	0.911162	0.958108	0.966298	0.895617	0.770425	1.23333
FBgn0034061	0.916372	1.05656	1.01356	0.955969	0.917757	1.25
FBgn0025725	0.962677	1.01523	0.963262	1.00108	0.910506	1.325
FBgn0040899	0.921097	1.22942	0.920683	0.837354	0.828713	1.05
FBgn0029676	0.914165	1.00775	0.969338	0.808772	0.748727	1.05
FBgn0262732	0.716043	1.01277	0.899914	0.762457	0.756335	1.2
FBgn0036752	0.795519	0.949512	0.817854	0.845018	0.78038	1.2
FBgn0037723	0.7706	1.11152	0.891795	0.815803	0.864391	1.25
FBgn0015283	1.17533	1.38667	1.13003	1.09795	1.04422	1.425
FBgn0015338	1.18938	1.34055	1.05318	1.00301	0.944632	1.325
FBgn0031357	1.08689	1.49633	1.15579	0.989669	1.00851	1.35
FBgn0037492	1.03187	1.37451	1.10287	0.86996	0.849249	1.625
FBgn0033734	0.766912	1.40438	1.1018	0.951178	0.970903	1.475
FBgn0015569	0.828813	1.55404	0.974155	1.02902	1.13174	1.425
FBgn0261789	1.02843	1.45098	1.19917	1.10121	1.13187	1.6
FBgn0030344	1.14846	1.29153	1.23389	1.16652	1.05979	1.625
FBgn0034564	1.19153	1.37318	1.05115	1.04137	0.962272	1.675
FBgn0031992	1.11932	1.43965	1.06288	1.04543	1.03074	1.775
FBgn0036763	0.926728	1.43242	1.20515	1.05241	1.00966	1.725
FBgn0036133	1.04243	1.3916	1.17343	1.09896	1.04387	1.85
FBgn0022942	0.832809	1.18132	0.997879	0.84564	0.822316	1.65
FBgn0028837	0.838309	1.04332	0.956588	0.861862	0.861737	1.65
FBgn0037875	0.877613	1.13162	0.957779	0.924741	0.884503	1.825
FBgn0038302	0.781539	1.00646	0.991431	0.98535	0.866376	1.75
FBgn0262734	0.685669	1.01926	1.01108	0.85618	0.854688	1.75
FBgn0031914	0.802611	1.21147	0.789642	0.843597	0.920225	1.9
FBgn0035471	0.878762	1.21697	0.804756	0.861968	0.835299	1.725
FBgn0086691	0.872321	0.953034	0.94269	1.15668	1.04977	1.575
FBgn0261020	0.959121	0.932312	0.860143	1.07514	0.9852	1.65
FBgn0036298	0.898396	1.00181	1.10863	1.00426	0.945511	1.6
FBgn0039875	0.9839	0.902198	0.82084	0.966431	0.817	1.55
FBgn0032634	1.07838	1.24905	1.17769	1.13994	0.999733	1.825
FBgn0069242	1.20658	1.20242	1.13946	1.13108	1.07398	1.825
FBgn0260856	1.16635	1.07196	1.15996	1.12794	1.04673	1.725
FBgn0036147	1.13316	1.09302	0.983234	1.04458	0.929771	1.65
FBgn0010282	1.09224	1.11689	1.1513	0.987143	0.926759	1.725
FBgn0011722	1.0563	1.01786	1.21662	1.2187	1.15106	1.475
FBgn0001090	1.48694	1.1715	1.27311	1.13596	0.879409	1.3
FBgn0020907	1.37347	1.32783	1.37274	1.06354	0.983037	1.575
FBgn0035370	1.02719	1.30766	1.23077	1.1248	1.10712	1.35
FBgn0027582	1.10309	1.3176	1.24534	1.20641	1.12212	1.35
FBgn0026879	1.10156	1.29376	1.30319	1.11913	1.09188	1.475
FBgn0035355	0.932143	1.42704	1.2776	1.13072	1.14945	1.4
FBgn0026261	1.05918	1.48388	1.3376	1.13616	1.10117	1.375
FBgn0031078	1.06104	1.6129	1.41855	1.14726	1.17741	1.3
FBgn0035532	1.0636	1.57113	1.32538	1.02732	1.10474	1.2
FBgn0035909	1.13221	1.27116	1.36329	1.36213	1.27317	1.1
FBgn0019925	1.10786	1.346	1.34145	1.26476	1.20188	1.075
FBgn0029969	0.985807	1.36745	1.27657	1.27554	1.14466	1.1
FBgn0034390	0.923599	1.37303	1.1971	1.3242	1.15369	1.075
FBgn0086443	0.989149	1.38493	1.23088	1.0952	1.11081	1.2
FBgn0260750	0.897667	1.4486	1.31008	1.13652	1.13004	1.175
FBgn0026373	0.946053	1.6034	1.21208	1.0212	1.16412	1.1
FBgn0039163	1.00569	1.45411	1.2048	1.0403	1.07049	1.125
FBgn0031149	1.03775	1.50884	1.22071	1.01284	1.03846	1.1
FBgn0033918	0.949992	1.46993	1.30804	1.0318	1.06053	1.025
FBgn0086856	0.89141	1.40742	1.15485	0.996297	1.00756	1.05
FBgn0035631	1.0687	1.29765	1.12046	1.06673	1.05728	1.15
FBgn0024509	1.08528	1.17875	1.14206	1.11044	1.05358	1.2
FBgn0023213	0.987922	1.21966	1.14327	1.01551	0.962668	1.15
FBgn0031145	1.17816	1.4918	1.25756	1.22832	1.19168	1.025
FBgn0010470	1.3964	1.43977	1.19094	1.31766	1.21223	1.125
FBgn0037378	1.26646	1.44802	1.04549	1.08171	1.02376	1.175
FBgn0028686	1.23444	1.35126	1.12934	1.10276	1.02848	1.05
FBgn0260855	1.27281	1.16736	1.25528	1.24485	1.10417	1.325
FBgn0008635	1.19357	1.24369	1.21411	1.20981	1.11332	1.15
FBgn0086134	1.22609	1.38033	1.14141	1.19224	1.06988	1.25
FBgn0028693	1.32158	1.41251	1.15541	1.18687	1.08481	1.36667
FBgn0011327	1.47415	1.66659	1.35922	1.3698	1.31221	1.425
FBgn0036749	1.62879	1.69225	1.28222	1.30011	1.22552	1.45
FBgn0036489	1.6095	1.864	1.3664	1.41455	1.2909	1.45
FBgn0001280	1.5819	1.88304	1.49696	1.40088	1.27371	1.4
FBgn0035199	1.79825	1.74899	1.27714	1.28113	1.13801	1.275
FBgn0026380	1.516	1.71185	1.41064	1.44203	1.34369	1.15
FBgn0037696	1.35045	1.58731	1.36118	1.45837	1.23315	1.1
FBgn0034629	1.32973	1.87386	0.863179	1.22149	1.21867	1.125
FBgn0005674	1.14824	1.62142	1.47769	1.33027	1.29899	1.5
FBgn0038307	1.1906	1.78049	1.48355	1.29078	1.26937	1.425
FBgn0037534	1.17618	1.78141	1.36494	1.41604	1.38903	1.35
FBgn0031253	1.28951	1.80986	1.31391	1.09556	1.23382	1.375
FBgn0261394	1.4479	1.6432	1.39068	1.34549	1.27835	1.675
FBgn0015075	1.35564	1.6123	1.42053	1.35286	1.25829	1.55
FBgn0030321	1.17665	1.61765	1.59431	1.31837	1.33988	1.625
FBgn0243511	1.14849	1.70666	1.55926	1.29288	1.30728	1.625
FBgn0029174	1.2765	1.67566	1.50332	1.32501	1.30338	1.65
FBgn0039293	1.25515	1.71158	1.26836	1.28153	1.22246	1.63333
FBgn0039160	1.24604	1.57663	1.2151	1.23835	1.17134	1.6
FBgn0035872	1.12704	1.56318	1.33446	1.1961	1.19419	1.525
FBgn0038808	1.26722	1.46853	1.30081	1.22262	1.21447	1.75
FBgn0030692	1.11805	1.66064	1.33785	1.14259	1.08936	1.9
FBgn0036772	1.01864	1.67884	1.44765	1.1863	1.24197	1.825
FBgn0266581	0.795374	1.66252	1.51641	1.12372	1.28836	1.4
FBgn0024558	0.839391	1.62576	1.49217	1.10944	1.27768	1.3
FBgn0036460	0.774784	1.67554	1.59557	1.13375	1.3298	1.2
FBgn0033754	0.717327	1.52555	1.45912	1.10648	1.26397	1.175
FBgn0050349	0.734527	1.56438	1.55871	1.10541	1.29149	1.025
FBgn0036710	1.11886	1.77553	1.49825	1.34045	1.31034	1.125
FBgn0011638	1.00987	1.76249	1.69423	1.2823	1.43676	1.025
FBgn0033557	0.552092	1.24848	1.2019	0.821116	1.01892	1.3
FBgn0019938	0.454253	1.18893	1.29006	0.809208	0.995391	1.25
FBgn0003278	0.482237	1.42536	1.38214	0.884637	1.085	1.475
FBgn0040260	0.557468	1.08812	1.2245	1.08481	1.05714	1.5
FBgn0020653	0.583722	1.08148	1.04796	0.958399	0.899354	1.3
FBgn0015799	0.776982	1.16813	1.08534	0.849969	0.923667	1.25
FBgn0020305	0.660993	1.27072	1.1869	0.857074	1.00201	1.05
FBgn0037121	0.763026	1.27005	1.13721	0.908042	0.977206	1.125
FBgn0031662	0.71881	1.1883	1.30402	1.01961	0.970358	1.05
FBgn0042092	0.358128	0.945034	1.09512	0.59965	0.827523	1.33333
FBgn0033584	0.309438	0.884408	1.25398	0.809305	0.864706	1.675
FBgn0036594	0.0559526	1.88059	1.29629	0.99961	1.63896	1.625
FBgn0037224	3.85859	5.13369	4.53444	4.18537	3.5837	2.725
FBgn0034468	3.41691	4.32343	4.39115	4.29811	4.1515	1.375
FBgn0035926	3.58118	3.87318	3.29946	3.82745	3.66967	2.45
FBgn0040104	2.21582	3.73176	3.91573	3.65074	3.38866	1.65
FBgn0037664	4.74446	4.83674	3.518	4.06843	3.82085	1.5
FBgn0030587	3.8514	4.56934	3.07019	3.18131	3.05056	1.025
FBgn0038676	5.79122	4.73896	2.43078	3.12351	2.95346	1.025
FBgn0029646	7.8859	10.6981	8.1531	8.26275	8.06864	1.825
FBgn0052793	8.10131	10.0393	7.81072	7.95009	7.80127	2.125
FBgn0038468	9.17483	9.49685	7.34583	8.53467	8.12001	4.4
FBgn0034551	10.3735	13.2542	8.5987	9.74518	9.44197	2.025
FBgn0025644	8.51795	14.1121	9.91948	10.3802	10.0387	1.475
FBgn0025645	7.94281	11.835	9.43444	9.41813	9.3258	1.95
FBgn0034545	9.04417	9.25702	5.89314	6.52192	6.60334	1.5
FBgn0039795	6.98275	8.14894	5.60118	5.98499	5.70891	1.575
FBgn0035430	5.66437	8.71244	6.93633	7.2017	6.95855	2.475
FBgn0263743	6.97287	8.41445	7.50832	7.59021	7.35246	1.7
FBgn0031619	7.87897	8.10345	5.35156	6.33232	5.84119	3.8
FBgn0036861	7.81176	9.11276	5.57962	6.28485	6.23142	5.85
FBgn0032058	7.12508	7.2484	4.43516	5.48092	5.15292	2.175
FBgn0001256	7.55482	6.3181	3.85251	5.06823	4.79673	1.925
FBgn0010041	2.27023	0.658057	1.58622	1.51476	NA	2.4
FBgn0005638	NA	0.314022	0.234576	-0.124936	-0.341821	1.45
FBgn0033327	-0.550005	-0.062755	NA	4.29294	5.4149	1.8
FBgn0043576	-1.09408	-0.644732	NA	5.85869	7.27257	1.525
FBgn0036767	1.21129	-0.867106	NA	3.64584	3.86032	21.275
FBgn0052405	-1.60577	-0.775677	NA	NA	NA	9.55
FBgn0030958	0.166792	NA	NA	0.436396	NA	1.05
FBgn0043578	2.46826	NA	NA	2.19774	NA	7.575
FBgn0029807	-0.0277335	NA	NA	NA	NA	1.025

## Sheet: D_UpInStarved
melFBgn	logFC_Lemes+Aori/Lemes	logFC_Lapla+Aori/Lapla	logFC_Huva/GF	logFC_Lemes+Aori/GF	logFC_Lapla+Aori/GF	Zinke_data
FBgn0010388	5.59503	0.68615	NA	2.55231	NA	-2.05
FBgn0033830	2.3751	0.932106	NA	2.6089	2.07367	-15.425
FBgn0039241	0.759325	1.43267	1.3458	1.00223	1.13665	-5.55
FBgn0001225	1.24407	1.4363	1.43819	0.652652	0.90733	-4.7
FBgn0039769	-0.0710754	1.77848	0.954192	1.59692	2.23216	-5.775
FBgn0005666	0.185661	0.250068	0.125171	0.125469	0.179451	-6.3
FBgn0036599	-0.135044	0.618352	0.390303	0.459102	0.611182	-7.425
FBgn0052675	0.405858	0.211967	0.306241	0.381491	0.259756	-3.85
FBgn0020513	0.354923	0.371841	0.64849	0.428369	0.464566	-4.35
FBgn0000052	0.105407	0.419796	0.375396	0.173045	0.28602	-4.875
FBgn0037697	0.614294	0.318461	0.507163	0.434588	0.271632	-5.125
FBgn0039438	1.28434	1.08253	0.418496	0.674604	0.735877	-4.15
FBgn0010417	-0.405261	-0.938738	-0.767873	-0.750499	-0.877174	-6.025
FBgn0032815	-0.804146	-1.01457	-0.896894	-0.905209	-0.817249	-6.2
FBgn0031645	-1.0217	-0.895508	-0.382533	-0.689752	-0.671938	-5.825
FBgn0000139	-0.644225	-0.858227	-0.760967	-0.770784	-0.713049	-6.95
FBgn0038646	-0.958118	-1.16117	-0.838895	-0.753735	-0.669915	-6.625
FBgn0020278	-0.488425	-0.660153	-0.542114	-0.557655	-0.555777	-6.525
FBgn0035024	-0.299413	-0.583257	-0.480376	-0.565366	-0.575727	-6.625
FBgn0013733	-0.245392	-0.27742	-0.473994	-0.36257	-0.342247	-6.525
FBgn0034985	-0.157167	-0.241972	-0.141858	-0.123176	-0.213724	-7.1
FBgn0261618	-0.458223	-0.504124	-0.276961	-0.487909	-0.451787	-5.175
FBgn0004167	-0.432678	-0.514035	-0.32922	-0.332042	-0.370633	-5.45
FBgn0263593	-0.48763	-0.709101	-0.484661	-0.403485	-0.413986	-5.55
FBgn0034706	-0.570543	-0.71594	-0.496282	-0.508648	-0.546704	-5.475
FBgn0016756	-0.339194	-0.729113	-0.496523	-0.526684	-0.519998	-5.375
FBgn0038466	-0.246296	-0.281678	-0.440801	-0.269214	-0.314235	-5.75
FBgn0036449	-0.262911	-1.26208	-0.183335	-0.176861	-0.37762	-5.75
FBgn0040393	-0.1082	-0.0833584	-1.05543	-0.227655	-0.0369692	-5.275
FBgn0050011	-0.379786	-0.518714	-0.459251	-0.445871	-0.482297	-4.525
FBgn0001186	-0.545913	-0.505012	-0.363479	-0.344082	-0.317885	-4.825
FBgn0010434	-0.209088	-0.387818	-0.30121	-0.254337	-0.274134	-5.025
FBgn0260745	-0.0691233	-0.374672	-0.468468	-0.309638	-0.386106	-4.375
FBgn0039237	0.362926	-0.300595	0.0638479	-0.0716467	-0.307001	-4.8
FBgn0011230	0.151788	-0.126143	-0.0977103	-0.0578457	-0.151777	-5.15
FBgn0037684	-0.823049	-0.783592	0.360635	-0.17633	-0.0937427	-4.825
FBgn0034542	-1.04375	-1.66473	-1.24951	-1.26664	-1.25552	-6.95
FBgn0030357	-0.625659	-1.4855	-1.23058	-1.26775	-1.25717	-6.95
FBgn0035397	-0.714276	-1.36969	-1.12503	-1.02639	-1.09403	-6.85
FBgn0036805	-0.834504	-1.21441	-1.0427	-0.883444	-0.915841	-6.75
FBgn0259176	-1.20545	-1.51313	-1.23117	-1.19608	-1.19041	-7.65
FBgn0017581	-1.12491	-1.55719	-1.23086	-1.21056	-1.26443	-7.475
FBgn0001565	-1.20936	-1.43052	-1.19269	-1.37193	-1.25242	-7.3
FBgn0039509	-0.840051	-1.54321	-0.900863	-1.22202	-1.22693	-7.475
FBgn0030520	-1.52811	-2.00938	-1.72215	-1.45211	-1.47914	-7.55
FBgn0030543	-1.92845	-1.25585	-1.17575	-1.12464	-0.756969	-8.375
FBgn0052656	-1.39798	-1.67966	-0.99539	-0.611237	-0.558828	-7.525
FBgn0035720	-0.650285	-1.11472	-0.960281	-0.857363	-0.886978	-8
FBgn0025456	-0.853247	-1.42572	-1.41685	-1.12418	-1.21588	-8.35
FBgn0030183	-1.39985	-2.06602	-1.82599	-1.6341	-1.69929	-9.8
FBgn0040723	-1.28361	-1.71419	-1.75654	-1.08774	-1.05721	-9.825
FBgn0030484	-1.17863	-2.02779	-1.60854	-1.36252	-1.45328	-9.075
FBgn0032382	-1.50516	-1.95809	-1.69275	-1.43357	-1.35933	-8.775
FBgn0027335	-0.291881	-0.46142	-0.468958	-0.376458	-0.382786	-8.325
FBgn0052687	-0.130626	-0.264934	-0.445914	-0.180744	-0.255995	-8.975
FBgn0086346	-0.353123	-0.649317	-0.570824	-0.459203	-0.500298	-10.225
FBgn0034031	-0.620181	-0.764304	-0.782012	-0.643376	-0.613877	-10.425
FBgn0000053	0.280949	0.404241	0.585139	0.330392	0.402103	-9.925
FBgn0029820	-2.10219	-2.65296	-2.22011	-2.02613	-2.04533	-6.8
FBgn0032202	-2.00419	-2.5528	-2.38476	-1.96283	-1.95862	-6.975
FBgn0013771	-2.49257	-2.85457	-2.84024	-2.50009	-2.37697	-7.1
FBgn0035409	-2.22032	-3.25218	-2.62381	-1.81325	-1.8685	-7.75
FBgn0031695	-2.63417	-3.78627	-3.04767	-2.63583	-2.72658	-5.775
FBgn0035542	-2.25788	-2.43552	-2.5239	-2.23375	-2.25727	-9.36667
FBgn0038366	-2.42171	-3.15618	-2.44218	-2.29058	-2.32442	-9.875
FBgn0031971	-3.21006	-3.16986	-3.10589	-2.94916	-2.17015	-10.6
FBgn0046113	-0.81882	-1.18474	-0.572735	-0.63151	-0.583649	-1.45
FBgn0033582	-0.74454	-1.26419	-0.556844	-0.727438	-0.684785	-1.45
FBgn0039671	-0.995704	-1.29407	-0.49097	-0.634465	-0.649238	-1.125
FBgn0035781	-0.980809	-0.989526	-0.705882	-0.691726	-0.645546	-1.525
FBgn0033065	-0.854027	-0.956927	-0.695271	-0.572203	-0.528956	-1.5
FBgn0032025	-1.03601	-1.04545	-0.808266	-0.637351	-0.646383	-1.3
FBgn0036951	-0.889497	-1.0536	-0.860066	-0.721315	-0.63023	-1.075
FBgn0005586	-0.936514	-0.943348	-0.840757	-0.770599	-0.668284	-1.1
FBgn0030897	-0.977666	-1.07061	-0.80356	-0.781956	-0.707867	-1.025
FBgn0052677	-0.839628	-0.988357	-0.684287	-0.664296	-0.624778	-1.15
FBgn0004606	-0.776981	-0.993041	-0.742342	-0.702586	-0.694239	-1.05
FBgn0261682	-1.07214	-1.02643	-0.594571	-0.541214	-0.523508	-1.05
FBgn0035517	-1.05809	-0.834963	-0.528854	-0.691434	-0.508423	-1.05
FBgn0039026	-0.614257	-0.83396	-0.719468	-0.692046	-0.672226	-1.15
FBgn0032702	-0.608973	-0.80433	-0.690212	-0.686611	-0.666668	-1.175
FBgn0000568	-0.76767	-0.710118	-0.779662	-0.673147	-0.661689	-1.15
FBgn0012051	-0.698232	-0.890476	-0.643596	-0.64883	-0.647097	-1.05
FBgn0025632	-0.658678	-0.868427	-0.584994	-0.505223	-0.561099	-1.075
FBgn0003076	-0.775811	-0.615648	-0.477119	-0.519575	-0.538574	-1.1
FBgn0035040	-0.686837	-0.7428	-0.507583	-0.539718	-0.505312	-1.15
FBgn0036862	-0.80599	-0.747334	-0.480338	-0.564062	-0.59674	-1.025
FBgn0029801	-0.80877	-0.884465	-0.451722	-0.700482	-0.655233	-1.1
FBgn0035922	-0.656232	-0.98064	-0.486929	-0.745264	-0.650138	-1.3
FBgn0031752	-0.350095	-0.645651	-0.698413	-0.560941	-0.613707	-1.125
FBgn0035900	-0.339101	-0.63343	-0.565879	-0.516384	-0.549769	-1.15
FBgn0035674	-0.523616	-0.604315	-0.511743	-0.587681	-0.620848	-1.025
FBgn0033624	-0.387273	-0.745259	-0.639524	-0.538971	-0.610255	-1.05
FBgn0033556	-0.373322	-0.795809	-0.70692	-0.628937	-0.653311	-1.06667
FBgn0262582	-0.628062	-0.759784	-0.616301	-0.59375	-0.5793	-1.225
FBgn0038286	-0.585196	-0.66973	-0.693535	-0.548885	-0.61741	-1.25
FBgn0010415	-0.505969	-0.675001	-0.570112	-0.536297	-0.532141	-1.3
FBgn0016126	-0.544874	-0.730362	-0.613893	-0.529364	-0.528338	-1.225
FBgn0015754	-0.519375	-0.625958	-0.59331	-0.534912	-0.537716	-1.175
FBgn0086358	-0.685982	-0.868231	-0.761742	-0.759945	-0.697762	-1.425
FBgn0000114	-0.711322	-0.795328	-0.684613	-0.67569	-0.654883	-1.36667
FBgn0043070	-0.76009	-0.907289	-0.77847	-0.747622	-0.710092	-1.275
FBgn0052100	-0.524208	-0.892701	-0.759569	-0.611605	-0.751402	-1.35
FBgn0033609	-0.519356	-0.961166	-0.85808	-0.672035	-0.713854	-1.3
FBgn0030114	-0.629976	-1.01835	-0.902127	-0.739526	-0.799925	-1.125
FBgn0030101	-0.529511	-0.910569	-0.806744	-0.81049	-0.847064	-1.2
FBgn0035763	-0.519625	-0.832827	-0.788949	-0.705474	-0.768467	-1.05
FBgn0086370	-0.581868	-0.784728	-0.826656	-0.685045	-0.685657	-1.025
FBgn0015794	-0.793875	-1.0019	-0.925037	-0.911408	-0.820937	-1.3
FBgn0043841	-0.850701	-0.941929	-0.894897	-0.858146	-0.746554	-1.325
FBgn0259938	-0.824215	-0.788773	-0.879336	-0.843774	-0.846803	-1.225
FBgn0038353	-0.778001	-0.749242	-1.04014	-0.752868	-0.653313	-1.45
FBgn0036727	-1.08321	-0.617359	-0.789906	-1.00754	-0.903159	-1.325
FBgn0030832	-0.892457	-0.706462	-1.01414	-0.989414	-0.943284	-1.25
FBgn0030237	-0.986606	-0.538619	-0.692099	-0.847244	-0.652696	-1.2
FBgn0037188	-0.56031	-0.818365	-0.767786	-0.703471	-0.676189	-1.675
FBgn0020762	-0.597951	-0.703671	-0.777778	-0.633387	-0.589851	-1.65
FBgn0086686	-0.591009	-0.754447	-0.701136	-0.671492	-0.673308	-1.6
FBgn0011202	-0.629579	-0.765637	-0.764127	-0.712802	-0.691185	-1.525
FBgn0036663	-0.761785	-0.717216	-0.764196	-0.754955	-0.696329	-1.6
FBgn0034083	-0.703483	-0.73812	-0.798197	-0.708237	-0.714603	-1.85
FBgn0035132	-0.655007	-0.792865	-0.819652	-0.651494	-0.660946	-1.8
FBgn0031488	-0.811338	-0.979946	-0.782223	-0.72201	-0.733101	-1.625
FBgn0041210	-0.726862	-0.98463	-0.710018	-0.729214	-0.689217	-1.6
FBgn0038975	-0.841201	-0.921307	-0.736665	-0.741989	-0.650845	-1.7
FBgn0035879	-0.637554	-0.88846	-0.827464	-0.76092	-0.731912	-1.575
FBgn0015793	-0.668175	-0.941672	-0.867479	-0.837227	-0.749436	-1.625
FBgn0026144	-0.587989	-0.974445	-0.662165	-0.722918	-0.729907	-1.5
FBgn0036746	-0.658476	-0.858195	-0.674668	-0.719024	-0.702139	-1.525
FBgn0031474	-0.614802	-0.792856	-0.518338	-0.772711	-0.721979	-1.65
FBgn0031170	-0.926712	-0.95496	-0.510672	-0.789724	-0.693441	-1.46667
FBgn0030747	-0.851598	-0.903617	-0.421717	-0.727233	-0.721844	-1.65
FBgn0039915	-0.940035	-0.791312	-0.575842	-0.607258	-0.488365	-1.5
FBgn0085426	-0.856702	-0.760419	-0.497163	-0.551335	-0.507867	-1.425
FBgn0033124	-0.913922	-1.29338	-1.23664	-0.932773	-0.865561	-1.075
FBgn0000719	-0.910285	-1.1704	-1.08375	-0.989538	-0.947464	-1.175
FBgn0038680	-0.752215	-1.13892	-1.08667	-0.812343	-0.985154	-1.225
FBgn0028704	-1.07519	-1.19707	-0.983595	-0.93878	-0.879222	-1.4
FBgn0034067	-1.02693	-1.18881	-1.11199	-0.991188	-0.955156	-1.375
FBgn0000422	-1.10403	-1.01083	-1.07828	-1.05482	-0.880263	-1.275
FBgn0039584	-1.04468	-1.14137	-0.945813	-0.938988	-0.854472	-1.275
FBgn0262127	-1.00184	-1.10369	-0.894997	-0.844812	-0.836792	-1.2
FBgn0033356	-0.952417	-1.1327	-0.850456	-1.02748	-0.957726	-1.2
FBgn0030262	-1.14783	-1.28438	-1.20412	-1.06359	-0.885303	-1.375
FBgn0037391	-1.12011	-1.40919	-1.19376	-1.09138	-1.07023	-1.275
FBgn0051072	-0.898142	-1.22754	-1.29894	-0.972428	-0.999854	-1.425
FBgn0031558	-0.754276	-1.18574	-1.50461	-0.866943	-0.803611	-1.225
FBgn0032639	-0.606697	-1.61241	-1.00943	-0.582084	-0.565751	-1.35
FBgn0030999	-0.757701	-1.19263	-1.11367	-0.662667	-0.715106	-1.825
FBgn0086558	-0.72555	-1.01923	-1.04754	-0.7787	-0.711557	-1.7
FBgn0031213	-0.794524	-1.05572	-0.902357	-0.774672	-0.751649	-1.925
FBgn0030286	-0.779592	-1.01958	-0.872231	-0.803574	-0.78379	-1.9
FBgn0037917	-0.768742	-1.09124	-0.928271	-0.859268	-0.887677	-1.925
FBgn0031399	-0.6382	-1.05061	-0.940843	-0.80527	-0.859166	-1.8
FBgn0035850	-0.641607	-1.06336	-0.964228	-0.812564	-0.880535	-1.85
FBgn0034070	-0.993619	-1.0658	-0.941524	-0.872241	-0.756353	-1.83333
FBgn0030748	-0.939868	-0.987907	-0.868818	-0.877471	-0.818039	-1.7
FBgn0001145	-0.985572	-0.801069	-0.953069	-0.814253	-0.691516	-1.725
FBgn0025366	-0.948655	-1.16235	-0.897	-0.976648	-0.958651	-1.4
FBgn0036152	-0.835337	-1.15328	-0.918379	-0.958983	-1.00632	-1.475
FBgn0027621	-0.790883	-1.09453	-0.933849	-0.88104	-0.917088	-1.375
FBgn0004698	-0.782363	-1.1996	-0.868965	-0.905296	-0.94034	-1.375
FBgn0032138	-0.928528	-0.937216	-0.765526	-1.02491	-0.891204	-1.525
FBgn0034491	-0.738177	-1.05542	-0.866319	-0.827322	-0.817152	-1.525
FBgn0039507	-0.789169	-1.10347	-0.883586	-0.772136	-0.815267	-1.55
FBgn0005672	-0.711514	-1.07378	-0.988596	-0.825965	-0.842175	-1.425
FBgn0034158	-0.749171	-0.981133	-0.874675	-0.730464	-0.743899	-1.425
FBgn0035649	-0.793407	-0.985911	-0.899095	-0.837436	-0.771999	-1.45
FBgn0260972	-0.770049	-0.919492	-0.808246	-0.877884	-0.813337	-1.425
FBgn0015011	-0.756129	-1.05052	-0.741572	-0.849705	-0.87224	-1.425
FBgn0015791	-0.927314	-1.12478	-1.01682	-0.937764	-0.906679	-1.575
FBgn0265605	-0.992167	-1.12938	-0.978309	-0.932864	-0.894438	-1.675
FBgn0037720	-0.887167	-1.16131	-0.906167	-0.974974	-0.940398	-1.65
FBgn0015277	-0.841559	-1.10458	-1.0462	-0.958236	-0.946816	-1.65
FBgn0036257	-0.772122	-1.21893	-1.01204	-0.857948	-0.971566	-1.6
FBgn0053056	-0.665399	-0.834649	-0.891731	-0.646375	-0.725971	-2.075
FBgn0035137	-0.588615	-0.913723	-0.823483	-0.722683	-0.732196	-2
FBgn0030735	-0.638106	-0.926907	-0.762367	-0.650635	-0.694014	-2.125
FBgn0039350	-0.630783	-0.748328	-0.75225	-0.693531	-0.64021	-2.075
FBgn0027280	-0.596013	-0.845031	-0.970377	-0.722247	-0.69717	-2.225
FBgn0039714	-0.629224	-0.843304	-0.925342	-0.741596	-0.642887	-2.225
FBgn0031636	-0.753597	-0.805769	-0.894708	-0.701651	-0.698555	-2.3
FBgn0032358	-0.321639	-1.02541	-0.919369	-0.779645	-0.905147	-2.25
FBgn0035358	-0.565413	-0.564571	-1.2893	-0.862079	-1.00024	-2.2
FBgn0025454	-0.284647	-1.09318	-1.53573	-0.621978	-0.994103	-2
FBgn0027929	-0.623539	-1.29447	-1.35194	-0.630198	-0.573594	-2.125
FBgn0035985	-0.428492	-0.613208	-1.14329	-1.13005	-1.02196	-1.5
FBgn0016076	0.0596412	-0.806301	-1.36636	-0.805247	-0.808025	-1.7
FBgn0031580	-0.416167	-0.799643	-1.12174	-0.436282	-0.379181	-1.575
FBgn0031533	-0.487832	-0.745405	-1.03903	-0.550869	-0.665462	-1.75
FBgn0036394	-0.550432	-0.422787	-1.43128	-0.607729	-0.412912	-1.625
FBgn0260634	-0.660223	-0.637559	-0.549308	-0.553586	-0.454483	-1.825
FBgn0040732	-0.635033	-0.554103	-0.550024	-0.485353	-0.561543	-1.775
FBgn0050035	-0.627577	-0.5318	-0.734626	-0.602243	-0.620855	-1.9
FBgn0261811	-0.590501	-0.460711	-0.457391	-0.521242	-0.370947	-1.975
FBgn0036144	-0.607542	-0.784209	-0.537533	-0.60792	-0.551899	-2.025
FBgn0033113	-0.550424	-0.779667	-0.559694	-0.524985	-0.585796	-2.125
FBgn0032455	-0.493911	-0.71189	-0.570491	-0.694331	-0.635268	-2.125
FBgn0030336	-0.44415	-0.6393	-0.475106	-0.639582	-0.619408	-1.875
FBgn0051092	-0.469347	-0.751215	-0.513039	-0.55783	-0.617215	-1.83333
FBgn0262975	-0.444971	-0.520507	-0.46986	-0.399574	-0.447057	-2.25
FBgn0024291	-0.480897	-0.532399	-0.455897	-0.500819	-0.446526	-2.225
FBgn0039266	-0.478826	-0.539838	-0.482035	-0.496485	-0.518804	-2.1
FBgn0015513	-0.485222	-0.598733	-0.490329	-0.485324	-0.456517	-2.05
FBgn0038533	-0.436968	-0.669439	-0.713423	-0.506024	-0.53304	-2.2
FBgn0038516	-0.465611	-0.507745	-0.725855	-0.439629	-0.421028	-2.225
FBgn0051342	-0.355605	-0.618466	-0.492786	-0.521646	-0.550163	-2.2
FBgn0030808	-0.406229	-0.783905	-0.533995	-0.449968	-0.555631	-2.15
FBgn0026369	-0.327884	-0.578229	-0.554148	-0.43817	-0.506681	-2.075
FBgn0031233	-0.253212	-0.60296	-0.606017	-0.487698	-0.575211	-2.075
FBgn0051004	-0.784098	-0.771311	-0.634471	-0.454887	-0.455238	-2.275
FBgn0040377	-0.866712	-0.874142	-0.442007	-0.398146	-0.405825	-2
FBgn0014031	-0.288506	-1.03253	-0.674691	-0.535884	-0.580626	-2.25
FBgn0040950	-0.672301	-1.15923	-0.627972	-0.538023	-0.552994	-2.075
FBgn0032192	-0.24826	-0.909008	-0.633621	-0.496993	-0.701109	-1.8
FBgn0036393	-0.0583382	-0.668809	-2.23964	-0.606276	-0.293361	-1.55
FBgn0039476	0.288151	-0.235733	-2.10711	-0.419027	-0.363655	-1.4
FBgn0036419	-1.20083	-1.79041	-1.79143	-0.413679	-0.156647	-3.725
FBgn0015010	-1.03727	-1.27705	-1.45506	-0.891111	-0.265591	-3.575
FBgn0028583	-0.754913	-0.819937	-2.115	-0.784882	-0.524709	-2.95
FBgn0042135	-0.902304	-1.16591	-1.0244	-0.916398	-0.899934	-3.5
FBgn0025621	-0.924862	-1.16649	-0.941273	-0.975535	-0.948422	-3.475
FBgn0052264	-0.925282	-1.26475	-0.873487	-0.852992	-0.867841	-3.425
FBgn0017558	-1.04376	-1.13318	-0.875052	-0.937388	-0.945562	-3.35
FBgn0035495	-1.19618	-1.03823	-0.934645	-0.891113	-0.774662	-3.25
FBgn0035583	-1.03857	-1.00052	-0.956773	-0.805163	-0.688	-3.45
FBgn0020258	-0.948217	-0.846843	-0.902709	-0.675741	-0.603389	-3.375
FBgn0262114	-0.575199	-1.11014	-0.867712	-0.805744	-0.899738	-3.35
FBgn0036059	-0.603165	-1.12523	-0.972421	-0.859483	-0.901682	-3.575
FBgn0003231	-0.768525	-1.09681	-1.08009	-0.717017	-0.73574	-3.475
FBgn0085432	-0.831782	-1.00988	-0.922332	-0.848872	-0.824591	-3.525
FBgn0030941	-0.62074	-0.912602	-0.606812	-0.667405	-0.640813	-3.56667
FBgn0030400	-0.767177	-0.849167	-0.714221	-0.71023	-0.623783	-3.625
FBgn0028577	-0.669292	-0.939781	-0.805481	-0.803824	-0.741538	-3.4
FBgn0020304	-0.84551	-1.31594	-1.07833	-0.972259	-0.969946	-3.55
FBgn0262081	-0.882409	-1.1958	-1.1104	-1.0694	-1.01581	-3.75
FBgn0039297	-0.930492	-0.894558	-1.0925	-1.02507	-0.87775	-3.55
FBgn0031285	-1.27272	-1.48567	-1.40588	-1.29944	-1.22703	-3.7
FBgn0034728	-1.18438	-1.31862	-1.4239	-1.20289	-1.1321	-3.775
FBgn0032264	-1.22786	-1.04974	-1.46088	-1.11321	-0.925504	-3.525
FBgn0034638	-1.58198	-1.66815	-1.59994	-1.42813	-1.3052	-3.275
FBgn0037012	-1.43512	-1.51491	-1.33407	-1.40355	-1.27399	-3.16667
FBgn0010113	-1.56589	-1.64447	-1.39453	-1.3584	-1.25238	-3.675
FBgn0036321	-1.73569	-1.14552	-2.29239	-1.11918	-0.994918	-3.35
FBgn0052062	-1.14103	-1.19509	-1.03238	-1.06275	-0.953433	-2.65
FBgn0038139	-1.06336	-1.20034	-1.18547	-0.934799	-0.948007	-2.55
FBgn0036469	-1.03579	-1.4197	-1.17543	-0.849336	-0.852355	-2.7
FBgn0259736	-0.8666	-1.19545	-0.934536	-0.971191	-0.924001	-2.775
FBgn0028399	-0.885915	-1.14321	-1.08369	-0.989601	-0.986747	-2.775
FBgn0033988	-0.931985	-1.0786	-1.06338	-0.935947	-0.922641	-2.85
FBgn0015795	-0.825832	-1.12158	-1.02926	-0.890005	-0.895319	-2.875
FBgn0033446	-1.06998	-1.07774	-1.02371	-1.01189	-0.952467	-2.85
FBgn0028717	-0.880081	-1.18041	-0.990105	-0.984611	-0.988904	-3
FBgn0037747	-0.925163	-1.37423	-0.942189	-0.925362	-0.935138	-2.95
FBgn0027581	-0.717197	-1.32117	-1.13955	-1.08094	-1.09757	-2.9
FBgn0034140	-0.777207	-1.18531	-1.40525	-1.1304	-1.16334	-2.8
FBgn0037536	-1.09407	-1.19907	-1.14777	-1.10253	-1.04592	-3.2
FBgn0032910	-1.08316	-1.16723	-1.16468	-1.15347	-1.05875	-3.325
FBgn0034920	-1.18746	-1.3843	-1.14634	-1.04607	-0.963452	-3.325
FBgn0033739	-0.997364	-1.3737	-1.27923	-1.16874	-1.13364	-2.95
FBgn0036643	-1.05321	-1.38145	-1.32787	-1.19388	-1.14711	-3.16667
FBgn0039260	-0.870691	-1.18651	-1.06503	-0.93892	-0.947654	-3.175
FBgn0041191	-0.837608	-1.1933	-0.973422	-0.956233	-0.946733	-3.25
FBgn0032901	-0.941316	-1.28975	-1.1832	-0.942162	-1.0469	-3.225
FBgn0032774	-0.678751	-1.14514	-1.2277	-0.899634	-0.933194	-3.125
FBgn0003388	-0.748249	-1.15672	-1.11702	-0.819957	-0.948186	-3.125
FBgn0037420	-1.54586	-1.42832	-1.01843	-0.961161	-0.70499	-2.85
FBgn0030960	-1.39328	-1.65697	-1.33525	-1.35541	-1.27991	-2.75
FBgn0033170	-1.47022	-1.69388	-1.56482	-1.46506	-1.283	-2.925
FBgn0034398	-1.32459	-1.58959	-1.61968	-1.32034	-1.23295	-2.575
FBgn0029824	-1.10554	-1.75106	-1.47777	-1.3242	-1.31219	-3.05
FBgn0035142	-1.19956	-1.48952	-1.37991	-1.26084	-1.23906	-2.725
FBgn0266417	-1.10591	-1.36571	-1.36417	-1.18754	-1.13616	-2.6
FBgn0030309	-1.02141	-1.23096	-1.24525	-1.03068	-0.983464	-2.275
FBgn0039467	-0.88837	-1.1349	-1.31439	-1.17519	-1.08289	-2.2
FBgn0039135	-0.91345	-1.30785	-1.21497	-1.08886	-1.08506	-2.5
FBgn0003862	-0.929123	-1.18996	-1.05749	-1.01213	-0.996986	-2.225
FBgn0038809	-0.821305	-1.21927	-1.04095	-0.970623	-1.01442	-2.25
FBgn0037442	-0.910526	-1.18905	-1.02333	-0.980324	-0.948953	-2
FBgn0016926	-1.19497	-0.88823	-1.13346	-1.05463	-0.997863	-2.275
FBgn0030679	-1.10885	-0.971239	-1.0723	-0.997104	-0.875386	-2
FBgn0030398	-1.38984	-0.808839	-1.26704	-1.14066	-0.881643	-1.95
FBgn0030892	-0.704829	-1.04348	-0.890186	-0.821413	-0.79409	-2.45
FBgn0053556	-0.687081	-0.995397	-0.794686	-0.74609	-0.719971	-2.4
FBgn0035968	-0.841535	-1.01014	-0.746834	-0.710004	-0.709632	-2.25
FBgn0037347	-0.740864	-1.02338	-0.938639	-0.883978	-0.838969	-2.1
FBgn0032305	-0.72149	-1.10272	-0.909139	-0.807101	-0.800632	-2.2
FBgn0266410	-0.808369	-1.04995	-0.98324	-0.886464	-0.921845	-2.6
FBgn0043362	-0.699781	-1.14254	-1.02732	-0.849817	-0.880487	-2.53333
FBgn0031011	-0.850147	-0.881975	-0.907166	-0.934498	-0.918978	-2.425
FBgn0038878	-1.1602	-1.21253	-0.730466	-0.698405	-0.605737	-2.175
FBgn0034475	-1.20951	-1.05397	-0.808645	-0.845225	-0.717246	-2.35
FBgn0032652	-1.1562	-1.20791	-0.615661	-0.718838	-0.780018	-2.575
FBgn0027601	0.398394	-0.118773	-1.11076	-0.14428	-0.0422494	-3.2
FBgn0032281	0.694916	-1.05568	-0.970455	-0.307431	-0.784052	-3.9
FBgn0039560	-0.389209	-0.52435	-0.296196	-0.421703	-0.393044	-3.65
FBgn0004910	-0.291547	-0.534755	-0.299851	-0.294433	-0.298135	-3.8
FBgn0030013	-0.250055	-0.319386	-0.254707	-0.321829	-0.346882	-3.75
FBgn0003891	-0.179021	-0.174145	-0.335817	-0.309023	-0.286298	-3.7
FBgn0034588	-0.609352	-0.0874339	-0.436559	-0.6081	-0.517967	-3.925
FBgn0053181	-0.442798	-0.318229	-0.685041	-0.477189	-0.471391	-4.1
FBgn0035498	-0.252658	-0.264396	-0.29738	-0.233178	-0.251301	-3.35
FBgn0051374	-0.133673	-0.379255	-0.295011	-0.250227	-0.236736	-3.15
FBgn0039464	-0.258865	-0.486391	-0.33194	-0.164015	-0.228147	-3.475
FBgn0013718	-0.253756	-0.512655	-0.486193	-0.412453	-0.430803	-3.275
FBgn0266717	-0.147867	-0.462349	-0.428155	-0.394177	-0.443731	-3.225
FBgn0260442	-0.326712	-0.449335	-0.445851	-0.357113	-0.336629	-3.175
FBgn0037853	-0.353796	-0.374065	-0.465878	-0.403492	-0.406922	-3.4
FBgn0039435	-0.15371	-0.199859	-0.698228	-0.487407	-0.26365	-3.35
FBgn0044452	-0.512785	-0.93867	-0.766004	-0.695304	-0.810172	-3.8
FBgn0014018	-0.545918	-1.01753	-0.833184	-0.663751	-0.58431	-3.775
FBgn0027594	-0.436143	-0.808586	-0.816897	-0.672652	-0.693411	-4.075
FBgn0260462	-0.470449	-0.870217	-0.732266	-0.606548	-0.676738	-4.15
FBgn0031995	-0.414527	-0.590345	-0.569383	-0.510375	-0.588417	-3.625
FBgn0015589	-0.495625	-0.613189	-0.608151	-0.559996	-0.533886	-3.725
FBgn0016701	-0.387572	-0.668077	-0.591852	-0.529164	-0.534444	-3.875
FBgn0264979	-0.260921	-0.706229	-0.801669	-0.440892	-0.447662	-3.775
FBgn0034443	0.0528641	-0.819934	-0.412503	-0.354166	-0.525565	-3.75
FBgn0262517	0.162323	-0.0189024	0.0636548	-0.030882	-0.0561424	-3.625
FBgn0034611	0.178382	-0.078591	-0.0872116	-0.00434499	-0.0663613	-3.75
FBgn0030872	0.0185714	-0.0355628	0.00516556	0.0353518	0.0331799	-3.35
FBgn0261283	0.100026	-0.159744	0.0345069	0.126334	0.00456289	-3.45
FBgn0033431	0.137585	0.259173	0.0802703	0.0594911	0.156934	-3.5
FBgn0036007	0.00243469	0.150961	0.044127	0.0520639	0.0230136	-3.53333
FBgn0036264	-0.0189559	0.277429	-0.12983	-0.333032	-0.0466933	-3.025
FBgn0029167	-0.296415	-0.0384246	0.0348945	-0.118516	-0.115921	-3.525
FBgn0031012	-0.124624	0.0337004	0.149534	-0.006243	0.00285419	-3.7
FBgn0264975	-0.00841596	-0.0342189	-0.0437319	-0.0645185	-0.0831021	-3.675
FBgn0000547	-0.0756429	-0.124004	-0.0647375	-0.0859096	-0.0876576	-3.55
FBgn0034418	-0.146122	-0.22413	-0.168948	-0.160541	-0.152393	-3.7
FBgn0261592	-0.136737	-0.038821	-0.0207825	-0.0932826	-0.0822037	-4.15
FBgn0022702	-0.392616	-0.159823	-0.1785	-0.20712	-0.0934334	-3.975
FBgn0004611	-0.657924	-0.783549	-0.555388	-0.573139	-0.522804	-2.725
FBgn0040395	-0.655435	-0.772621	-0.578349	-0.62657	-0.585814	-2.75
FBgn0050021	-0.656285	-0.694659	-0.533043	-0.576277	-0.520379	-2.7
FBgn0000416	-0.488732	-0.729108	-0.659578	-0.533825	-0.582796	-2.65
FBgn0033212	-0.500032	-0.662039	-0.606297	-0.544972	-0.515294	-2.675
FBgn0261547	-0.53716	-0.698176	-0.691323	-0.571229	-0.556145	-2.73333
FBgn0261108	-0.485697	-0.625624	-0.47403	-0.421543	-0.447151	-2.65
FBgn0264494	-0.564897	-0.628791	-0.539948	-0.487619	-0.443571	-2.575
FBgn0037659	-0.579982	-0.600557	-0.456365	-0.563895	-0.510898	-2.675
FBgn0262579	-0.538283	-0.585547	-0.579289	-0.484047	-0.442869	-2.7
FBgn0050296	-0.497273	-0.504302	-0.608782	-0.533929	-0.462947	-2.675
FBgn0038845	-0.592225	-0.423663	-0.812431	-0.619475	-0.495369	-2.95
FBgn0029898	-0.96013	-0.592432	-0.879926	-0.678181	-0.532385	-2.4
FBgn0003863	-0.650271	-0.609717	-1.06204	-0.521656	-0.449326	-2.5
FBgn0035589	-0.5249	-0.782996	-0.84773	-0.557745	-0.613944	-2.55
FBgn0035227	-0.464575	-0.886425	-0.787312	-0.695943	-0.757108	-2.65
FBgn0029896	-0.632687	-0.723967	-1.02062	-0.755653	-0.777643	-2.525
FBgn0003261	-0.773992	-0.751158	-0.532313	-0.816008	-0.685537	-2.65
FBgn0001168	-0.743193	-0.667587	-0.64143	-0.72827	-0.681642	-2.75
FBgn0264357	-0.674042	-0.92557	-0.709717	-0.730808	-0.700489	-2.7
FBgn0052311	-0.697634	-0.891833	-0.743643	-0.695864	-0.6412	-2.625
FBgn0035270	-0.582223	-0.815248	-0.689954	-0.691031	-0.665833	-2.6
FBgn0028988	-0.527731	-0.628132	-0.682053	-0.544561	-0.568718	-2.33333
FBgn0034180	-0.564334	-0.687004	-0.632337	-0.609009	-0.604805	-2.375
FBgn0026179	-0.663576	-0.59004	-0.689069	-0.591525	-0.537251	-2.525
FBgn0037315	-0.605924	-0.629608	-0.469558	-0.706773	-0.594369	-2.425
FBgn0002121	-0.395241	-0.617207	-0.582951	-0.496421	-0.555279	-2.525
FBgn0034797	-0.465639	-0.613687	-0.639858	-0.570895	-0.542743	-2.525
FBgn0027532	-0.331189	-0.810361	-0.644094	-0.564705	-0.672402	-2.525
FBgn0038877	-0.627063	-0.757578	-0.650647	-0.623271	-0.568775	-2.275
FBgn0030869	-0.583003	-0.859408	-0.55581	-0.583024	-0.577535	-2.3
FBgn0025800	-0.705581	-0.846682	-0.64376	-0.688232	-0.700947	-2.425
FBgn0030838	-0.499179	-0.813189	-0.596675	-0.704939	-0.705336	-2.275
FBgn0086656	-0.468	-0.919063	-0.714948	-0.617257	-0.703362	-2.325
FBgn0037750	-0.617524	-0.707825	-0.74311	-0.492073	-0.493911	-3.15
FBgn0003866	-0.584064	-0.639249	-0.574929	-0.551768	-0.511515	-3.2
FBgn0033744	-0.674263	-0.671058	-0.788173	-0.715007	-0.624925	-3.3
FBgn0020647	-0.546935	-0.806571	-0.541021	-0.619665	-0.567329	-3.425
FBgn0023169	-0.603342	-0.677643	-0.663051	-0.635043	-0.617186	-3.05
FBgn0022709	-0.666684	-0.635102	-0.733926	-0.69028	-0.640448	-3.025
FBgn0013334	-0.740597	-0.801858	-0.621155	-0.619447	-0.557834	-2.95
FBgn0032946	-0.866225	-0.819157	-0.624197	-0.639752	-0.582176	-3.175
FBgn0028331	-0.468264	-0.814336	-0.613918	-0.626777	-0.674523	-3.1
FBgn0031637	-0.497067	-0.776311	-0.650602	-0.622217	-0.619675	-2.95
FBgn0010877	-0.571583	-0.848212	-0.731678	-0.710999	-0.736522	-3.125
FBgn0033352	-0.466871	-0.883924	-0.815748	-0.673024	-0.734305	-2.9
FBgn0037094	-0.529106	-0.831662	-0.796843	-0.656612	-0.707539	-2.975
FBgn0038404	-0.408567	-0.888962	-0.603691	-0.463757	-0.592422	-2.875
FBgn0028343	-0.421651	-0.868392	-0.693021	-0.55863	-0.629759	-2.85
FBgn0003396	-0.776747	-0.930683	-0.801932	-0.728497	-0.726824	-2.85
FBgn0032170	-0.680374	-1.00238	-0.809315	-0.755896	-0.790699	-2.8
FBgn0260635	-0.759846	-0.92764	-0.89172	-0.781494	-0.734489	-3.05
FBgn0032156	-0.811602	-0.880202	-0.828009	-0.780307	-0.720288	-3.1
FBgn0028509	-0.737645	-1.11035	-0.899157	-0.885351	-0.902254	-3.025
FBgn0265623	-0.821728	-1.08295	-0.882377	-0.871755	-0.847644	-2.975
FBgn0000414	-0.755922	-1.02646	-0.906091	-0.803442	-0.794586	-3.075
FBgn0037074	-0.599165	-1.055	-0.892104	-0.834298	-0.899342	-2.925
FBgn0004885	-0.559481	-1.11511	-0.954146	-0.692338	-0.714108	-3.2
FBgn0026262	-0.356125	-0.542644	-0.422846	-0.374077	-0.413915	-2.8
FBgn0010313	-0.471611	-0.620039	-0.42572	-0.436728	-0.44498	-2.85
FBgn0000520	-0.37401	-0.582596	-0.387651	-0.432935	-0.404883	-2.975
FBgn0004859	-0.367994	-0.499099	-0.360614	-0.343591	-0.40491	-2.95
FBgn0033708	-0.557501	-0.675231	-0.134277	-0.543646	-0.575654	-2.75
FBgn0027948	-0.33185	-0.52395	-0.414754	-0.391109	-0.41862	-2.35
FBgn0030693	-0.29809	-0.50918	-0.500717	-0.343491	-0.392635	-2.3
FBgn0261553	-0.298836	-0.389212	-0.462169	-0.392051	-0.349021	-2.3
FBgn0013272	-0.356767	-0.39626	-0.250236	-0.303929	-0.29934	-2.35
FBgn0001235	-0.375955	-0.45391	-0.281691	-0.31746	-0.302247	-2.3
FBgn0015903	-0.33621	-0.46846	-0.374545	-0.3695	-0.392456	-2.525
FBgn0030893	-0.411811	-0.517332	-0.363919	-0.392401	-0.417431	-2.475
FBgn0005536	-0.32814	-0.462186	-0.426235	-0.436625	-0.425519	-2.45
FBgn0265356	-0.253069	-0.505122	-0.464859	-0.431365	-0.383321	-2.475
FBgn0036668	-0.373409	-0.560493	-0.382656	-0.530774	-0.514771	-2.6
FBgn0039154	-1.07897	-0.50905	-0.327925	-0.393875	-0.134265	-3
FBgn0039742	-1.89376	-2.67384	-2.27866	-2.11013	-2.05195	-2.55
FBgn0260756	-1.76267	-2.36714	-2.17032	-1.98908	-1.9285	-2.475
FBgn0015714	-1.73272	-2.18146	-1.95767	-1.74829	-1.76561	-3
FBgn0039043	-1.80875	-2.31038	-2.04854	-1.87601	-1.855	-2.925
FBgn0025879	-1.31837	-1.92928	-1.66997	-1.4905	-1.47486	-2.2
FBgn0032422	-1.58317	-2.13502	-1.8937	-1.54181	-1.56218	-1.975
FBgn0038148	-1.84281	-1.7761	-1.82747	-1.61717	-1.40858	-2.225
FBgn0035877	-1.56174	-2.06737	-2.04357	-1.6253	-1.68717	-2.5
FBgn0035977	-1.37432	-2.01648	-2.41787	-1.51401	-1.45295	-1.925
FBgn0259998	-2.03013	-1.28253	-3.24201	-1.62185	-1.01009	-2.075
FBgn0011746	-1.75695	-1.99645	-1.55884	-1.47619	-1.40157	-1.35
FBgn0039099	-1.82804	-1.90297	-1.51934	-1.48027	-1.24704	-1.625
FBgn0033188	-1.35897	-1.43832	-1.71126	-1.50527	-1.46727	-1.2
FBgn0262167	-1.70607	-2.32165	-1.82796	-1.73938	-1.81094	-1.175
FBgn0036354	-1.6709	-2.15354	-1.74831	-1.78254	-1.65424	-1.15
FBgn0032587	-1.48119	-2.15649	-1.98331	-1.6346	-1.73412	-1.175
FBgn0040923	-1.18839	-0.97614	-0.900491	-0.963376	-0.827868	-1.525
FBgn0011283	-1.14984	-1.04469	-1.04249	-0.995875	-0.703076	-1.6
FBgn0039617	-0.981491	-1.1156	-0.883708	-0.916528	-0.762358	-1.575
FBgn0033541	-1.19501	-1.24153	-1.01039	-0.96023	-0.775007	-1.5
FBgn0004580	-1.18245	-1.21516	-1.01126	-0.984383	-0.854392	-1.875
FBgn0033484	-1.20039	-1.27062	-1.07587	-1.05508	-0.949886	-1.825
FBgn0035611	-1.16446	-1.16736	-1.14641	-1.00502	-0.84481	-1.775
FBgn0028940	-1.2814	-1.36266	-0.738588	-1.14519	-0.8655	-1.675
FBgn0033207	-1.10661	-1.48634	-0.849319	-1.17968	-1.0761	-1.6
FBgn0038465	-0.947851	-1.55575	-1.2592	-1.14042	-1.26592	-1.65
FBgn0039209	-1.03304	-1.43816	-1.37279	-1.11367	-1.14939	-1.65
FBgn0029092	-0.896263	-1.36206	-1.10039	-1.09465	-1.10702	-1.825
FBgn0261461	-1.02404	-1.48477	-1.36133	-1.12668	-1.1365	-1.925
FBgn0263240	-1.1816	-1.56469	-1.24434	-1.07838	-1.1322	-1.9
FBgn0037065	-1.43873	-1.25271	-1.0545	-1.36122	-1.25106	-1.075
FBgn0015001	-1.60503	-1.48129	-0.910693	-1.29771	-1.15178	-1.225
FBgn0030928	-1.59138	-1.24992	-1.38934	-1.26985	-1.14324	-1.225
FBgn0037363	-1.1976	-1.51634	-1.29578	-1.24571	-1.21682	-1.05
FBgn0034534	-1.08616	-1.28839	-1.30144	-1.16433	-1.06228	-1.05
FBgn0037565	-1.10179	-1.72208	-1.26103	-1.25105	-1.14281	-1.25
FBgn0262160	-1.3728	-1.62152	-1.24317	-1.26408	-1.2173	-1.575
FBgn0037560	-1.34421	-1.54253	-1.23509	-1.18616	-1.03831	-1.85
FBgn0259878	-1.27122	-1.36682	-1.55158	-1.21706	-1.24011	-1.7
FBgn0033538	-1.40968	-1.77922	-1.39856	-1.45401	-1.36679	-1.9
FBgn0031190	-1.34636	-1.75436	-1.45382	-1.39792	-1.36436	-1.85
FBgn0033639	-1.15818	-1.58204	-1.45187	-1.3119	-1.34547	-1.975
FBgn0038277	-1.65625	-1.59077	-1.37069	-1.42962	-1.27214	-2.175
FBgn0032752	-1.4494	-1.70054	-1.45452	-1.402	-1.33276	-2.225
FBgn0004880	-1.44976	-1.36593	-1.32489	-1.24771	-1.07102	-2.15
FBgn0040060	-2.17763	-1.66412	-0.593067	-1.41883	-1.24948	-1.15
FBgn0035607	-1.59051	-1.51871	-0.492492	-0.705173	-0.668002	-1.025
FBgn0037275	-1.12628	-1.61685	-0.995643	-1.06626	-0.941514	-6
FBgn0037899	-1.12963	-1.26149	-1.04495	-1.24401	-1.10929	-5.85
FBgn0259678	-1.03231	-1.73786	-1.13757	-1.15405	-1.13867	-5.65
FBgn0032284	-0.881029	-1.67092	-1.89011	-1.08961	-1.27415	-5.725
FBgn0001301	-1.48581	-1.8903	-1.48005	-1.45417	-1.41179	-6.8
FBgn0041094	-1.59317	-1.79686	-1.12231	-1.36911	-1.3099	-6.25
FBgn0036980	-0.992359	-1.40103	-1.27959	-1.13163	-1.11201	-5.325
FBgn0034644	-1.13557	-1.56544	-1.55811	-1.35821	-1.32867	-5.35
FBgn0028494	-1.39263	-1.55433	-1.38496	-1.24252	-1.18963	-4.975
FBgn0030505	-1.41123	-1.79258	-1.77784	-1.51333	-1.55256	-4.95
FBgn0028487	-1.35376	-1.89523	-1.57645	-1.45222	-1.47206	-5.125
FBgn0039091	-1.4549	-0.369356	-2.61405	-1.69016	-0.891445	-5.875
FBgn0027525	-1.78179	-2.02902	-1.65278	-1.82004	-1.67425	-5.75
FBgn0034828	-2.0053	-1.4814	-1.98802	-1.46655	-1.13476	-5.65
FBgn0036950	-1.56195	-1.66926	-2.46248	-2.02982	-2.09004	-5.475
FBgn0261560	-2.35585	-2.54791	-2.01123	-1.95559	-1.84488	-5.175
FBgn0032897	-1.87464	-2.29731	-2.29876	-1.98277	-1.9432	-4.525
FBgn0026160	-0.908667	-1.08642	-0.847208	-0.866946	-0.826543	-4.025
FBgn0031294	-1.15527	-1.15626	-0.967052	-0.982894	-0.85841	-4.25
FBgn0051324	-1.61826	-1.00911	-0.847699	-0.723028	-0.831602	-4.225
FBgn0038803	-1.03263	-0.881937	-0.761986	-0.741875	-0.567686	-4.85
FBgn0037204	-1.34933	-1.06153	-0.662509	-0.662395	-0.442631	-4.625
FBgn0260945	-1.11238	-1.23542	-1.06504	-1.0605	-1.00377	-4.575
FBgn0040985	-1.11455	-1.16793	-1.14043	-1.20966	-1.11009	-4.55
FBgn0033226	-1.0358	-1.15408	-1.05384	-1.0928	-1.08629	-4.375
FBgn0036165	-0.945385	-1.24554	-0.811672	-0.973531	-0.993703	-4.6
FBgn0036433	-0.852327	-1.12574	-1.22676	-0.983147	-0.98006	-4.2
FBgn0031374	-1.02697	-1.3626	-1.18642	-1.17472	-1.14965	-4.2
FBgn0034709	-0.992661	-1.26992	-1.1727	-1.10084	-1.08044	-4.75
FBgn0034110	-1.02064	-1.56594	-1.32412	-1.22403	-1.23352	-4.75
FBgn0052626	-0.733032	-1.54539	-1.14239	-0.972733	-1.10617	-4.475
FBgn0019890	-0.857708	-1.19719	-0.990227	-1.01037	-0.984618	-5.6
FBgn0086758	-1.06598	-0.964033	-0.868535	-0.874961	-0.795561	-5.375
FBgn0034573	-0.831337	-1.07472	-1.0709	-0.914081	-0.947571	-4.925
FBgn0243512	-0.940955	-1.08208	-1.00514	-0.924789	-0.911845	-5
FBgn0016977	-0.772246	-0.850066	-0.688337	-0.726521	-0.696598	-4.925
FBgn0033919	-0.65755	-0.906886	-0.84064	-0.670182	-0.673176	-4.85
FBgn0264325	-0.526053	-0.853808	-0.788171	-0.800361	-0.772496	-4.775
FBgn0015577	-0.706485	-0.669607	-0.820835	-0.579513	-0.530973	-4.725
FBgn0036732	-1.50865	-1.91844	-1.54033	-1.5239	-1.4733	-2.725
FBgn0034501	-1.75258	-2.06299	-1.56289	-1.82652	-1.69457	-2.675
FBgn0002578	-1.91522	-2.14393	-1.83656	-1.57847	-1.29289	-3.025
FBgn0039760	-2.10632	-2.20665	-0.695884	-1.54698	-1.30631	-3
FBgn0039805	-2.61562	-1.74745	-1.76635	-1.55634	-1.02512	-3.575
FBgn0029996	-1.42895	-2.0741	-1.71541	-1.5584	-1.61458	-4.05
FBgn0032850	-1.79849	-1.83691	-1.71895	-1.6805	-1.53818	-4.025
FBgn0027565	-1.29293	-1.77765	-1.52459	-1.46669	-1.43087	-4.35
FBgn0040942	-2.22733	-2.37403	-1.24065	-1.70674	-1.63375	-4.425
FBgn0038866	-1.80448	-2.98289	-2.66045	-2.07348	-2.11851	-3.375
FBgn0032400	-2.08873	-2.98681	-2.44855	-2.15317	-2.20105	-4.125
FBgn0038160	-1.21357	-2.41138	-2.87104	-1.81733	-2.0095	-3.85
FBgn0033729	-1.9776	-2.84998	-2.66505	-2.36774	-2.24485	-1.175
FBgn0036831	-2.63044	-2.37397	-2.20102	-1.83875	-1.70829	-1.8
FBgn0033174	-2.80242	-3.4076	-3.04723	-2.76366	-2.68029	-1.9
FBgn0030097	-2.61229	-3.33953	-3.06139	-2.69979	-3.04087	-1.95
FBgn0036196	-2.37233	-3.08788	-2.80556	-2.41955	-2.39099	-2.375
FBgn0265512	-2.35803	-3.25766	-2.74259	-2.49795	-2.48395	-2.65
FBgn0038172	-2.5507	-3.2376	-3.09973	-2.46304	-2.28429	-2.075
FBgn0003060	-2.64547	-2.99674	-2.79424	-2.24432	-2.25389	-1.6
FBgn0035626	-3.28027	-4.1843	-3.8862	-3.14889	-3.10415	-1.9
FBgn0010383	-4.55795	-2.8572	-3.94185	-3.31213	-2.32418	-1.725
FBgn0037635	-0.485292	-0.469806	-0.934504	-0.225594	-0.287789	-1.325
FBgn0011834	-0.385616	-0.344676	-0.621911	-0.0396351	-0.0352166	-1.5
FBgn0030509	-0.418548	-0.0111758	-1.14933	-0.394836	-0.279926	-1.5
FBgn0037781	0.292524	0.211381	-1.0736	-0.241783	-0.182216	-1.975
FBgn0264693	-0.200319	-0.383243	-0.262779	-0.286897	-0.306377	-1.925
FBgn0039790	-0.199508	-0.442545	-0.300714	-0.25234	-0.322918	-1.975
FBgn0026869	-0.248247	-0.409219	-0.387741	-0.336134	-0.368763	-1.85
FBgn0029870	-0.298602	-0.485079	-0.410126	-0.45126	-0.48233	-1.9
FBgn0024187	-0.341202	-0.561075	-0.364036	-0.430211	-0.464053	-1.925
FBgn0029095	-0.380742	-0.430774	-0.385885	-0.407757	-0.36779	-1.95
FBgn0261802	-0.236653	-0.462258	-0.423901	-0.334731	-0.372684	-2.075
FBgn0003969	-0.306175	-0.522686	-0.52619	-0.388949	-0.434903	-2.175
FBgn0038488	-0.206711	-0.286667	-0.532304	-0.377601	-0.44141	-2.125
FBgn0038681	-0.0379822	-0.378849	-0.708084	-0.205543	-0.40533	-2.3
FBgn0037555	-0.00842818	-0.183661	-0.20722	-0.149192	-0.191692	-2.33333
FBgn0261671	-0.0487665	-0.213004	-0.204641	-0.143464	-0.151143	-2.275
FBgn0250819	-0.104146	-0.104454	-0.175062	-0.207106	-0.196414	-2.275
FBgn0034068	-0.0316359	-0.177156	-0.0459404	-0.16059	-0.162674	-2.35
FBgn0029006	-0.108971	-0.151022	-0.104689	-0.119384	-0.0991724	-2.375
FBgn0031759	-0.116659	-0.0658596	-0.00021188	-0.119692	-0.0700121	-2.23333
FBgn0051694	-0.134178	-0.0697479	0.0221884	-0.187813	-0.168493	-2.35
FBgn0000250	-0.183054	-0.125646	-0.123268	-0.136777	-0.119686	-2.1
FBgn0034975	-0.14338	-0.066236	-0.0827024	-0.160101	-0.100931	-1.96667
FBgn0039728	-0.0466934	-0.321864	-0.312558	-0.190541	-0.270229	-2.075
FBgn0036365	-0.09553	-0.2493	-0.276631	-0.213678	-0.21531	-2.2
FBgn0036258	-0.138826	-0.163351	-0.254988	-0.313709	-0.333213	-2.05
FBgn0010772	-0.170349	-0.381072	-0.329793	-0.306659	-0.303771	-2.225
FBgn0051151	-0.206781	-0.383363	-0.360721	-0.355876	-0.346955	-2.26667
FBgn0014073	-0.0704199	-0.265159	-0.399055	-0.403751	-0.35478	-2.2
FBgn0086442	-0.18394	-0.342647	-0.217125	-0.230243	-0.25636	-2.23333
FBgn0035688	-0.23001	-0.328474	-0.213816	-0.32357	-0.310027	-2.25
FBgn0265991	-0.293091	-0.255311	-0.188947	-0.240306	-0.171465	-2.325
FBgn0011747	-0.191426	-0.267825	-0.226602	-0.161254	-0.195182	-2.175
FBgn0027569	-0.230484	-0.333765	-0.272134	-0.12259	-0.183169	-2.225
FBgn0043903	-0.191199	-0.362178	-0.321889	-0.183317	-0.195605	-2.3
FBgn0039056	-0.0677725	-0.216296	-0.124194	-0.127232	-0.132917	-1.425
FBgn0010303	0.0047729	-0.157912	-0.116192	-0.0714067	-0.116946	-1.46667
FBgn0023528	-0.100816	-0.211833	-0.103828	-0.0885631	-0.14679	-1.5
FBgn0015024	-0.08983	-0.243311	-0.0673254	-0.142597	-0.156417	-1.525
FBgn0259174	-0.0417986	-0.186051	-0.241345	-0.0521205	-0.0819918	-1.53333
FBgn0040068	-0.201428	-0.25218	-0.128892	-0.165879	-0.185709	-1.625
FBgn0250788	-0.165039	-0.162167	-0.105495	-0.109572	-0.120806	-1.6
FBgn0011224	-0.142551	-0.0865326	-0.14102	-0.12292	-0.122143	-1.45
FBgn0261565	-0.164034	-0.0207882	-0.182938	-0.15345	-0.0875527	-1.5
FBgn0259214	-0.125917	-0.0847041	-0.20474	-0.131837	-0.152588	-1.575
FBgn0010408	-0.166694	0.0248122	-0.0730854	-0.149619	-0.080922	-1.65
FBgn0017550	0.0969339	-0.0760165	-0.0524449	-0.0983985	-0.129068	-1.525
FBgn0032517	0.00420687	-0.139268	0.00413567	-0.0606175	-0.19541	-1.525
FBgn0029123	0.0780306	-0.250824	-0.0694899	-0.0640233	-0.208191	-1.525
FBgn0085408	0.0971463	-0.192887	-0.150247	-0.0531478	-0.104301	-1.6
FBgn0027836	0.173482	-0.0643819	-0.147522	-0.05779	-0.15514	-1.625
FBgn0029878	-0.141676	-0.223319	-0.189703	-0.183673	-0.180292	-1.525
FBgn0250785	-0.0505732	-0.190882	-0.222646	-0.187174	-0.191155	-1.5
FBgn0038552	-0.0746693	-0.293659	-0.213727	-0.271631	-0.286774	-1.525
FBgn0034420	-0.163584	-0.155548	-0.342434	-0.2682	-0.241225	-1.5
FBgn0030364	0.0408771	-0.231613	-0.271088	-0.313783	-0.346455	-1.625
FBgn0020521	0.0206368	-0.0535694	-0.239912	-0.178722	-0.15902	-1.625
FBgn0013995	0.00513635	-0.172072	-0.344564	-0.179701	-0.200934	-1.55
FBgn0039529	-0.0682966	-0.131791	-0.284427	-0.227734	-0.0859322	-1.725
FBgn0003175	-0.106184	-0.199472	-0.0921514	-0.174074	-0.180657	-1.825
FBgn0037360	-0.103691	-0.184138	-0.126591	-0.186552	-0.204323	-1.825
FBgn0022764	-0.101574	-0.251672	-0.126804	-0.194199	-0.23807	-1.75
FBgn0053094	-0.115743	-0.20535	-0.125911	-0.0859064	-0.158681	-1.8
FBgn0022023	-0.136557	-0.16395	-0.162262	-0.256666	-0.245065	-1.85
FBgn0034585	-0.0893549	-0.134241	-0.203958	-0.207389	-0.17103	-1.825
FBgn0025608	-0.0461421	-0.28869	-0.216568	-0.212017	-0.255395	-1.7
FBgn0040239	-0.119123	-0.271072	-0.238892	-0.220239	-0.23611	-1.8
FBgn0039081	-0.0865517	-0.360549	-0.189139	-0.168044	-0.279895	-1.825
FBgn0029608	0.126771	-0.25013	-0.397306	0.00899107	-0.0683223	-1.55
FBgn0040817	-0.119554	0.306407	-0.300093	-0.27694	-0.0905982	-1.675
FBgn0035917	0.0567809	-0.0949109	-0.0926685	-0.0361528	-0.0780271	-1.7
FBgn0030761	0.0528964	-0.00283464	-0.154133	-0.0600477	-0.111794	-1.725
FBgn0000562	0.0525134	-0.109024	-0.0857743	-0.116541	-0.16488	-1.75
FBgn0038168	0.0119031	-0.00150855	0.00448483	-0.141383	-0.0745878	-1.725
FBgn0010300	0.12362	0.0474618	-0.0460628	-0.0953142	-0.0982462	-1.85
FBgn0028965	0.0679414	-0.015362	-0.086068	-0.0283996	-0.0233869	-1.9
FBgn0033716	-0.01024	0.0149	-0.108626	-0.0443079	-0.079147	-1.86667
FBgn0023516	0.0113496	0.0614513	-0.180095	-0.0444704	-0.0862123	-1.825
FBgn0030003	0.112163	-0.100408	0.0465943	0.0245819	-0.0365028	-1.875
FBgn0260444	0.0230326	-0.0155627	0.0826754	0.0156222	0.00886867	-1.9
FBgn0030276	0.166052	0.0414876	0.0255009	0.0281873	-0.0020271	-2.025
FBgn0053180	0.069614	-0.141666	-0.140952	-0.0742257	-0.124535	-2.2
FBgn0015278	0.10619	-0.0771748	-0.140518	-0.0117736	-0.07673	-2.16667
FBgn0260794	0.0576529	-0.0694637	-0.0094686	-0.0637657	-0.0947823	-2.075
FBgn0027930	0.225277	-0.176854	-0.0124064	0.0156318	-0.0612284	-2.05
FBgn0028424	-0.549174	-0.638906	-0.426625	-0.340162	-0.49701	-1.625
FBgn0023507	-0.655233	-0.690865	-0.421064	-0.32143	-0.367169	-1.675
FBgn0034897	-0.340773	-0.570585	-0.251863	-0.425089	-0.40083	-1.6
FBgn0033476	-0.333614	-0.605794	-0.31082	-0.384869	-0.442182	-1.75
FBgn0051676	-0.36471	-0.56968	-0.471465	-0.413263	-0.398191	-1.65
FBgn0043796	-0.430937	-0.550891	-0.408748	-0.337479	-0.406258	-1.725
FBgn0027579	-0.409423	-0.571751	-0.547791	-0.382208	-0.492649	-1.75
FBgn0014000	-0.450835	-0.544684	-0.516455	-0.46337	-0.39433	-1.75
FBgn0259216	-0.335634	-0.71371	-0.424957	-0.437095	-0.464295	-1.8
FBgn0045823	-0.350479	-0.691035	-0.49336	-0.466164	-0.535289	-1.85
FBgn0034694	-0.318112	-0.428488	-0.573654	-0.423719	-0.45406	-1.85
FBgn0052695	-0.286288	-0.542691	-0.643949	-0.416616	-0.588128	-1.825
FBgn0032130	-0.310567	-0.568126	-0.688973	-0.41563	-0.41611	-1.925
FBgn0033544	-0.344775	-0.596725	-0.56975	-0.443594	-0.52611	-1.95
FBgn0020493	-0.39612	-0.267253	-0.270564	-0.352384	-0.27601	-1.7
FBgn0031016	-0.387994	-0.327411	-0.254848	-0.371909	-0.290756	-1.725
FBgn0034618	-0.33321	-0.289383	-0.320572	-0.268634	-0.304165	-1.725
FBgn0040305	-0.428517	-0.326463	-0.242076	-0.2492	-0.179336	-1.7
FBgn0027493	-0.317249	-0.200286	-0.210133	-0.311073	-0.241564	-1.85
FBgn0001991	-0.255725	-0.300187	-0.251086	-0.316343	-0.275691	-1.8
FBgn0027339	-0.256553	-0.385174	-0.191871	-0.212955	-0.253335	-1.775
FBgn0031950	-0.260576	-0.359896	-0.173881	-0.168672	-0.212625	-1.65
FBgn0039858	-0.332228	-0.277318	-0.302868	-0.426191	-0.406306	-1.6
FBgn0033246	-0.514894	-0.214142	-0.168519	-0.354147	-0.34627	-1.625
FBgn0025697	-0.483323	-0.391117	-0.267032	-0.307513	-0.220344	-2.05
FBgn0041156	-0.441031	-0.455044	-0.16422	-0.378688	-0.375055	-2
FBgn0028381	-0.270402	-0.488482	-0.174503	-0.160151	-0.213984	-1.925
FBgn0036978	-1.00403	-0.465754	-0.305283	-0.514569	-0.421018	-1.55
FBgn0030052	-0.460498	-0.499775	-0.461208	-0.461749	-0.421026	-1.45
FBgn0015949	-0.375161	-0.545837	-0.470059	-0.462131	-0.457874	-1.475
FBgn0035228	-0.456155	-0.480971	-0.385107	-0.504573	-0.441697	-1.6
FBgn0028371	-0.424811	-0.381896	-0.545791	-0.489354	-0.420439	-1.65
FBgn0259481	-0.379435	-0.470166	-0.532614	-0.48155	-0.442897	-1.575
FBgn0037680	-0.474269	-0.423852	-0.574198	-0.519034	-0.446204	-1.4
FBgn0087035	-0.17011	-0.60756	-0.561491	-0.36083	-0.453361	-1.55
FBgn0083962	-0.261393	-0.647622	-0.529818	-0.391881	-0.521893	-1.65
FBgn0064237	-0.313595	-0.673956	-0.674992	-0.368719	-0.403882	-1.675
FBgn0031635	-0.477238	-0.710582	-0.639776	-0.644681	-0.633639	-1.6
FBgn0000723	-0.346992	-0.753823	-0.649688	-0.600661	-0.608884	-1.65
FBgn0028540	-0.300596	-0.529584	-0.654698	-0.629434	-0.556532	-1.525
FBgn0035981	-0.340476	-0.685898	-0.563893	-0.533736	-0.577318	-1.5
FBgn0035999	-0.274551	-0.73003	-0.529762	-0.575414	-0.686288	-1.5
FBgn0033752	-0.314833	-0.679063	-0.696673	-0.552175	-0.663867	-1.4
FBgn0028953	-0.47609	-0.581838	-0.455454	-0.464271	-0.458373	-1.375
FBgn0020307	-0.580963	-0.640738	-0.449868	-0.472359	-0.460232	-1.4
FBgn0266411	-0.510953	-0.655528	-0.471001	-0.46279	-0.511684	-1.25
FBgn0022984	-0.554449	-0.727873	-0.493996	-0.475857	-0.50321	-1.3
FBgn0262614	-0.524432	-0.592221	-0.555802	-0.525771	-0.490843	-1.4
FBgn0035437	-0.414168	-0.637832	-0.562993	-0.556322	-0.543719	-1.35
FBgn0022935	-0.467977	-0.705359	-0.573274	-0.593719	-0.561514	-1.425
FBgn0014009	-0.458179	-0.679076	-0.582405	-0.53269	-0.550259	-1.5
FBgn0029690	-0.660071	-0.82896	-0.446437	-0.457997	-0.547853	-1.475
FBgn0003159	-0.594096	-0.742083	-0.52833	-0.517299	-0.532386	-1.43333
FBgn0039914	-0.610654	-0.717526	-0.542382	-0.471155	-0.463613	-1.575
FBgn0052428	-0.653394	-0.59346	-0.666962	-0.668964	-0.546533	-1.4
FBgn0001994	-0.642382	-0.616316	-0.545436	-0.620602	-0.556134	-1.4
FBgn0052772	-0.561855	-0.771553	-0.680226	-0.609841	-0.564871	-1.425
FBgn0011274	-0.62087	-0.764406	-0.731036	-0.600456	-0.601152	-1.375
FBgn0020249	-0.517667	-0.621498	-0.658988	-0.598233	-0.534028	-1.575
FBgn0033139	-0.56304	-0.639814	-0.717257	-0.569881	-0.4785	-1.6
FBgn0038243	-0.485255	-0.626055	-0.744119	-0.558024	-0.550999	-1.525
FBgn0010825	-0.435307	-0.491086	-0.430688	-0.491729	-0.429869	-1.16667
FBgn0020912	-0.422824	-0.517737	-0.496735	-0.469344	-0.505002	-1.2
FBgn0038588	-0.567946	-0.552506	-0.491674	-0.479447	-0.409664	-1.25
FBgn0266696	-0.382901	-0.597064	-0.479668	-0.417088	-0.449654	-1.3
FBgn0038862	-0.362961	-0.558111	-0.41523	-0.425777	-0.457334	-1.35
FBgn0000575	-0.510031	-0.572416	-0.21774	-0.596114	-0.534681	-1.225
FBgn0030272	-0.573254	-0.637549	-0.483441	-0.259109	-0.245911	-1.15
FBgn0033134	-0.353453	-0.19409	-0.614036	-0.519731	-0.38625	-1.125
FBgn0036835	-0.517224	-0.39435	-0.548095	-0.441535	-0.333307	-1.1
FBgn0037760	-0.358453	-0.400083	-0.388316	-0.419357	-0.387896	-1.25
FBgn0036198	-0.345025	-0.391914	-0.478551	-0.415272	-0.369662	-1.25
FBgn0278604	-0.26649	-0.368467	-0.444328	-0.522243	-0.44898	-1.225
FBgn0031298	-0.149678	-0.42577	-0.445355	-0.294865	-0.379091	-1.15
FBgn0037655	-0.181946	-0.405341	-0.374821	-0.393103	-0.373822	-1.1
FBgn0011296	-0.0146539	-0.62585	-0.742973	-0.244341	-0.410119	-1.375
FBgn0039736	-0.0357573	-0.495457	-0.696803	-0.119146	-0.468738	-1.35
FBgn0000046	-0.124249	-0.503945	-0.701451	-0.27659	-0.185407	-1.15
FBgn0259224	-0.308355	-0.591144	-0.478571	-0.280782	-0.333853	-1.175
FBgn0024945	-0.228651	-0.521461	-0.42771	-0.343611	-0.435024	-1.175
FBgn0037981	-0.0737292	-0.612866	-0.529074	-0.318258	-0.52431	-1.075
FBgn0001208	-0.253229	-0.743044	-0.241203	-0.19988	-0.464999	-1.125
FBgn0035488	-0.349722	-0.535717	-0.375633	-0.359746	-0.412419	-1.475
FBgn0026076	-0.304203	-0.539856	-0.354476	-0.332788	-0.372667	-1.35
FBgn0037648	-0.19804	-0.478091	-0.385432	-0.359259	-0.392202	-1.4
FBgn0031597	-0.205174	-0.523212	-0.334574	-0.394942	-0.439524	-1.425
FBgn0003041	-0.411921	-0.629882	-0.243477	-0.424039	-0.359537	-1.45
FBgn0023388	-0.380661	-0.408656	-0.301454	-0.313212	-0.288363	-1.35
FBgn0035390	-0.399873	-0.485756	-0.264176	-0.273873	-0.293044	-1.275
FBgn0036801	-0.298238	-0.479915	-0.322891	-0.229423	-0.239347	-1.35
FBgn0004509	-0.227005	-0.406724	-0.268165	-0.231089	-0.26292	-1.45
FBgn0035533	-0.27594	-0.344558	-0.18997	-0.227528	-0.195449	-1.425
FBgn0030850	-0.335158	-0.387271	-0.149198	-0.247631	-0.294113	-1.45
FBgn0029157	-0.24955	-0.321544	-0.294647	-0.35087	-0.317511	-1.525
FBgn0262527	-0.257194	-0.325242	-0.275529	-0.328567	-0.330386	-1.5
FBgn0033224	-0.325775	-0.27071	-0.245984	-0.363152	-0.32944	-1.45
FBgn0003310	-0.28187	-0.401218	-0.282901	-0.347251	-0.334922	-1.4
FBgn0012037	-0.573696	-0.425684	-0.145331	-0.284725	-0.296962	-1.525
FBgn0001404	-0.480773	-0.611073	0.0250523	-0.348978	-0.324884	-1.475
FBgn0028990	-0.126958	-0.392641	-0.403388	-0.326333	-0.395313	-1.5
FBgn0266758	-0.0854548	-0.315056	-0.396655	-0.196722	-0.27515	-1.4
FBgn0030670	-0.207105	-0.359535	-0.565999	-0.28957	-0.316626	-1.4
FBgn0262714	-0.172861	-0.392064	-0.365916	-0.326777	-0.371865	-1.7
FBgn0034400	-0.0861723	-0.404049	-0.351019	-0.266247	-0.345767	-1.675
FBgn0039249	-0.220781	-0.458471	-0.368186	-0.250221	-0.295245	-1.675
FBgn0031268	-0.198472	-0.305589	-0.373902	-0.263337	-0.291851	-1.725
FBgn0016762	-0.19171	-0.298576	-0.376198	-0.318116	-0.323714	-1.725
FBgn0037213	-0.139379	-0.141485	-0.106162	-0.126783	-0.128647	-1.35
FBgn0031850	-0.113814	-0.177672	-0.183633	-0.157146	-0.149845	-1.35
FBgn0034543	-0.136132	-0.155147	-0.1798	-0.240533	-0.237137	-1.35
FBgn0038478	-0.154848	-0.177029	-0.202473	-0.221212	-0.17617	-1.3
FBgn0051116	-0.141648	-0.0745298	-0.164931	-0.231931	-0.288754	-1.4
FBgn0044323	-0.248721	-0.275809	-0.193013	-0.232499	-0.20637	-1.25
FBgn0022787	-0.238783	-0.301532	-0.168658	-0.200217	-0.195649	-1.275
FBgn0035849	-0.164248	-0.317537	-0.224327	-0.209058	-0.305484	-1.325
FBgn0260632	-0.244327	-0.236393	-0.289351	-0.226327	-0.212116	-1.425
FBgn0267821	-0.250059	-0.198467	-0.239364	-0.232954	-0.212194	-1.35
FBgn0039696	-0.0633362	-0.204554	-0.23836	-0.131704	-0.200371	-1.2
FBgn0002973	-0.16877	-0.260111	-0.325757	-0.162278	-0.211908	-1.275
FBgn0015288	-0.220909	-0.187693	-0.0941145	-0.183603	-0.209386	-1.3
FBgn0027779	-0.197583	-0.186801	-0.0959938	-0.142787	-0.17529	-1.175
FBgn0032940	-0.316652	-0.289897	0.0043936	-0.28579	-0.303698	-1.25
FBgn0033543	-0.373583	-0.288751	-0.0146822	-0.216519	-0.204269	-1.175
FBgn0004893	-0.34476	-0.3976	-0.166983	-0.24568	-0.317155	-1.2
FBgn0265523	-0.351304	-0.346523	-0.0920288	-0.233314	-0.281678	-1.15
FBgn0002921	-0.249911	-0.2738	-0.147808	-0.146292	-0.147947	-1.125
FBgn0051999	-0.188348	-0.260563	-0.144142	-0.166588	-0.138231	-1.05
FBgn0010223	-0.139803	-0.36284	-0.2597	-0.165008	-0.0901008	-1.025
FBgn0015295	-0.162592	-0.326862	-0.202364	-0.238196	-0.275329	-1.15
FBgn0261113	-0.17775	-0.335463	-0.236032	-0.141206	-0.256858	-1.175
FBgn0032499	-0.195308	-0.403063	-0.325646	-0.251149	-0.290207	-1.225
FBgn0038744	-0.367243	-0.476129	-0.307021	-0.347369	-0.290742	-1.15
FBgn0036913	-0.315482	-0.425402	-0.245048	-0.324403	-0.312599	-1.15
FBgn0037703	-0.437021	-0.383998	-0.308701	-0.298704	-0.217352	-1.025
FBgn0264495	-0.233527	-0.309829	-0.292467	-0.282495	-0.295003	-1.1
FBgn0030766	-0.260864	-0.297114	-0.278261	-0.272771	-0.258812	-1.1
FBgn0003206	-0.313691	-0.298382	-0.343096	-0.269617	-0.243547	-1.025
FBgn0028671	-0.207781	-0.427625	-0.298448	-0.263266	-0.30797	-1.05
FBgn0264491	-0.3172	-0.401048	-0.318263	-0.305487	-0.316648	-1.075
FBgn0030562	0.116868	-0.340287	0.369671	0.380934	0.0953325	-1.6
FBgn0030482	-0.245858	-0.171138	0.211979	0.0920645	0.0176605	-1.425
FBgn0023001	-0.0497256	-0.108144	0.0211246	0.0175666	-0.0794634	-1.675
FBgn0038613	-0.0176951	-0.0454543	0.00525564	-0.0208352	-0.0700522	-1.725
FBgn0038948	-0.0517912	0.00299424	0.2286	-0.0071107	0.0230224	-1.675
FBgn0263006	-0.0643392	0.195039	0.0676884	0.0446244	0.0277632	-1.625
FBgn0034258	0.0709593	0.177453	0.0587792	-0.075216	-0.0551794	-1.75
FBgn0035520	0.208383	0.130272	0.0486238	0.133929	0.051842	-1.725
FBgn0051445	0.207837	0.0394024	-0.0748916	0.16097	0.0208828	-1.65
FBgn0000536	0.150219	-0.111128	0.0715467	0.128003	0.0445055	-1.8
FBgn0031773	0.169583	0.0958114	0.148696	0.0786874	0.00286143	-1.6
FBgn0000097	0.154211	0.0872502	0.117304	0.0928609	0.0735368	-1.65
FBgn0036967	0.0854853	0.0109354	0.181098	0.0700911	0.0529152	-1.525
FBgn0000667	0.167354	0.189348	-0.00663384	0.0290358	0.0329436	-1.5
FBgn0264672	0.201817	0.146639	0.00652377	0.0892778	-0.040246	-1.575
FBgn0262473	0.281562	0.0504662	-0.0657641	0.0424671	-0.0590608	-1.5
FBgn0011785	0.0426076	0.0245843	-0.0226965	-0.00814847	-0.0248462	-1.6
FBgn0034071	0.0455629	-0.0837479	-0.000948861	0.00701123	-0.0478868	-1.475
FBgn0035091	0.381679	-0.541694	-0.0949153	-0.0968501	-0.424643	-1.575
FBgn0037262	-0.0254541	-0.141558	-0.247991	-0.213731	-0.141873	-1.025
FBgn0038034	0.023895	-0.106169	-0.374174	-0.0939932	-0.172236	-1.05
FBgn0023215	0.018134	-0.158616	-0.16423	-0.0954054	-0.213985	-1.125
FBgn0034989	0.0833602	-0.0981824	-0.184611	-0.127222	-0.1582	-1.175
FBgn0030521	-0.0405046	-0.154381	-0.563091	-0.0619472	-0.114959	-1.175
FBgn0033397	-0.364661	-0.237309	-0.249806	0.057452	0.0656495	-1.15
FBgn0030993	0.0427402	-0.0569882	-0.587079	0.240793	0.204824	-1.125
FBgn0001206	-0.124352	-0.0692065	0.0262917	-0.0835533	-0.0292413	-1.05
FBgn0261954	-0.160673	-0.119706	0.0535658	-0.0806213	-0.055711	-1.2
FBgn0027932	-0.0300969	-0.12272	0.144971	0.017695	0.0338937	-1.225
FBgn0030800	-0.0139865	-0.22306	0.0216875	-0.0215394	-0.0830549	-1.075
FBgn0050443	-0.00564161	-0.153598	-0.0618539	-0.0232829	-0.0301666	-1.1
FBgn0034722	0.0805635	-0.113098	0.0976504	-0.00146199	-0.0997801	-1.125
FBgn0260991	0.0729546	-0.158631	0.00922954	-0.198015	-0.149668	-1.025
FBgn0033902	-0.0198967	0.0681686	-0.0881487	-0.134735	-0.126898	-1.05
FBgn0030711	-0.0746151	0.0764373	0.0932812	-0.0905519	-0.022009	-1.025
FBgn0025866	0.0304048	-0.0249791	-0.0427553	-0.00503945	-0.0373518	-1.15
FBgn0039113	-0.00728247	0.0592585	-0.0573896	-0.00721271	-0.0626212	-1.125
FBgn0032373	-0.0996005	-0.0237244	-0.0391387	0.0332858	-0.0211147	-1.1
FBgn0032956	0.0162987	-0.0461459	0.0132496	-0.0592761	-0.0902035	-1.125
FBgn0000257	-0.00231029	-0.0394728	0.0140372	-0.0806772	-0.0638581	-1.2
FBgn0045063	-0.0384534	-0.102853	0.0507601	-0.0236912	-0.0816711	-1.125
FBgn0010019	-0.0430189	-0.0621532	-0.0522713	-0.0830327	-0.135922	-1.125
FBgn0032724	0.024576	0.125877	0.0942693	-0.0649906	-0.0488401	-1.2
FBgn0000543	0.0310486	0.0669259	0.0479991	-0.0590086	0.0383497	-1.25
FBgn0002413	-0.053499	0.0608263	0.00764356	-0.0487054	-0.0111028	-1.175
FBgn0036004	-0.0267371	-0.0660158	-0.0623018	-0.110729	-0.126757	-1.4
FBgn0067783	-0.0180067	-0.0936658	-0.151567	-0.174493	-0.156414	-1.325
FBgn0032243	0.0410924	-0.177686	-0.070011	-0.0177653	-0.115473	-1.3
FBgn0005411	0.00248908	-0.0539121	-0.0208217	-0.163832	-0.127115	-1.225
FBgn0030793	-0.0623574	-0.00593789	-0.00213095	-0.112646	-0.0916101	-1.225
FBgn0035065	0.122642	0.0745539	-0.0973195	0.00901713	0.0404301	-1.225
FBgn0030876	0.0736994	0.0887161	-0.152058	-0.0211172	0.0329414	-1.3
FBgn0004397	0.173898	0.24388	-0.110368	0.0641554	0.12887	-1.35
FBgn0265191	0.0973602	0.128008	-0.093108	-0.0139149	-0.018971	-1.075
FBgn0031322	0.190179	0.138851	-0.0212191	0.0911464	0.101742	-1.025
FBgn0262515	-0.00564974	0.0267024	0.152242	0.0950092	0.0411824	-1.2
FBgn0026250	0.108756	0.106889	0.144124	0.029352	0.0225315	-1.25
FBgn0030695	0.0831357	0.00446673	-0.0023831	0.0627263	0.00996021	-1.175
FBgn0267350	0.0689172	0.062679	0.0545662	0.0551758	0.026032	-1.23333
FBgn0037293	0.0640716	0.00928656	0.0455187	0.180532	0.0861312	-1.2
FBgn0085451	0.128051	0.0701966	0.0658118	0.0536255	0.0230045	-1.4
FBgn0024329	0.0573401	0.0266254	0.0338167	0.00886983	-0.0451779	-1.3
FBgn0003870	0.282625	0.113872	0.141585	0.128119	0.0247257	-1.25
FBgn0031030	0.157177	-0.00649394	0.160743	0.107532	0.0471915	-1.325
FBgn0264695	0.233503	0.326978	0.260926	0.222329	0.216685	-1.3
FBgn0021895	0.271709	0.293199	0.239788	0.197074	0.174445	-1.275
FBgn0261276	0.263772	0.34579	0.286192	0.191224	0.166466	-1.375
FBgn0034186	0.162587	0.176336	0.2947	0.205408	0.144911	-1.25
FBgn0038640	0.162928	0.187081	0.320447	0.186353	0.158845	-1.3
FBgn0003277	0.293151	0.329524	0.386127	0.258117	0.236173	-1.25
FBgn0000283	0.306038	0.251921	0.322476	0.230807	0.181292	-1.225
FBgn0036888	0.362551	0.333619	0.372127	0.192494	0.185798	-1.15
FBgn0264442	0.410386	0.295096	0.274341	0.221174	0.173963	-1.4
FBgn0034181	0.453526	0.175823	0.190923	0.208898	0.107168	-1.375
FBgn0261268	0.282767	0.235804	0.205658	0.194862	0.146092	-1.125
FBgn0035515	0.252214	0.231192	0.0704531	0.237696	0.144514	-1.1
FBgn0003149	0.208045	0.270254	0.0884291	0.105981	0.136943	-1.075
FBgn0031390	0.432992	0.422424	0.391588	0.298301	0.255186	-1.2
FBgn0002645	0.337894	0.414493	0.315488	0.323366	0.271423	-1.26667
FBgn0010238	0.380686	0.509396	0.335042	0.341402	0.305024	-1.15
FBgn0038291	0.421663	0.45558	0.31428	0.313426	0.320819	-1.15
FBgn0033998	0.408796	0.547744	0.422843	0.349175	0.334034	-1.25
FBgn0250871	0.278554	0.481061	0.26142	0.282413	0.275753	-1.075
FBgn0039897	0.292796	0.478515	0.21424	0.253865	0.205633	-1.1
FBgn0030218	0.0879765	0.0174907	0.439897	0.124949	0.209291	-1.325
FBgn0024957	-0.0425677	0.067086	0.438085	0.465216	0.330345	-1.05
FBgn0041186	0.280579	0.346878	0.333494	0.251443	0.252572	-1.66667
FBgn0033194	0.27997	0.282451	0.260229	0.245719	0.203811	-1.7
FBgn0037164	0.115405	0.238411	0.263971	0.260557	0.183576	-1.775
FBgn0032482	0.162753	0.233532	0.263494	0.302919	0.257438	-1.75
FBgn0030089	0.201312	0.175035	0.20496	0.174576	0.155174	-1.6
FBgn0024365	0.173308	0.244658	0.222988	0.194243	0.204405	-1.55
FBgn0003086	0.156278	0.232724	0.305668	0.124601	0.250829	-1.55
FBgn0261955	-0.0958374	0.391393	0.275513	0.141876	0.186928	-1.85
FBgn0031926	0.109212	0.4761	0.16689	0.0922927	0.208806	-1.525
FBgn0001257	-0.0115878	0.304252	0.181192	0.0317891	0.159353	-1.475
FBgn0037926	0.107086	0.356864	0.334112	0.0936835	0.203262	-1.625
FBgn0036030	0.0220194	0.382705	0.405554	0.184919	0.258257	-1.575
FBgn0003360	0.160824	0.506538	0.324649	0.167639	0.182916	-1.325
FBgn0038181	0.0866208	0.603429	0.19631	0.187044	0.216112	-1.35
FBgn0051781	0.579363	-0.0941754	0.115674	0.139477	0.0630103	-1.375
FBgn0016715	0.633293	-0.146548	-0.162164	0.400985	0.109522	-1.675
FBgn0032787	0.520265	0.481826	-0.0698219	0.313874	0.306973	-1.3
FBgn0259716	0.373438	0.320317	-0.0209329	0.230104	0.372762	-1.725
FBgn0261258	-0.186582	-0.272548	0.00112073	-0.0479496	-0.0486948	-2.775
FBgn0035410	-0.154891	-0.263155	-0.0237501	-0.067116	-0.0793541	-2.8
FBgn0032208	-0.0147978	-0.110697	-0.0616889	-0.0746513	-0.131301	-2.675
FBgn0039238	0.277563	-0.36348	-0.118979	0.0597062	-0.209355	-2.725
FBgn0030479	-0.149729	-0.296214	-0.194808	-0.206616	-0.168468	-2.5
FBgn0000273	-0.260275	-0.221518	-0.206372	-0.206956	-0.217264	-2.525
FBgn0037240	-0.190151	-0.286517	-0.278692	-0.257571	-0.266687	-2.45
FBgn0051992	-0.236709	-0.323112	-0.250847	-0.27713	-0.288426	-2.5
FBgn0029689	-0.245137	-0.263775	-0.0939782	-0.290125	-0.262942	-2.475
FBgn0005642	-0.234285	-0.323471	-0.297451	-0.361569	-0.338784	-2.575
FBgn0003731	-0.183942	-0.211076	-0.363507	-0.214875	-0.22572	-2.4
FBgn0264489	-0.112742	-0.24095	-0.302371	-0.205421	-0.223579	-2.45
FBgn0085446	-0.00562707	-0.200052	-0.247009	-0.187838	-0.197384	-2.45
FBgn0027610	-0.288879	-0.29811	-0.174224	-0.0779908	-0.146388	-2.45
FBgn0035360	-0.360821	-0.342151	-0.140806	-0.145285	-0.128839	-2.55
FBgn0031483	-0.380785	-0.257288	-0.245315	-0.350363	-0.234449	-2.975
FBgn0004055	-0.283784	-0.20912	-0.301291	-0.309936	-0.251018	-3.1
FBgn0033504	-0.270238	-0.356582	-0.382872	-0.298631	-0.295024	-2.975
FBgn0265998	-0.112577	-0.328126	-0.260217	-0.252129	-0.227238	-2.8
FBgn0010352	-0.324228	-0.106004	0.00479993	-0.207432	-0.201392	-2.975
FBgn0034243	-0.351413	-0.175533	-0.0475483	-0.332599	-0.185406	-3.075
FBgn0033136	-0.0366168	-0.705805	-0.142291	-0.11647	-0.238998	-3.05
FBgn0034356	0.0726632	-0.93174	0.0460631	0.346702	-0.00762297	-2.325
FBgn0002868	-0.487098	-0.787991	-0.054125	-0.0221964	0.334442	-1.975
FBgn0023441	0.308037	0.181842	0.193689	0.240587	0.143102	-2.2
FBgn0002930	0.403893	0.307454	0.201811	0.22123	0.193795	-2.375
FBgn0037218	0.232678	0.203285	0.19079	0.113769	0.0727248	-2.475
FBgn0041342	0.129931	0.11114	0.218494	0.137389	0.105106	-2.275
FBgn0014135	0.160835	0.240759	0.339772	0.086551	0.101628	-2.2
FBgn0024734	0.0236899	0.13713	0.0788622	0.0564647	0.0517379	-2.35
FBgn0037653	-0.0183925	-0.0343451	0.1051	-0.0478561	-0.021273	-2.425
FBgn0086708	-0.00270474	0.129215	0.0586771	0.0321188	0.080438	-2.675
FBgn0020385	0.326326	0.137064	0.261177	0.319339	0.137811	-2.725
FBgn0050203	0.0836918	0.317858	0.263342	0.449541	0.427275	-2.675
FBgn0032005	0.48976	0.299083	0.283261	0.390788	0.290528	-2.325
FBgn0029688	0.533031	0.28681	0.339497	0.386152	0.262001	-2.45
FBgn0038986	-0.427173	0.247371	0.361304	0.307858	0.3496	-3.05
FBgn0000079	1.41619	-1.26165	-1.1075	1.33202	0.610834	-2.325
FBgn0000078	1.3042	-1.25972	-1.36576	1.00924	0.323395	-2.325
FBgn0031689	1.24638	0.695276	0.300033	0.814439	0.438669	-1.1
FBgn0038629	1.04092	0.834911	0.660228	0.827935	0.643407	-1.33333
FBgn0039234	0.682003	0.726366	0.5554	0.561803	0.512223	-1.15
FBgn0015544	0.778424	0.794673	0.575542	0.536914	0.429026	-1.175
FBgn0053196	0.768683	0.816241	0.544096	0.565208	0.55262	-1.3
FBgn0033133	0.697134	1.14386	0.287096	0.494838	0.546857	-1.125
FBgn0038943	1.18865	1.7493	0.160214	0.454788	0.255593	-1.23333
FBgn0038484	0.450526	1.4064	-0.505807	0.829444	0.898684	-1.225
FBgn0037140	1.42729	1.46201	0.497988	1.30213	1.18077	-1.025
FBgn0035548	1.27074	2.15799	1.07896	0.961117	1.14632	-1.55
FBgn0034430	0.763841	1.07221	0.858539	0.711699	0.725636	-1.1
FBgn0032292	0.974746	1.12776	0.898766	0.94961	0.841964	-1.03333
FBgn0001226	0.793018	1.18141	1.15823	0.537384	0.74273	-1.125
FBgn0031879	1.02437	1.21931	0.919688	0.93773	0.843388	-1.65
FBgn0011828	0.637365	1.4909	1.24653	1.03911	1.05552	-1.225
FBgn0086451	0.5123	1.3086	1.23886	0.829103	1.00197	-1.125
FBgn0017572	0.500303	0.534833	0.51214	0.510012	0.453847	-1.1
FBgn0034219	0.592056	0.374932	0.642837	0.694265	0.514418	-1.025
FBgn0034289	0.515979	0.283626	0.0900795	0.613432	0.725118	-1.025
FBgn0003308	0.269994	0.660399	0.359063	0.634234	0.546436	-1.15
FBgn0053302	-0.0982262	0.577553	0.38572	0.485084	0.543586	-1.125
FBgn0264561	0.631727	0.727807	0.641486	0.609943	0.558219	-1.6
FBgn0002183	0.439507	0.805308	0.621281	0.400881	0.484362	-1.65
FBgn0051739	0.353856	0.818273	0.836774	0.595074	0.619176	-1.475
FBgn0037255	0.557644	0.680883	0.649391	0.541434	0.533093	-1.325
FBgn0002783	0.548631	0.638067	0.590196	0.529599	0.505716	-1.2
FBgn0028474	0.40838	0.525084	0.556316	0.390819	0.420305	-1.375
FBgn0040211	0.605242	0.512943	0.90553	0.840282	0.660172	-1.55
FBgn0036194	0.424112	0.424145	0.792022	0.555979	0.537124	-2.1
FBgn0261953	0.707754	0.656365	0.444853	0.562757	0.47527	-2.2
FBgn0037249	0.366419	0.445351	0.460272	0.291746	0.306268	-1.95
FBgn0002431	0.355297	0.383018	0.374231	0.263727	0.252195	-2.15
FBgn0030394	0.186557	0.580857	0.447942	0.424701	0.365066	-1.95
FBgn0016013	0.314095	0.495213	0.370748	0.380388	0.427763	-2.05
FBgn0039709	0.538942	0.574676	0.26483	0.383886	0.335219	-1.875
FBgn0042178	0.232294	0.588584	0.639624	0.289092	0.364658	-1.675
FBgn0011286	0.219575	0.552784	0.360851	0.315848	0.334549	-1.775
FBgn0031990	0.589045	0.446533	0.400873	0.482475	0.383938	-1.5
FBgn0015618	0.611828	0.426041	0.376015	0.250798	0.309692	-1.525
FBgn0038337	0.127283	-0.000965746	0.328143	0.651566	0.455976	-1.9
FBgn0026259	0.747845	0.879135	0.992602	0.733541	0.735891	-2.13333
FBgn0261243	0.802896	0.845095	0.853434	0.83971	0.74465	-1.95
FBgn0037773	0.579595	1.14009	0.723829	0.513671	0.570301	-1.95
FBgn0035813	-0.243683	0.67924	0.893828	0.901982	0.62993	-2.25
FBgn0034662	0.537027	1.08819	1.02178	0.862589	0.96048	-2.65
FBgn0030537	1.25367	1.12907	1.07254	1.15135	0.975045	-2.83333
FBgn0010222	0.284818	1.11615	0.95518	0.650256	0.79978	-3.275
FBgn0032285	0.104196	1.35774	1.10122	1.08164	1.19126	-3.33333
FBgn0002869	0.613198	0.595121	1.16534	1.66735	1.95078	-2.775
FBgn0260440	1.04734	0.347834	0.766072	0.960856	0.562809	-2.4
FBgn0034276	1.37965	0.0620986	0.603953	0.93262	0.496587	-3.3
FBgn0027617	0.64643	0.66476	0.578967	0.439897	0.43952	-2.75
FBgn0035248	0.535425	0.731884	0.444916	0.495164	0.64479	-2.925
FBgn0261797	0.662373	0.71382	0.601082	0.64795	0.548847	-3.2
FBgn0010488	0.383178	0.387397	0.432413	0.297247	0.292325	-3.375
FBgn0034817	0.375326	0.395136	0.532597	0.303087	0.319444	-3.025
FBgn0004427	-0.0484083	-0.0247801	0.859545	2.92817	3.11401	-1.5
FBgn0004425	0.277733	0.67355	0.864169	3.62499	3.80282	-2.525
FBgn0035551	0.876476	2.28697	2.27613	2.10507	1.8872	-2.35
FBgn0002638	1.24195	2.13805	1.88949	1.54999	1.59622	-2.325
FBgn0003312	1.23956	2.20684	1.857	1.74094	1.72675	-1.075
FBgn0020506	3.46822	1.17245	-0.504542	3.47743	2.51657	-2.5
FBgn0036956	3.18141	3.36781	2.95953	3.10511	2.82588	-4.4
FBgn0035552	1.02985	3.29803	3.71145	3.58515	3.37456	-2.05
FBgn0040764	4.27368	5.36498	2.6315	3.10296	3.03657	-1.725
FBgn0033725	5.24427	3.30855	2.74484	3.08912	2.74107	-1.375
FBgn0263832	-0.792991	-1.26645	-1.22322	-1.12754	-1.14327	-12.725
FBgn0039930	-0.810089	-0.943226	-0.97374	-0.834078	-0.823454	-12.35
FBgn0036468	-1.33899	-1.92775	-2.45595	-1.08286	-0.951801	-11.75
FBgn0038100	-1.23907	-1.89619	-1.61426	-1.37913	-1.45309	-13.5
FBgn0038009	-0.989947	-1.6846	-2.33177	-1.45004	-1.51324	-13.5
FBgn0053519	-0.0497922	-0.0112626	-0.0558764	-0.0417115	-0.027469	-12.6
FBgn0027585	-0.103469	-0.282472	-0.331311	-0.312951	-0.302963	-11.425
FBgn0032699	-1.10637	-2.15554	-1.3665	-1.20542	-1.38995	-17.125
FBgn0000244	-0.630484	-0.8349	-0.753354	-0.656719	-0.651517	-16.3
FBgn0263773	-2.09154	-2.60608	-2.17502	-2.10493	-2.08745	-15.05
FBgn0036181	0.820274	0.736485	0.0653662	0.598267	0.717441	-21.45
FBgn0023495	0.883053	0.284767	-1.46785	0.153613	-0.00474268	-19.775
FBgn0036875	-1.4065	-1.74569	-1.74817	-1.40551	-1.2774	-20.775
FBgn0050029	-2.5979	-5.44794	-3.95696	-3.69407	-3.34529	-32.575
FBgn0031178	-1.3664	-1.94955	-3.53115	-1.73119	-1.41506	-37
FBgn0039475	-1.16761	NA	-1.5356	-1.32886	-2.06915	-3.7
FBgn0010295	-5.49886	NA	-2.77419	-3.7205	-3.26502	-15.925
FBgn0030541	4.56285	NA	6.78693	6.24514	NA	-1.15
FBgn0037783	NA	NA	-1.87217	-7.73124	-6.38615	-1.5
FBgn0261015	NA	-0.158219	-0.300577	NA	0.0714806	-1.45
FBgn0051091	NA	NA	6.26948	NA	NA	-3.225
FBgn0032184	4.59152	-0.209434	NA	NA	4.82904	-1.175
FBgn0015035	NA	1.49649	NA	NA	2.82343	-1.4
FBgn0040733	NA	-4.38203	NA	NA	NA	-9.2
FBgn0041581	NA	-2.47325	NA	NA	NA	-7.25
FBgn0040736	NA	-6.75948	NA	NA	NA	-1.2

## Sheet: E
condition	days AEL	pupae	SE
AAB_every_day	6	0	0
AAB_every_day	7	0	0
AAB_every_day	8	8.33333	5.42627
AAB_every_day	9	16.6667	6.14636
AAB_every_day	10	33.3333	7.1492
AAB_every_day	11	60	3.87298
AAB_every_day	12	70.8333	3.96162
AAB_every_day	13	76.6667	4.94413
AAB_every_day	14	79.1667	5.38774
AAB_every_day	15	80	5.62731
AAB_every_day	16	80	5.62731
AAB_every_day	17	80	5.62731
AAB_once	6	0	0
AAB_once	7	0	0
AAB_once	8	0	0
AAB_once	9	0	0
AAB_once	10	0	0
AAB_once	11	0	0
AAB_once	12	0	0
AAB_once	13	0	0
AAB_once	14	0	0
AAB_once	15	0	0
AAB_once	16	0	0
AAB_once	17	0	0
AAB_once	18	0	0
AAB_once	19	0	0
AAB_once	21	0	0
AAB_once	22	1.25	1.25
AAB_once	23	1.25	1.25
AAB_once	25	1.25	1.25
AAB_once	27	1.25	1.25
AAB_once	29	2.5	1.44338
AAB_once	31	3.75	2.39357
AAB_once	33	3.75	2.39357
AAB_once	35	3.75	2.39357
AAB_once	37	3.75	2.39357
AAB_once	39	3.75	2.39357
AAB_once	41	3.75	2.39357
LAB+AAB	6	0	0
LAB+AAB	7	3.75	3.75
LAB+AAB	8	11.25	7.1807
LAB+AAB	9	35	5.40062
LAB+AAB	10	51.25	5.54339
LAB+AAB	11	63.75	5.54339
LAB+AAB	12	65	5.40062
LAB+AAB	13	68.75	7.4652
LAB+AAB	14	71.25	7.73924
LAB+AAB	15	71.25	7.73924
LAB+AAB	16	71.25	7.73924
LAB+AAB	17	71.25	7.73924
LAB+AAB	18	71.25	7.73924
LAB+AAB	19	71.25	7.73924
LAB+AAB	21	71.25	7.73924
LAB+AAB	22	72.5	7.77282
LAB+AAB	23	72.5	7.77282
LAB+AAB	25	72.5	7.77282
GF	6	0	0
GF	7	0	0
GF	8	0	0
GF	9	0	0
GF	10	0	0
GF	11	0	0
GF	12	0	0
GF	13	0	0
GF	14	0	0
GF	15	0	0
GF	16	0	0
GF	17	0	0
GF	18	0	0
GF	19	0	0
GF	21	0	0
GF	22	0	0
GF	23	0	0
GF	25	0	0
GF	27	0	0
GF	29	0	0
GF	31	0	0
GF	33	0	0
GF	35	0	0
GF	37	0	0
GF	39	0	0
GF	41	0	0

## Sheet: F
Pupariation (%)
AAB_every_day	AAB_once	LAB+AAB	GF
100	0	80	0
80	5	75	0
75	0	85	0
60	10	50	0
75
90
Developmental timing (days AEL)
AAB_every_day	AAB_once	LAB+AAB	GF
11	NA	9	NA
10	22	9	NA
9	NA	11	NA
9	29	8	NA
11
11

## Sheet: G
AAB_only	AAB+Stbac	AAB+Lemes	AAB+Stbac+Lemes	GF
12.18	112	165.2	98	0
15.12	162.4	219.8	53.2	0
11.06	231	350	43.4	0

## Sheet: H
AAB_only	AAB+Piklu	AAB+Lapla	AAB+Piklu+Lapla	GF
22.05	186.2	343	117.6	0
18.76	277.2	350	177.8	0
12.81	254.8	326.2	264.6	0
