# Supplementary material for: Identification of key yeast species and microbe–microbe interactions impacting larval growth of Drosophila in the wild
Source: eLife. 2023 Dec 27;12:RP90148. doi: 10.7554/eLife.90148 (PMC10752588; doi:10.7554/eLife.90148)
Supplement: Figure 3—figure supplement 1—source data 1. [file elife-90148-fig3-figsupp1-data1.xlsx]

## Sheet: A
term	count	minuslog10FDR	group
GO:0006357~regulation of transcription from RNA polymerase II promoter	262	21.289	Lemes>Lemes+Aori_GO
GO:0007186~G-protein coupled receptor signaling pathway	88	19.7903	Lemes>Lemes+Aori_GO
GO:0007218~neuropeptide signaling pathway	51	17.5109	Lemes>Lemes+Aori_GO
GO:0007268~chemical synaptic transmission	63	15.6766	Lemes>Lemes+Aori_GO
GO:0050808~synapse organization	47	15.0466	Lemes>Lemes+Aori_GO
GO:0007411~axon guidance	82	9.75711	Lemes>Lemes+Aori_GO
GO:0045944~positive regulation of transcription from RNA polymerase II promoter	132	9.54157	Lemes>Lemes+Aori_GO
GO:0035556~intracellular signal transduction	67	9.42458	Lemes>Lemes+Aori_GO
GO:0008045~motor neuron axon guidance	46	8.85531	Lemes>Lemes+Aori_GO
GO:0048149~behavioral response to ethanol	33	5.01209	Lemes>Lemes+Aori_GO
GO:0006357~regulation of transcription from RNA polymerase II promoter	312	30.742	Lapla>Lapla+Aori_GO
GO:0007186~G-protein coupled receptor signaling pathway	98	22.673	Lapla>Lapla+Aori_GO
GO:0007218~neuropeptide signaling pathway	54	17.8221	Lapla>Lapla+Aori_GO
GO:0007268~chemical synaptic transmission	68	16.337	Lapla>Lapla+Aori_GO
GO:0045944~positive regulation of transcription from RNA polymerase II promoter	160	15.3928	Lapla>Lapla+Aori_GO
GO:0050808~synapse organization	48	13.5171	Lapla>Lapla+Aori_GO
GO:0007411~axon guidance	96	13.5171	Lapla>Lapla+Aori_GO
GO:0035556~intracellular signal transduction	75	10.7708	Lapla>Lapla+Aori_GO
GO:0008045~motor neuron axon guidance	49	8.59013	Lapla>Lapla+Aori_GO
GO:0006355~regulation of transcription, DNA-templated	135	7.72302	Lapla>Lapla+Aori_GO

## Sheet: B
term	count	minuslog10FDR	group
dme04080:Neuroactive ligand-receptor interaction	48	19.3844	Lemes>Lemes+Aori_KEGG
dme04013:MAPK signaling pathway - fly	39	4.80818	Lemes>Lemes+Aori_KEGG
dme04140:Autophagy - animal	37	3.26522	Lemes>Lemes+Aori_KEGG
dme04320:Dorso-ventral axis formation	15	2.38601	Lemes>Lemes+Aori_KEGG
dme04391:Hippo signaling pathway - fly	23	2.35847	Lemes>Lemes+Aori_KEGG
dme04070:Phosphatidylinositol signaling system	23	1.87531	Lemes>Lemes+Aori_KEGG
dme04745:Phototransduction - fly	15	1.87531	Lemes>Lemes+Aori_KEGG
dme04144:Endocytosis	37	1.44503	Lemes>Lemes+Aori_KEGG
dme04136:Autophagy - other	12	1.44503	Lemes>Lemes+Aori_KEGG
dme00564:Glycerophospholipid metabolism	21	1.07516	Lemes>Lemes+Aori_KEGG
dme04080:Neuroactive ligand-receptor interaction	51	19.4329	Lapla>Lapla+Aori_KEGG
dme04013:MAPK signaling pathway - fly	47	7.13566	Lapla>Lapla+Aori_KEGG
dme04140:Autophagy - animal	49	7.13566	Lapla>Lapla+Aori_KEGG
dme04144:Endocytosis	56	6.5136	Lapla>Lapla+Aori_KEGG
dme04070:Phosphatidylinositol signaling system	30	3.89711	Lapla>Lapla+Aori_KEGG
dme04391:Hippo signaling pathway - fly	27	3.26122	Lapla>Lapla+Aori_KEGG
dme04136:Autophagy - other	15	2.53654	Lapla>Lapla+Aori_KEGG
dme04320:Dorso-ventral axis formation	16	2.53654	Lapla>Lapla+Aori_KEGG
dme04745:Phototransduction - fly	17	2.3461	Lapla>Lapla+Aori_KEGG
dme04068:FoxO signaling pathway	26	1.78975	Lapla>Lapla+Aori_KEGG

## Sheet: C
term	count	minuslog10FDR	group
GO:0006357~regulation of transcription from RNA polymerase II promoter	317	31.6066	Piklu>Sup_GO
GO:0007186~G-protein coupled receptor signaling pathway	91	16.9164	Piklu>Sup_GO
GO:0007411~axon guidance	103	16.8397	Piklu>Sup_GO
GO:0007268~chemical synaptic transmission	67	15.1321	Piklu>Sup_GO
GO:0045944~positive regulation of transcription from RNA polymerase II promoter	160	14.7182	Piklu>Sup_GO
GO:0050808~synapse organization	48	13.1843	Piklu>Sup_GO
GO:0007218~neuropeptide signaling pathway	48	11.7947	Piklu>Sup_GO
GO:0035556~intracellular signal transduction	77	11.5988	Piklu>Sup_GO
GO:0008045~motor neuron axon guidance	53	11.2955	Piklu>Sup_GO
GO:0000122~negative regulation of transcription from RNA polymerase II promoter	107	9.31811	Piklu>Sup_GO
GO:0006357~regulation of transcription from RNA polymerase II promoter	328	33.8385	Stbac>Sup_GO
GO:0007186~G-protein coupled receptor signaling pathway	95	18.8048	Stbac>Sup_GO
GO:0007268~chemical synaptic transmission	69	15.9502	Stbac>Sup_GO
GO:0007411~axon guidance	103	15.9502	Stbac>Sup_GO
GO:0050808~synapse organization	49	13.5299	Stbac>Sup_GO
GO:0007218~neuropeptide signaling pathway	49	12.0737	Stbac>Sup_GO
GO:0035556~intracellular signal transduction	79	12.0121	Stbac>Sup_GO
GO:0045944~positive regulation of transcription from RNA polymerase II promoter	156	11.7967	Stbac>Sup_GO
GO:0000122~negative regulation of transcription from RNA polymerase II promoter	109	9.2746	Stbac>Sup_GO
GO:0008045~motor neuron axon guidance	51	9.2746	Stbac>Sup_GO

## Sheet: D
term	count	minuslog10FDR	group
dme04080:Neuroactive ligand-receptor interaction	50	18.0378	Piklu>Sup_KEGG
dme04140:Autophagy - animal	52	8.47063	Piklu>Sup_KEGG
dme04013:MAPK signaling pathway - fly	49	8.1074	Piklu>Sup_KEGG
dme04144:Endocytosis	59	7.7668	Piklu>Sup_KEGG
dme04070:Phosphatidylinositol signaling system	32	4.88134	Piklu>Sup_KEGG
dme04391:Hippo signaling pathway - fly	27	3.1689	Piklu>Sup_KEGG
dme04136:Autophagy - other	16	3.1689	Piklu>Sup_KEGG
dme04320:Dorso-ventral axis formation	16	2.4606	Piklu>Sup_KEGG
dme00562:Inositol phosphate metabolism	22	2.44613	Piklu>Sup_KEGG
dme04745:Phototransduction - fly	17	2.33102	Piklu>Sup_KEGG
dme04080:Neuroactive ligand-receptor interaction	51	18.123	Stbac>Sup_KEGG
dme04140:Autophagy - animal	52	7.6363	Stbac>Sup_KEGG
dme04144:Endocytosis	60	7.26031	Stbac>Sup_KEGG
dme04013:MAPK signaling pathway - fly	48	6.88045	Stbac>Sup_KEGG
dme04070:Phosphatidylinositol signaling system	33	4.95553	Stbac>Sup_KEGG
dme04136:Autophagy - other	16	2.83309	Stbac>Sup_KEGG
dme04391:Hippo signaling pathway - fly	27	2.82096	Stbac>Sup_KEGG
dme00562:Inositol phosphate metabolism	23	2.5729	Stbac>Sup_KEGG
dme04142:Lysosome	46	2.37389	Stbac>Sup_KEGG
dme04745:Phototransduction - fly	17	2.05749	Stbac>Sup_KEGG
