# Supplementary material for: Identification of key yeast species and microbe–microbe interactions impacting larval growth of Drosophila in the wild
Source: eLife. 2023 Dec 27;12:RP90148. doi: 10.7554/eLife.90148 (PMC10752588; doi:10.7554/eLife.90148)
Supplement: Figure 3—figure supplement 1—source data 2. [file elife-90148-fig3-figsupp1-data2.zip]

Archive with 24 entries (23 files):
- FigureS5_single_colonies_SN/
- __MACOSX/._FigureS5_single_colonies_SN
- FigureS5_single_colonies_SN/St_bacillaris_banana_agar.jpg
- __MACOSX/FigureS5_single_colonies_SN/._St_bacillaris_banana_agar.jpg
- FigureS5_single_colonies_SN/.DS_Store
- __MACOSX/FigureS5_single_colonies_SN/._.DS_Store
- FigureS5_single_colonies_SN/St_bacillaris_nutrient_rich_medium.jpg
- __MACOSX/FigureS5_single_colonies_SN/._St_bacillaris_nutrient_rich_medium.jpg
- FigureS5_single_colonies_SN/Sa_crataegensis_nutrient_rich_medium.jpg
- __MACOSX/FigureS5_single_colonies_SN/._Sa_crataegensis_nutrient_rich_medium.jpg
- FigureS5_single_colonies_SN/Pi_kluyveri_banana_agar.jpg
- __MACOSX/FigureS5_single_colonies_SN/._Pi_kluyveri_banana_agar.jpg
- FigureS5_single_colonies_SN/BY4741_banana_agar.jpg
- __MACOSX/FigureS5_single_colonies_SN/._BY4741_banana_agar.jpg
- FigureS5_single_colonies_SN/Pi_kluyveri_nutrient_rich_medium.jpg
- __MACOSX/FigureS5_single_colonies_SN/._Pi_kluyveri_nutrient_rich_medium.jpg
- FigureS5_single_colonies_SN/Sa_crataegensis_banana_agar.jpg
- __MACOSX/FigureS5_single_colonies_SN/._Sa_crataegensis_banana_agar.jpg
- FigureS5_single_colonies_SN/H_uvarum_nutrient_rich_medium.jpg
- __MACOSX/FigureS5_single_colonies_SN/._H_uvarum_nutrient_rich_medium.jpg
- FigureS5_single_colonies_SN/BY4741_nutrient_rich_medium.jpg
- __MACOSX/FigureS5_single_colonies_SN/._BY4741_nutrient_rich_medium.jpg
- FigureS5_single_colonies_SN/H_uvarum_banana_agar.jpg
- __MACOSX/FigureS5_single_colonies_SN/._H_uvarum_banana_agar.jpg
