# Supplementary material for: Identification of key yeast species and microbe–microbe interactions impacting larval growth of Drosophila in the wild
Source: eLife. 2023 Dec 27;12:RP90148. doi: 10.7554/eLife.90148 (PMC10752588; doi:10.7554/eLife.90148)
Supplement: Figure 4—source data 1. [file elife-90148-fig4-data1.xlsx]

## Sheet: A
condition	days AEL	pupae	SE
Masi	6	0	0
Masi	7	0	0
Masi	8	0	0
Masi	9	0	0
Masi	10	1.25	1.25
Masi	11	7.5	1.44338
Masi	12	20	3.53553
Masi	13	28.75	2.39357
Masi	14	40	6.45497
Masi	15	48.75	6.88446
Masi	16	51.25	6.25
Masi	17	57.5	5.20416
Masi	18	62.5	3.22749
Masi	19	66.25	3.75
Masi	20	70	5.40062
Masi	22	71.25	5.90727
Masi	24	71.25	5.90727
Masi	26	73.75	5.54339
Masi	28	73.75	5.54339
Masi	30	73.75	5.54339
Masi	32	73.75	5.54339
Masi	34	73.75	5.54339
Masi	36	73.75	5.54339
Masi	38	73.75	5.54339
Masi	40	73.75	5.54339
Sacra	6	0	0
Sacra	7	0	0
Sacra	8	0	0
Sacra	9	0	0
Sacra	10	0	0
Sacra	11	0	0
Sacra	12	0	0
Sacra	13	0	0
Sacra	14	0	0
Sacra	15	0	0
Sacra	16	0	0
Sacra	17	0	0
Sacra	18	0	0
Sacra	19	1.25	1.25
Sacra	20	1.25	1.25
Sacra	22	2.5	2.5
Sacra	24	3.75	2.39357
Sacra	26	5	3.53553
Sacra	28	8.75	2.39357
Sacra	30	10	2.04124
Sacra	32	10	2.04124
Sacra	34	12.5	2.5
Sacra	36	13.75	3.75
Sacra	38	13.75	3.75
Sacra	40	13.75	3.75
Huva	6	0	0
Huva	7	2.5	2.5
Huva	8	20	10.8012
Huva	9	62.5	3.22749
Huva	10	73.75	3.14576
Huva	11	78.75	3.14576
Huva	12	82.5	2.5
Huva	13	83.75	3.14576
Huva	14	85	3.53553
Huva	15	85	3.53553
Huva	16	85	3.53553
Piklu	6	0	0
Piklu	7	0	0
Piklu	8	0	0
Piklu	9	0	0
Piklu	10	0	0
Piklu	11	0	0
Piklu	12	0	0
Piklu	13	1.25	1.25
Piklu	14	1.25	1.25
Piklu	15	1.25	1.25
Piklu	16	1.25	1.25
Piklu	17	1.25	1.25
Piklu	18	1.25	1.25
Piklu	19	1.25	1.25
Piklu	20	1.25	1.25
Piklu	22	1.25	1.25
Piklu	24	1.25	1.25
Piklu	26	1.25	1.25
Stbac	6	0	0
Stbac	7	0	0
Stbac	8	0	0
Stbac	9	0	0
Stbac	10	0	0
Stbac	11	0	0
Stbac	12	0	0
Stbac	13	0	0
Stbac	14	0	0
Stbac	15	0	0
Stbac	16	0	0
Stbac	17	0	0
Stbac	18	0	0
Stbac	19	1.25	1.25
Stbac	20	1.25	1.25
Stbac	22	1.25	1.25
Stbac	24	1.25	1.25
Stbac	26	1.25	1.25
Khum	6	0	0
Khum	7	1.25	1.25
Khum	8	42.5	10.5079
Khum	9	68.75	2.39357
Khum	10	72.5	1.44338
Khum	11	78.75	2.39357
Khum	12	80	3.53553
Khum	13	80	3.53553
Khum	14	80	3.53553
Khum	15	80	3.53553
Khum	16	80	3.53553
Khum	17	81.25	3.14576
Khum	18	81.25	3.14576
Khum	19	81.25	3.14576
Khum	20	81.25	3.14576
Khum	22	81.25	3.14576
Khum	24	81.25	3.14576
Khum	26	81.25	3.14576
BY4741	6	0	0
BY4741	7	0	0
BY4741	8	0	0
BY4741	9	0	0
BY4741	10	0	0
BY4741	11	0	0
BY4741	12	0	0
BY4741	13	0	0
BY4741	14	2.5	1.44338
BY4741	15	2.5	1.44338
BY4741	16	3.75	2.39357
BY4741	17	5	2.88675
BY4741	18	7.5	4.78714
BY4741	19	8.75	5.90727
BY4741	20	8.75	5.90727
BY4741	22	8.75	5.90727
BY4741	24	8.75	5.90727
BY4741	26	8.75	5.90727
BY4741	28	8.75	5.90727
BY4741	30	8.75	5.90727
GF	6	0	0
GF	7	0	0
GF	8	0	0
GF	9	0	0
GF	10	0	0
GF	11	0	0
GF	12	0	0
GF	13	0	0
GF	14	0	0
GF	15	0	0
GF	16	0	0
GF	17	0	0
GF	18	0	0
GF	19	0	0
GF	20	0	0
GF	22	0	0
GF	24	0	0
GF	26	0	0
GF	28	0	0
GF	30	0	0
GF	32	0	0
GF	34	0	0
GF	36	0	0
GF	38	0	0
GF	40	0	0

## Sheet: B
Pupariation (%)
Huva	Khum	Masi	Sacra	Piklu	Stbac	BY4741	GF
85	75	85	25	5	0	25	0
75	80	80	10	0	0	10	0
90	80	70	10	0	0	0	0
90	90	60	10	0	5	0	0
Developmental timing (days AEL)
Huva	Khum	Masi	Sacra	Piklu	Stbac	BY4741	GF
9	8	14	26	13	NA	18	NA
8	8	15	24	NA	NA	14	NA
9	8	13	28	NA	NA	NA	NA
9	9	15	28	NA	19	NA	NA

## Sheet: D
term	count	minuslog10FDR	group
GO:0032543~mitochondrial translation	85	34.3788	Huva>NonSup_GO
GO:0000398~mRNA splicing, via spliceosome	144	20.4396	Huva>NonSup_GO
GO:0006364~rRNA processing	53	15.0647	Huva>NonSup_GO
GO:0006606~protein import into nucleus	36	8.65961	Huva>NonSup_GO
GO:0006457~protein folding	58	8.59827	Huva>NonSup_GO
GO:0051028~mRNA transport	35	7.36007	Huva>NonSup_GO
GO:0006890~retrograde vesicle-mediated transport, Golgi to ER	21	5.11363	Huva>NonSup_GO
GO:0006888~ER to Golgi vesicle-mediated transport	43	5.11363	Huva>NonSup_GO
GO:0032981~mitochondrial respiratory chain complex I assembly	28	5.07814	Huva>NonSup_GO
GO:0000278~mitotic cell cycle	77	5.03134	Huva>NonSup_GO
GO:0032543~mitochondrial translation	84	32.7368	Khum>NonSup_GO
GO:0000398~mRNA splicing, via spliceosome	146	21.4908	Khum>NonSup_GO
GO:0006364~rRNA processing	53	15.001	Khum>NonSup_GO
GO:0006606~protein import into nucleus	36	8.61768	Khum>NonSup_GO
GO:0006457~protein folding	58	8.53862	Khum>NonSup_GO
GO:0051028~mRNA transport	33	5.61795	Khum>NonSup_GO
GO:0006890~retrograde vesicle-mediated transport, Golgi to ER	21	5.07952	Khum>NonSup_GO
GO:0006888~ER to Golgi vesicle-mediated transport	43	5.07142	Khum>NonSup_GO
GO:0032981~mitochondrial respiratory chain complex I assembly	28	5.05512	Khum>NonSup_GO
GO:0006366~transcription from RNA polymerase II promoter	31	5.05512	Khum>NonSup_GO

## Sheet: E
term	count	minuslog10FDR	group
dme03040:Spliceosome	96	8.20935	Huva>NonSup_KEGG
dme03013:Nucleocytoplasmic transport	74	7.96342	Huva>NonSup_KEGG
dme00280:Valine, leucine and isoleucine degradation	30	5.51589	Huva>NonSup_KEGG
dme04141:Protein processing in endoplasmic reticulum	85	4.21541	Huva>NonSup_KEGG
dme03020:RNA polymerase	27	4.21541	Huva>NonSup_KEGG
dme03060:Protein export	21	3.57065	Huva>NonSup_KEGG
dme03030:DNA replication	27	3.00714	Huva>NonSup_KEGG
dme03420:Nucleotide excision repair	28	2.295	Huva>NonSup_KEGG
dme00071:Fatty acid degradation	25	2.25575	Huva>NonSup_KEGG
dme00510:N-Glycan biosynthesis	26	1.66776	Huva>NonSup_KEGG
dme03013:Nucleocytoplasmic transport	78	10.0567	Khum>NonSup_KEGG
dme03040:Spliceosome	99	9.92702	Khum>NonSup_KEGG
dme00280:Valine, leucine and isoleucine degradation	30	5.43804	Khum>NonSup_KEGG
dme03020:RNA polymerase	27	4.13572	Khum>NonSup_KEGG
dme04141:Protein processing in endoplasmic reticulum	85	4.13572	Khum>NonSup_KEGG
dme03060:Protein export	21	3.51633	Khum>NonSup_KEGG
dme00983:Drug metabolism - other enzymes	62	3.31352	Khum>NonSup_KEGG
dme03030:DNA replication	27	3.0035	Khum>NonSup_KEGG
dme03420:Nucleotide excision repair	28	2.28743	Khum>NonSup_KEGG
dme00982:Drug metabolism - cytochrome P450	43	2.06222	Khum>NonSup_KEGG

## Sheet: F_UpInFed
melFBgn	logFC_Huva/Piklu	logFC_Huva/Stbac	logFC_Khum/Piklu	logFC_Khum/Stbac	Zinke_data
FBgn0035430	6.5969	7.94418	5.47963	6.82115	2.475
FBgn0039795	6.66849	6.95348	4.936	5.19508	1.575
FBgn0036861	7.36023	6.44087	5.11381	4.19956	5.85
FBgn0037224	3.86638	3.95812	2.63275	2.71854	2.725
FBgn0038608	3.12004	3.66088	3.08032	3.61839	3.1
FBgn0010041	2.98699	2.35699	3.47327	2.83818	2.4
FBgn0013269	2.45031	2.63622	2.60824	2.79151	1.65
FBgn0030539	2.20669	2.84188	2.01305	2.6457	1.875
FBgn0035077	2.87952	3.09126	2.2717	2.47961	2.475
FBgn0035926	2.79233	3.26394	2.49268	2.96418	2.45
FBgn0036678	2.97595	3.12399	2.62079	2.76751	1.1
FBgn0003089	2.86657	3.03912	2.61499	2.78539	1.3
FBgn0052251	2.58993	3.12913	2.43272	2.96932	1.125
FBgn0040104	2.97556	3.23418	2.90479	3.1648	1.65
FBgn0022355	3.03178	3.60473	1.70819	2.27902	1.825
FBgn0010040	4.03145	3.97371	3.96865	3.90788	2.4
FBgn0034468	3.85078	4.85944	3.39022	4.39825	1.375
FBgn0037664	3.98935	4.31768	2.50671	2.83134	1.5
FBgn0030587	4.05385	3.5458	3.26873	2.75693	1.025
FBgn0032669	3.97832	4.28011	4.1555	4.43518	4.1
FBgn0263743	7.77254	7.82662	6.8579	6.91011	1.7
FBgn0052793	8.05124	7.98252	7.35879	7.28845	2.125
FBgn0025644	8.41876	8.51276	6.86668	6.96005	1.475
FBgn0029646	8.67925	8.77958	7.87564	7.97483	1.825
FBgn0025645	9.32777	11.6016	8.63509	10.9395	1.95
FBgn0034001	1.13343	1.07053	1.1362	1.07105	2.05
FBgn0033816	1.04876	1.02902	1.16618	1.14408	1.925
FBgn0025885	1.06295	0.956826	1.26347	1.15458	2.075
FBgn0050499	1.10419	1.14247	1.27424	1.31017	2.075
FBgn0038080	1.06336	1.1494	1.22077	1.30456	2.06667
FBgn0038806	1.14127	1.25474	1.1946	1.30621	2.15
FBgn0033100	1.1428	1.23271	1.22068	1.30842	2.05
FBgn0033907	1.1555	1.25502	1.21109	1.30828	1.975
FBgn0036990	1.12378	1.18514	1.15302	1.21193	2
FBgn0025724	1.16727	1.21625	1.01036	1.05713	2.125
FBgn0035771	1.19535	1.27735	1.06179	1.14162	2.025
FBgn0033428	1.0439	1.13944	0.962258	1.0554	2.1
FBgn0013746	0.996088	1.15724	1.00059	1.15929	2.125
FBgn0052281	0.915512	1.00055	1.05536	1.13687	2.25
FBgn0033235	1.04863	1.08409	1.09935	1.1325	2.375
FBgn0037073	0.954528	0.981284	1.25566	1.2802	2.4
FBgn0010590	1.22902	1.27967	1.13561	1.18382	2.3
FBgn0028688	1.27914	1.31899	1.17888	1.21637	2.3
FBgn0038461	1.21083	1.33716	1.08066	1.20437	2.325
FBgn0015622	1.28604	1.38621	1.17888	1.27693	2.2
FBgn0033691	1.28965	1.37331	1.22166	1.3028	2.4
FBgn0000316	0.894807	0.888303	0.951147	0.942447	2
FBgn0031378	0.841622	0.86992	0.857236	0.88315	2.05
FBgn0038627	0.866164	0.986822	0.77976	0.896863	2.075
FBgn0031914	1.0083	0.965016	0.884599	0.840042	1.9
FBgn0031231	0.998831	1.058	1.02273	1.0796	2.175
FBgn0029718	1.00459	0.979303	1.01143	0.98396	2.175
FBgn0038923	0.95692	1.02682	0.93728	1.005	2.1
FBgn0034793	0.925303	1.00076	0.910384	0.983357	2.125
FBgn0028968	1.07393	1.12383	0.897863	0.945557	2.225
FBgn0003292	1.53594	1.58049	0.773338	0.817962	2.475
FBgn0000565	1.44444	1.34452	0.70418	0.602925	2.25
FBgn0040623	1.2317	1.39181	1.08388	1.24175	2.55
FBgn0032725	1.23472	1.33113	1.17293	1.26699	2.6
FBgn0037573	1.15498	1.26868	1.19927	1.31071	2.6
FBgn0035603	1.12324	1.21567	1.19422	1.28439	2.525
FBgn0267330	1.24693	1.29792	1.09473	1.14353	2.65
FBgn0038462	1.23788	1.3241	1.08672	1.17085	2.8
FBgn0051126	1.29885	1.28232	1.23788	1.21872	2.775
FBgn0036909	1.08332	1.09124	1.1135	1.11902	2.75
FBgn0033608	0.978271	1.07684	1.05826	1.15449	2.75
FBgn0036928	1.08753	1.06134	1.19835	1.16984	2.65
FBgn0032640	1.14637	1.19472	1.13006	1.17625	2.525
FBgn0031639	1.11546	1.14005	1.15851	1.18093	2.575
FBgn0030451	1.09454	1.15047	1.02841	1.08278	2.525
FBgn0038407	1.20802	1.37691	1.27961	1.4463	2.525
FBgn0039218	1.1186	1.23805	1.3108	1.42836	2.6
FBgn0002031	1.24935	1.29589	1.3063	1.35058	2.575
FBgn0039379	1.28261	1.37306	1.25801	1.3458	2.675
FBgn0032919	1.08771	1.09572	1.44612	1.45182	2.575
FBgn0086134	1.16825	1.25977	1.0588	1.14798	1.25
FBgn0028693	1.15359	1.27764	1.01904	1.14046	1.36667
FBgn0260855	1.19662	1.21768	1.02666	1.04545	1.325
FBgn0015338	1.15524	1.14817	1.06891	1.05966	1.325
FBgn0020653	1.04973	1.08521	1.10791	1.14106	1.3
FBgn0031459	1.02066	1.15722	1.06202	1.19631	1.375
FBgn0033734	1.12106	1.15999	1.16762	1.20426	1.475
FBgn0035355	1.18357	1.19844	1.16908	1.18197	1.4
FBgn0036696	1.13439	1.17748	1.25754	1.2946	1.35
FBgn0035631	1.12284	1.11273	1.06224	1.04979	1.15
FBgn0024509	1.12758	1.18029	1.0501	1.10053	1.2
FBgn0037378	1.16584	1.20494	1.00325	1.03925	1.175
FBgn0008635	1.11767	1.21232	0.964896	1.05732	1.15
FBgn0028686	1.15908	1.17458	1.04576	1.05906	1.05
FBgn0023213	1.0916	1.1691	1.17374	1.24903	1.15
FBgn0086443	1.15207	1.2284	1.14704	1.22108	1.2
FBgn0037723	1.0494	1.18495	1.09611	1.22928	1.25
FBgn0015799	1.07564	1.16546	1.11823	1.20561	1.25
FBgn0035909	1.26308	1.37265	1.06039	1.16773	1.1
FBgn0010470	1.25594	1.32633	1.07921	1.14746	1.125
FBgn0019925	1.27925	1.29265	1.15209	1.16325	1.075
FBgn0034629	1.1216	1.04457	1.19691	1.11808	1.125
FBgn0040899	1.07604	1.04133	1.08421	1.04665	1.05
FBgn0034390	0.956766	0.935182	1.24036	1.21635	1.075
FBgn0029676	0.919367	1.02691	1.14823	1.25366	1.05
FBgn0030968	0.815309	1.34522	0.735088	1.26267	1.275
FBgn0010282	1.06842	1.11521	0.966076	1.0106	1.725
FBgn0037875	1.0333	1.12205	0.941355	1.02788	1.825
FBgn0069242	1.13151	1.13409	0.966772	0.96709	1.825
FBgn0262734	0.967956	1.03817	1.07367	1.14167	1.75
FBgn0260856	1.19532	1.14342	1.09598	1.04131	1.725
FBgn0031992	1.16487	1.15825	1.1801	1.1713	1.775
FBgn0030344	1.09318	1.2099	1.04258	1.15692	1.625
FBgn0039160	1.16228	1.26089	1.14284	1.23974	1.6
FBgn0035692	0.953859	0.9658	1.07008	1.0798	1.425
FBgn0015569	1.04802	0.980138	1.10608	1.03662	1.425
FBgn0015283	1.13824	1.14958	1.06887	1.0779	1.425
FBgn0035592	1.1074	1.16075	1.01798	1.06909	1.5
FBgn0032242	0.984178	1.04024	0.958072	1.01182	1.5
FBgn0036298	1.01801	1.06127	0.947252	0.988259	1.6
FBgn0022942	0.993742	1.06768	1.00575	1.07725	1.65
FBgn0028837	1.07311	1.05676	1.03554	1.01716	1.65
FBgn0032634	1.10073	1.31392	1.12924	1.34077	1.825
FBgn0031418	1.05437	1.30274	1.04597	1.29181	1.875
FBgn0036763	1.21651	1.30662	1.18349	1.27167	1.725
FBgn0034564	1.18093	1.35341	1.17781	1.34846	1.675
FBgn0038808	1.25641	1.38136	1.2129	1.33594	1.75
FBgn0034879	1.11282	1.22408	1.25048	1.35861	1.725
FBgn0038115	1.12846	1.18994	1.26476	1.32282	1.85
FBgn0033584	1.0163	1.15959	1.27699	1.41686	1.675
FBgn0035370	1.27627	1.39397	1.26177	1.37728	1.35
FBgn0264816	1.21345	1.41342	1.15868	1.35525	1.25
FBgn0027582	1.27601	1.30106	1.1767	1.19955	1.35
FBgn0035199	1.30212	1.31002	1.16146	1.16491	1.275
FBgn0031357	1.31823	1.29458	1.35565	1.32969	1.35
FBgn0026261	1.32594	1.26887	1.38493	1.32551	1.375
FBgn0029969	1.15046	1.13865	1.28323	1.26903	1.1
FBgn0031149	1.23862	1.21599	1.26619	1.24112	1.1
FBgn0020305	1.13213	1.15618	1.37774	1.39962	1.05
FBgn0086856	1.21167	1.20432	1.39858	1.38875	1.05
FBgn0033557	1.17863	1.2514	1.48329	1.55377	1.3
FBgn0019938	1.21137	1.29349	1.52049	1.60019	1.25
FBgn0042092	1.09905	1.1936	1.39232	1.48586	1.33333
FBgn0039163	1.27024	1.37539	1.3335	1.43592	1.125
FBgn0260750	1.25528	1.4075	1.29491	1.445	1.175
FBgn0037121	1.18086	1.30671	1.27859	1.40256	1.125
FBgn0033918	1.26171	1.37871	1.378	1.49269	1.025
FBgn0031145	1.28729	1.3964	1.2757	1.38256	1.025
FBgn0026373	1.34669	1.40325	1.26954	1.32402	1.1
FBgn0026380	1.39854	1.53638	1.35272	1.48851	1.15
FBgn0037696	1.28491	1.56787	1.01056	1.29167	1.1
FBgn0036489	1.5369	1.53119	1.25609	1.24805	1.45
FBgn0037534	1.4357	1.51049	1.2094	1.28244	1.35
FBgn0011327	1.51634	1.54589	1.4051	1.43159	1.425
FBgn0261789	1.27596	1.32397	1.3225	1.36841	1.6
FBgn0026879	1.21289	1.28269	1.31991	1.38739	1.475
FBgn0037492	1.32579	1.34647	1.44778	1.46651	1.625
FBgn0005674	1.38308	1.47646	1.37448	1.46565	1.5
FBgn0015075	1.36762	1.5436	1.30922	1.48316	1.55
FBgn0035872	1.25946	1.46065	1.35444	1.55338	1.525
FBgn0037069	1.28771	1.6162	1.35194	1.67791	1.55
FBgn0039293	1.3296	1.60598	1.23668	1.51086	1.63333
FBgn0261394	1.43298	1.55553	1.27068	1.39082	1.675
FBgn0001090	1.41304	1.42845	0.774041	0.787533	1.3
FBgn0030617	1.72257	1.5698	0.79789	0.643352	1.45
FBgn0030805	1.74725	1.84018	0.815078	0.910063	1.05
FBgn0027527	1.97884	2.06524	0.427166	0.514741	1.1
FBgn0085466	1.71292	2.0303	1.42734	1.74247	1.075
FBgn0011336	1.74532	1.89866	1.55317	1.70425	1.15
FBgn0036710	1.54061	1.77908	1.5343	1.77047	1.125
FBgn0040340	1.67407	1.77585	1.53385	1.63354	1.35
FBgn0034578	1.58245	1.72748	1.42677	1.57008	1.375
FBgn0032643	1.61515	1.7728	1.37482	1.53027	1.2
FBgn0001280	1.62912	1.85011	1.55913	1.77785	1.4
FBgn0001149	1.67103	1.9266	1.53873	1.79206	1.325
FBgn0004432	1.70453	1.7979	1.66045	1.75154	1.275
FBgn0035402	1.76378	1.92398	1.71769	1.87542	1.325
FBgn0053129	1.79558	1.93765	1.66314	1.80312	1.375
FBgn0040308	1.61268	1.9025	1.49273	1.78023	1.525
FBgn0030086	1.62699	1.79485	1.68883	1.85429	1.6
FBgn0266581	1.55863	1.67861	1.80926	1.92685	1.4
FBgn0264922	1.66103	1.79874	1.77733	1.91293	1.4
FBgn0031078	1.40856	1.54431	1.51576	1.64854	1.3
FBgn0031253	1.44955	1.44027	1.62919	1.61896	1.375
FBgn0033754	1.38085	1.42813	1.60108	1.64872	1.175
FBgn0024558	1.49239	1.53279	1.7434	1.78027	1.3
FBgn0035532	1.5055	1.62802	1.62821	1.74825	1.2
FBgn0036460	1.52399	1.67314	1.79346	1.94008	1.2
FBgn0050349	1.53623	1.65787	1.78285	1.90241	1.025
FBgn0033869	1.62711	1.55657	1.93978	1.86888	1.05
FBgn0004237	1.56041	1.73046	1.60243	1.77022	1.825
FBgn0030007	1.49394	1.66998	1.52179	1.69543	1.8
FBgn0037728	1.46233	1.5696	1.5556	1.66059	1.9
FBgn0036772	1.52658	1.76731	1.66973	1.90869	1.825
FBgn0038307	1.59386	1.62118	1.63584	1.66132	1.425
FBgn0036749	1.60446	1.61907	1.60388	1.61743	1.45
FBgn0003278	1.43085	1.53132	1.69098	1.78985	1.475
FBgn0011768	1.45693	1.58983	1.54705	1.67756	1.65
FBgn0243511	1.4737	1.61016	1.54451	1.67822	1.625
FBgn0029174	1.44398	1.56733	1.52811	1.64925	1.65
FBgn0030321	1.52999	1.65631	1.54523	1.66907	1.625
FBgn0020907	1.49917	1.5036	1.55532	1.55565	1.575
FBgn0039257	2.11909	2.14078	1.50365	1.52354	1.175
FBgn0029681	1.80693	2.12954	0.991831	1.32917	1.45
FBgn0040367	2.09588	2.04768	2.21157	2.15912	1.525
FBgn0000426	2.25676	2.2919	2.24185	2.27376	1.325
FBgn0033089	2.03916	2.28485	1.94334	2.18751	1.5
FBgn0029079	2.0446	2.09602	1.95972	2.00925	1.575
FBgn0039687	1.95406	2.22342	1.78675	2.05404	1.3
FBgn0250837	2.07449	2.29803	2.25448	2.47535	1.025
FBgn0014879	1.88775	1.97539	1.97483	2.05982	1.3
FBgn0015805	1.79739	1.93916	1.85522	1.99439	1.2
FBgn0011638	1.71584	1.85901	1.91124	2.05197	1.025
FBgn0037137	1.70808	1.81474	2.0027	2.10724	1.525
FBgn0030067	1.71755	1.91477	2.04663	2.23978	1.625
FBgn0266570	1.83379	1.98473	1.96857	2.11739	1.575
FBgn0034661	2.2821	2.57981	1.79904	2.10961	1.525
FBgn0001112	2.53908	2.56035	1.70845	1.72939	1.525
FBgn0040493	1.78413	2.01887	1.65386	1.88675	1.95
FBgn0014868	1.83929	1.98498	1.63255	1.77601	2.05
FBgn0035121	1.84537	1.97754	1.82801	1.95796	2.1
FBgn0021944	1.9205	2.14566	1.82034	2.04315	1.925
FBgn0261933	1.76683	1.99325	1.86085	2.08529	1.85
FBgn0036272	1.64936	1.6907	1.91559	1.95446	2.1
FBgn0046214	1.67967	1.73795	1.80833	1.86433	2.05
FBgn0038964	1.66665	1.76061	1.97096	2.06268	2
FBgn0086357	1.78624	1.8882	1.59149	1.69122	2.175
FBgn0014075	1.72667	1.99253	1.51342	1.77724	2.15
FBgn0032217	1.7081	1.86667	1.65845	1.81487	2.075
FBgn0031996	1.72154	1.79918	1.57729	1.65304	2.05
FBgn0036667	1.71633	1.71926	1.64653	1.64674	2.1
FBgn0032329	1.66025	1.81379	1.9252	2.07656	2.525
FBgn0032298	1.70088	1.7485	1.91509	1.95947	2.575
FBgn0027615	1.76376	1.84978	1.83645	1.92067	2.6
FBgn0022069	1.53968	1.64256	1.78804	1.88859	2.5
FBgn0261791	1.59592	1.66456	1.77113	1.83744	2.575
FBgn0038601	1.57701	1.64719	1.85398	1.92101	2.575
FBgn0026196	1.63554	1.80202	1.91213	2.07634	2.3
FBgn0002780	1.68926	1.74727	1.9552	2.01089	2.25
FBgn0022288	1.53809	1.73628	1.80947	2.00546	2.375
FBgn0261790	1.71157	1.90788	1.81529	2.00934	2.5
FBgn0003676	1.71442	1.93539	1.79415	2.01278	2.575
FBgn0029882	1.69937	1.98595	1.74321	2.0277	2.475
FBgn0034277	1.83322	2.03867	1.69434	1.89763	2.65
FBgn0266666	1.33422	1.52269	1.32782	1.51367	2.35
FBgn0036918	1.35167	1.49412	1.47867	1.61859	2.4
FBgn0029503	1.27805	1.45629	1.37984	1.55598	2.1
FBgn0034401	1.3832	1.49718	1.42113	1.53265	2.075
FBgn0032053	1.33969	1.4214	1.41143	1.49042	2.2
FBgn0029512	1.55841	1.67032	1.51471	1.6234	2.15
FBgn0027088	1.50671	1.60074	1.53336	1.62479	2.15
FBgn0001220	1.48185	1.50469	1.58394	1.60456	2.175
FBgn0023549	1.5415	1.68663	1.54657	1.68923	2.325
FBgn0022343	1.52803	1.58616	1.57144	1.62731	2.35
FBgn0039357	1.54818	1.49902	1.56997	1.51912	2.325
FBgn0038437	1.51718	1.54691	1.42934	1.4556	2.375
FBgn0037811	1.44257	1.5789	1.6519	1.7918	2.13333
FBgn0010339	1.52945	1.62296	1.65446	1.74567	2.05
FBgn0037782	1.21628	1.53157	1.54091	1.85421	2.05
FBgn0038585	1.41705	1.64074	1.66802	1.88944	2.275
FBgn0033485	1.33656	1.50661	1.65556	1.82342	2.425
FBgn0030480	1.46404	1.41305	1.47164	1.41882	1.95
FBgn0025682	1.45191	1.40787	1.30908	1.26269	2.025
FBgn0028691	1.42639	1.52882	1.34162	1.44159	1.9
FBgn0261396	1.40499	1.47881	1.30421	1.37571	1.825
FBgn0030692	1.37447	1.414	1.37471	1.41195	1.9
FBgn0036133	1.29839	1.43734	1.25515	1.39189	1.85
FBgn0032873	1.1593	1.31134	1.33269	1.48176	1.875
FBgn0052708	1.16674	1.29313	1.32729	1.45052	2.125
FBgn0036824	1.38062	1.21233	1.70915	1.53839	1.9
FBgn0035162	1.34498	1.38573	1.60949	1.64799	1.7
FBgn0013954	1.51584	1.69577	1.54936	1.72697	2.975
FBgn0033482	1.61195	1.75668	1.60195	1.74445	3.15
FBgn0039115	1.50155	1.56596	1.72313	1.78487	2.95
FBgn0031020	1.54208	1.64171	1.67946	1.77679	3.025
FBgn0039562	1.70045	1.77665	1.45208	1.52622	2.925
FBgn0262801	1.55488	1.73273	1.36899	1.54457	2.975
FBgn0031860	1.21686	1.58773	1.35861	1.72631	2.975
FBgn0032884	1.36124	1.50412	1.25655	1.39741	2.8
FBgn0036992	1.43388	1.50122	1.34196	1.40659	2.85
FBgn0039835	1.42296	1.46168	1.47009	1.50682	2.8
FBgn0016697	1.44879	1.56066	1.30056	1.41026	2.6
FBgn0263852	1.56558	1.60932	1.38091	1.42253	2.775
FBgn0010551	1.52742	1.5686	1.58224	1.62114	2.575
FBgn0037652	1.43159	1.49433	1.55723	1.61778	2.575
FBgn0030511	1.48693	1.42153	1.63504	1.56673	2.675
FBgn0005585	1.49186	1.64609	1.41583	1.56791	2.575
FBgn0031260	1.54857	1.70467	1.33831	1.49227	2.575
FBgn0032721	1.53438	1.6425	1.47866	1.58462	2.475
FBgn0021795	1.56925	1.67274	1.42884	1.53011	2.45
FBgn0037537	1.54359	1.67203	1.29478	1.42089	2.4
FBgn0038083	1.5912	2.0918	1.26569	1.76431	2.275
FBgn0033518	1.51177	2.03111	1.12644	1.64332	2.575
FBgn0266580	1.93894	2.17603	2.03462	2.26959	2.375
FBgn0003346	2.0599	2.24287	2.18095	2.36151	2.175
FBgn0032839	2.32913	1.86491	2.15789	1.68591	2.175
FBgn0039434	2.16494	2.61463	1.62552	2.06573	2.55
FBgn0032514	2.05054	2.22908	1.81015	1.98656	2.35
FBgn0026418	1.7992	1.95652	1.831	1.9862	2.75
FBgn0033547	1.85711	1.89126	1.95552	1.98755	2.8
FBgn0010438	1.83541	1.96315	2.03518	2.16052	2.75
FBgn0032166	1.73004	1.84332	1.92118	2.03231	3.1
FBgn0032050	1.65712	1.80539	1.92092	2.0668	2.9
FBgn0016685	2.00332	2.17963	2.08428	2.25839	2.85
FBgn0021768	1.93762	2.10687	2.03909	2.20636	2.925
FBgn0032287	2.10069	2.3195	2.01262	2.2288	3.05
FBgn0030593	1.83916	2.13404	1.80828	2.1006	3.2
FBgn0036290	1.74757	2.07793	1.65757	1.98541	3.225
FBgn0038257	1.97326	2.24432	1.6015	1.86816	3.15
FBgn0033874	1.91625	2.40456	1.611	2.09843	3.525
FBgn0024352	1.78305	2.03678	1.91469	2.16641	3.625
FBgn0038196	1.55126	1.721	1.68648	1.85431	3.55
FBgn0002736	1.62366	1.82894	1.63792	1.84105	3.4
FBgn0029665	1.60389	1.69001	1.56962	1.65346	3.55
FBgn0010638	1.76933	1.87808	1.63096	1.73757	3.775
FBgn0035524	1.57117	1.65529	1.83144	1.91335	3.375
FBgn0003062	1.51042	1.61014	1.83524	1.93248	3.4
FBgn0025678	1.66495	1.84974	1.41588	1.59847	3.375
FBgn0031217	1.67629	1.82658	1.48683	1.63483	3.425
FBgn0037913	1.59265	1.81702	1.39034	1.61259	3.225
FBgn0011016	1.81186	1.94031	1.61461	1.74095	3.225
FBgn0033351	1.34298	1.37858	1.38708	1.4202	3.075
FBgn0028694	1.32437	1.38908	1.27766	1.34006	2.975
FBgn0035374	1.20947	1.32725	1.29382	1.40934	3.125
FBgn0030572	1.17304	1.22861	1.26272	1.31635	3.05
FBgn0061492	1.31539	1.44342	1.13175	1.25784	2.975
FBgn0261850	1.0409	1.23346	1.04685	1.2368	3.1
FBgn0033208	1.10724	1.15041	1.15636	1.19774	3.13333
FBgn0020369	1.24325	1.29624	1.12129	1.17214	3.225
FBgn0034974	1.45265	1.35973	1.03149	0.936408	3.2
FBgn0029639	1.56505	1.52327	1.0523	1.00776	3.15
FBgn0029715	1.338	1.39736	1.41867	1.47575	3.5
FBgn0036335	1.38579	1.41921	1.51317	1.54398	3.525
FBgn0032961	1.37218	1.51727	1.45108	1.59397	3.475
FBgn0035473	1.26367	1.29283	1.37367	1.40051	3.6
FBgn0033241	1.30753	1.32075	1.35742	1.36804	3.25
FBgn0027359	1.3353	1.45095	1.37093	1.48446	3.35
FBgn0038020	1.44914	1.43439	1.28538	1.26763	3.375
FBgn0033378	1.32623	1.3957	1.27736	1.34458	3.4
FBgn0086361	0.33237	0.345034	0.341492	0.351889	2.2
FBgn0025839	0.424751	0.317815	0.429217	0.319701	2.325
FBgn0038438	0.457198	0.461235	0.313747	0.315314	1.975
FBgn0023535	0.483692	0.522983	0.252679	0.289737	2.125
FBgn0039580	0.262062	0.300425	0.0790015	0.115094	2.075
FBgn0039239	0.354614	0.0564767	0.254829	-0.0381671	2.125
FBgn0010548	0.243043	0.278865	0.290843	0.324346	1.925
FBgn0027564	0.267613	0.34009	0.227964	0.297869	1.875
FBgn0038206	0.291303	0.324306	0.279921	0.310952	1.75
FBgn0032162	0.167279	0.235457	0.246718	0.312872	1.8
FBgn0036118	0.0686299	0.153586	0.200694	0.283919	1.725
FBgn0038972	0.372536	0.228886	0.425404	0.279426	1.825
FBgn0033079	0.446616	0.293041	0.288939	0.133288	1.75
FBgn0024947	0.546444	0.652071	0.364746	0.468122	2.225
FBgn0000043	0.407949	0.598738	0.31268	0.501187	2.225
FBgn0032889	0.476278	0.708224	0.327879	0.557511	2.325
FBgn0030777	0.341915	0.61025	0.178036	0.444108	2.35
FBgn0035088	0.487693	0.485173	0.447867	0.442897	2.275
FBgn0029975	0.538525	0.523348	0.541138	0.523621	2.375
FBgn0015808	0.408585	0.450977	0.40732	0.447895	2.425
FBgn0032407	0.441123	0.39854	0.50836	0.463478	2.525
FBgn0262955	0.690858	0.809653	0.718245	0.834819	2.2
FBgn0040575	0.680655	0.708498	0.74244	0.766425	2.25
FBgn0037709	0.787304	0.734541	0.889558	0.834464	2.175
FBgn0033672	0.68487	0.69143	0.688158	0.692393	2.05
FBgn0040070	0.707157	0.739725	0.727777	0.757894	2.075
FBgn0031651	0.668623	0.64408	0.664027	0.637478	2.275
FBgn0039349	0.634873	0.695402	0.633035	0.691236	2.225
FBgn0260944	0.7292	0.668663	0.729486	0.666765	2.425
FBgn0031432	0.566717	0.548302	0.955842	0.937599	2.05
FBgn0031693	0.434401	0.458402	0.481592	0.502343	2.025
FBgn0036510	0.444412	0.457557	0.461821	0.472245	2.15
FBgn0010786	0.408724	0.351042	0.580289	0.520236	1.95
FBgn0030239	0.592483	0.648589	0.555	0.609018	2.2
FBgn0003462	0.556363	0.595097	0.610556	0.646951	2.1
FBgn0022224	0.5681	0.573951	0.492888	0.4968	2.15
FBgn0033221	0.397574	0.528761	0.529534	0.65832	2.225
FBgn0036286	0.669312	0.739825	0.469058	0.537407	1.925
FBgn0001092	0.615242	0.76372	0.559282	0.705387	2
FBgn0035032	0.533002	0.522905	0.565932	0.553438	1.9
FBgn0026316	0.617227	0.534091	0.635792	0.550214	1.9
FBgn0261675	0.692164	0.23563	0.701744	0.24291	1.8
FBgn0038098	0.758718	0.481525	0.798064	0.519	2
FBgn0004654	0.648788	1.30417	0.226934	0.880444	2.5
FBgn0010038	0.856928	1.12257	0.346267	0.6135	2.2
FBgn0037607	0.46375	1.04778	0.235131	0.816884	1.5
FBgn0020236	0.347167	1.10996	-0.0573351	0.703213	1.775
FBgn0030683	0.755221	0.845332	0.663989	0.751953	1.925
FBgn0003358	0.766989	0.970721	0.668315	0.869931	1.95
FBgn0031779	0.902859	0.946271	0.718992	0.760108	1.9
FBgn0036300	0.866276	0.949641	0.677575	0.758546	2
FBgn0038474	0.728291	0.72569	0.758114	0.753481	1.95
FBgn0037890	0.746339	0.688235	0.780939	0.720531	1.925
FBgn0033690	0.829701	0.745432	0.837211	0.750778	1.9
FBgn0010602	0.735733	0.76011	0.789812	0.811799	1.8
FBgn0261436	0.638495	0.847475	0.689083	0.895625	1.95
FBgn0002535	0.605328	0.922061	0.673199	0.987698	2.025
FBgn0026403	0.718979	0.91112	0.824924	1.01476	1.875
FBgn0039212	0.753024	0.837451	0.598847	0.680821	1.55
FBgn0261020	0.71939	0.893319	0.507029	0.678616	1.65
FBgn0031908	0.694978	0.9454	0.558848	0.807076	1.75
FBgn0037225	0.692888	1.02944	0.535749	0.870577	1.775
FBgn0038302	0.91724	1.04743	0.884512	1.01184	1.75
FBgn0035471	0.847098	0.937286	0.848067	0.935601	1.725
FBgn0033480	0.83203	0.817058	0.967509	0.950322	1.6
FBgn0002778	0.798679	0.858677	0.913425	0.970971	1.56667
FBgn0036887	0.89804	0.90712	0.91334	0.920421	1.525
FBgn0039436	0.793841	1.09605	0.921371	1.21785	1.65
FBgn0040260	0.91585	1.0957	0.960599	1.1382	1.5
FBgn0086691	0.854917	1.11226	0.779214	1.03325	1.575
FBgn0259982	0.882994	0.895957	0.784589	0.795342	1.35
FBgn0025725	0.930916	0.982298	0.790674	0.839831	1.325
FBgn0010348	0.909464	0.925255	0.841256	0.854849	1.43333
FBgn0030678	1.0188	0.902627	0.892348	0.773592	1.45
FBgn0033528	1.09233	1.08779	0.825788	0.818922	1.375
FBgn0011722	0.989808	1.0242	0.749155	0.781412	1.475
FBgn0036147	0.949019	1.00163	0.777474	0.827717	1.65
FBgn0039875	0.830968	0.931934	0.672444	0.771114	1.55
FBgn0028475	0.767316	0.782514	0.608542	0.621685	1.175
FBgn0266449	0.778241	0.775194	0.671888	0.666634	1.2
FBgn0036271	0.79412	0.790878	0.694859	0.6894	1.05
FBgn0036136	0.797288	0.806112	0.697199	0.703479	1.325
FBgn0035421	0.711017	0.845674	0.689664	0.821747	1.175
FBgn0001125	0.671999	0.884859	0.596757	0.807321	1.225
FBgn0036501	0.687235	0.935569	0.68298	0.929032	1.2
FBgn0261393	0.602554	0.820019	0.644657	0.859492	1.1
FBgn0250820	0.91009	0.894792	0.728338	0.710735	1.2
FBgn0034142	0.883706	0.99831	0.676435	0.789117	1.1
FBgn0033753	1.04524	1.05012	0.697325	0.700091	1.225
FBgn0025373	0.788409	1.03139	0.564454	0.805318	1.275
FBgn0036745	0.873902	0.959757	0.623861	0.707616	1.3
FBgn0001215	0.815358	0.950354	0.903312	1.03615	1.1
FBgn0039120	0.838893	0.90462	0.956573	1.01978	1.075
FBgn0030610	0.853591	0.975544	0.965328	1.08526	1.075
FBgn0262732	0.862463	0.962614	0.95399	1.05199	1.2
FBgn0038387	0.842872	0.916285	1.00669	1.07798	1.16667
FBgn0036624	0.875114	1.03257	0.870131	1.02518	1.23333
FBgn0033473	0.773025	0.83862	0.991427	1.05357	1.325
FBgn0031951	0.846218	0.895597	0.83417	0.88185	1.1
FBgn0034176	0.786466	0.92666	0.78591	0.924142	1.1
FBgn0036752	0.805953	0.897606	0.873582	0.963048	1.2
FBgn0035423	0.831615	0.911759	0.874916	0.95275	1.175
FBgn0034061	0.903016	0.887396	0.828904	0.810709	1.25
FBgn0016031	0.816897	0.916227	0.794812	0.891734	1.25
FBgn0031662	0.963581	0.966227	0.886966	0.88737	1.05
FBgn0267408	0.356103	0.37055	0.447582	0.459659	1.2
FBgn0031228	0.387954	0.360837	0.498762	0.469215	1.125
FBgn0030966	0.338827	0.324933	0.429166	0.412846	1.1
FBgn0038424	0.424649	0.50063	0.389602	0.462317	1.1
FBgn0004908	0.411476	0.497905	0.342659	0.427409	1.175
FBgn0031713	0.446411	0.433362	0.395722	0.380253	1.225
FBgn0030403	0.420026	0.360714	0.394669	0.333058	1.25
FBgn0260450	0.415548	0.39827	0.3162	0.296772	1.2
FBgn0001114	0.4688	0.505854	0.334033	0.368655	1.225
FBgn0004868	0.519942	0.546975	0.393334	0.418123	1.275
FBgn0039291	0.606927	0.541661	0.398486	0.331386	1.15
FBgn0033437	0.617992	0.603867	0.524745	0.508398	1.325
FBgn0010591	0.521836	0.529267	0.507123	0.512263	1.225
FBgn0052473	0.4458	0.535617	0.57193	0.659455	1.275
FBgn0000318	0.431263	0.514581	0.52485	0.606011	1.225
FBgn0036553	0.399426	0.478034	0.449242	0.525899	1.4
FBgn0016693	0.476692	0.515947	0.473394	0.51037	1.35
FBgn0036111	0.49226	0.453162	0.511822	0.470537	1.475
FBgn0032020	0.458616	0.444474	0.37825	0.361716	1.475
FBgn0031505	0.421785	0.410586	0.417451	0.403998	1.625
FBgn0035420	0.324791	0.376774	0.280911	0.330678	1.5
FBgn0030038	0.376055	0.42412	0.318773	0.364464	1.525
FBgn0035779	0.249921	0.266704	0.325372	0.339912	1.55
FBgn0033961	0.278753	0.252013	0.282526	0.253383	1.525
FBgn0038421	0.415126	0.182087	0.500992	0.265488	1.475
FBgn0032002	0.361563	0.253447	0.536251	0.425208	1.55
FBgn0039678	0.22654	0.221794	0.354781	0.347851	1.35
FBgn0032378	0.310535	0.330963	0.285823	0.303905	1.275
FBgn0037329	0.38236	0.349897	0.437864	0.402894	1.35
FBgn0001989	0.32557	0.278585	0.407899	0.358593	1.425
FBgn0000618	0.364859	0.548403	0.263859	0.445515	1.7
FBgn0015797	0.509777	0.553133	0.406825	0.447858	1.725
FBgn0040398	0.326018	0.419829	0.155473	0.246771	1.6
FBgn0035356	0.361892	0.515696	0.129674	0.281386	1.65
FBgn0027073	0.562094	0.68673	0.4052	0.527316	1.575
FBgn0037099	0.483603	0.857227	0.178877	0.551317	1.55
FBgn0016075	0.628999	0.650132	0.586507	0.605276	1.55
FBgn0000339	0.654935	0.690736	0.587499	0.621014	1.55
FBgn0036908	0.564045	0.661369	0.561776	0.656756	1.56667
FBgn0031310	0.618624	0.716837	0.596094	0.691935	1.6
FBgn0035044	0.599047	0.706752	0.626929	0.732278	1.55
FBgn0032222	0.506338	0.550297	0.587592	0.629342	1.5
FBgn0086450	0.540137	0.589249	0.533344	0.580093	1.525
FBgn0038446	0.594533	0.715609	0.495738	0.614738	1.325
FBgn0029942	0.517792	0.734855	0.564189	0.77891	1.275
FBgn0038924	0.636935	0.691428	0.75286	0.804972	1.525
FBgn0039555	0.708576	0.73069	0.752164	0.771778	1.525
FBgn0019932	0.655068	0.736823	0.664711	0.743513	1.4
FBgn0024995	0.687547	0.521186	0.722889	0.554269	1.425
FBgn0035722	0.585295	0.547559	0.689443	0.649307	1.075
FBgn0001258	0.569497	0.523524	0.710619	0.662228	1.15
FBgn0035805	0.623479	0.571606	0.652286	0.598249	1.15
FBgn0031881	0.602108	0.491274	0.723301	0.609976	1.2
FBgn0031684	0.574049	0.51781	0.612462	0.55395	1.125
FBgn0015781	0.540714	0.509902	0.60118	0.56786	1.2
FBgn0034914	0.64791	0.663358	0.565591	0.578713	1.2
FBgn0030433	0.597018	0.598413	0.62563	0.624777	1.25
FBgn0039084	0.698287	0.642405	0.620059	0.562008	1.125
FBgn0033038	0.689399	0.648764	0.674849	0.631898	1.175
FBgn0039207	0.522353	0.639646	0.537235	0.651967	1.03333
FBgn0015320	0.521032	0.56306	0.579871	0.619563	1.075
FBgn0262716	0.497932	0.607597	0.497635	0.604867	1.125
FBgn0087002	0.674649	0.815883	0.465078	0.603944	1.1
FBgn0036891	0.743109	0.682996	0.53819	0.475596	1.15
FBgn0038610	0.556495	0.6131	0.442595	0.496887	1.15
FBgn0011745	0.570834	0.618962	0.475663	0.521493	1.025
FBgn0030251	0.633934	0.621921	0.451993	0.437493	1.05
FBgn0036210	0.667679	0.706838	0.4296	0.466887	1.1
FBgn0037323	0.725695	0.901594	0.281947	0.455684	1.075
FBgn0035335	0.817594	0.77342	0.834822	0.788805	3.275
FBgn0026754	0.826703	0.738513	0.777542	0.686125	3.375
FBgn0263200	0.81249	0.933512	0.76433	0.882353	3.125
FBgn0051674	0.592875	0.859875	0.441486	0.706149	3.125
FBgn0030362	0.493666	0.713146	0.415759	0.63262	3.05
FBgn0037838	0.992536	1.02513	0.425278	0.455861	3.06667
FBgn0000451	1.31281	1.25026	0.437062	0.372467	3.325
FBgn0037440	1.1135	1.2161	0.919716	1.02063	2.875
FBgn0013749	0.979904	1.05763	0.878149	0.953559	2.85
FBgn0033367	0.918247	1.24861	0.677183	1.00822	3.25
FBgn0000592	1.14689	0.983296	1.23379	1.06769	3.025
FBgn0063491	1.08559	0.802846	1.31127	1.02646	3.075
FBgn0040309	1.1564	0.98546	1.10659	0.933247	3.225
FBgn0015299	1.08473	0.954892	1.05449	0.922739	3.1
FBgn0260857	1.06324	1.07532	0.899524	0.910014	2.35
FBgn0028969	1.04262	1.05734	0.872027	0.884534	2.425
FBgn0031670	0.908732	1.02271	0.843262	0.955026	2.375
FBgn0029709	1.00428	1.07243	0.89659	0.962505	2.525
FBgn0034215	1.04301	0.964324	1.03726	0.956516	2.4
FBgn0031097	0.73382	0.950135	0.868095	1.08254	2.525
FBgn0038973	0.742347	0.887711	0.819892	0.962927	2.475
FBgn0039296	0.96445	0.966565	0.729644	0.729266	2.675
FBgn0040512	0.815678	0.903193	0.665893	0.751044	2.65
FBgn0039319	0.963862	0.979285	0.672242	0.68456	2.5
FBgn0033949	1.00062	0.887574	0.94129	0.824839	2.75
FBgn0004087	0.542345	0.743876	0.610484	0.809396	2.6
FBgn0021796	0.570368	0.66768	0.630317	0.725365	2.66667
FBgn0039877	0.732002	0.694656	0.872316	0.832742	2.6
FBgn0033320	0.652435	0.711789	0.942948	1.00047	2.85
FBgn0005670	0.621314	0.812244	0.68583	0.87434	2.9
FBgn0035006	0.778691	0.554715	0.706692	0.480458	3.075
FBgn0012036	0.751258	0.287107	0.921646	0.454859	2.85
FBgn0030148	0.694606	0.4184	0.602952	0.324344	2.65
FBgn0036623	0.588101	0.560389	0.54873	0.518834	2.7
FBgn0039505	0.30301	0.24149	0.360524	0.296828	2.775
FBgn0038740	0.462	0.355178	0.478928	0.369721	2.73333
FBgn0039561	0.259505	0.372786	0.444529	0.555639	2.925
FBgn0267975	0.357387	0.321815	0.370842	0.333021	3.15
FBgn0039358	0.313789	0.295775	0.378527	0.358252	4.6
FBgn0028532	0.409911	0.407517	0.291307	0.287034	4.4
FBgn0040364	0.306462	0.269583	0.308044	0.268956	4.175
FBgn0035887	0.474048	0.502472	-0.236035	-0.209163	4.45
FBgn0000173	0.192541	0.227204	0.1596	0.19208	5.175
FBgn0260659	0.311474	0.322832	0.278	0.287064	5.575
FBgn0034022	0.337738	0.616451	-0.0743694	0.206342	5.1
FBgn0039802	0.502098	0.581705	0.576439	0.653975	5.025
FBgn0035742	0.355725	0.489487	0.516861	0.648037	5.15
FBgn0010053	0.599754	0.440394	0.546269	0.384636	4
FBgn0004512	0.515874	0.665393	0.42588	0.572047	4.025
FBgn0034488	0.690641	0.677138	0.721824	0.706048	4.05
FBgn0038678	0.616533	0.648846	0.666724	0.696796	4.05
FBgn0000477	0.751428	0.897632	0.492405	0.636017	4.2
FBgn0030588	0.690039	0.853323	0.439426	0.600855	4.025
FBgn0039326	0.53349	0.920496	0.364491	0.749097	4.275
FBgn0035189	0.717425	0.615657	0.363534	0.258867	4.3
FBgn0030746	0.777127	0.683734	0.437185	0.341982	4.675
FBgn0038082	0.340967	0.713346	0.323698	0.692638	4.5
FBgn0028573	0.154388	0.0565821	0.110768	0.0107057	3.55
FBgn0038250	0.00501673	-0.017632	0.0505874	0.0238099	3.75
FBgn0052633	0.201956	0.275332	0.105975	0.177291	3.6
FBgn0013949	-0.177744	-0.0436846	-0.0894304	0.0413328	4.1
FBgn0038214	0.0895121	0.127274	-0.0997024	-0.0644733	4.1
FBgn0011555	0.224141	-0.0437346	-0.271169	-0.541378	3.6
FBgn0034010	-0.0995388	-0.174237	-0.0799411	-0.157473	2.95
FBgn0002569	-0.372655	-0.160164	-0.0143799	0.19579	3.43333
FBgn0037819	0.34986	0.478026	0.280644	0.40616	3.7
FBgn0039470	0.258101	0.389677	0.175673	0.304657	3.75
FBgn0034229	0.457123	0.566137	0.114467	0.22136	3.8
FBgn0035176	0.777955	0.628975	-0.1708	-0.318743	3.5
FBgn0029672	1.17888	1.26231	1.42433	1.50495	4.775
FBgn0031776	1.26083	1.34866	1.33715	1.42237	4.85
FBgn0032513	1.03482	1.01875	1.18681	1.1689	4.85
FBgn0035203	1.30286	1.34091	1.1459	1.18176	4.2
FBgn0031544	1.25732	1.34113	1.17584	1.25734	4.325
FBgn0040843	1.2953	1.45323	1.16322	1.31921	4.2
FBgn0029134	1.18147	1.2941	1.10127	1.21149	4.575
FBgn0038723	1.17262	1.23457	1.20515	1.26457	4.475
FBgn0038976	1.20126	1.26717	1.30147	1.36508	4.025
FBgn0030686	1.14372	1.19874	1.23317	1.28608	3.775
FBgn0037312	1.30106	1.47897	1.15786	1.33339	3.775
FBgn0266369	1.28318	1.59195	0.958234	1.2657	3.85
FBgn0036927	1.3428	1.47221	1.4966	1.62372	4.075
FBgn0032913	1.33881	1.69261	1.37155	1.72342	4.1
FBgn0263979	1.42829	1.53603	1.46976	1.5749	3.85
FBgn0063493	1.58228	1.57624	1.44549	1.43641	3.95
FBgn0038471	1.0787	1.02657	1.10022	1.04595	4
FBgn0038829	1.11638	1.20596	0.990177	1.07757	3.875
FBgn0031913	1.07789	0.99113	0.878406	0.789387	3.8
FBgn0036580	1.06678	1.22228	1.15182	1.30438	3.5
FBgn0029113	1.13365	1.23156	1.13516	1.23061	3.45
FBgn0014023	1.10843	1.1488	1.13945	1.17777	3.525
FBgn0038577	1.16783	1.28056	1.08693	1.19747	3.65
FBgn0029118	1.00746	1.04147	1.16668	1.19839	3.575
FBgn0034354	0.861744	1.13031	0.773421	1.0399	4.4
FBgn0023517	1.06234	1.10112	1.07529	1.11151	4.26667
FBgn0035911	0.814339	0.763131	0.910549	0.856962	4.075
FBgn0010747	0.828774	0.846014	0.811116	0.826171	4.15
FBgn0038519	0.867727	0.945338	0.809331	0.884619	3.975
FBgn0010387	0.988553	0.992633	0.782338	0.783891	4.2
FBgn0016978	0.676602	0.736255	0.806017	0.863142	4.53333
FBgn0033191	0.73777	0.762354	0.686834	0.709109	4.5
FBgn0034406	0.82057	0.778926	0.61727	0.573357	4.95
FBgn0032805	0.784215	0.994701	0.895531	1.10371	4.8
FBgn0027945	0.78212	0.925149	0.825782	0.96643	5.05
FBgn0030270	1.1093	0.63389	1.0429	0.565432	5.275
FBgn0032732	1.1	1.14959	1.0104	1.05737	5.675
FBgn0003275	0.977549	1.087	1.18943	1.29659	5.6
FBgn0037718	1.33701	1.33674	1.1971	1.19468	5.275
FBgn0003714	1.1134	1.18903	1.15208	1.2255	5.225
FBgn0023477	0.977138	1.53159	0.650578	1.20291	5.45
FBgn0032198	2.08532	2.2589	2.10033	2.27202	4.3
FBgn0037580	2.03482	2.26152	1.91203	2.13669	4.6
FBgn0010621	1.78977	1.97896	1.86794	2.05483	4.275
FBgn0022338	1.86922	2.05461	1.79842	1.98146	4.4
FBgn0040075	1.97589	2.24949	2.16611	2.43805	4.725
FBgn0039735	2.20276	2.41475	2.37611	2.58614	4.575
FBgn0261803	2.52516	2.48876	1.90166	1.86283	5.95
FBgn0010039	2.41691	2.44893	2.47706	2.50568	5.775
FBgn0020255	1.92212	2.11709	1.94241	2.13518	5.85
FBgn0001233	1.81738	2.15961	1.96977	2.30969	6.075
FBgn0036334	1.83577	1.86611	1.98195	2.01006	5.375
FBgn0063497	1.81251	1.93092	1.89084	2.00767	5.325
FBgn0000566	1.78527	1.88881	1.92594	2.02715	5.1
FBgn0033663	1.88904	2.00208	1.70412	1.81501	5.175
FBgn0250836	1.80252	1.91567	1.69065	1.80199	5.775
FBgn0033600	1.74661	1.97312	1.60627	1.83057	5.55
FBgn0250874	1.33028	1.45319	1.47315	1.59353	5.2
FBgn0010803	1.49977	1.57276	1.5685	1.63888	5.275
FBgn0033942	1.5538	1.75689	1.29514	1.4983	5.35
FBgn0027095	1.81655	1.87412	1.58597	1.64146	4.6
FBgn0032015	1.70676	1.81066	1.49388	1.59566	4.675
FBgn0025700	1.83593	2.01804	1.60992	1.78993	4.675
FBgn0031049	1.82408	1.91662	1.70004	1.79044	4.675
FBgn0031392	1.67574	1.80766	1.76352	1.89353	4.875
FBgn0033548	1.49767	1.74183	1.78214	2.02382	4.8
FBgn0039929	1.42373	1.46117	1.59469	1.62985	4.6
FBgn0004066	1.57807	1.7261	1.45904	1.60468	4.375
FBgn0034440	1.85257	1.73282	1.84793	1.72284	7.7
FBgn0031256	1.71275	1.74623	1.50562	1.5371	7.325
FBgn0015019	1.62948	1.77317	1.69002	1.83127	6.65
FBgn0042206	1.69724	1.89377	1.7244	1.91876	6.875
FBgn0034259	2.13848	2.25987	2.27863	2.39792	7.15
FBgn0016041	1.40659	1.40001	1.48231	1.47362	6.875
FBgn0011787	1.38151	1.41116	1.44885	1.47612	6.65
FBgn0025336	1.1598	1.21805	1.2082	1.26415	6.55
FBgn0024183	1.36664	1.38804	1.45282	1.47211	6.125
FBgn0031822	1.32312	1.45298	1.37288	1.50099	6.25
FBgn0263260	1.48152	1.54513	1.33597	1.3977	5.825
FBgn0261479	1.12943	1.49958	1.43367	1.80137	5.93333
FBgn0024196	0.203135	0.263288	0.289357	0.347215	2.375
FBgn0039882	0.034984	0.115845	0.182384	0.260945	2.425
FBgn0037313	0.22298	0.188823	0.197766	0.161486	2.675
FBgn0037011	0.141753	0.1963	0.131263	0.182926	2.525
FBgn0037934	-0.0352113	0.261014	0.0982865	0.392511	2.8
FBgn0038876	-0.200355	-0.230188	-0.12078	-0.153672	2.45
FBgn0034405	-0.135802	-0.0106002	-0.106462	0.0163471	2.25
FBgn0028945	-0.296789	0.0607299	-0.31262	0.0424527	2.475
FBgn0000406	0.254452	-0.482876	0.759402	0.019247	2.375
FBgn0035022	-0.295072	-0.480806	0.455044	0.265788	2.025
FBgn0051076	-0.283217	-0.423098	-0.395152	-0.53849	2.55
FBgn0035398	-0.498929	-0.453642	-0.468345	-0.425367	2.25
FBgn0023197	0.0369494	-0.0596587	-0.518552	-0.616958	2.225
FBgn0036483	-0.244868	-0.293558	-0.272168	-0.322612	2.1
FBgn0039682	-0.251316	-0.341967	-0.260477	-0.354045	1.975
FBgn0032689	-0.240144	-0.133914	-0.305951	-0.201879	1.925
FBgn0051414	-0.38295	-0.549969	-0.326922	-0.495927	1.875
FBgn0035871	0.141198	0.0951172	0.00041852	-0.048079	1.4
FBgn0034494	0.174754	0.0921037	0.0801582	-0.0046277	1.475
FBgn0261534	0.23029	0.214473	0.0410318	0.0230175	1.35
FBgn0262509	0.0627497	0.048424	0.124	0.107558	1.25
FBgn0039427	0.0826308	0.100009	0.102552	0.117859	1.3
FBgn0031930	0.0399178	0.09558	0.113057	0.166681	1.375
FBgn0034437	0.301917	0.215863	0.181695	0.0936505	1.45
FBgn0040600	0.306735	0.237723	0.19624	0.125313	1.125
FBgn0040827	0.253431	0.132106	0.129159	0.00569423	1.075
FBgn0259876	0.130011	0.216996	0.0453769	0.129201	1.15
FBgn0032153	0.187346	0.240871	0.0594449	0.110813	1.225
FBgn0038017	0.184727	0.199109	-0.184419	-0.171576	1.15
FBgn0031114	0.267537	0.271991	0.267603	0.269921	1.025
FBgn0000709	0.165639	0.248197	0.216294	0.296238	1.1
FBgn0016122	0.407546	0.480769	0.197621	0.268676	1.075
FBgn0035620	-0.193927	-0.104109	-0.0716424	0.0165681	1.3
FBgn0051267	-0.188	-0.174043	0.113393	0.12461	1.375
FBgn0036547	-0.114105	0.0269938	0.181048	0.319672	1.325
FBgn0024897	-0.146681	-0.0614945	0.142007	0.224787	1.4
FBgn0033887	0.0143669	-0.0312874	0.0716813	0.0247045	1.125
FBgn0040228	0.0544401	0.0285485	0.0147776	-0.0133488	1.075
FBgn0052016	-0.0492325	-0.0241307	0.00362004	0.0265381	1.025
FBgn0046302	-0.025468	0.0986838	-0.0364955	0.0853451	1.175
FBgn0031929	-0.002296	0.0359648	0.116879	0.15259	1.125
FBgn0036551	0.0418526	-0.0084332	0.188492	0.135948	1.075
FBgn0025720	0.0998764	0.00224306	0.0798844	-0.0201565	1.275
FBgn0026562	-0.0005177	-0.0441965	0.0130805	-0.0330705	1.2
FBgn0032685	-0.100673	0.172472	0.222767	0.493744	1.025
FBgn0031737	-0.231974	-0.0147223	0.518532	0.734232	1.4
FBgn0038207	0.167739	-0.176111	0.0797288	-0.267062	1.8
FBgn0033760	-0.0749977	-0.336065	-0.0776262	-0.341148	1.875
FBgn0025693	-0.140297	-0.0915849	-0.245906	-0.199396	1.675
FBgn0010235	0.0629467	0.0946657	0.00839231	0.0378241	1.9
FBgn0022160	0.141522	0.165347	-0.0782766	-0.0567849	1.75
FBgn0038481	-0.0183811	0.0366719	0.0476813	0.100385	1.625
FBgn0036620	-0.0320743	0.0582302	-0.11786	-0.029668	1.675
FBgn0038701	-0.429705	-0.217064	-0.286342	-0.0758892	1.35
FBgn0261341	-0.361643	-0.207678	-0.264602	-0.11287	1.1
FBgn0030594	-0.280204	-0.356931	-0.0296771	-0.108937	1.4
FBgn0040372	-0.20007	-0.222289	-0.184552	-0.208875	1.375
FBgn0038984	-0.116454	-0.118773	-0.134375	-0.139084	1.1
FBgn0003392	-0.355709	-0.372325	-0.334979	-0.35389	1.2
FBgn0037634	-0.228493	-0.282217	-0.298966	-0.354891	1.025
FBgn0005638	0.793294	0.642152	-0.681057	-0.836806	1.45
FBgn0040279	-0.568392	-0.65541	-1.37167	-1.4585	1.075
FBgn0032945	-0.539799	-0.490777	-1.47031	-1.4228	1.05
FBgn0035886	-1.26932	-0.905426	-1.30846	-0.944346	1.025
FBgn0028526	-0.727401	-0.722284	-1.05153	-1.05303	2.175
FBgn0010905	-0.737328	-0.843623	-0.653265	-0.761867	1.05
FBgn0028703	-0.788762	-0.838529	-0.608166	-0.660353	1.16667
FBgn0010768	-0.682096	-0.72075	-0.566217	-0.60731	1.16667
FBgn0030742	-0.917999	-0.924423	-0.719172	-0.727926	1.53333
FBgn0020642	-1.18138	-1.18077	-0.611253	-0.612267	1.125
FBgn0039151	-0.561248	-0.357083	-0.84321	-0.643136	1.25
FBgn0001285	-0.66329	-0.519113	-0.960193	-0.818549	1.425
FBgn0038074	-0.946565	-1.65837	-0.216353	-0.919973	1.25
FBgn0052548	-1.01722	-0.783248	-1.52907	-1.29801	4.925
FBgn0030929	-1.13654	-0.936171	-1.00812	-0.810303	5.675
FBgn0036698	-0.423611	-0.420424	-0.53185	-0.531108	5.275
FBgn0030041	-0.266964	-0.259717	-0.398146	-0.393261	4.85
FBgn0051343	-0.261247	-0.148114	-0.205568	-0.0948923	5.25
FBgn0267253	-0.995773	-1.1106	-0.662872	-0.779277	3.775
FBgn0032088	-0.641438	-0.724288	-0.591287	-0.676573	3.05
FBgn0034011	-0.365095	-0.464852	-0.206815	-0.311589	3.775
FBgn0033205	-0.412202	-0.409151	-0.342171	-0.341666	3.63333
FBgn0037290	-0.394732	-0.260953	-0.391739	-0.258817	4.075
FBgn0051323	-0.661566	-0.689221	-0.527473	-0.557476	3.975
FBgn0032726	-0.672865	-0.637091	-0.448632	-0.413398	4.35
FBgn0036766	-1.58431	-0.338031	-1.03429	0.205609	4.05
FBgn0034470	-1.57012	-1.5727	-1.03943	-1.04461	3.375
FBgn0029804	-1.37432	-1.55123	-1.29844	-1.4785	2.675
FBgn0263216	-2.38511	-2.42977	-1.32951	-1.37832	3.2
FBgn0037217	-2.17338	-2.18511	-2.01133	-2.02557	2.025
FBgn0034160	-2.37279	-1.88074	-2.33165	-1.84587	2.35
FBgn0023496	-2.28683	-2.48101	-2.31903	-2.51398	3.25
FBgn0264776	-2.12882	-2.05485	-2.21658	-2.14529	1.125
FBgn0035513	-1.58935	-2.04795	-2.04216	-2.50054	1.125
FBgn0026077	-1.00612	-1.24326	-1.95126	-2.18966	1.225
FBgn0013953	-1.20185	-1.46918	-1.33597	-1.60659	1.2
FBgn0015037	-1.39705	-1.63197	-1.42337	-1.6605	1.575
FBgn0031033	-1.85074	-1.53374	-1.53482	-1.21293	1.8
FBgn0014877	1.58155	1.60463	1.66555	1.68642	8.3
FBgn0040349	1.62866	1.73993	1.56486	1.67302	8.275
FBgn0031497	1.51946	1.5809	1.52314	1.58229	8.825
FBgn0023174	1.39381	1.449	1.30306	1.35558	8.35
FBgn0028685	1.41835	1.49402	1.26971	1.34326	8.4
FBgn0030060	1.3578	1.48317	1.18496	1.30789	8.7
FBgn0001197	1.98652	2.18286	2.05018	2.24423	8.55
FBgn0020392	1.89493	2.18055	1.91524	2.1984	9.4
FBgn0037632	1.74345	1.98367	1.8552	2.09294	9.1
FBgn0015245	1.79922	1.90504	1.90185	2.00539	9.95
FBgn0039172	1.54603	1.57803	1.35085	1.38052	9.625
FBgn0039159	1.36645	1.35314	1.3499	1.33416	9.66667
FBgn0030305	1.27593	1.4443	1.22118	1.38721	9.175
FBgn0010043	2.96624	3.35583	2.71591	3.10359	10.9
FBgn0086254	1.57913	1.93444	1.48894	1.84194	11.25
FBgn0030105	2.23109	2.29677	1.49392	1.5537	12.6667
FBgn0036109	0.786896	1.16965	0.734546	1.11637	10.6
FBgn0030341	0.878972	0.926323	0.71512	0.760347	10.75
FBgn0039312	0.962373	1.28461	1.03697	1.35678	11.375
FBgn0040609	1.00148	1.06843	0.878544	0.942644	11.95
FBgn0037354	0.640024	0.6758	0.715906	0.749191	12.075
FBgn0027496	1.01933	1.14583	0.813232	0.937203	13.475
FBgn0036853	1.25061	1.29371	1.32406	1.36476	13.25
FBgn0039313	0.676769	0.822814	0.700788	0.844439	14.725
FBgn0062412	-0.343943	-0.281126	-0.468656	-0.407444	8.6
FBgn0052405	-0.694558	-0.517256	-0.491175	-0.309439	9.55
FBgn0261990	-1.08447	-1.09577	-1.10608	-1.1197	9.225
FBgn0033464	-1.20208	-1.1308	-0.328168	-0.262285	7.55
FBgn0011695	-0.528314	-0.457246	-0.442548	-0.383288	6.65
FBgn0046878	0.78309	0.904303	0.644166	0.762896	8.525
FBgn0035737	0.505778	1.05844	0.576973	1.12604	9.05
FBgn0039114	0.18472	0.519966	-0.0619162	0.271144	8.35
FBgn0250823	0.0834259	0.0771973	0.0770727	0.0685621	10
FBgn0015039	0.307844	0.719475	0.0256473	0.430944	10.2
FBgn0039094	0.803996	0.890139	0.605051	0.688964	6.55
FBgn0035743	0.774886	1.00268	0.408542	0.632319	6.8
FBgn0031801	1.09803	1.00104	0.927416	0.828257	6.475
FBgn0034275	0.898463	0.719677	0.794624	0.61359	7.3
FBgn0038718	0.17303	0.812497	0.370942	1.00797	7.03333
FBgn0026089	0.915476	0.890987	0.978248	0.95155	7.625
FBgn0034579	1.00211	0.99043	0.955469	0.941161	7.96667
FBgn0038426	1.20974	1.27299	1.20864	1.26912	7.95
FBgn0029854	0.655328	0.574359	0.764444	0.681035	5.8
FBgn0023530	0.648091	0.663938	0.675821	0.689661	6.2
FBgn0039311	0.458701	0.278324	0.00142392	-0.18092	6.025
FBgn0035529	0.248891	0.275856	0.300579	0.32502	7.05
FBgn0263120	0.428448	0.446418	0.295571	0.31135	6.825
FBgn0031401	0.0346413	-0.0441268	0.195074	0.113983	6.55
FBgn0037936	-0.0314442	-0.160737	0.785936	0.653318	6.725
FBgn0021967	0.244508	0.236104	0.232597	0.22183	17.05
FBgn0027094	1.57857	1.69211	1.6148	1.72594	17.5667
FBgn0032596	1.5163	1.53047	1.41149	1.42304	21.325
FBgn0016687	0.818108	0.84232	0.839789	0.861747	20.9
FBgn0034710	3.23234	3.62688	3.18913	3.58791	19.3
FBgn0037996	0.809499	0.869132	0.764624	0.822029	24.075
FBgn0029823	1.05739	1.00654	1.18572	1.13224	25.925
FBgn0036108	0.451067	0.991103	0.555869	1.09859	28.55
FBgn0038676	3.75994	3.42011	NA	NA	1.025
FBgn0001256	4.81811	4.07681	NA	NA	1.925
FBgn0250839	3.18592	2.62335	NA	NA	3.175
FBgn0034545	6.45534	6.50215	NA	NA	1.5
FBgn0032058	6.06974	5.58954	NA	NA	2.175
FBgn0037414	1.81607	1.70708	NA	NA	1.85
FBgn0035429	2.00972	2.10566	NA	NA	1.15
FBgn0051864	0.546797	0.681723	NA	NA	1.075
FBgn0038487	0.681094	0.503235	NA	NA	2.75
FBgn0038826	1.11239	1.16747	NA	NA	4
FBgn0038468	8.3985	8.43959	NA	NA	4.4
FBgn0031619	7.50663	7.54849	NA	NA	3.8
FBgn0034551	9.6315	9.67292	NA	NA	2.025
FBgn0038239	NA	NA	0.393836	3.26667	4.075
FBgn0043578	NA	NA	NA	-0.0025705	7.575

## Sheet: F_UpInStarved
melFBgn	logFC_Huva/Piklu	logFC_Huva/Stbac	logFC_Khum/Piklu	logFC_Khum/Stbac	Zinke_data
FBgn0040733	NA	-3.02291	NA	-3.25471	-9.2
FBgn0015035	NA	-3.36448	NA	-4.97746	-1.4
FBgn0030562	0.265463	0.035382	NA	-0.305832	-1.6
FBgn0030541	6.54924	6.6016	NA	NA	-1.15
FBgn0030338	5.20191	4.38013	NA	NA	-1.75
FBgn0038172	-2.95317	-3.04125	-2.80702	-2.90495	-2.075
FBgn0036196	-2.82947	-3.06984	-2.91291	-3.15611	-2.375
FBgn0265512	-2.67151	-2.89156	-2.68463	-2.90716	-2.65
FBgn0033174	-3.17039	-3.23747	-3.14047	-3.21136	-1.9
FBgn0003060	-3.21065	-3.16603	-3.20053	-3.15984	-1.6
FBgn0259998	-2.88101	-2.76781	-2.24134	-2.13102	-2.075
FBgn0030097	-2.81032	-2.87768	-2.46128	-2.55443	-1.95
FBgn0033729	-2.65074	-2.67295	-2.49072	-2.51563	-1.175
FBgn0036419	-2.52525	-2.64391	-2.55274	-2.67373	-3.725
FBgn0032400	-2.50999	-2.50525	-2.7451	-2.74255	-4.125
FBgn0036321	-2.38329	-2.5	-2.3727	-2.49078	-3.35
FBgn0038866	-2.92836	-2.93538	-2.73736	-2.75053	-3.375
FBgn0038160	-2.86421	-3.22805	-2.7825	-3.14973	-3.85
FBgn0035626	-4.20906	-4.42181	-3.55119	-3.76647	-1.9
FBgn0010383	-4.43698	-4.36627	-2.6924	-2.61931	-1.725
FBgn0261461	-1.34813	-1.41705	-1.39918	-1.4712	-1.925
FBgn0027929	-1.34347	-1.48984	-1.3925	-1.55669	-2.125
FBgn0033639	-1.45375	-1.56478	-1.42042	-1.53427	-1.975
FBgn0031190	-1.4999	-1.6066	-1.50526	-1.61454	-1.85
FBgn0038277	-1.49286	-1.66148	-1.32433	-1.49542	-2.175
FBgn0025879	-1.60528	-1.7371	-1.50386	-1.63855	-2.2
FBgn0039135	-1.198	-1.24883	-1.24248	-1.29613	-2.5
FBgn0003863	-1.15051	-1.30422	-1.21889	-1.37552	-2.5
FBgn0266417	-1.26348	-1.34954	-1.23959	-1.32807	-2.6
FBgn0038139	-1.26264	-1.25763	-1.14042	-1.13813	-2.55
FBgn0016926	-1.05267	-1.28981	-1.18305	-1.42275	-2.275
FBgn0039467	-1.14822	-1.24739	-1.1734	-1.27542	-2.2
FBgn0032752	-1.42393	-1.55311	-1.21109	-1.34273	-2.225
FBgn0004880	-1.3993	-1.46409	-1.12585	-1.1927	-2.15
FBgn0030309	-1.27778	-1.34332	-1.14619	-1.21427	-2.275
FBgn0035358	-1.28017	-1.39171	-1.22	-1.33378	-2.2
FBgn0029824	-1.59314	-1.68475	-1.56026	-1.65607	-3.05
FBgn0034638	-1.55512	-1.59722	-1.44146	-1.48606	-3.275
FBgn0033170	-1.66421	-1.7231	-1.26986	-1.33529	-2.925
FBgn0036732	-1.57401	-1.7119	-1.52027	-1.66124	-2.725
FBgn0034501	-1.45667	-1.66211	-1.41667	-1.62444	-2.675
FBgn0034398	-1.51144	-1.58287	-1.52188	-1.59584	-2.575
FBgn0034140	-1.61147	-1.87985	-1.40643	-1.67673	-2.8
FBgn0035142	-1.39975	-1.46541	-1.34214	-1.41027	-2.725
FBgn0030960	-1.32656	-1.50524	-1.17631	-1.35717	-2.75
FBgn0027581	-1.13677	-1.36761	-1.15394	-1.38815	-2.9
FBgn0033739	-1.21128	-1.35437	-1.18773	-1.33349	-2.95
FBgn0032774	-1.20465	-1.22568	-1.38907	-1.41268	-3.125
FBgn0037012	-1.2853	-1.36759	-1.4419	-1.52562	-3.16667
FBgn0032901	-1.19883	-1.26746	-1.10492	-1.17389	-3.225
FBgn0032910	-1.21374	-1.25861	-1.13457	-1.18213	-3.325
FBgn0017558	-1.08229	-1.30984	-1.03265	-1.26267	-3.35
FBgn0036643	-1.28392	-1.4193	-1.15551	-1.2943	-3.16667
FBgn0003231	-1.20264	-1.22913	-1.28228	-1.31123	-3.475
FBgn0034920	-1.20538	-1.29445	-1.20688	-1.29817	-3.325
FBgn0041191	-1.0174	-1.17798	-1.05398	-1.21702	-3.25
FBgn0027601	-0.936082	-1.26464	-0.957386	-1.28849	-3.2
FBgn0037536	-1.07501	-1.17971	-1.05445	-1.16138	-3.2
FBgn0039260	-1.09694	-1.19096	-1.01417	-1.11057	-3.175
FBgn0003388	-1.09817	-1.11395	-1.10694	-1.1256	-3.125
FBgn0259736	-1.1348	-1.24615	-1.02735	-1.14115	-2.775
FBgn0033988	-1.06801	-1.21833	-1.0194	-1.1719	-2.85
FBgn0028399	-1.00468	-1.06688	-1.07281	-1.13752	-2.775
FBgn0039760	-1.19323	-1.03744	-1.15565	-1.00223	-3
FBgn0037747	-0.984375	-1.13388	-1.0017	-1.15359	-2.95
FBgn0015795	-0.971371	-1.09238	-1.04933	-1.17277	-2.875
FBgn0037074	-0.905603	-1.08931	-0.932304	-1.11844	-2.925
FBgn0028717	-1.01233	-1.0821	-0.945275	-1.01736	-3
FBgn0265623	-0.958972	-1.04056	-0.892562	-0.976403	-2.975
FBgn0028509	-0.930451	-1.05033	-0.933687	-1.05621	-3.025
FBgn0037420	-1.51307	-1.39587	-0.954203	-0.839053	-2.85
FBgn0028583	-1.71521	-1.48119	-1.10634	-0.874776	-2.95
FBgn0020304	-1.11674	-1.23727	-1.13152	-1.25492	-3.55
FBgn0042135	-1.05416	-1.17605	-1.0131	-1.1374	-3.5
FBgn0262081	-1.05666	-1.16745	-0.980046	-1.09318	-3.75
FBgn0010113	-1.45802	-1.56301	-1.26255	-1.36926	-3.675
FBgn0031285	-1.35342	-1.4412	-1.34678	-1.437	-3.7
FBgn0039297	-1.3233	-1.49311	-1.19748	-1.36992	-3.55
FBgn0034728	-1.36441	-1.39949	-1.16664	-1.20404	-3.775
FBgn0032264	-1.56669	-1.75161	-1.03144	-1.21766	-3.525
FBgn0015010	-1.91926	-2.17113	-1.02884	-1.28293	-3.575
FBgn0039805	-2.49486	-2.50381	-1.2883	-1.30092	-3.575
FBgn0015714	-1.77177	-1.89222	-1.91765	-2.04078	-3
FBgn0039043	-2.05518	-2.17661	-1.97783	-2.10222	-2.925
FBgn0002578	-1.95466	-2.0871	-1.60426	-1.7392	-3.025
FBgn0039742	-2.19408	-2.35079	-2.20903	-2.37047	-2.55
FBgn0260756	-2.30675	-2.43131	-2.21086	-2.33639	-2.475
FBgn0035877	-2.08351	-2.20519	-2.12916	-2.25353	-2.5
FBgn0035977	-2.3276	-2.20729	-2.51554	-2.39832	-1.925
FBgn0038148	-2.3581	-2.75723	-1.59039	-1.9908	-2.225
FBgn0032422	-1.90168	-2.00077	-1.70014	-1.8022	-1.975
FBgn0036831	-1.85799	-1.9145	-1.56553	-1.6237	-1.8
FBgn0033188	-1.74367	-1.66081	-1.6381	-1.5579	-1.2
FBgn0011746	-1.83614	-1.7934	-1.67376	-1.63341	-1.35
FBgn0262167	-1.91042	-2.00083	-1.78579	-1.8779	-1.175
FBgn0036354	-1.65655	-1.78274	-2.03411	-2.1641	-1.15
FBgn0032587	-2.06135	-2.13453	-2.13457	-2.21069	-1.175
FBgn0036393	-2.72598	-2.58856	-1.25296	-1.11902	-1.55
FBgn0039736	-0.811692	-0.767558	-1.11807	-1.07624	-1.35
FBgn0015011	-0.830754	-0.739393	-1.06462	-0.97516	-1.425
FBgn0052100	-0.722728	-0.769364	-0.960693	-1.00964	-1.35
FBgn0035985	-0.785001	-0.910426	-0.962279	-1.08996	-1.5
FBgn0033582	-0.947327	-0.744096	-0.94562	-0.744951	-1.45
FBgn0033752	-0.658695	-0.667842	-0.686254	-0.698692	-1.4
FBgn0037635	-0.734553	-0.62206	-0.807372	-0.697582	-1.325
FBgn0011296	-0.521511	-0.563186	-0.87193	-0.915706	-1.375
FBgn0036746	-0.72264	-0.795727	-0.729332	-0.804657	-1.525
FBgn0011202	-0.790807	-0.819297	-0.778954	-0.809838	-1.525
FBgn0052772	-0.784474	-0.77307	-0.729664	-0.720833	-1.425
FBgn0036663	-0.846127	-0.729165	-0.773379	-0.65865	-1.6
FBgn0037188	-0.774389	-0.717455	-0.81773	-0.763154	-1.675
FBgn0000723	-0.700117	-0.769908	-0.788393	-0.860553	-1.65
FBgn0035981	-0.644809	-0.688258	-0.727218	-0.773008	-1.5
FBgn0087035	-0.565558	-0.632988	-0.726009	-0.795803	-1.55
FBgn0020249	-0.610388	-0.730214	-0.673944	-0.79597	-1.575
FBgn0026144	-0.586365	-0.743483	-0.658649	-0.818167	-1.5
FBgn0031488	-0.822515	-0.892327	-0.72039	-0.792771	-1.625
FBgn0041210	-0.875947	-0.905389	-0.736748	-0.768573	-1.6
FBgn0038243	-0.898636	-0.890079	-0.739362	-0.733198	-1.525
FBgn0035879	-0.833918	-0.875346	-0.85206	-0.8961	-1.575
FBgn0020762	-0.788336	-0.862912	-0.805612	-0.882647	-1.65
FBgn0033065	-0.749927	-0.968115	-0.647579	-0.868965	-1.5
FBgn0086686	-0.69668	-0.73342	-0.649413	-0.688479	-1.6
FBgn0033139	-0.794372	-0.793107	-0.623534	-0.624796	-1.6
FBgn0031170	-0.72416	-0.713902	-0.667774	-0.65998	-1.46667
FBgn0011834	-0.715371	-0.749446	-0.63937	-0.675219	-1.5
FBgn0046113	-0.755055	-0.726621	-0.626377	-0.600615	-1.45
FBgn0032138	-0.722573	-0.849331	-0.504109	-0.633224	-1.525
FBgn0040923	-0.935226	-0.996166	-0.600832	-0.664197	-1.525
FBgn0035132	-0.82807	-0.78367	-0.754117	-0.711986	-1.8
FBgn0038975	-0.897905	-0.895782	-0.686676	-0.686782	-1.7
FBgn0000114	-0.785605	-0.874358	-0.709238	-0.799879	-1.36667
FBgn0011274	-0.809133	-0.931133	-0.698995	-0.823379	-1.375
FBgn0260972	-0.752802	-0.875565	-0.715377	-0.840746	-1.425
FBgn0086358	-0.855934	-0.894646	-0.82475	-0.865882	-1.425
FBgn0043070	-0.829352	-0.900988	-0.735562	-0.809685	-1.275
FBgn0038286	-0.787697	-0.879812	-0.71723	-0.811813	-1.25
FBgn0015794	-0.889635	-0.941345	-0.898995	-0.952982	-1.3
FBgn0033609	-0.876922	-0.889774	-0.938722	-0.954033	-1.3
FBgn0027621	-0.959976	-0.925564	-0.935824	-0.90386	-1.375
FBgn0035649	-0.914632	-1.04452	-0.714871	-0.847744	-1.45
FBgn0043841	-0.909144	-0.997262	-0.755945	-0.846605	-1.325
FBgn0034158	-0.951984	-0.999215	-0.83749	-0.887348	-1.425
FBgn0025366	-0.893072	-0.961965	-0.866871	-0.938068	-1.4
FBgn0004698	-0.952073	-1.07507	-0.857537	-0.983055	-1.375
FBgn0000422	-0.953254	-0.998101	-0.828606	-0.875456	-1.275
FBgn0015001	-0.940156	-0.98018	-0.857647	-0.899876	-1.225
FBgn0262127	-1.05008	-1.05142	-0.923216	-0.927132	-1.2
FBgn0039584	-1.01909	-1.1331	-0.763728	-0.879698	-1.275
FBgn0037065	-1.05262	-1.09032	-0.841173	-0.88126	-1.075
FBgn0036951	-1.00103	-1.02411	-0.784972	-0.810575	-1.075
FBgn0033356	-0.868798	-0.966101	-0.670587	-0.770608	-1.2
FBgn0000568	-0.903701	-1.023	-0.663583	-0.785343	-1.15
FBgn0005586	-0.867596	-0.939814	-0.713324	-0.787817	-1.1
FBgn0030897	-0.905134	-1.02494	-0.68975	-0.811311	-1.025
FBgn0004606	-0.892621	-0.999221	-0.711912	-0.821057	-1.05
FBgn0028704	-1.10338	-1.13666	-0.821345	-0.856918	-1.4
FBgn0033541	-1.10393	-1.13297	-0.870715	-0.902254	-1.5
FBgn0039617	-1.0418	-1.14553	-0.713005	-0.81953	-1.575
FBgn0011283	-1.02788	-1.16672	-0.671907	-0.813123	-1.6
FBgn0038680	-1.10941	-1.08542	-1.09369	-1.07363	-1.225
FBgn0038484	-1.02584	-1.10405	-1.0695	-1.14919	-1.225
FBgn0000719	-1.05589	-1.15884	-0.986793	-1.09207	-1.175
FBgn0030262	-1.09359	-1.07748	-1.1482	-1.13417	-1.375
FBgn0037565	-1.1474	-1.30506	-1.03696	-1.19806	-1.25
FBgn0034067	-1.18523	-1.27112	-1.03071	-1.11924	-1.375
FBgn0030114	-0.909844	-1.02548	-0.877911	-0.996057	-1.125
FBgn0035607	-0.930772	-1.08025	-0.888434	-1.04017	-1.025
FBgn0000046	-0.887515	-1.04113	-0.990522	-1.14651	-1.15
FBgn0030999	-0.790194	-0.96828	-0.8848	-1.06545	-1.825
FBgn0037917	-0.834968	-0.913485	-0.935043	-1.01655	-1.925
FBgn0034083	-0.815257	-0.889104	-0.835454	-0.911707	-1.85
FBgn0030286	-0.876254	-0.918483	-0.844078	-0.888973	-1.9
FBgn0001145	-0.859587	-1.04801	-0.873446	-1.06406	-1.725
FBgn0030748	-0.803125	-0.937282	-0.895083	-1.03181	-1.7
FBgn0031399	-0.924589	-1.01144	-0.889119	-0.97787	-1.8
FBgn0035850	-0.892922	-0.979253	-0.935573	-1.02447	-1.85
FBgn0030679	-0.991182	-1.03843	-0.902927	-0.952659	-2
FBgn0031213	-0.927842	-0.993696	-0.904043	-0.972484	-1.925
FBgn0053056	-0.908257	-0.94983	-0.919278	-0.962253	-2.075
FBgn0037442	-1.04953	-1.06558	-1.03509	-1.05354	-2
FBgn0030398	-1.08794	-1.03377	-0.928914	-0.87624	-1.95
FBgn0034070	-1.07666	-1.1278	-0.813127	-0.866562	-1.83333
FBgn0004580	-1.1805	-1.2569	-0.974063	-1.0528	-1.875
FBgn0035611	-1.16372	-1.23603	-0.965657	-1.04039	-1.775
FBgn0033484	-1.10066	-1.2054	-0.879049	-0.986175	-1.825
FBgn0034491	-0.893866	-0.990231	-0.907345	-1.006	-1.525
FBgn0015793	-0.877598	-0.972969	-0.882365	-0.980076	-1.625
FBgn0039507	-0.934349	-0.921737	-0.950971	-0.940595	-1.55
FBgn0037720	-0.981284	-1.04354	-0.917261	-0.982019	-1.65
FBgn0033207	-0.968514	-1.02641	-0.892581	-0.953068	-1.6
FBgn0265605	-0.958811	-1.04209	-0.846936	-0.932214	-1.675
FBgn0036152	-0.94166	-1.07651	-0.979357	-1.11664	-1.475
FBgn0005672	-0.979164	-1.06352	-1.02226	-1.10913	-1.425
FBgn0015791	-1.027	-1.10137	-0.970844	-1.04747	-1.575
FBgn0036257	-1.07215	-1.17985	-1.13684	-1.24687	-1.6
FBgn0031533	-1.11832	-1.14068	-1.06952	-1.09458	-1.75
FBgn0028940	-0.985864	-1.05571	-1.08938	-1.16092	-1.675
FBgn0015277	-0.930591	-0.99732	-1.02754	-1.09665	-1.65
FBgn0086558	-1.06163	-0.993483	-1.11294	-1.04724	-1.7
FBgn0031558	-0.962021	-0.332225	-1.4931	-0.889918	-1.225
FBgn0262160	-1.35788	-1.46453	-1.25543	-1.36449	-1.575
FBgn0039209	-1.43724	-1.45593	-1.32581	-1.34714	-1.65
FBgn0033538	-1.5131	-1.59576	-1.25409	-1.33931	-1.9
FBgn0038465	-1.17433	-1.2841	-1.29537	-1.40835	-1.65
FBgn0259878	-1.22001	-1.2373	-1.27523	-1.29729	-1.7
FBgn0029092	-1.1451	-1.26437	-1.28102	-1.40285	-1.825
FBgn0039099	-1.13477	-1.38647	-1.16493	-1.41946	-1.625
FBgn0263240	-1.22021	-1.29444	-1.16195	-1.23742	-1.9
FBgn0037781	-1.34628	-1.19507	-1.22417	-1.07537	-1.975
FBgn0037560	-1.18272	-1.08739	-1.36429	-1.27047	-1.85
FBgn0038353	-1.27913	-1.24565	-1.13254	-1.1015	-1.45
FBgn0031580	-1.25761	-1.11949	-1.27706	-1.14179	-1.575
FBgn0051072	-1.32241	-1.32254	-1.35806	-1.36095	-1.425
FBgn0037391	-1.23276	-1.25016	-1.34996	-1.37005	-1.275
FBgn0032025	-1.66982	-1.51963	-1.28504	-1.1374	-1.3
FBgn0032639	-1.47535	-1.61281	-1.24622	-1.3965	-1.35
FBgn0033124	-1.66024	-1.47284	-1.5396	-1.3549	-1.075
FBgn0037363	-1.31226	-1.43851	-1.33037	-1.45889	-1.05
FBgn0034534	-1.20873	-1.29479	-1.17042	-1.25879	-1.05
FBgn0030928	-1.49288	-1.20736	-1.04239	-0.759171	-1.225
FBgn0039476	-1.94957	-1.3791	-1.26508	-0.663096	-1.4
FBgn0036394	-1.62946	-1.69275	-0.939693	-1.00469	-1.625
FBgn0037783	-1.532	-1.28317	-2.4654	-2.21843	-1.5
FBgn0016076	-0.505797	-0.805206	-2.12221	-2.42063	-1.7
FBgn0035720	-0.988927	-1.09154	-0.958533	-1.06337	-8
FBgn0025456	-1.10522	-1.27705	-1.24658	-1.42274	-8.35
FBgn0030543	-1.41614	-1.30014	-0.926828	-0.814627	-8.375
FBgn0039509	-0.969811	-1.03504	-0.995951	-1.06393	-7.475
FBgn0052656	-1.06929	-1.1506	-1.03183	-1.11556	-7.525
FBgn0001565	-1.1506	-1.30992	-0.940447	-1.10217	-7.3
FBgn0259176	-1.294	-1.37301	-1.24213	-1.32356	-7.65
FBgn0017581	-1.24373	-1.3074	-1.25952	-1.32559	-7.475
FBgn0035409	-2.16441	-2.58797	-1.59285	-2.02092	-7.75
FBgn0030520	-1.84067	-1.83018	-1.86991	-1.86216	-7.55
FBgn0035397	-1.09283	-1.21713	-1.19467	-1.32127	-6.85
FBgn0036805	-1.04323	-1.13139	-1.18021	-1.27063	-6.75
FBgn0030357	-1.02436	-1.2189	-1.09944	-1.29672	-6.95
FBgn0034542	-1.26005	-1.36189	-1.21255	-1.31682	-6.95
FBgn0001301	-1.57292	-1.6923	-1.48997	-1.61213	-6.8
FBgn0041094	-1.2211	-1.35139	-1.26758	-1.4002	-6.25
FBgn0037275	-1.3084	-1.45139	-1.16493	-1.31041	-6
FBgn0027525	-1.60373	-1.78346	-1.43806	-1.62013	-5.75
FBgn0034644	-1.53399	-1.7367	-1.39599	-1.60098	-5.35
FBgn0036980	-1.30792	-1.40802	-1.15194	-1.25421	-5.325
FBgn0259678	-1.24203	-1.37627	-1.16914	-1.30579	-5.65
FBgn0030505	-1.51057	-1.70106	-1.42896	-1.62146	-4.95
FBgn0028494	-1.42897	-1.55384	-1.35945	-1.4868	-4.975
FBgn0034110	-1.35839	-1.48157	-1.43248	-1.55769	-4.75
FBgn0028487	-1.63588	-1.73507	-1.72429	-1.82607	-5.125
FBgn0029996	-1.54868	-1.70753	-1.69484	-1.85586	-4.05
FBgn0032850	-1.65869	-1.56704	-1.5335	-1.44365	-4.025
FBgn0027565	-1.5135	-1.64564	-1.63603	-1.7707	-4.35
FBgn0040942	-1.48717	-1.42532	-1.69438	-1.63358	-4.425
FBgn0052626	-1.08082	-1.09959	-1.1273	-1.14852	-4.475
FBgn0033226	-1.02071	-1.28059	-1.04698	-1.30946	-4.375
FBgn0260945	-1.06377	-1.17237	-0.987462	-1.09869	-4.575
FBgn0040985	-1.01971	-1.2317	-0.827163	-1.04147	-4.55
FBgn0036433	-1.10091	-1.20395	-1.09098	-1.19616	-4.2
FBgn0031374	-1.18808	-1.25044	-1.11535	-1.18003	-4.2
FBgn0051324	-1.2381	-1.33002	-0.956957	-1.05137	-4.225
FBgn0026160	-0.869406	-0.930311	-0.804068	-0.867288	-4.025
FBgn0027594	-0.779875	-0.873216	-0.895349	-0.991264	-4.075
FBgn0260462	-0.695579	-0.754659	-0.807511	-0.869269	-4.15
FBgn0031294	-0.988303	-1.0611	-0.76981	-0.844996	-4.25
FBgn0034573	-0.956864	-0.998331	-0.997519	-1.04144	-4.925
FBgn0243512	-0.994854	-1.11596	-0.960143	-1.08384	-5
FBgn0033919	-0.940127	-1.0007	-0.880773	-0.943771	-4.85
FBgn0038803	-1.12074	-1.25882	-0.75869	-0.899208	-4.85
FBgn0034709	-1.14943	-1.11031	-1.28433	-1.24756	-4.75
FBgn0264325	-0.799713	-0.921145	-0.715842	-0.839751	-4.775
FBgn0015577	-0.860976	-1.0074	-0.728975	-0.878104	-4.725
FBgn0036165	-0.720246	-0.854253	-0.716056	-0.852325	-4.6
FBgn0016977	-0.756726	-0.835706	-0.695092	-0.776321	-4.925
FBgn0037204	-0.973619	-0.997642	-0.57623	-0.602961	-4.625
FBgn0086758	-0.978825	-1.04853	-0.727021	-0.799084	-5.375
FBgn0040393	-1.02678	-1.12833	-0.578442	-0.682162	-5.275
FBgn0261560	-2.37714	-2.58175	-2.47651	-2.68451	-5.175
FBgn0032897	-2.16826	-2.28116	-2.27591	-2.39172	-4.525
FBgn0034828	-2.20398	-2.31222	-1.57803	-1.68895	-5.65
FBgn0032284	-2.09194	-2.11624	-2.0122	-2.03891	-5.725
FBgn0036950	-2.70254	-2.39803	-2.12241	-1.82066	-5.475
FBgn0031695	-2.70951	-2.94073	-2.87892	-3.11369	-5.775
FBgn0039091	-2.68025	-2.61953	-2.55655	-2.50705	-5.875
FBgn0029820	-2.24546	-2.32534	-2.4193	-2.50166	-6.8
FBgn0032202	-2.32309	-2.36442	-2.5835	-2.62778	-6.975
FBgn0013771	-2.66011	-2.76762	-2.61348	-2.72416	-7.1
FBgn0027335	-0.438808	-0.495563	-0.552783	-0.611985	-8.325
FBgn0052687	-0.236847	-0.134024	-0.2447	-0.144227	-8.975
FBgn0086346	-0.636181	-0.677158	-0.714304	-0.75788	-10.225
FBgn0034031	-0.858802	-0.947734	-0.831274	-0.92177	-10.425
FBgn0000053	0.704829	0.724242	0.901517	0.918083	-9.925
FBgn0263832	-1.0993	-1.2682	-1.09313	-1.26441	-12.725
FBgn0039930	-0.863362	-0.880828	-0.552434	-0.572411	-12.35
FBgn0036468	-2.26037	-1.92793	-1.24882	-0.921612	-11.75
FBgn0053519	-0.17341	-0.18354	-0.202321	-0.214646	-12.6
FBgn0027585	-0.415194	-0.469234	-0.369594	-0.425987	-11.425
FBgn0030484	-1.41519	-1.40857	-1.62644	-1.62106	-9.075
FBgn0032382	-1.45435	-1.54653	-1.37	-1.46523	-8.775
FBgn0030183	-1.66643	-1.81613	-1.96184	-2.11148	-9.8
FBgn0040723	-1.93822	-1.8171	-2.02992	-1.91089	-9.825
FBgn0035542	-2.59496	-2.74307	-2.77041	-2.92127	-9.36667
FBgn0038366	-2.68067	-2.90245	-2.43646	-2.66091	-9.875
FBgn0031971	-2.95978	-3.00939	-2.87504	-2.92718	-10.6
FBgn0000052	0.417853	0.441466	0.661176	0.682343	-4.875
FBgn0037697	0.477431	0.481783	0.234847	0.236939	-5.125
FBgn0020513	0.636814	0.713837	0.761784	0.836761	-4.35
FBgn0039438	0.346919	0.870721	0.511988	1.03241	-4.15
FBgn0261618	-0.330266	-0.354487	-0.200952	-0.227469	-5.175
FBgn0004167	-0.355728	-0.283015	-0.335745	-0.26536	-5.45
FBgn0011230	-0.0724075	-0.0597892	-0.157166	-0.146837	-5.15
FBgn0001186	-0.426901	-0.503121	-0.366129	-0.444731	-4.825
FBgn0010434	-0.406636	-0.443809	-0.377579	-0.417035	-5.025
FBgn0039237	0.207281	0.100478	-0.319067	-0.427972	-4.8
FBgn0037684	0.149055	0.14245	-0.158273	-0.167684	-4.825
FBgn0027617	0.538333	0.540264	0.652546	0.651482	-2.75
FBgn0050203	0.628404	0.573041	0.534551	0.477164	-2.675
FBgn0034817	0.543784	0.516177	0.72576	0.695938	-3.025
FBgn0010488	0.457865	0.437956	0.514277	0.49214	-3.375
FBgn0261797	0.567134	0.708561	0.438291	0.577539	-3.2
FBgn0020385	0.174679	0.188305	0.100607	0.111959	-2.725
FBgn0033708	-0.153588	0.27308	-0.0759014	0.347586	-2.75
FBgn0038986	0.0634353	0.165342	0.439305	0.538906	-3.05
FBgn0035248	0.313779	0.421402	0.296083	0.402298	-2.925
FBgn0034276	0.302822	-0.192495	0.287654	-0.209349	-3.3
FBgn0034243	-0.0195957	-0.0819678	0.175293	0.110525	-3.075
FBgn0264975	-0.0409119	-0.0446753	-0.0271713	-0.0331629	-3.675
FBgn0031012	-0.0466276	-0.112404	-0.0660897	-0.133958	-3.7
FBgn0000547	-0.0977269	-0.0641111	-0.125704	-0.0943296	-3.55
FBgn0036007	0.0586116	0.0433536	-0.0753651	-0.0928659	-3.53333
FBgn0030872	-0.0367206	-0.0434776	-0.119217	-0.128699	-3.35
FBgn0261283	-0.0652971	-0.185408	-0.0805895	-0.203002	-3.45
FBgn0029167	0.155587	0.29234	0.0304004	0.164813	-3.525
FBgn0262517	0.0615123	0.0750595	0.148316	0.159475	-3.625
FBgn0052675	0.277996	0.259319	0.187093	0.166039	-3.85
FBgn0033431	0.235549	0.0402691	0.630903	0.432941	-3.5
FBgn0261592	-0.0159604	0.00117745	-0.0186001	-0.0037436	-4.15
FBgn0032281	-0.253603	0.147661	-0.0074146	0.36105	-3.9
FBgn0039241	1.38108	1.4742	1.46389	1.55345	-5.55
FBgn0013279	1.82629	1.05235	1.93977	1.17114	-6.075
FBgn0001225	1.43518	1.05227	1.47009	1.08365	-4.7
FBgn0034985	-0.207671	-0.15224	-0.309965	-0.25696	-7.1
FBgn0036599	0.136427	0.270947	0.45714	0.589204	-7.425
FBgn0005666	0.125341	0.241598	0.142231	0.256296	-6.3
FBgn0039769	0.761429	0.322808	0.539219	0.0989002	-5.775
FBgn0019890	-0.98342	-1.10542	-0.915457	-1.03987	-5.6
FBgn0037899	-0.957133	-1.07164	-0.737539	-0.854362	-5.85
FBgn0036449	-0.82854	-1.2331	-0.922251	-1.32969	-5.75
FBgn0010417	-0.804642	-0.929086	-0.850608	-0.977432	-6.025
FBgn0032815	-0.842572	-0.856024	-0.763728	-0.779446	-6.2
FBgn0016756	-0.522271	-0.679392	-0.484959	-0.644392	-5.375
FBgn0034706	-0.599164	-0.736228	-0.471368	-0.610787	-5.475
FBgn0038466	-0.4961	-0.467268	-0.45841	-0.431809	-5.75
FBgn0263593	-0.660469	-0.775743	-0.673068	-0.790671	-5.55
FBgn0031645	-0.547551	-0.827281	-0.54372	-0.825894	-5.825
FBgn0013733	-0.492554	-0.437209	-0.453555	-0.400511	-6.525
FBgn0035024	-0.411765	-0.571408	-0.290923	-0.452927	-6.625
FBgn0020278	-0.636309	-0.794517	-0.551536	-0.712234	-6.525
FBgn0000139	-0.816699	-0.965265	-0.686666	-0.837516	-6.95
FBgn0038646	-1.10148	-1.09614	-0.799903	-0.797071	-6.625
FBgn0030521	-0.534013	-0.637176	-0.613071	-0.718628	-1.175
FBgn0015754	-0.56473	-0.617269	-0.592118	-0.6468	-1.175
FBgn0031752	-0.576469	-0.680864	-0.644159	-0.750854	-1.125
FBgn0035040	-0.595836	-0.701444	-0.608754	-0.716719	-1.15
FBgn0016126	-0.675543	-0.666051	-0.64464	-0.637396	-1.225
FBgn0262582	-0.68398	-0.734971	-0.628677	-0.681999	-1.225
FBgn0040060	-0.710047	-0.720343	-0.662121	-0.675074	-1.15
FBgn0039026	-0.700815	-0.778452	-0.616329	-0.69638	-1.15
FBgn0025632	-0.730119	-0.762319	-0.590477	-0.624658	-1.075
FBgn0035900	-0.612812	-0.696597	-0.542183	-0.627865	-1.15
FBgn0033556	-0.635132	-0.702109	-0.598783	-0.668454	-1.06667
FBgn0033624	-0.560246	-0.582797	-0.743657	-0.768503	-1.05
FBgn0035674	-0.485854	-0.609915	-0.594985	-0.721514	-1.025
FBgn0012051	-0.700766	-0.765979	-0.690363	-0.757966	-1.05
FBgn0086370	-0.711242	-0.754253	-0.699038	-0.744622	-1.025
FBgn0035517	-0.742772	-0.784255	-0.663929	-0.707699	-1.05
FBgn0035763	-0.693464	-0.719618	-0.826672	-0.855414	-1.05
FBgn0035922	-0.623578	-0.758302	-0.713077	-0.850308	-1.3
FBgn0030101	-0.686952	-0.784877	-0.78818	-0.88877	-1.2
FBgn0259938	-0.776739	-0.81119	-0.722673	-0.759542	-1.225
FBgn0032702	-0.693951	-0.791701	-0.707061	-0.807471	-1.175
FBgn0036862	-0.738518	-0.901854	-0.502036	-0.667666	-1.025
FBgn0052677	-0.77488	-0.847776	-0.581222	-0.65626	-1.15
FBgn0261682	-0.737665	-0.796136	-0.433994	-0.495363	-1.05
FBgn0038588	-0.54639	-0.537158	-0.456563	-0.449884	-1.25
FBgn0266696	-0.514741	-0.519226	-0.49456	-0.501305	-1.3
FBgn0278604	-0.468874	-0.555159	-0.424721	-0.513517	-1.225
FBgn0266411	-0.488735	-0.547253	-0.422194	-0.483032	-1.25
FBgn0036801	-0.470073	-0.471872	-0.449123	-0.453165	-1.35
FBgn0038862	-0.459472	-0.539139	-0.412499	-0.494548	-1.35
FBgn0001994	-0.540849	-0.585167	-0.501169	-0.547716	-1.4
FBgn0035437	-0.529315	-0.606576	-0.49087	-0.570534	-1.35
FBgn0037680	-0.497673	-0.537666	-0.515388	-0.556921	-1.4
FBgn0022984	-0.454706	-0.56911	-0.464819	-0.581478	-1.3
FBgn0052428	-0.546272	-0.471745	-0.491631	-0.419413	-1.4
FBgn0020307	-0.622388	-0.563323	-0.486598	-0.42982	-1.4
FBgn0030670	-0.520568	-0.564804	-0.608076	-0.654715	-1.4
FBgn0003159	-0.573075	-0.629781	-0.612194	-0.67109	-1.43333
FBgn0022935	-0.571013	-0.519811	-0.594774	-0.546011	-1.425
FBgn0262614	-0.610405	-0.654832	-0.527642	-0.574248	-1.4
FBgn0028953	-0.57099	-0.668216	-0.501239	-0.600929	-1.375
FBgn0010415	-0.600834	-0.680188	-0.546402	-0.627957	-1.3
FBgn0039915	-0.639539	-0.683847	-0.414197	-0.460771	-1.5
FBgn0085426	-0.685868	-0.676998	-0.406949	-0.400657	-1.425
FBgn0064237	-0.537675	-0.55919	-0.587886	-0.611955	-1.675
FBgn0030747	-0.558297	-0.58649	-0.606518	-0.63719	-1.65
FBgn0083962	-0.574341	-0.629023	-0.564345	-0.621361	-1.65
FBgn0259481	-0.478624	-0.605902	-0.489376	-0.619014	-1.575
FBgn0014009	-0.577704	-0.654941	-0.548515	-0.628029	-1.5
FBgn0031635	-0.588709	-0.652984	-0.625817	-0.69254	-1.6
FBgn0031474	-0.532391	-0.50662	-0.545965	-0.522785	-1.65
FBgn0028371	-0.578162	-0.55492	-0.482363	-0.461525	-1.65
FBgn0039914	-0.651577	-0.615594	-0.532156	-0.498228	-1.575
FBgn0023507	-0.516763	-0.614818	-0.376924	-0.477456	-1.675
FBgn0036978	-0.365913	-0.586157	-0.370781	-0.592906	-1.55
FBgn0036913	-0.314561	-0.348534	-0.233255	-0.269515	-1.15
FBgn0261113	-0.317481	-0.373359	-0.217267	-0.275569	-1.175
FBgn0038744	-0.382716	-0.433684	-0.277634	-0.33103	-1.15
FBgn0264495	-0.312921	-0.319133	-0.291942	-0.300487	-1.1
FBgn0264491	-0.3125	-0.383683	-0.307539	-0.380906	-1.075
FBgn0030272	-0.359428	-0.511472	-0.133818	-0.288545	-1.15
FBgn0036198	-0.410647	-0.413092	-0.372782	-0.377523	-1.25
FBgn0026076	-0.397685	-0.42716	-0.379187	-0.410612	-1.35
FBgn0002973	-0.322757	-0.367014	-0.335532	-0.382186	-1.275
FBgn0037760	-0.345959	-0.381047	-0.329575	-0.366925	-1.25
FBgn0000575	-0.310287	-0.370825	-0.348453	-0.411191	-1.225
FBgn0035390	-0.315358	-0.425916	-0.285331	-0.3984	-1.275
FBgn0036835	-0.536592	-0.686884	-0.225949	-0.378575	-1.1
FBgn0036727	-0.611526	-0.56966	-0.230305	-0.192088	-1.325
FBgn0001208	-0.342603	-0.386307	-0.462746	-0.509682	-1.125
FBgn0033397	-0.343394	-0.423258	-0.400905	-0.483055	-1.15
FBgn0032499	-0.330732	-0.359669	-0.422099	-0.453597	-1.225
FBgn0031298	-0.34245	-0.390903	-0.524678	-0.575535	-1.15
FBgn0037981	-0.391062	-0.452244	-0.534197	-0.59789	-1.075
FBgn0010825	-0.428672	-0.459224	-0.405299	-0.438088	-1.16667
FBgn0033134	-0.460346	-0.476419	-0.404076	-0.422352	-1.125
FBgn0024945	-0.397771	-0.47831	-0.401491	-0.48438	-1.175
FBgn0259224	-0.492922	-0.559071	-0.341849	-0.41047	-1.175
FBgn0020912	-0.483936	-0.52938	-0.378453	-0.426399	-1.2
FBgn0028671	-0.35437	-0.380897	-0.357998	-0.386872	-1.05
FBgn0003206	-0.356805	-0.419577	-0.365682	-0.430712	-1.025
FBgn0037655	-0.368991	-0.413048	-0.375321	-0.421733	-1.1
FBgn0010223	-0.432967	-0.501942	-0.362689	-0.434249	-1.025
FBgn0029801	-0.528732	-0.672507	-0.343616	-0.4898	-1.1
FBgn0030237	-0.479251	-0.661158	-0.387839	-0.572048	-1.2
FBgn0003076	-0.570415	-0.621446	-0.498242	-0.551723	-1.1
FBgn0030832	-0.709058	-0.46685	-0.799667	-0.560165	-1.25
FBgn0030993	-0.76426	-0.570114	-0.746566	-0.554743	-1.125
FBgn0039671	-0.582168	-0.441392	-0.574806	-0.43619	-1.125
FBgn0034289	-0.908125	-0.383312	-0.691761	-0.169792	-1.025
FBgn0037648	-0.407318	-0.435388	-0.517823	-0.548407	-1.4
FBgn0266758	-0.40838	-0.373665	-0.513154	-0.480903	-1.4
FBgn0029690	-0.450041	-0.375789	-0.579717	-0.507765	-1.475
FBgn0028990	-0.285684	-0.377836	-0.468871	-0.563581	-1.5
FBgn0030052	-0.458468	-0.500544	-0.396186	-0.440692	-1.45
FBgn0015949	-0.44847	-0.523556	-0.404192	-0.481496	-1.475
FBgn0260632	-0.431215	-0.45559	-0.446612	-0.473175	-1.425
FBgn0035999	-0.383305	-0.430528	-0.367748	-0.415136	-1.5
FBgn0035488	-0.372229	-0.435659	-0.386502	-0.452417	-1.475
FBgn0031597	-0.443621	-0.328466	-0.469203	-0.356004	-1.425
FBgn0028540	-0.459415	-0.297088	-0.444288	-0.284354	-1.525
FBgn0004509	-0.281318	-0.280666	-0.264997	-0.266678	-1.45
FBgn0003041	-0.320384	-0.332318	-0.25583	-0.270486	-1.45
FBgn0035533	-0.305707	-0.332775	-0.307667	-0.337109	-1.425
FBgn0034420	-0.294494	-0.332291	-0.296538	-0.336555	-1.5
FBgn0259174	-0.292537	-0.310507	-0.288329	-0.308576	-1.53333
FBgn0029157	-0.348121	-0.373524	-0.265313	-0.293098	-1.525
FBgn0023388	-0.334892	-0.366623	-0.280298	-0.31429	-1.35
FBgn0003310	-0.339223	-0.398061	-0.242935	-0.304248	-1.4
FBgn0029608	-0.228466	-0.263733	-0.200011	-0.238264	-1.55
FBgn0262527	-0.273898	-0.306871	-0.188879	-0.224165	-1.5
FBgn0250785	-0.217999	-0.305431	-0.216417	-0.30623	-1.5
FBgn0033224	-0.305842	-0.228309	-0.251709	-0.175993	-1.45
FBgn0035228	-0.366642	-0.405742	-0.221929	-0.263523	-1.6
FBgn0013995	-0.327475	-0.349569	-0.201555	-0.226029	-1.55
FBgn0035781	-0.497115	-0.423711	-0.278623	-0.20762	-1.525
FBgn0015295	-0.241806	-0.290305	-0.254543	-0.305402	-1.15
FBgn0010019	-0.233839	-0.271706	-0.255422	-0.295687	-1.125
FBgn0004893	-0.25385	-0.303878	-0.225394	-0.277755	-1.2
FBgn0034989	-0.212908	-0.224835	-0.221499	-0.2358	-1.175
FBgn0037262	-0.236154	-0.273025	-0.190188	-0.229497	-1.025
FBgn0051999	-0.235662	-0.271877	-0.237067	-0.275555	-1.05
FBgn0023215	-0.11988	-0.162757	-0.272955	-0.318217	-1.125
FBgn0260991	-0.201933	-0.200795	-0.315844	-0.31689	-1.025
FBgn0037703	-0.353791	-0.250343	-0.404505	-0.302584	-1.025
FBgn0030766	-0.413555	-0.309826	-0.359632	-0.258001	-1.1
FBgn0039696	-0.127477	-0.0635498	-0.360724	-0.299312	-1.2
FBgn0038034	-0.242736	-0.113972	-0.414721	-0.287859	-1.05
FBgn0067783	-0.142822	-0.201906	-0.121294	-0.181281	-1.325
FBgn0034543	-0.165357	-0.230152	-0.148224	-0.215436	-1.35
FBgn0035849	-0.199235	-0.17651	-0.160528	-0.140505	-1.325
FBgn0004397	-0.181042	-0.175833	-0.164356	-0.16146	-1.35
FBgn0044323	-0.216554	-0.211529	-0.174186	-0.171434	-1.25
FBgn0022787	-0.184361	-0.197269	-0.143358	-0.158605	-1.275
FBgn0031850	-0.225121	-0.250673	-0.221874	-0.249836	-1.35
FBgn0267821	-0.238177	-0.223083	-0.217384	-0.204637	-1.35
FBgn0015288	-0.216495	-0.241382	-0.202279	-0.22949	-1.3
FBgn0038478	-0.221592	-0.116079	-0.284175	-0.180461	-1.3
FBgn0024957	0.0278679	-0.642555	0.0585847	-0.61448	-1.05
FBgn0014000	-0.254826	-0.303693	-0.610151	-0.660952	-1.75
FBgn0050035	-0.583796	-0.472269	-0.823871	-0.715026	-1.9
FBgn0259216	-0.606115	-0.641309	-0.491989	-0.529182	-1.8
FBgn0260634	-0.581023	-0.599096	-0.499818	-0.52007	-1.825
FBgn0045823	-0.495761	-0.557496	-0.499021	-0.563108	-1.85
FBgn0036144	-0.63611	-0.650224	-0.520257	-0.536436	-2.025
FBgn0040377	-0.595883	-0.637326	-0.455736	-0.499422	-2
FBgn0032130	-0.659049	-0.693859	-0.617713	-0.655009	-1.925
FBgn0051092	-0.602676	-0.670154	-0.556373	-0.626221	-1.83333
FBgn0033544	-0.585831	-0.591126	-0.588028	-0.595471	-1.95
FBgn0024291	-0.449804	-0.42558	-0.456705	-0.434622	-2.225
FBgn0027948	-0.432036	-0.440038	-0.403438	-0.413792	-2.35
FBgn0030693	-0.396409	-0.49993	-0.394828	-0.500733	-2.3
FBgn0027569	-0.371056	-0.462809	-0.360507	-0.454816	-2.225
FBgn0010772	-0.405683	-0.398675	-0.371563	-0.366796	-2.225
FBgn0043903	-0.397617	-0.390964	-0.361913	-0.357453	-2.3
FBgn0051151	-0.396585	-0.457429	-0.285434	-0.348581	-2.26667
FBgn0036365	-0.323219	-0.380209	-0.306618	-0.366061	-2.2
FBgn0041156	-0.399989	-0.543833	-0.289619	-0.43689	-2
FBgn0029095	-0.342223	-0.422366	-0.334606	-0.41717	-1.95
FBgn0261802	-0.378766	-0.412619	-0.376403	-0.412472	-2.075
FBgn0038488	-0.4258	-0.435043	-0.40811	-0.419912	-2.125
FBgn0261811	-0.524657	-0.554294	-0.340515	-0.372555	-1.975
FBgn0262975	-0.477182	-0.515637	-0.453895	-0.494654	-2.25
FBgn0261553	-0.483368	-0.528498	-0.42798	-0.475469	-2.3
FBgn0014073	-0.460665	-0.534025	-0.366346	-0.442328	-2.2
FBgn0051342	-0.548336	-0.564262	-0.491934	-0.510301	-2.2
FBgn0003969	-0.495635	-0.533805	-0.486515	-0.52699	-2.175
FBgn0038681	-0.446828	-0.345121	-0.559103	-0.459779	-2.3
FBgn0039266	-0.487199	-0.565389	-0.426155	-0.506648	-2.1
FBgn0032455	-0.425195	-0.500988	-0.443997	-0.522223	-2.125
FBgn0031233	-0.468235	-0.472878	-0.526502	-0.53356	-2.075
FBgn0015513	-0.532003	-0.504456	-0.506074	-0.480748	-2.05
FBgn0026369	-0.523304	-0.540608	-0.60937	-0.629072	-2.075
FBgn0031268	-0.239225	-0.298128	-0.260547	-0.32177	-1.725
FBgn0031950	-0.269769	-0.287709	-0.299596	-0.319422	-1.65
FBgn0016762	-0.18922	-0.236419	-0.312245	-0.36184	-1.725
FBgn0085408	-0.230985	-0.214026	-0.327642	-0.313114	-1.6
FBgn0039858	-0.186786	-0.315848	-0.209129	-0.340562	-1.6
FBgn0030364	-0.210104	-0.341776	-0.209642	-0.343465	-1.625
FBgn0034897	-0.208491	-0.339359	-0.249865	-0.383167	-1.6
FBgn0020493	-0.262131	-0.262293	-0.218282	-0.220938	-1.7
FBgn0031016	-0.278253	-0.291103	-0.208712	-0.223516	-1.725
FBgn0028424	-0.375149	-0.392114	-0.334961	-0.354282	-1.625
FBgn0051676	-0.406903	-0.414042	-0.289659	-0.299331	-1.65
FBgn0040305	-0.284411	-0.403473	-0.23865	-0.359995	-1.7
FBgn0259716	-0.113829	-0.378272	-0.222195	-0.488636	-1.725
FBgn0033476	-0.377802	-0.481027	-0.381728	-0.487416	-1.75
FBgn0034400	-0.40272	-0.465722	-0.441831	-0.507214	-1.675
FBgn0043796	-0.485215	-0.448611	-0.452079	-0.41767	-1.725
FBgn0039249	-0.327999	-0.382958	-0.378128	-0.435426	-1.675
FBgn0262714	-0.34143	-0.375954	-0.343749	-0.380631	-1.7
FBgn0034618	-0.339471	-0.312267	-0.442551	-0.417814	-1.725
FBgn0027579	-0.437681	-0.377233	-0.553554	-0.495209	-1.75
FBgn0040732	-0.4311	-0.418014	-0.521656	-0.51085	-1.775
FBgn0029870	-0.388279	-0.461189	-0.392584	-0.467788	-1.9
FBgn0024187	-0.394918	-0.446979	-0.383568	-0.437846	-1.925
FBgn0034694	-0.429394	-0.473996	-0.418517	-0.46618	-1.85
FBgn0030336	-0.406975	-0.409565	-0.382765	-0.387475	-1.875
FBgn0026869	-0.402389	-0.445009	-0.30121	-0.346154	-1.85
FBgn0001991	-0.382437	-0.428326	-0.300041	-0.348135	-1.8
FBgn0025697	-0.29695	-0.256894	-0.328049	-0.289519	-2.05
FBgn0039790	-0.245201	-0.266333	-0.261927	-0.285555	-1.975
FBgn0264693	-0.284494	-0.333078	-0.316078	-0.366934	-1.925
FBgn0028381	-0.340209	-0.317854	-0.301587	-0.281393	-1.925
FBgn0052695	-0.29453	-0.253536	-0.400416	-0.361539	-1.825
FBgn0039728	-0.241368	-0.220995	-0.450028	-0.431901	-2.075
FBgn0004427	0.269643	0.151783	-1.11029	-1.23091	-1.5
FBgn0004425	0.303551	0.264879	-0.954606	-0.994719	-2.525
FBgn0030892	-0.985273	-1.05908	-0.86622	-0.942572	-2.45
FBgn0031011	-0.903657	-0.983494	-0.882812	-0.964749	-2.425
FBgn0052062	-1.00956	-1.09309	-0.845112	-0.930841	-2.65
FBgn0266410	-0.910722	-1.00828	-0.932869	-1.03262	-2.6
FBgn0043362	-1.02082	-1.04907	-1.0581	-1.08861	-2.53333
FBgn0035589	-0.835492	-0.876567	-1.04913	-1.09268	-2.55
FBgn0037347	-0.945822	-1.07465	-0.930763	-1.06203	-2.1
FBgn0032305	-0.93107	-1.03652	-0.879779	-0.987385	-2.2
FBgn0027280	-0.894542	-0.965957	-1.08939	-1.16326	-2.225
FBgn0032358	-0.843385	-0.925152	-1.00535	-1.0904	-2.25
FBgn0031636	-1.13971	-1.17154	-1.03662	-1.07095	-2.3
FBgn0003862	-1.04154	-1.13738	-0.97613	-1.07426	-2.225
FBgn0038809	-0.997613	-1.05698	-1.08255	-1.14429	-2.25
FBgn0000079	-1.35802	-0.990825	-0.854729	-0.49263	-2.325
FBgn0000078	-1.36046	-0.982713	-0.85233	-0.48246	-2.325
FBgn0020506	-1.33771	-0.826835	-1.09724	-0.607455	-2.5
FBgn0025454	-0.893314	-0.630998	-1.09699	-0.83822	-2
FBgn0032192	-0.619098	-0.793033	-1.00572	-1.18028	-1.8
FBgn0030735	-0.816284	-0.828235	-0.860973	-0.875762	-2.125
FBgn0035968	-0.76813	-0.888885	-0.868455	-0.991601	-2.25
FBgn0051004	-0.936568	-0.871749	-0.880161	-0.817679	-2.275
FBgn0038878	-0.913899	-0.765996	-0.940031	-0.794944	-2.175
FBgn0040950	-0.783187	-0.828854	-0.673118	-0.721282	-2.075
FBgn0035137	-0.809079	-0.830971	-0.778194	-0.80256	-2
FBgn0039350	-0.798861	-0.938393	-0.717494	-0.859549	-2.075
FBgn0039714	-0.747869	-0.789269	-0.73886	-0.782966	-2.225
FBgn0038877	-0.753237	-0.766436	-0.680146	-0.695729	-2.275
FBgn0038533	-0.712817	-0.689326	-0.758337	-0.737371	-2.2
FBgn0086656	-0.683399	-0.779653	-0.738738	-0.837347	-2.325
FBgn0038516	-0.60836	-0.575183	-0.791544	-0.759992	-2.225
FBgn0030808	-0.573405	-0.599009	-0.727508	-0.755571	-2.15
FBgn0033113	-0.667853	-0.599514	-0.716043	-0.649043	-2.125
FBgn0264357	-0.770402	-0.847335	-0.751012	-0.830339	-2.7
FBgn0035227	-0.803112	-0.837194	-0.833425	-0.869943	-2.65
FBgn0052311	-0.83099	-0.883637	-0.695807	-0.750814	-2.625
FBgn0261108	-0.625189	-0.827948	-0.72002	-0.926447	-2.65
FBgn0000416	-0.623515	-0.690448	-0.733091	-0.802423	-2.65
FBgn0035270	-0.695287	-0.760577	-0.745979	-0.813881	-2.6
FBgn0261547	-0.729305	-0.756429	-0.697575	-0.727424	-2.73333
FBgn0027532	-0.652763	-0.729066	-0.630454	-0.709229	-2.525
FBgn0026179	-0.747468	-0.782281	-0.671894	-0.709024	-2.525
FBgn0053556	-0.783935	-0.852115	-0.66682	-0.737331	-2.4
FBgn0028988	-0.809606	-0.866155	-0.613539	-0.673346	-2.33333
FBgn0034475	-0.890358	-0.83951	-0.6123	-0.563935	-2.35
FBgn0029898	-0.986737	-1.01827	-0.734583	-0.768786	-2.4
FBgn0029896	-0.955044	-0.956128	-0.727336	-0.73067	-2.525
FBgn0034797	-0.61103	-0.626862	-0.531388	-0.549672	-2.525
FBgn0264494	-0.593797	-0.676289	-0.488641	-0.573793	-2.575
FBgn0265356	-0.522231	-0.615046	-0.513966	-0.609062	-2.475
FBgn0030893	-0.482758	-0.609434	-0.459219	-0.588331	-2.475
FBgn0002121	-0.491324	-0.523428	-0.611354	-0.645693	-2.525
FBgn0037315	-0.721413	-0.700039	-0.591831	-0.573006	-2.425
FBgn0025800	-0.594765	-0.683916	-0.549632	-0.641154	-2.425
FBgn0034180	-0.672868	-0.739986	-0.636834	-0.706421	-2.375
FBgn0030838	-0.677367	-0.761322	-0.558447	-0.644875	-2.275
FBgn0014031	-0.645673	-0.744843	-0.585889	-0.688553	-2.25
FBgn0030869	-0.6388	-0.704741	-0.516321	-0.584479	-2.3
FBgn0037659	-0.62568	-0.655482	-0.42372	-0.456042	-2.675
FBgn0001168	-0.538894	-0.723475	-0.417733	-0.604629	-2.75
FBgn0004611	-0.657695	-0.714714	-0.517354	-0.576708	-2.725
FBgn0040395	-0.6362	-0.720635	-0.567264	-0.654194	-2.75
FBgn0050296	-0.619201	-0.643517	-0.570548	-0.597136	-2.675
FBgn0050021	-0.603346	-0.640872	-0.528034	-0.567981	-2.7
FBgn0033212	-0.660313	-0.620477	-0.581985	-0.544317	-2.675
FBgn0262579	-0.771722	-0.698501	-0.600955	-0.530096	-2.7
FBgn0032170	-0.847063	-0.887041	-0.907683	-0.950025	-2.8
FBgn0028343	-0.743452	-0.891586	-0.774163	-0.924935	-2.85
FBgn0003396	-0.90317	-0.956847	-0.777582	-0.833522	-2.85
FBgn0033446	-0.90544	-0.92569	-0.86717	-0.889767	-2.85
FBgn0033352	-0.765435	-0.795515	-0.878448	-0.910823	-2.9
FBgn0037094	-0.789325	-0.859176	-0.881482	-0.954029	-2.975
FBgn0022709	-0.708854	-0.76304	-0.845406	-0.901923	-3.025
FBgn0036469	-0.788392	-0.682035	-0.966686	-0.863018	-2.7
FBgn0032652	-0.533281	-1.10554	-0.713839	-1.28661	-2.575
FBgn0034356	-0.451775	-1.52964	-0.155203	-1.23605	-2.325
FBgn0003261	-0.486846	-0.613158	-0.282876	-0.411508	-2.65
FBgn0036668	-0.386167	-0.487093	-0.265756	-0.368931	-2.6
FBgn0015903	-0.401467	-0.450389	-0.421447	-0.472669	-2.525
FBgn0005536	-0.437034	-0.476417	-0.403732	-0.445307	-2.45
FBgn0264489	-0.336241	-0.409896	-0.321442	-0.397385	-2.45
FBgn0037240	-0.281402	-0.284067	-0.267436	-0.272438	-2.45
FBgn0085446	-0.268994	-0.304467	-0.277673	-0.315426	-2.45
FBgn0003731	-0.338308	-0.275203	-0.342975	-0.282328	-2.4
FBgn0265991	-0.331999	-0.35281	-0.270511	-0.293603	-2.325
FBgn0001235	-0.327569	-0.357734	-0.267428	-0.299775	-2.3
FBgn0013272	-0.32659	-0.338204	-0.332035	-0.34596	-2.35
FBgn0005642	-0.319868	-0.368984	-0.233004	-0.284371	-2.575
FBgn0035360	-0.299839	-0.350189	-0.208675	-0.261378	-2.55
FBgn0037555	-0.224155	-0.127137	-0.280626	-0.185951	-2.33333
FBgn0029689	-0.133413	-0.0815801	-0.318066	-0.269261	-2.475
FBgn0034068	-0.066444	-0.124913	-0.0960458	-0.15686	-2.35
FBgn0029006	-0.161441	-0.139175	-0.108525	-0.0885086	-2.375
FBgn0027610	-0.13083	-0.23386	-0.0736465	-0.179005	-2.45
FBgn0000273	-0.167443	-0.187177	-0.179519	-0.201478	-2.525
FBgn0051992	-0.209292	-0.304723	-0.18908	-0.286778	-2.5
FBgn0030479	-0.191014	-0.304271	-0.119776	-0.235315	-2.5
FBgn0053180	-0.111956	-0.167733	-0.100846	-0.158888	-2.2
FBgn0015278	-0.125114	-0.0972748	-0.177065	-0.151666	-2.16667
FBgn0000250	-0.156025	-0.157753	-0.203896	-0.207895	-2.1
FBgn0261671	-0.200112	-0.197261	-0.195305	-0.194723	-2.275
FBgn0250819	-0.160251	-0.215115	-0.180995	-0.238001	-2.275
FBgn0035688	-0.206406	-0.256967	-0.124548	-0.17726	-2.25
FBgn0011747	-0.289154	-0.296854	-0.268906	-0.278909	-2.175
FBgn0086442	-0.234377	-0.262454	-0.249037	-0.279562	-2.23333
FBgn0031483	-0.219285	-0.144336	-0.200569	-0.127868	-2.975
FBgn0010352	-0.104316	-0.286454	-0.0454289	-0.229948	-2.975
FBgn0000520	-0.276989	-0.371751	-0.219693	-0.316942	-2.975
FBgn0004055	-0.342096	-0.354132	-0.183945	-0.198333	-3.1
FBgn0039154	-0.497062	-0.356396	0.0177426	0.154925	-3
FBgn0086708	-0.0582033	-0.161751	0.0182736	-0.087464	-2.675
FBgn0035410	-0.0629292	-0.148325	0.0309305	-0.0566535	-2.8
FBgn0261258	-0.143721	-0.169901	-0.0819297	-0.110395	-2.775
FBgn0039238	-0.167766	-0.245534	-0.0317198	-0.111377	-2.725
FBgn0032208	-0.0719938	-0.0964888	-0.120505	-0.147199	-2.675
FBgn0014018	-0.855334	-0.999399	-0.730635	-0.877229	-3.775
FBgn0030400	-0.804559	-0.843873	-0.645606	-0.687362	-3.625
FBgn0044452	-0.712589	-0.748051	-0.79272	-0.830679	-3.8
FBgn0264979	-0.779363	-0.712728	-0.858688	-0.795763	-3.775
FBgn0016701	-0.550599	-0.657367	-0.565425	-0.674475	-3.875
FBgn0015589	-0.634481	-0.639164	-0.602376	-0.609387	-3.725
FBgn0031995	-0.586223	-0.629046	-0.619032	-0.664101	-3.625
FBgn0030941	-0.575345	-0.689769	-0.621556	-0.738738	-3.56667
FBgn0034443	-0.429018	-0.430044	-0.947384	-0.949996	-3.75
FBgn0260635	-0.932542	-0.955697	-0.860472	-0.886	-3.05
FBgn0000414	-0.975446	-0.961081	-0.894905	-0.882702	-3.075
FBgn0037750	-0.936478	-0.964974	-0.883572	-0.914311	-3.15
FBgn0032156	-0.90617	-1.00725	-0.788815	-0.892235	-3.1
FBgn0004885	-0.991711	-0.911698	-0.960112	-0.882875	-3.2
FBgn0035495	-0.929457	-1.02832	-0.741505	-0.842695	-3.25
FBgn0033744	-0.819484	-0.86999	-0.666878	-0.719326	-3.3
FBgn0020258	-0.776252	-0.838453	-0.588213	-0.652894	-3.375
FBgn0028577	-0.780481	-0.841762	-0.734874	-0.798577	-3.4
FBgn0025621	-0.806018	-0.917868	-0.697944	-0.812004	-3.475
FBgn0262114	-0.921019	-1.03501	-0.919039	-1.0356	-3.35
FBgn0036059	-0.918439	-1.03199	-0.941789	-1.05761	-3.575
FBgn0052264	-0.913728	-0.918026	-0.820168	-0.826732	-3.425
FBgn0085432	-0.925669	-0.975867	-0.859747	-0.91213	-3.525
FBgn0035583	-1.12596	-1.15873	-0.843353	-0.878631	-3.45
FBgn0039475	-0.957084	-1.38869	-0.191675	-0.631281	-3.7
FBgn0039464	-0.456132	-0.401187	-0.456479	-0.403907	-3.475
FBgn0037853	-0.450701	-0.447281	-0.324788	-0.323493	-3.4
FBgn0035498	-0.288295	-0.32575	-0.325138	-0.364973	-3.35
FBgn0260442	-0.499128	-0.548507	-0.421986	-0.473699	-3.175
FBgn0013718	-0.438362	-0.475048	-0.525539	-0.564623	-3.275
FBgn0051374	-0.385014	-0.417443	-0.443478	-0.478177	-3.15
FBgn0266717	-0.368036	-0.422447	-0.376957	-0.433658	-3.225
FBgn0020647	-0.602224	-0.598148	-0.466008	-0.464412	-3.425
FBgn0033504	-0.444903	-0.500245	-0.376217	-0.433817	-2.975
FBgn0004859	-0.374604	-0.428347	-0.363687	-0.419783	-2.95
FBgn0026262	-0.444364	-0.494269	-0.384899	-0.43699	-2.8
FBgn0010313	-0.438798	-0.522121	-0.383952	-0.469578	-2.85
FBgn0265998	-0.318623	-0.399703	-0.299123	-0.382541	-2.8
FBgn0036264	-0.265553	-0.465017	-0.286656	-0.488839	-3.025
FBgn0033136	-0.17213	-0.408717	-0.243372	-0.481753	-3.05
FBgn0031637	-0.625108	-0.740471	-0.602711	-0.720396	-2.95
FBgn0038404	-0.555401	-0.598901	-0.682912	-0.729113	-2.875
FBgn0028331	-0.572906	-0.655894	-0.656766	-0.742032	-3.1
FBgn0023169	-0.610843	-0.711529	-0.637974	-0.740988	-3.05
FBgn0010877	-0.689717	-0.77089	-0.682116	-0.76593	-3.125
FBgn0032946	-0.677295	-0.744549	-0.471626	-0.541187	-3.175
FBgn0003866	-0.567295	-0.652033	-0.505026	-0.592212	-3.2
FBgn0013334	-0.666417	-0.735641	-0.544538	-0.616016	-2.95
FBgn0038845	-0.671976	-0.749367	-0.455527	-0.535224	-2.95
FBgn0039435	-0.914636	-0.575244	-0.275628	0.0601096	-3.35
FBgn0034588	-0.378108	-0.533335	-0.556142	-0.713748	-3.925
FBgn0053181	-0.671242	-0.673339	-0.552747	-0.557257	-4.1
FBgn0260745	-0.432257	-0.480678	-0.597905	-0.648733	-4.375
FBgn0050011	-0.418389	-0.466898	-0.359197	-0.410024	-4.525
FBgn0034418	-0.182146	-0.169658	-0.171628	-0.161676	-3.7
FBgn0003891	-0.22249	-0.276831	-0.0989165	-0.155591	-3.7
FBgn0034611	-0.097496	-0.129272	-0.24144	-0.275628	-3.75
FBgn0022702	-0.270882	-0.275869	-0.136287	-0.143511	-3.975
FBgn0039560	-0.370212	-0.408428	-0.355933	-0.39629	-3.65
FBgn0004910	-0.373836	-0.500174	-0.396498	-0.524923	-3.8
FBgn0030013	-0.358322	-0.672453	-0.189743	-0.505835	-3.75
FBgn0037249	0.437515	0.376084	0.517254	0.453475	-1.95
FBgn0030394	0.430543	0.525407	0.385423	0.477919	-1.95
FBgn0014135	0.352258	0.317514	0.470993	0.433597	-2.2
FBgn0002431	0.38283	0.429573	0.474606	0.519125	-2.15
FBgn0261953	0.359879	0.450071	0.346074	0.434106	-2.2
FBgn0016013	0.289865	0.237076	0.339099	0.283671	-2.05
FBgn0036194	0.604491	0.306316	0.66571	0.365444	-2.1
FBgn0260440	0.639036	0.374324	0.246445	-0.0216373	-2.4
FBgn0002868	0.674004	0.298795	0.279256	-0.0985873	-1.975
FBgn0023441	0.240939	0.267149	0.1576	0.181551	-2.2
FBgn0032005	0.254377	0.277309	0.160186	0.180528	-2.325
FBgn0029688	0.247622	0.24399	0.0802777	0.0744606	-2.45
FBgn0037218	0.191194	0.124059	0.215141	0.145716	-2.475
FBgn0037653	0.0996908	0.10575	0.263756	0.267464	-2.425
FBgn0051694	0.0541883	0.0132935	0.130896	0.087616	-2.35
FBgn0024734	0.102021	0.0571961	0.121292	0.0743029	-2.35
FBgn0002930	0.0526137	0.0652879	0.0640719	0.0736379	-2.375
FBgn0041342	0.16682	0.0933931	-0.0044904	-0.0802538	-2.275
FBgn0031759	0.0213479	-0.0107493	0.0420021	0.00764259	-2.23333
FBgn0260794	-0.0045552	-0.0340917	0.0468614	0.0150855	-2.075
FBgn0030089	0.184164	0.193246	0.162208	0.169116	-1.6
FBgn0024365	0.227574	0.259585	0.157627	0.187165	-1.55
FBgn0263006	0.114151	0.187592	0.0997658	0.170882	-1.625
FBgn0038948	0.21044	0.21463	0.297145	0.298812	-1.675
FBgn0033194	0.244279	0.278832	0.236874	0.269083	-1.7
FBgn0039709	0.261458	0.311171	0.161001	0.208618	-1.875
FBgn0032482	0.280927	0.271276	0.16703	0.155113	-1.75
FBgn0260444	0.143553	0.191856	0.123736	0.17013	-1.9
FBgn0037164	0.139081	0.355974	0.0515136	0.266018	-1.775
FBgn0038337	0.238042	0.105	0.298214	0.162788	-1.9
FBgn0261955	0.248487	0.0979052	0.324736	0.171831	-1.85
FBgn0034258	0.134741	0.0863131	0.223828	0.173118	-1.75
FBgn0041186	0.357356	0.312096	0.417922	0.369956	-1.66667
FBgn0011286	0.294113	0.359096	0.388713	0.451472	-1.775
FBgn0015618	0.229739	0.404537	0.203019	0.375493	-1.525
FBgn0250871	0.269072	0.281863	0.199246	0.209749	-1.075
FBgn0039897	0.22328	0.247702	0.209983	0.232156	-1.1
FBgn0261268	0.198119	0.191628	0.162227	0.153579	-1.125
FBgn0030711	0.143961	0.072941	0.309454	0.235977	-1.025
FBgn0053302	0.114935	0.33882	0.333959	0.555525	-1.125
FBgn0003277	0.339782	0.338252	0.366909	0.362999	-1.25
FBgn0000283	0.340422	0.330247	0.329255	0.316897	-1.225
FBgn0038640	0.387143	0.405293	0.354526	0.370172	-1.3
FBgn0003360	0.374481	0.287365	0.426229	0.336822	-1.325
FBgn0036888	0.382679	0.332122	0.446068	0.393121	-1.15
FBgn0031390	0.433047	0.445725	0.38823	0.398725	-1.2
FBgn0010238	0.384602	0.404475	0.325847	0.343325	-1.15
FBgn0038291	0.358156	0.491809	0.312236	0.443225	-1.15
FBgn0031689	0.513398	0.369278	0.325497	0.180365	-1.1
FBgn0034186	0.216628	0.247527	0.223054	0.251888	-1.25
FBgn0002645	0.305152	0.306798	0.251251	0.250665	-1.26667
FBgn0038181	0.208291	0.360925	0.144858	0.295256	-1.35
FBgn0030218	0.214355	0.244235	0.329904	0.357193	-1.325
FBgn0021895	0.252931	0.256504	0.318245	0.319585	-1.275
FBgn0261276	0.289021	0.254773	0.331149	0.294577	-1.375
FBgn0031030	0.125875	0.114987	0.187152	0.174034	-1.325
FBgn0026250	0.164616	0.0933459	0.216936	0.14341	-1.25
FBgn0000543	0.151597	0.153688	0.142351	0.142353	-1.25
FBgn0264695	0.148532	0.179638	0.148285	0.177109	-1.3
FBgn0264442	0.29315	0.2236	0.141215	0.0694602	-1.4
FBgn0034181	0.250121	0.219577	0.0865599	0.0537338	-1.375
FBgn0031990	0.368734	0.334368	0.183112	0.14655	-1.5
FBgn0034219	0.435968	0.670338	0.127943	0.359993	-1.025
FBgn0032243	-0.0456915	-0.0355729	-0.0796294	-0.0720614	-1.3
FBgn0030876	-0.0442209	-0.0282799	-0.0198731	-0.0055034	-1.3
FBgn0035065	-0.0892568	-0.0232934	-0.0842412	-0.0208178	-1.225
FBgn0024329	0.0334939	0.0676982	-0.0883722	-0.0563583	-1.3
FBgn0037213	-0.10032	-0.0842689	-0.139881	-0.126072	-1.35
FBgn0036004	-0.0849774	-0.080647	-0.0705334	-0.0683785	-1.4
FBgn0032940	0.0180088	-0.102801	0.0887235	-0.0344902	-1.25
FBgn0005411	-0.014419	-0.106059	0.0571089	-0.0369292	-1.225
FBgn0032787	0.0352507	-0.078482	0.00290106	-0.112938	-1.3
FBgn0003870	0.157197	0.0462932	0.0120438	-0.10112	-1.25
FBgn0051781	0.155055	-0.0482495	-0.0460938	-0.25175	-1.375
FBgn0036967	0.0738897	0.0861037	0.0931375	0.102955	-1.525
FBgn0031926	0.00585822	-0.0260932	0.154896	0.120612	-1.525
FBgn0085451	0.0643545	0.0900366	0.0172814	0.0407921	-1.4
FBgn0030482	-0.031317	-0.221644	0.24225	0.0492946	-1.425
FBgn0001257	0.0284094	-0.311773	0.137206	-0.205422	-1.475
FBgn0010408	-0.0646569	-0.0835908	-0.0581015	-0.0793213	-1.65
FBgn0264672	-0.0434313	-0.069222	-0.0602337	-0.0884509	-1.575
FBgn0031773	-0.0089691	0.0129803	-0.0645165	-0.0448249	-1.6
FBgn0000667	0.0252082	-0.0247286	-0.0266138	-0.0787912	-1.5
FBgn0034071	-0.0105729	-0.0506129	-0.0359513	-0.0783257	-1.475
FBgn0011224	-0.110922	-0.112921	0.00675538	0.00248522	-1.45
FBgn0017550	-0.0712659	-0.0902651	0.0131281	-0.0081857	-1.525
FBgn0003086	-0.0707355	-0.19523	0.0716118	-0.0564275	-1.55
FBgn0261015	-0.250643	-0.180217	-0.067003	-3.39e-05	-1.45
FBgn0030509	-0.275884	-0.1614	-0.0533232	0.0583938	-1.5
FBgn0030850	-0.0959216	-0.178977	-0.137533	-0.223016	-1.45
FBgn0039056	-0.0898614	-0.159565	-0.151453	-0.223481	-1.425
FBgn0051116	-0.0988728	-0.183129	-0.127612	-0.214017	-1.4
FBgn0038552	-0.140747	-0.223264	-0.170939	-0.255706	-1.525
FBgn0012037	-0.150528	-0.113612	-0.224089	-0.18963	-1.525
FBgn0032517	-0.112054	-0.0924258	-0.217096	-0.199053	-1.525
FBgn0029878	-0.159251	-0.140179	-0.121793	-0.105203	-1.525
FBgn0001404	-0.175257	-0.14853	-0.0986443	-0.0742946	-1.475
FBgn0010303	-0.138435	-0.123783	-0.133682	-0.121338	-1.46667
FBgn0023528	-0.168611	-0.218867	-0.0680138	-0.120556	-1.5
FBgn0261565	-0.195742	-0.187914	-0.12822	-0.122542	-1.5
FBgn0035091	-0.076827	-0.164082	-0.0665337	-0.155682	-1.575
FBgn0015024	-0.0503373	-0.135202	-0.0579201	-0.144984	-1.525
FBgn0265191	-0.0740743	-0.0985609	-0.0619555	-0.088686	-1.075
FBgn0032373	-0.109341	-0.130466	-0.113299	-0.136684	-1.1
FBgn0033543	-0.0633173	-0.199408	-0.005356	-0.143654	-1.175
FBgn0265523	-0.147787	-0.13399	-0.145538	-0.133972	-1.15
FBgn0027779	-0.142144	-0.164999	-0.124978	-0.150227	-1.175
FBgn0002921	-0.177094	-0.185159	-0.0826477	-0.0930166	-1.125
FBgn0037293	-0.0482693	-0.0097982	-0.143604	-0.107671	-1.2
FBgn0025866	-0.0446187	-0.0707015	-0.114735	-0.143279	-1.15
FBgn0045063	0.0219187	-0.021639	-0.0683228	-0.113801	-1.125
FBgn0001206	-0.0325649	0.0125448	-0.0618588	-0.0187603	-1.05
FBgn0031322	-0.0213827	-0.0334493	-0.0262212	-0.0406288	-1.025
FBgn0033902	-0.0641182	-0.0858289	0.0185545	-0.005473	-1.05
FBgn0050443	-0.19008	-0.11033	-0.0492937	0.0280155	-1.1
FBgn0032724	0.0774	0.0648119	0.160342	0.145018	-1.2
FBgn0262515	0.135803	0.11983	0.118866	0.100549	-1.2
FBgn0002413	0.0628025	0.0623212	0.0791552	0.0764195	-1.175
FBgn0267350	0.0420832	0.0544463	0.0795334	0.089545	-1.23333
FBgn0027932	0.103368	0.0544238	0.106514	0.0552654	-1.225
FBgn0003149	0.0944934	0.115512	0.0635097	0.0822547	-1.075
FBgn0035515	0.090293	0.139616	0.125185	0.172018	-1.1
FBgn0030793	0.0100488	0.00773409	0.0393808	0.035055	-1.225
FBgn0261954	0.0302165	0.00116502	0.0648676	0.0336162	-1.2
FBgn0000257	0.0760681	0.0598984	0.015127	-0.0044858	-1.2
FBgn0032956	0.00059725	0.00761804	-0.0051006	-0.000279	-1.125
FBgn0030695	0.0177725	0.0241634	-0.0052226	-0.0009204	-1.175
FBgn0034722	0.0669925	0.0108031	0.101676	0.0431312	-1.125
FBgn0039113	0.0584989	0.0359388	0.0380985	0.0131245	-1.125
FBgn0030800	0.00264908	0.0121851	0.071767	0.0786267	-1.075
FBgn0038613	-0.0356979	-0.0559517	0.0757503	0.0531803	-1.725
FBgn0038168	-0.0698433	-0.0909158	0.02606	0.00281221	-1.725
FBgn0000536	-0.0021215	-0.111825	0.0544516	-0.05741	-1.8
FBgn0010300	-0.0817486	-0.125646	0.0149445	-0.0314703	-1.85
FBgn0039081	-0.116357	-0.111071	-0.0518296	-0.0488469	-1.825
FBgn0030003	0.0329818	0.0581761	0.00719208	0.0303239	-1.875
FBgn0028965	0.114401	0.123099	0.0344942	0.0407551	-1.9
FBgn0035520	0.0690637	0.111846	-0.0211222	0.0194131	-1.725
FBgn0011785	-0.0106396	0.0932192	-0.0451885	0.0563721	-1.6
FBgn0033246	0.0467141	0.229234	-0.203827	-0.0238209	-1.625
FBgn0259214	-0.201527	-0.198027	-0.125037	-0.123794	-1.575
FBgn0250788	-0.189006	-0.171559	-0.165974	-0.150817	-1.6
FBgn0040068	-0.200592	-0.265889	-0.133107	-0.200674	-1.625
FBgn0025608	-0.175974	-0.194753	-0.150032	-0.1711	-1.7
FBgn0020521	-0.172954	-0.17116	-0.204721	-0.205244	-1.625
FBgn0023001	-0.0458752	-0.0644579	-0.122672	-0.14394	-1.675
FBgn0000097	-0.0684784	-0.107877	-0.0932507	-0.135151	-1.65
FBgn0030761	-0.107131	-0.156175	-0.105436	-0.156916	-1.725
FBgn0022764	-0.106302	-0.138241	-0.0880118	-0.122252	-1.75
FBgn0051445	-0.0796195	-0.025406	-0.22962	-0.177841	-1.65
FBgn0016715	-0.16547	-0.0127116	-0.337847	-0.187134	-1.675
FBgn0035917	-0.132644	-0.187476	-0.211867	-0.268988	-1.7
FBgn0039529	-0.144541	-0.166641	-0.243588	-0.268193	-1.725
FBgn0040817	-0.160055	-0.219341	-0.235326	-0.29684	-1.675
FBgn0027836	-0.107742	-0.154042	-0.281593	-0.330356	-1.625
FBgn0262473	0.0261476	0.0240448	-0.195619	-0.200065	-1.5
FBgn0029123	0.0577169	-0.0396168	-0.261408	-0.360742	-1.525
FBgn0034585	-0.172484	-0.150248	-0.166995	-0.14717	-1.825
FBgn0037360	-0.157193	-0.139186	-0.153585	-0.137998	-1.825
FBgn0053094	-0.15169	-0.137832	-0.192079	-0.180509	-1.8
FBgn0027339	-0.219315	-0.185636	-0.214514	-0.183056	-1.775
FBgn0023516	-0.12254	-0.155313	-0.20265	-0.237809	-1.825
FBgn0000562	-0.10943	-0.178673	-0.17124	-0.242783	-1.75
FBgn0022023	-0.131877	-0.190264	-0.095557	-0.156197	-1.85
FBgn0003175	-0.124648	-0.173805	-0.130578	-0.181993	-1.825
FBgn0027493	-0.1984	-0.324207	-0.0613765	-0.189574	-1.85
FBgn0040239	-0.220565	-0.265675	-0.095777	-0.143074	-1.8
FBgn0034975	-0.200703	-0.203466	-0.116161	-0.121275	-1.96667
FBgn0036258	-0.20377	-0.252493	-0.1233	-0.174349	-2.05
FBgn0030276	0.00816497	-0.0263938	-0.0687179	-0.105416	-2.025
FBgn0033716	-0.0334347	-0.0293178	-0.148283	-0.146349	-1.86667
FBgn0027930	0.0377515	-0.164043	-0.102404	-0.30645	-2.05
FBgn0033998	0.491504	0.533184	0.468632	0.50805	-1.25
FBgn0053196	0.546826	0.550017	0.42376	0.424692	-1.3
FBgn0028474	0.528709	0.545809	0.556854	0.571681	-1.375
FBgn0040211	0.503078	0.677509	0.347651	0.519628	-1.55
FBgn0037926	0.366123	0.354419	0.606356	0.59235	-1.625
FBgn0036030	0.464625	0.414732	0.683067	0.630775	-1.575
FBgn0042178	0.569992	0.551887	0.737146	0.716655	-1.675
FBgn0002183	0.655168	0.734736	0.763616	0.840824	-1.65
FBgn0264561	0.646898	0.717272	0.59383	0.662001	-1.6
FBgn0039234	0.542512	0.539744	0.57601	0.57099	-1.15
FBgn0015544	0.563626	0.541108	0.588186	0.563393	-1.175
FBgn0002783	0.5427	0.633634	0.544989	0.633712	-1.2
FBgn0017572	0.535316	0.570742	0.466297	0.499449	-1.1
FBgn0037140	0.655072	0.575712	0.62171	0.540149	-1.025
FBgn0037255	0.6261	0.704844	0.611363	0.687957	-1.325
FBgn0003308	0.358434	0.462129	0.724578	0.825891	-1.15
FBgn0033133	0.397565	0.564835	0.537266	0.699796	-1.125
FBgn0038943	1.029	0.953311	0.507682	0.427503	-1.23333
FBgn0038629	0.791749	0.838342	0.19083	0.236968	-1.33333
FBgn0051739	0.85367	0.832738	0.916273	0.89302	-1.475
FBgn0031879	1.05396	1.1185	0.748762	0.811328	-1.65
FBgn0035548	1.3355	0.97595	1.0183	0.658606	-1.55
FBgn0034430	0.946599	1.02526	0.962867	1.03932	-1.1
FBgn0032292	0.933801	1.03178	0.900843	0.996374	-1.03333
FBgn0001226	1.00347	0.958703	0.84005	0.792596	-1.125
FBgn0037773	0.765782	0.96972	0.711313	0.917887	-1.95
FBgn0261243	0.87147	0.898152	0.875867	0.900416	-1.95
FBgn0026259	0.900512	0.971277	0.916742	0.985197	-2.13333
FBgn0035813	0.793201	0.824082	0.453481	0.482612	-2.25
FBgn0011828	1.33301	1.72492	1.35101	1.7403	-1.225
FBgn0086451	1.24499	1.35586	1.51616	1.62431	-1.125
FBgn0003312	1.73458	2.14869	1.5662	1.97708	-1.075
FBgn0035551	1.90836	2.08446	1.83034	2.00395	-2.35
FBgn0002638	1.82744	2.03173	1.86403	2.06596	-2.325
FBgn0034662	1.03305	1.16752	0.985267	1.11756	-2.65
FBgn0030537	1.09492	1.56427	0.820527	1.28762	-2.83333
FBgn0002869	1.45399	1.42071	0.855387	0.809982	-2.775
FBgn0010222	0.98307	1.03963	1.27483	1.32679	-3.275
FBgn0032285	1.06641	1.25931	1.21812	1.40933	-3.33333
FBgn0033725	2.859	3.63279	0.747902	1.49376	-1.375
FBgn0051091	3.61478	4.27843	1.67459	2.30656	-3.225
FBgn0036956	3.05457	3.29764	2.9806	3.22126	-4.4
FBgn0040764	2.99419	4.0282	2.86805	3.89976	-1.725
FBgn0035552	2.91879	3.35879	3.0635	3.49933	-2.05
FBgn0263773	-2.09188	-2.20248	-1.82502	-1.93817	-15.05
FBgn0010295	-2.46845	-2.73744	-2.54167	-2.82044	-15.925
FBgn0032699	-1.6423	-2.02678	-1.75098	-2.1346	-17.125
FBgn0000244	-0.766592	-0.841025	-0.778289	-0.855041	-16.3
FBgn0038100	-1.67812	-1.76475	-1.73107	-1.82004	-13.5
FBgn0038009	-2.3662	-2.30567	-2.24351	-2.1857	-13.5
FBgn0036181	-0.30325	-0.178125	-0.0032454	0.11885	-21.45
FBgn0023495	-0.439861	-0.21173	0.0482357	0.274147	-19.775
FBgn0036875	-1.81859	-1.80409	-1.95343	-1.94143	-20.775
FBgn0050029	-3.61701	-3.84466	-3.2045	-3.36945	-32.575
FBgn0031178	-3.13172	-3.08494	-2.33504	-2.29088	-37
FBgn0032184	NA	NA	1.08043	2.94415	-1.175

## Sheet: G
condition	days AEL	pupae	SE
Masi	5	0	0
Masi	6	0	0
Masi	7	0	0
Masi	8	0	0
Masi	9	0	0
Masi	10	0	0
Masi	11	5	2.88675
Masi	12	38.3333	1.66667
Masi	13	60	7.63763
Masi	14	66.6667	8.33333
Masi	15	76.6667	7.26483
Masi	16	86.6667	3.33333
Masi	17	88.3333	4.40959
Masi	18	90	5
Masi	19	90	5
Masi	20	90	5
Sacra	5	0	0
Sacra	6	0	0
Sacra	7	0	0
Sacra	8	0	0
Sacra	9	0	0
Sacra	10	0	0
Sacra	11	0	0
Sacra	12	1.66667	1.66667
Sacra	13	3.33333	1.66667
Sacra	14	10	2.88675
Sacra	15	23.3333	7.26483
Sacra	16	36.6667	8.81917
Sacra	17	41.6667	8.81917
Sacra	18	45	10.4083
Sacra	19	55	5.7735
Sacra	20	55	5.7735
Sacra	21	58.3333	3.33333
Sacra	22	61.6667	1.66667
Sacra	23	61.6667	1.66667
Sacra	24	61.6667	1.66667
Sacra	26	61.6667	1.66667
Sacra	28	61.6667	1.66667
Sacra	29	61.6667	1.66667
Sacra	30	61.6667	1.66667
Huva	5	0	0
Huva	6	0	0
Huva	7	11.25	6.57489
Huva	8	60	16.9558
Huva	9	76.25	7.1807
Huva	10	86.25	2.39357
Huva	11	87.5	1.44338
Huva	12	88.75	2.39357
Huva	13	90	2.04124
Huva	14	91.25	1.25
Huva	15	91.25	1.25
Huva	16	91.25	1.25
Piklu	5	0	0
Piklu	6	0	0
Piklu	7	0	0
Piklu	8	2.5	2.5
Piklu	9	43.75	3.75
Piklu	10	73.75	8.50857
Piklu	11	75	7.3598
Piklu	12	80	8.89757
Piklu	13	80	8.89757
Piklu	14	80	8.89757
Stbac	5	0	0
Stbac	6	0	0
Stbac	7	0	0
Stbac	8	22.5	11.6369
Stbac	9	53.75	16.5044
Stbac	10	78.75	11.9678
Stbac	11	82.5	11.2731
Stbac	12	90	5.40062
Stbac	13	91.25	5.54339
Stbac	14	92.5	4.33013
Stbac	15	92.5	4.33013
Stbac	16	93.75	4.73242
Stbac	17	93.75	4.73242
Stbac	18	93.75	4.73242
Khum	5	0	0
Khum	6	3.75	3.75
Khum	7	53.75	9.65553
Khum	8	76.25	1.25
Khum	9	76.25	1.25
Khum	10	77.5	1.44338
Khum	11	78.75	2.39357
Khum	12	78.75	2.39357
Khum	13	80	2.88675
Khum	14	80	2.88675
Khum	15	80	2.88675
BY4741	5	0	0
BY4741	6	0	0
BY4741	7	0	0
BY4741	8	0	0
BY4741	9	7.5	3.22749
BY4741	10	45	6.12372
BY4741	11	67.5	1.44338
BY4741	12	72.5	3.22749
BY4741	13	75	4.56435
BY4741	14	76.25	4.26956
BY4741	15	76.25	4.26956
BY4741	16	76.25	4.26956
GF	5	0	0
GF	6	0	0
GF	7	0	0
GF	8	0	0
GF	9	0	0
GF	10	0	0
GF	11	0	0
GF	12	0	0
GF	13	0	0
GF	14	0	0
GF	15	0	0
GF	16	0	0
GF	17	0	0
GF	18	0	0
GF	19	0	0
GF	20	0	0
GF	21	0	0
GF	22	0	0
GF	23	0	0
GF	24	0	0
GF	26	0	0
GF	28	0	0
GF	29	0	0
GF	30	0	0

## Sheet: H
Pupariation (%)
Huva	Khum	Masi	Sacra	Piklu	Stbac	BY4741	GF
90	85	95	65	95	100	85	0
90	85	80	60	80	95	75	0
95	75	95	60	55	80	80	0
90	75	NA	NA	90	100	65	0
Developmental timing (days AEL)
Huva	Khum	Masi	Sacra	Piklu	Stbac	BY4741	GF
8	7	13	15	9	8	10	NA
8	7	12	16	10	9	10	NA
9	7	14	19	9	10	10	NA
8	8	NA	NA	9	9	11	NA

## Sheet: I
condition	days AEL	pupae	SE
Huva	5	0	0
Huva	6	0	0
Huva	7	38.75	11.4337
Huva	8	62.5	7.77282
Huva	9	66.25	8.98494
Huva	10	66.25	8.98494
Huva	11	66.25	8.98494
Sacra	5	0	0
Sacra	6	0	0
Sacra	7	56.25	5.54339
Sacra	8	67.5	7.77282
Sacra	9	70	8.41625
Sacra	10	70	8.41625
Sacra	11	72.5	7.77282
Sacra	12	72.5	7.77282
Sacra	13	72.5	7.77282
Piklu	5	0	0
Piklu	6	0	0
Piklu	7	12.5	7.77282
Piklu	8	30	6.12372
Piklu	9	36.25	6.88446
Piklu	10	40	6.45497
Piklu	11	41.25	6.88446
Piklu	12	41.25	6.88446
Piklu	13	41.25	6.88446
Stbac	5	0	0
Stbac	6	0	0
Stbac	7	0	0
Stbac	8	70	7.63763
Stbac	9	80	0
Stbac	10	81.6667	1.66667
Stbac	11	81.6667	1.66667
Stbac	12	83.3333	3.33333
Stbac	13	83.3333	3.33333
Stbac	14	83.3333	3.33333
BY4741	5	0	0
BY4741	6	2.5	2.5
BY4741	7	46.25	7.1807
BY4741	8	56.25	4.26956
BY4741	9	58.75	3.14576
BY4741	10	58.75	3.14576
BY4741	11	58.75	3.14576
BY4741	12	58.75	3.14576
GF	5	0	0
GF	6	0	0
GF	7	0	0
GF	8	62.5	9.46485
GF	9	85	2.88675
GF	10	85	2.88675
GF	11	85	3.53553
GF	12	85	3.53553
GF	13	85	3.53553
GF	14	85	3.53553

## Sheet: J
Pupariation (%)
Huva	Sacra	Piklu	Stbac	BY4741	GF
75	80	50	80	65	80
80	75	25	80	60	90
70	50	35	90	50	80
40	85	55	NA	60	90
Developmental timing (days AEL)
Huva	Sacra	Piklu	Stbac	BY4741	GF
7	7	8	8	7	8
8	7	8	8	7	9
7	7	8	8	7	8
7	7	7	NA	7	8
