# Supplementary material for: Identification of key yeast species and microbe–microbe interactions impacting larval growth of Drosophila in the wild
Source: eLife. 2023 Dec 27;12:RP90148. doi: 10.7554/eLife.90148 (PMC10752588; doi:10.7554/eLife.90148)
Supplement: Figure 6—source data 1. [file elife-90148-fig6-data1.xlsx]

## Sheet: A
condition	live_1st	live_2nd	live_3rd	pupae	dead_1st	dead_2nd	dead_3rd	not_found
Huva_none	0	0	0.0375	0.7125	0.05	0.0125	0.0125	0.175
Huva_LeuIle	0.0125	0	0.075	0.7375	0.0375	0.0125	0.0125	0.1125
Khum_none	0	0	0.075	0.6375	0.0875	0	0.0375	0.1625
Khum_LeuIle	0	0	0.025	0.6875	0.075	0.0125	0.025	0.175
Piklu_none	0.0875	0.125	0.0125	0	0.4375	0.025	0	0.3125
Piklu_LeuIle	0.1	0.1375	0.1625	0.025	0.2375	0.0375	0.0125	0.2875
Stbac_none	0.1375	0.075	0.0125	0	0.4125	0	0	0.3625
Stbac_LeuIle	0.075	0.1875	0.225	0	0.2	0.025	0	0.2875
GF_none	0	0	0	0	0.825	0	0	0.175
GF_LeuIle	0	0	0	0	0.775	0	0	0.225

## Sheet: B
Huva_none	Huva_LeuIle	Khum_none	Khum_LeuIle	Piklu_none	Piklu_LeuIle	Stbac_none	Stbac_LeuIle	GF_none	GF_LeuIle
82.3529	87.5	83.3333	81.25	35.7143	58.3333	20	46.6667	0	0
100	94.7368	90	94.4444	25	53.3333	14.2857	70	0	0
92.8571	93.75	93.3333	87.5	15.3846	46.6667	13.3333	85.7143	0	0
100	100	90	100	18.75	53.3333	8.33333	50	0	0
