# Supplementary material for: Identification of key yeast species and microbe–microbe interactions impacting larval growth of Drosophila in the wild
Source: eLife. 2023 Dec 27;12:RP90148. doi: 10.7554/eLife.90148 (PMC10752588; doi:10.7554/eLife.90148)
Supplement: Figure 6—source data 2. [file elife-90148-fig6-data2.zip]

Archive with 20 entries (19 files):
- Figure6_phloxineB_images_SN/
- __MACOSX/._Figure6_phloxineB_images_SN
- Figure6_phloxineB_images_SN/K_humilis_trans.tif
- __MACOSX/Figure6_phloxineB_images_SN/._K_humilis_trans.tif
- Figure6_phloxineB_images_SN/.DS_Store
- __MACOSX/Figure6_phloxineB_images_SN/._.DS_Store
- Figure6_phloxineB_images_SN/K_humilis_phloxineB.tif
- __MACOSX/Figure6_phloxineB_images_SN/._K_humilis_phloxineB.tif
- Figure6_phloxineB_images_SN/Pi_kluyveri_trans.tif
- __MACOSX/Figure6_phloxineB_images_SN/._Pi_kluyveri_trans.tif
- Figure6_phloxineB_images_SN/St_bacillaris_phloxineB.tif
- __MACOSX/Figure6_phloxineB_images_SN/._St_bacillaris_phloxineB.tif
- Figure6_phloxineB_images_SN/H_uvarum_trans.tif
- __MACOSX/Figure6_phloxineB_images_SN/._H_uvarum_trans.tif
- Figure6_phloxineB_images_SN/St_bacillaris_trans.tif
- __MACOSX/Figure6_phloxineB_images_SN/._St_bacillaris_trans.tif
- Figure6_phloxineB_images_SN/Pi_kluyveri_phloxineB.tif
- __MACOSX/Figure6_phloxineB_images_SN/._Pi_kluyveri_phloxineB.tif
- Figure6_phloxineB_images_SN/H_uvarum_phloxineB.tif
- __MACOSX/Figure6_phloxineB_images_SN/._H_uvarum_phloxineB.tif
