# Supplementary material for: Identification of key yeast species and microbe–microbe interactions impacting larval growth of Drosophila in the wild
Source: eLife. 2023 Dec 27;12:RP90148. doi: 10.7554/eLife.90148 (PMC10752588; doi:10.7554/eLife.90148)
Supplement: Supplementary file 4. [file elife-90148-supp4.xlsx]

## Sheet: (A)TPM
Table S4. RNA-seq data of whole bodies of 1st instar larvae fed on H. uvarum or bacteria.
(A) TPM values of all samples.
Microbes fed			H. uvarum (H. uva)			Leuconostoc mesenteroides (Le. mes)			Lactiplantibacillus plantarum (La. pla)			A. orientalis (A. ori)			Leuconostoc mesenteroides + A. orientalis			Lactiplantibacillus plantarum + A. orientalis			Germ-free
Sample number			1	2	3	1	2	3	1	2	3	1	2	3	1	2	3	1	2	3	1	2	3
FlyBase ID	Symbol	Gene name
FBgn0000003	7SLRNA:CR32864	Signal recognition particle 7SL RNA CR32864	0	0.313081	0	0	0	0	0	0	0	0	0	0	0	0	0	0	0	0	0	0	0
FBgn0000008	a	arc	11.5638	10.7547	8.60759	9.92153	9.88212	8.79519	10.525	9.92886	8.56938	13.4469	11.6325	9.59417	10.5934	11.6607	8.53412	10.119	9.33588	9.15083	10.3352	9.04198	8.30517
FBgn0000014	abd-A	abdominal A	28.0814	26.5092	25.9204	30.2028	32.2035	27.6751	32.4503	33.3856	35.1837	27.3693	26.1688	29.1923	25.6282	25.7209	25.146	26.7623	29.8812	22.2013	39.8331	39.1398	33.9953
FBgn0000015	Abd-B	Abdominal B	6.27647	5.5892	5.31616	7.40054	7.17341	6.47881	6.81533	7.28703	6.83275	5.36587	5.04367	5.92726	5.31072	5.67372	5.44537	5.85728	5.97181	4.51133	8.01124	8.43794	7.41045
FBgn0000017	Abl	Abl tyrosine kinase	6.05544	5.29434	5.39569	8.50883	8.9101	7.37123	9.32991	9.71718	9.28079	6.04369	5.80066	5.81774	6.39361	5.96426	5.78351	5.88009	6.73698	5.65478	9.98475	10.1471	8.65579
FBgn0000018	abo	abnormal oocyte	11.9519	12.4189	13.3978	9.10468	9.03341	9.5201	8.55149	9.50655	10.1405	11.6167	14.0229	11.8127	11.795	11.7301	11.419	11.6411	11.1725	10.9494	8.31373	8.00425	8.92678
FBgn0000022	ac	achaete	0	0	0	0.119545	0	0	0	0	0	0	0	0	0	0	0	0	0	0	0	0.101684	0
FBgn0000024	Ace	Acetylcholine esterase	15.1943	14.9592	12.9898	31.4132	33.9169	24.5171	33.5396	37.0718	37.0227	16.71	15.623	15.8688	16.3402	15.3247	15.2811	15.9465	18.8731	14.4537	40.9466	41.3784	35.413
FBgn0000028	acj6	abnormal chemosensory jump 6	1.06125	0.95026	0.975177	2.10195	2.85449	2.13574	2.68383	2.92194	2.75757	1.09624	0.887917	1.26124	1.07994	1.11939	0.980252	1.02986	1.27779	0.803878	3.49644	2.81858	2.63997
FBgn0000032	Acph-1	Acid phosphatase 1	17.4328	18.1302	18.8382	16.4109	16.1783	15.1339	17.8407	14.3993	17.5484	19.0696	17.3757	18.2674	17.5032	17.389	19.1474	15.8853	18.9878	17.1772	15.8457	15.7557	15.0422
FBgn0000036	nAChRalpha1	nicotinic Acetylcholine Receptor alpha1	6.24367	5.90853	5.19837	16.2839	14.4349	10.9092	15.6635	17.0522	16.0089	6.11902	5.95958	6.93492	6.46882	6.19183	5.74223	7.09113	8.81177	5.486	17.5039	17.8845	15.4169
FBgn0000037	mAChR-A	muscarinic Acetylcholine Receptor, A-type	6.75411	6.7124	6.23143	15.1148	17.2689	12.4731	18.0832	20.0562	19.5525	8.11378	7.01895	7.94568	6.95381	7.65642	6.89846	7.7171	9.41333	6.58485	21.0958	20.3505	18.0364
FBgn0000038	nAChRbeta1	nicotinic Acetylcholine Receptor beta1	22.8765	23.6074	22.0654	42.7949	51.2449	43.6327	52.9185	56.6566	55.7654	24.9192	24.3124	27.563	24.5002	22.989	21.6787	25.4433	30.7383	22.9128	50.4457	56.3417	50.0913
FBgn0000039	nAChRalpha2	nicotinic Acetylcholine Receptor alpha2	8.3005	6.1963	6.19376	16.3033	20.3677	17.4598	21.9919	22.4294	22.7026	9.7096	8.71096	9.25586	7.74161	8.23851	7.43048	8.70839	11.6827	8.01077	24.2992	24.7271	24.6615
FBgn0000042	Act5C	Actin 5C	2720.65	2771.53	2743.87	2692.68	2460.4	2741.9	2338.64	2295.04	2188.99	2963.79	3036.72	2981.22	2820.24	3066.26	3015.39	2942.11	2920.26	2978.35	1959.93	1985.15	1999.81
FBgn0000043	Act42A	Actin 42A	238.198	240.821	230.292	167.064	157.01	173.825	163.862	183.952	218.319	249.155	253.179	221.009	248.437	246.125	240.469	236.207	214.434	240.812	110.492	112.283	117.161
FBgn0000044	Act57B	Actin 57B	15664.7	15056.4	14016.1	14236.8	13247	12915.8	14308.2	14286.1	13597.4	16086.2	15551.3	14511	15676	15821.9	15026.7	15701.6	16632.5	14250.8	15204	13952.3	13399.3
FBgn0000045	Act79B	Actin 79B	0.167644	0.346922	0.267014	0.270841	0.617045	0.286662	0.515692	0.666717	0.951248	0.404067	0.0528525	0.445601	0.295699	0.227039	0.273881	0.419979	0.322961	0.322113	0.541904	0.403157	0.38045
FBgn0000046	Act87E	Actin 87E	321.586	319.52	239.599	538.138	546.85	477.685	843.772	796.564	703.978	460.461	408.352	392.859	475.415	459.932	433.605	479.327	599.592	427.068	701.002	644.178	681.865
FBgn0000047	Act88F	Actin 88F	0.850831	0.410833	0.650476	0.206187	0.765514	0.58195	0.327157	0.473724	0.301738	0.761701	0.536477	0.339229	0.540267	0.518524	1.05641	0.669898	0.983461	0.49044	0.427823	0.116921	0.606845
FBgn0000052	ade2	adenosine 2	33.932	38.2341	37.5358	28.1103	29.7401	32.5941	28.5739	29.505	27.4826	35.5988	36.1262	37.7472	29.1086	32.4551	31.361	34.4377	38.7772	30.8933	29.2404	30.766	28.5767
FBgn0000053	ade3	adenosine 3	25.4759	28.6709	29.4829	18.6909	17.5091	21.8654	18.9731	23.011	18.2843	24.0285	24.6143	26.0725	21.5131	22.6082	23.154	23.6132	26.7453	21.9474	18.5584	17.7125	18.6846
FBgn0000054	Adf1	Adh transcription factor 1	33.0724	35.5722	36.0246	39.2815	42.1182	34.2922	43.5426	45.5753	47.9668	38.5761	38.7434	40.6304	37.9266	35.7366	35.6702	37.7208	35.536	32.6904	57.623	52.9939	52.5511
FBgn0000055	Adh	Alcohol dehydrogenase	0.0401383	0	0.19179	0	0.0492456	0.0823612	0	0	0.0427038	0.0414618	0	0.0800164	0.0424788	0	0	0	0	0	0	0	0
FBgn0000056	Adhr	Adh-related	0	0	0	0	0	0	0	0	0	0	0	0	0	0	0	0	0	0	0	0	0
FBgn0000057	adp	adipose	16.7438	17.1614	13.8123	15.7903	15.6979	15.2338	16.3993	14.9827	17.3518	17.7854	16.77	15.4299	17.5112	17.8493	16.6063	16.5779	14.0361	16.8446	16.3818	18.2337	15.3248
FBgn0000061	al	aristaless	12.8744	14.8244	12.4471	14.2036	17.2092	15.4188	14.1	14.4042	15.3495	16.9212	15.4932	15.6289	13.7842	14.7051	16.4009	15.7589	14.6208	10.8285	17.2726	18.3288	18.6607
FBgn0000063	ald	altered disjunction	1.73253	1.83637	1.53454	1.38245	1.39981	1.47404	1.46235	1.51249	1.97814	1.4841	1.35886	1.76903	1.74411	1.84561	2.02964	1.54255	1.62813	1.66445	1.91231	3.00507	2.21934
FBgn0000064	Ald	Aldolase	1205.39	1161.35	1170.12	1280.53	1302.3	1295.45	1028.1	1168.57	1049.45	1140.67	1121.28	1126.58	1075.34	1149.22	1094.3	1097.97	1148.04	989.994	1241.71	1170.14	1112.16
FBgn0000071	Ama	Amalgam	5.39297	5.67632	5.10935	6.47822	5.13359	6.20079	6.7037	5.82418	6.47961	5.04253	5.27656	5.23647	5.90425	4.43887	4.64833	4.84179	4.38863	4.95774	5.91107	4.93534	6.37562
FBgn0000075	amd	alpha methyl dopa-resistant	3.45778	4.25123	3.45992	3.00674	4.19243	6.00999	3.56637	4.02839	3.67879	4.95849	4.54004	4.50081	4.6496	4.42116	3.98754	5.02273	4.38863	4.96333	3.46273	3.47989	3.1652
FBgn0000077	amx	almondex	7.12576	7.37303	8.39055	8.78833	12.4894	10.9009	11.6693	11.614	11.5749	9.39806	11.0721	9.95642	8.28194	10.9213	11.1633	9.63155	9.13129	10.2075	11.5169	13.4424	13.5516
FBgn0000078	Amy-d	Amylase distal	3.54901	6.23686	3.71462	19.7266	19.4906	20.8067	55.8206	33.8073	130.896	14.024	9.85685	9.32106	60.0358	43.4294	39.3716	31.8139	18.2865	22.3516	22.7014	21.4822	15.9986
FBgn0000079	Amy-p	Amylase proximal	8.8953	16.0508	12.0773	57.2431	49.1779	57.2062	156.732	100.046	366.955	44.3182	25.9064	25.5722	168.534	122.36	127.176	90.8459	48.2227	66.3861	46.0529	46.1191	36.347
FBgn0000083	AnxB9	Annexin B9	308.73	290.407	283.192	352.03	363.412	363.18	331.012	354.91	349.172	363.901	343.882	308.034	353.198	341.511	334.796	328.142	345.934	336.724	377.798	354.176	376.632
FBgn0000084	AnxB10	Annexin B10	2.82951	3.1529	2.63468	2.46146	2.6704	4.16839	4.68672	3.37588	4.63132	3.97202	3.08786	2.31412	2.45703	2.8003	2.56021	2.57054	2.93514	2.64863	3.28329	3.06577	4.30437
FBgn0000092	CG2650	-	2.32208	1.57097	2.30444	12.1202	13.916	12.9198	4.94514	5.96715	4.18084	1.01481	1.26705	1.51336	0.756148	2.35858	1.83844	2.30133	3.7852	1.28702	3.94549	5.24672	5.99357
FBgn0000094	Anp	Andropin	0	0	0	0	0	0	0	0	0	0	0	0	0	0	0	0	0	0	0	0.249985	0
FBgn0000097	aop	anterior open	26.8562	23.8233	23.4774	25.2249	24.1578	21.0864	24.914	24.8776	26.3844	26.4737	26.4674	26.4219	24.2089	26.3517	24.2439	25.9847	24.0633	23.3627	26.1848	26.2944	24.6682
FBgn0000100	RpLP0	Ribosomal protein LP0	4042.34	4063.77	4074.71	4082.95	3897.69	3905.05	3606.89	3605.96	3749.35	3795.13	3818.35	3960.18	3921.89	3771.12	3873.06	3859.44	3806.19	3815.18	3704.41	3783.21	3763.47
FBgn0000108	Appl	beta amyloid protein precursor-like	55.1079	50.0834	46.5549	119.343	136.893	95.8457	146.056	153.279	147.194	59.6044	52.778	60.2838	52.9363	54.8082	50.1003	58.7103	71.09	46.2567	164.528	158.222	142.997
FBgn0000109	Aprt	Adenine phosphoribosyltransferase	36.5963	41.0752	40.3928	19.9705	18.1557	29.0918	20.5455	18.5012	19.5148	37.1623	40.8146	37.8025	44.0756	40.6818	40.7368	38.3403	34.0559	39.8404	15.8493	14.4296	17.5813
FBgn0000114	aret	arrest	4.44752	4.40961	3.76199	8.54076	7.33728	6.67177	8.19795	8.78384	8.64819	4.73812	4.45908	4.6646	4.44879	4.36411	4.31405	4.40107	4.97751	4.03849	9.82207	10.0174	8.94495
FBgn0000115	Arl1	ADP ribosylation factor-like 1	125.696	116.173	121.023	67.0693	65.7251	86.6903	65.9072	64.5398	64.5785	122.044	121.065	136.26	126.923	130.228	128.246	118.296	109.159	132.843	53.8808	57.2648	60.8709
FBgn0000116	Argk	Arginine kinase	1317.37	1272.17	1235.13	1006.22	957.118	1026.75	792.105	785.718	713.502	1249.53	1227.62	1103.3	1165.31	1163.62	1150.95	1153.98	1129.54	1136.17	947.283	837.044	802.078
FBgn0000117	arm	armadillo	130.732	132.222	123.309	166.833	166.188	145.352	169.78	172.543	177.682	139.763	138.796	133.446	139.914	141.322	130.835	139.134	144.705	129.327	186.24	183.402	171.023
FBgn0000119	arr	arrow	12.1951	12.6493	12.0417	14.3398	13.3037	11.957	14.466	14.6753	13.1183	12.954	12.0881	12.3501	12.5247	12.5851	12.1159	12.5128	12.5713	10.5039	15.9073	15.0144	13.8036
FBgn0000120	Arr1	Arrestin 1	5.66362	4.15882	4.64421	9.65177	11.0731	9.67198	9.77877	11.4219	11.7014	5.73713	5.80592	5.90021	5.14313	5.3444	5.15764	6.94383	7.35599	6.5995	14.4098	12.6159	15.2459
FBgn0000121	Arr2	Arrestin 2	0.643302	0.665626	0.502994	4.10997	3.58757	2.64003	3.91277	4.04693	3.79542	0.604104	1.05093	0.582925	1.36163	0.891022	1.08919	0.941841	1.52096	0.730393	4.85207	4.2192	5.34667
FBgn0000137	ase	asense	0.819085	0.808985	0.782758	1.26314	1.32469	0.802157	1.15959	0.799567	1.38638	1.3076	0.950757	0.482436	1.10326	0.75633	0.80289	0.71952	0.717248	0.536524	1.04302	1.11279	1.08633
FBgn0000139	ash2	absent, small, or homeotic discs 2	19.9159	18.6385	19.7676	32.2247	38.2415	27.784	38.7568	42.1624	45.4786	17.2275	18.8748	17.8743	20.0919	18.79	20.8315	20.4701	22.9659	19.7556	46.3642	49.1463	47.9924
FBgn0000140	asp	abnormal spindle	2.52658	2.33363	1.89615	1.7815	1.76885	1.42058	1.61369	1.46465	1.51869	2.09381	1.93062	2.14846	2.14517	1.98635	2.04287	1.97703	1.69121	1.7142	1.55344	1.44177	1.86037
FBgn0000146	aub	aubergine	2.0705	1.39718	1.51985	3.23596	3.93929	2.67842	3.46146	3.58015	3.09674	2.04578	2.0718	1.58523	1.74663	1.06676	2.20604	1.96526	1.76314	2.19094	3.8799	3.64937	4.23181
FBgn0000147	aurA	aurora A	1.49161	1.54337	1.04168	1.5293	0.703865	1.2949	0.661783	1.50584	1.15969	1.36301	1.6278	1.48677	1.15358	0.8158	1.40588	1.47828	1.27099	1.433	1.97809	1.47819	1.67392
FBgn0000150	awd	abnormal wing discs	2818.31	2843.36	2995.39	773.844	662.791	1328.86	601.918	619.29	559.52	2604.65	2582.7	2607.86	2577.27	2312.77	2507.88	2454.57	2201.3	2671.71	457.913	437.235	472.642
FBgn0000152	Axs	Abnormal X segregation	13.2458	13.3055	15.0086	11.9627	12.0267	10.7781	12.402	12.7853	13.756	15.5698	14.3223	12.8876	15.2824	14.6674	13.5349	14.1082	14.0787	14.0755	15.0293	14.7743	14.0446
FBgn0000153	b	black	0.084751	0.131538	0.121488	0.46211	0.831847	0.173904	1.0754	1.31451	0.67626	0.175091	0.160315	0.126715	0.0448465	0.0860834	0.124613	0.13649	0.0816352	0.203552	1.78071	1.83432	1.4425
FBgn0000157	Dll	Distal-less	3.82775	3.47965	3.10929	5.36685	5.70261	4.54427	6.49707	6.9808	6.3995	3.61506	3.74959	4.19688	3.84841	3.80462	3.61807	3.78678	3.58169	4.07135	6.21602	6.79114	5.82362
FBgn0000158	bam	bag of marbles	1.05089	0.741377	0.639086	0.868185	0.410241	0.441071	0.330612	0.512922	0.559027	0.740139	1.12946	0.52374	0.606635	0.727777	1.03011	0.666715	0.598148	0.963703	0.360284	0.492315	0.371669
FBgn0000163	baz	bazooka	3.72608	3.57155	3.31506	7.09076	6.89935	4.90754	6.40774	6.832	7.05294	3.37668	3.24847	3.48045	3.33854	3.62213	3.45074	3.60169	3.86984	3.09652	7.62939	7.83957	6.83108
FBgn0000166	bcd	bicoid	0	0.0369129	0	0.0432267	0	0.0366013	0.123458	0.0851274	0.113866	0.0737026	0	0	0	0	0	0.0383025	0	0	0.0768789	0.0735366	0.0693948
FBgn0000173	ben	bendless	103.746	103.46	107.114	104.914	103.714	105.14	102.651	102.003	99.4597	108.339	113.692	111.766	110.812	111.586	108.328	106.136	105.021	110.24	108.398	105.305	104.597
FBgn0000179	bi	bifid	4.72026	4.36187	3.88676	6.45686	6.99325	5.71089	6.76348	6.37554	7.40661	4.17059	3.49573	4.33508	3.84874	4.32709	3.20102	4.41451	4.43234	3.1658	7.789	7.05261	6.62651
FBgn0000180	bib	big brain	0.524714	0.628646	0.765359	1.03733	1.49084	0.821676	1.21056	1.18617	1.82166	0.770232	0.496274	0.467959	1.16908	0.953723	0.59555	0.622662	0.718233	0.424502	0.922454	1.25237	1.04753
FBgn0000181	bic	bicaudal	1498.64	1471.32	1500.23	1093.04	1134.41	1189.08	1113.63	1178.77	1219.74	1339.32	1368.2	1532.22	1327.08	1301.26	1368.56	1391.5	1293.32	1390.22	1308.32	1293.72	1342.43
FBgn0000182	BicC	Bicaudal C	0	0	0	0	0	0	0	0	0	0	0	0	0	0	0	0	0	0	0	0	0
FBgn0000183	BicD	Bicaudal D	46.7497	50.3811	48.9694	34.6335	33.1707	36.1458	35.1167	34.5342	34.3841	51.6228	51.095	47.6316	44.4429	47.5014	44.9866	46.8892	44.4763	40.518	38.0852	36.3277	32.0249
FBgn0000206	boss	bride of sevenless	0.810732	0.466036	0.545212	1.16426	1.65781	1.38631	1.66261	1.79126	1.789	0.899499	0.738391	0.688385	0.921564	0.609984	0.647535	0.709252	0.867696	0.519251	1.94124	1.45453	2.24873
FBgn0000210	br	broad	2.67036	2.37329	2.44985	6.95488	6.35939	4.74112	7.03623	7.19029	6.99194	2.82229	2.72236	2.93067	2.89747	2.79799	2.57898	3.18694	3.49817	2.33859	7.98372	7.89156	7.01513
FBgn0000212	brm	brahma	44.468	45.1916	45.2455	27.8121	27.5466	32.2726	26.1607	26.2477	24.7644	48.1551	46.1551	44.6784	43.6055	46.0702	42.543	43.9772	42.0547	38.4347	26.1428	25.3727	22.6231
FBgn0000216	Brd	Bearded	0.340119	0.351922	0.325034	0.824232	0.625937	0.174476	0.980856	0.405795	0.723717	0.175667	0.804212	0.847542	0.179976	0.345466	0.333394	0.36517	0.163808	0.65351	0.916189	0.876357	1.1578
FBgn0000221	brn	brainiac	8.04886	8.9092	9.83846	6.65297	8.3441	8.64196	7.77325	8.33755	8.6297	8.95878	8.55681	7.46305	9.1125	9.1894	9.60221	10.2494	8.29386	9.65076	8.60535	8.74568	9.34542
FBgn0000227	Bsg25A	Blastoderm-specific gene 25A	0	0	0	0	0	0	0	0	0	0	0	0	0	0	0	0	0	0	0	0	0
FBgn0000228	Bsg25D	Blastoderm-specific gene 25D	10.6491	10.4327	10.0895	15.3158	15.4857	12.8746	16.3509	15.8654	18.6756	10.9814	10.9184	9.61321	10.4195	9.75899	10.4385	10.3548	10.7678	9.14267	20.331	19.8613	18.9736
FBgn0000229	bsk	basket	48.9121	46.3417	48.1566	48.2384	47.1391	49.5383	48.8717	51.4033	51.0845	50.2007	52.1126	55.3226	52.8555	54.8723	51.5925	51.1187	46.0343	47.5932	52.0744	47.1767	47.1358
FBgn0000233	btd	buttonhead	0.585877	0.51049	0.7367	0.784621	1.0593	0.917454	1.35167	1.21407	1.11542	0.700752	0.641615	0.645449	0.554773	0.657728	0.51384	0.893882	0.59404	0.59248	1.76093	1.27123	1.34958
FBgn0000239	bur	burgundy	59.8402	64.3802	64.3727	39.0153	41.892	48.5553	41.9328	42.747	43.3701	57.8244	59.3705	62.4246	52.237	57.1241	53.5057	56.0803	56.8292	53.277	41.0766	45.3654	43.6574
FBgn0000241	bw	brown	2.31301	2.94031	2.49462	2.84267	2.83783	3.01719	1.90583	2.75964	2.28507	3.37912	2.46891	3.42533	2.51782	3.222	2.55878	2.80266	3.5011	2.66655	2.49225	2.6904	2.92451
FBgn0000244	by	blistery	45.1411	43.4525	41.98	86.0404	88.5625	67.2729	95.75	97.8799	99.4803	49.0961	46.8528	48.9805	49.6586	50.0855	48.5582	50.1953	52.3896	46.5899	106.549	108.284	104.01
FBgn0000246	c(3)G	crossover suppressor on 3 of Gowen	2.1336	1.95839	1.80877	3.12731	3.92657	3.31882	3.21545	4.22897	3.47819	2.55943	2.66892	2.67551	2.11234	1.92247	2.19261	2.51244	3.14904	2.94241	3.00345	3.93691	3.21312
FBgn0000247	ca	claret	12.6964	14.0164	12.4902	15.072	16.9517	13.6999	17.4533	18.2361	18.796	14.0196	14.2735	13.4896	14.2544	14.3609	13.8969	14.6408	14.8095	12.0986	20.1736	19.3231	17.9216
FBgn0000250	cact	cactus	76.6179	77.8403	73.1678	93.0343	98.6774	84.332	94.2533	99.1737	90.5498	76.895	77.6137	79.4623	75.8719	79.647	76.5169	78.579	80.9584	76.4314	105.547	98.0412	96.2253
FBgn0000251	cad	caudal	23.6916	22.9111	24.4575	36.2992	39.908	32.1804	37.522	36.4565	38.4643	22.9092	23.2732	24.7026	25.0731	26.7101	24.3274	24.1137	27.0931	24.1135	40.3206	41.1799	40.3328
FBgn0000253	Cam	Calmodulin	385.143	369.774	364.134	328.736	355.745	359.258	360.854	368.026	367.446	379.801	376.532	393.328	352.792	371.893	364.192	361.65	350.832	339.966	325.909	320.13	311.638
FBgn0000256	capu	cappuccino	5.20502	6.19574	5.63924	12.069	11.2067	10.0259	11.5569	11.2958	11.4765	6.09553	6.32162	6.28648	6.61331	6.96569	7.02072	6.95824	7.15041	6.54662	13.5132	13.4487	13.1848
FBgn0000257	car	carnation	11.4325	11.3911	11.4919	11.6977	12.087	10.1654	13.025	12.1582	12.0431	12.3635	11.8808	11.1703	10.3066	11.2681	10.736	10.5167	10.9034	11.4172	14.0825	12.8884	12.5743
FBgn0000259	CkIIbeta	Casein kinase II beta subunit	63.0844	61.4503	63.8631	38.5842	42.96	45.9794	40.9221	40.6791	40.8638	61.6917	60.0252	69.2027	57.3309	59.1311	58.6037	58.6387	57.0533	52.3939	40.1891	39.3081	38.0041
FBgn0000261	Cat	Catalase	94.875	109.722	98.7795	107.863	111.668	107.585	105.096	94.4556	131.704	167.684	166.07	142.258	189.092	196.33	199.214	147.969	129.778	145.835	121.89	128.474	113.291
FBgn0000273	Pka-C1	cAMP-dependent protein kinase 1	111.189	108.703	103.117	144.817	150.339	123.951	138.361	148.007	138.068	108.473	106.867	113.853	108.424	117.287	107.845	112.066	120.68	98.364	163.226	156.699	142.11
FBgn0000274	Pka-C2	cAMP-dependent protein kinase 2	0.134132	0	0	0.0812623	0.0822828	0	0	0	0	0	0.126862	0.0668484	0	0	0	0.144011	0	0	0	0.138242	0.195684
FBgn0000276	CecA1	Cecropin A1	0	0	0	0	0	0	0	0	4.25904	0.275678	0	0.532026	0.28244	0.542148	0.261601	0.286535	0.257067	0.512784	0	0	2.59565
FBgn0000277	CecA2	Cecropin A2	0	0	0	0	0	0	0	0.304061	0	0	0	0.508048	0.269711	0	0	0	0	0.244836	0	0	0.247866
FBgn0000278	CecB	Cecropin B	0	0.220262	0	0	0	0	0	0	0	0	0	0	0	0	0	0	0	0	0	0	0
FBgn0000279	CecC	Cecropin C	0	0	0.223987	0	0	0.240469	0	1.11856	1.74555	1.45267	1.33007	2.80348	1.73635	0.714202	2.98673	1.25823	1.35459	2.70208	0	0	0.22796
FBgn0000280	Cec-Psi1	Cecropin pseudogene 1	0	0	0	0	0	0	0	0	0	0	0	0	0	0	0	0	0	0	0	0	0
FBgn0000281	Cec2	Cecropin 2	0	0	0	0	0	0	0	0	0	0	0	0	0.476355	0	0	0	0	0	0	0	0
FBgn0000283	Cp190	Centrosomal protein 190kD	51.6319	54.1213	51.0739	40.6776	42.3003	42.2916	42.1293	44.4539	44.0353	50.8527	50.0294	50.0361	47.9071	52.3152	47.9048	48.511	49.1653	43.5698	46.1413	45.1561	42.1823
FBgn0000286	Cf2	Chorion factor 2	14.4252	13.8193	12.8837	21.0862	19.9619	18.6718	22.8317	24.8153	22.7977	14.7275	14.6547	14.6292	15.466	15.6742	14.8181	15.24	14.945	14.5029	25.6866	25.4774	24.3891
FBgn0000287	salr	spalt-related	6.27549	5.4956	5.73167	9.08903	10.7671	8.51754	10.3873	12.0693	12.849	6.16167	5.25527	6.35289	5.91502	5.096	5.815	5.52702	6.94205	4.49028	14.0342	13.3567	11.9845
FBgn0000289	cg	combgap	38.3451	39.0722	35.7367	40.9697	45.4098	38.9134	46.0013	46.9622	48.8984	39.1619	39.356	41.9748	39.0996	39.9296	36.7211	39.6843	41.7991	35.5736	52.7005	52.6421	49.2557
FBgn0000299	Cg25C	Collagen type IV	1030.48	1106.33	982.844	723.315	701.089	801.287	652.248	679.567	575.668	949.738	945.08	877.986	967.909	1036.86	909.715	975.244	983.254	882.407	555.01	567.558	513.697
FBgn0000303	Cha	Choline acetyltransferase	12.0223	11.8327	10.3898	24.1875	24.9618	21.6606	25.8371	26.9652	27.7172	13.3973	12.736	13.8269	11.2911	11.5698	11.3866	12.8351	15.4476	10.8998	27.1959	27.4549	26.1499
FBgn0000307	chif	chiffon	11.5732	10.1623	11.0041	16.3437	17.6235	13.4912	17.4859	18.8239	20.7369	12.57	11.8627	11.1748	11.9143	11.5891	11.0696	12.7892	12.1714	10.4565	21.2531	20.7263	18.071
FBgn0000308	chic	chickadee	512.856	484.95	491.523	326.369	339.915	386.025	350.362	355.895	349.215	519.363	521.276	533.979	485.757	482.025	482.331	487.78	457.945	500.333	323.411	312.503	346.153
FBgn0000316	cin	cinnamon	57.9705	60.2927	63.4717	34.8611	31.7217	44.5629	34.4745	31.3081	33.7575	58.1989	55.599	61.3299	51.8669	55.2671	56.0257	53.5855	59.3086	54.9924	31.9706	33.5857	30.8182
FBgn0000317	ck	crinkled	21.2127	23.0361	19.7231	17.693	17.8553	15.1442	15.8574	16.6636	15.8994	27.3145	27.367	20.6689	23.2256	24.2767	19.1523	22.1847	19.8679	18.6066	18.3405	19.2181	17.0661
FBgn0000318	cl	clot	222.009	232.328	246.94	169.793	189.908	190.179	175.056	176.988	187.266	225.806	203.762	218.519	225.06	214.206	213.285	211.907	203.015	222.148	181.759	178.024	191.961
FBgn0000319	Chc	Clathrin heavy chain	157.588	162.963	155.678	129.858	125.096	125.76	121.404	126.716	123.042	165.444	166.764	154.33	164.53	166.963	158.073	156.535	154.971	145.594	123.93	126.054	113.169
FBgn0000320	eya	eyes absent	2.5744	2.46078	2.20248	2.55489	3.63982	3.06888	3.42221	4.06609	3.65193	2.55798	2.04065	2.59049	2.2834	2.1417	1.92266	3.10622	2.33805	2.16703	3.19658	3.15868	3.05232
FBgn0000326	clt	cricklet	20.4101	22.7428	21.7086	19.0829	18.5401	18.7756	17.0354	15.5707	16.547	28.1277	28.7238	25.1854	31.2581	28.8539	29.5289	25.548	26.1815	29.1294	17.3396	17.5971	17.2263
FBgn0000330	cm	carmine	27.6413	26.3842	26.5128	18.6618	19.1465	21.5048	19.4725	20.6269	18.0138	32.8725	32.1725	28.8226	33.7328	31.2875	27.8946	27.6512	27.0672	28.809	19.1228	17.5556	18.3028
FBgn0000337	cn	cinnabar	12.4841	10.6685	10.9161	15.0042	15.9988	13.3787	15.3921	16.1008	15.0565	12.5303	13.0025	13.6023	13.3725	13.3477	13.8226	15.5742	14.4107	13.3046	19.4965	20.6284	19.2207
FBgn0000339	cni	cornichon	55.1097	53.4582	59.1755	38.9523	34.2765	40.6779	31.256	33.1495	34.0392	48.8622	56.5387	55.694	58.4042	53.255	60.9225	51.033	51.8303	56.8415	32.9065	30.3715	37.743
FBgn0000346	comt	comatose	17.5258	18.4372	15.7402	28.2668	30.0961	29.1362	30.1223	33.4629	32.7084	18.4669	16.6868	19.4846	18.8579	18.099	18.4433	17.9985	21.003	17.6537	31.7679	32.048	29.5874
FBgn0000351	cort	cortex	0.601322	0.735314	0.626894	0.132475	0.402415	0.336511	0.315296	0.0652214	0.465278	0.62115	0.568731	0.653862	0.52068	0.444201	0.535848	0.58692	0.368592	0.315106	0.471215	0.225364	0.319006
FBgn0000352	cos	costa	8.14872	8.94249	9.07612	11.1855	12.0951	10.9327	13.0153	12.691	12.9538	8.71173	8.83887	9.84523	8.64399	9.10644	8.43446	9.36071	10.374	8.24825	13.9173	12.7641	11.9713
FBgn0000355	Cp15	Chorion protein 15	1.05404	1.63592	0.839409	0	0	0	0	0	0	1.63319	1.32921	0.350208	0.929585	1.78435	0.344399	0.94306	0.507644	0.675082	0	0	0
FBgn0000356	Cp16	Chorion protein 16	0	0	0	0.210005	0	0	0	0.206784	0	0	0	0	0	0	0	0	0	0	0	0	0
FBgn0000357	Cp18	Chorion protein 18	0.83641	1.00967	1.33219	0.506731	1.02619	0.429065	1.76887	0.831598	0.889871	1.00799	1.05477	0.833699	0.737652	0.42478	0.683227	1.9457	0.939937	0.401773	0.450613	1.14939	0.949072
FBgn0000358	Cp19	Chorion protein 19	0	0	0	0	0	0	0	0	0	0	0	0	0	0	0	0	0	0	0	0	0
FBgn0000359	Cp36	Chorion protein 36	0.0810678	0	0	0	0	0	0	0	0	0	0	0	0	0	0	0	0	0	0	0	0
FBgn0000360	Cp38	Chorion protein 38	0	0.149898	0.138445	0.175537	0	0.0743163	0	0.172845	0	0	0	0.0722006	0	0.0735741	0	0.0777704	0.139545	0.0695891	0	0	0
FBgn0000370	crc	cryptocephal	383.533	375.839	380.718	554.039	506.356	461.258	519.529	531.162	551.937	388.89	398.518	413.983	394.709	419.013	405.459	400.998	407.825	385.4	598.365	584.5	573.275
FBgn0000376	crm	cramped	7.10084	7.01	6.36318	13.5124	13.6821	11.943	15.5497	16.0273	18.6019	6.87805	6.89213	6.52088	7.39171	8.08743	6.75505	7.32389	7.93864	6.7771	18.4379	19.5079	18.2054
FBgn0000377	crn	crooked neck	39.9596	40.3427	38.9289	29.7091	27.5119	28.4991	29.5815	28.8369	30.0898	40.4757	38.6745	40.6809	37.2396	38.1053	37.8005	40.6535	38.4532	36.0041	31.8532	31.6279	28.1108
FBgn0000382	csw	corkscrew	13.4692	13.3791	12.6045	24.8195	24.9787	18.2623	28.6365	29.8903	31.6145	13.0357	12.3962	13.7767	13.0923	13.9862	12.3803	14.0497	16.1776	11.0687	34.6748	34.3953	30.4125
FBgn0000384	cta	concertina	13.5511	14.123	14.9833	16.023	18.6338	15.4814	18.8412	19.3311	19.7802	14.5051	14.8289	14.9101	15.138	15.1938	13.4436	14.3383	15.0392	13.5532	18.6924	20.1737	19.324
FBgn0000392	cup	cup	0	0	0	0	0	0	0	0	0	0	0	0	0	0	0	0	0	0	0	0	0
FBgn0000394	cv	crossveinless	24.8544	27.2672	25.6472	31.1835	30.2775	28.7099	27.9589	30.9155	28.9279	25.2642	24.8827	27.7168	24.3449	24.4842	23.9742	24.6032	26.8695	26.6297	35.7072	33.1556	32.5311
FBgn0000395	cv-2	crossveinless 2	12.0378	10.6824	10.6251	16.9157	17.4102	14.0443	19.7444	19.7481	20.4115	11.9598	11.7609	13.9361	12.7619	13.0762	11.7178	13.0815	12.8836	11.8861	24.365	22.0349	21.0377
FBgn0000404	CycA	Cyclin A	28.1116	25.2388	25.1469	10.8158	9.50664	13.8961	8.72374	9.87337	8.37568	26.3172	25.7086	26.8466	24.6995	24.3666	24.0316	23.8262	22.5402	20.4265	8.41576	8.20959	8.25966
FBgn0000405	CycB	Cyclin B	3.41459	3.71741	3.40502	1.76289	1.67574	1.55362	1.33579	1.5233	1.51631	3.83389	3.20143	2.75241	2.63957	2.53334	3.05602	2.16777	2.51684	2.65286	1.47168	1.34649	1.38616
FBgn0000406	Cyt-b5-r	Cytochrome b5-related	139.455	176.821	177.139	129.055	131.603	212.827	140.424	115.29	206.789	285.827	298.472	293.703	314.177	326.911	343.909	276.495	250.355	257.848	145.817	147.502	134.504
FBgn0000409	Cyt-c-p	Cytochrome c proximal	2262.86	2247.08	2359.66	996.586	1049.2	1326.48	743.875	868.446	618.657	2088.53	2167.6	2282.67	1822.43	1828.43	1920.94	1987.06	1911.96	2070.69	881.207	813.595	877.212
FBgn0000411	D	Dichaete	11.7752	8.06938	8.42498	11.6533	12.556	10.3099	13.441	12.7617	14.3644	11.2401	10.1457	10.4158	11.4831	10.3635	8.94382	10.6236	9.41232	9.56529	14.913	12.7715	13.5212
FBgn0000412	D1	D1 chromosomal protein	165.616	156.501	154.309	73.9384	77.0551	100.733	66.1096	71.3667	64.0499	149.568	149.163	160.611	140.79	138.992	145.332	139.829	128.977	140.262	61.5952	63.8354	58.2242
FBgn0000414	Dab	Disabled	9.01789	8.71483	8.44073	19.3939	19.3022	14.569	21.6044	23.0438	23.1135	10.8879	9.54449	9.19295	10.3287	10.3889	9.23181	10.0174	11.4502	8.81357	25.8586	27.1485	21.5473
FBgn0000416	Sap-r	Saposin-related	130.128	140.112	128.181	244.39	239.906	201.301	268.438	249.884	293.512	150.98	155.197	137.786	147.381	164.768	153.429	146.681	153.61	143.424	304.526	301.359	281.816
FBgn0000422	Ddc	Dopa decarboxylase	7.2455	6.59328	6.02772	14.7758	17.6996	14.9337	19.3279	17.3663	18.4456	7.75171	7.55643	10.7041	7.668	6.34092	7.03882	8.68209	9.75208	6.61898	18.8901	18.0021	32.0259
FBgn0000426	SmF	Small ribonucleoprotein particle protein SmF	129.993	125.483	127.56	25.117	22.5802	43.926	26.1467	19.6467	18.9623	119.27	120.199	120.302	124.656	102.913	110.521	112.319	97.7822	121.535	22.5441	19.767	18.8421
FBgn0000427	dec-1	defective chorion 1	0.220356	0.114001	0.0451248	0.0572144	0.135177	0.145336	0.127095	0.0375579	0.0502371	0.211363	0.148866	0.0784434	0.149917	0.0319743	0.0925708	0.101394	0.136449	0.136091	0.118716	0.162221	0.168392
FBgn0000439	Dfd	Deformed	2.7746	2.18734	2.30431	4.52259	4.37676	3.45664	4.83904	5.08377	4.53334	2.76373	2.78042	2.60099	3.28596	3.65697	3.52918	3.33359	3.37256	2.82424	4.9115	4.97031	4.72249
FBgn0000442	Pkg21D	cGMP-dependent protein kinase 21D	10.9631	12.4308	10.5773	14.4721	15.3844	13.2961	15.8383	15.8799	15.9865	12.0844	10.667	11.2069	11.973	12.3806	11.948	11.3569	11.8083	9.85932	17.2472	16.1364	16.3176
FBgn0000447	Dhod	Dihydroorotate dehydrogenase	70.1279	69.5724	71.0704	44.4598	41.3986	49.8156	41.2631	38.2048	45.3808	65.4565	71.0936	69.4717	66.4117	62.6153	66.3916	67.9023	65.596	67.1952	44.238	43.0115	42.5616
FBgn0000448	Hr46	Hormone receptor-like in 46	6.67262	5.89423	4.41463	1.23366	1.1356	1.06185	1.19389	1.32517	1.37864	15.289	15.2164	8.55488	8.92288	8.41849	3.72811	6.613	4.012	6.09517	1.35997	1.4396	1.35033
FBgn0000449	dib	disembodied	1.05359	0.995359	1.26953	0.222021	0.281012	0.093996	0.0528421	0.0546539	0.0974728	0.757103	0.953164	1.27848	0.727195	1.07016	1.12257	0.737736	0.70599	1.23224	0.148075	0.0944247	0.13366
FBgn0000451	ect	ectodermal	28.1016	27.8256	24.2899	8.79092	9.49475	9.37887	12.3026	12.811	15.0518	67.4494	53.7288	24.0331	56.7164	42.5695	21.6195	32.7679	27.3014	26.0681	13.3677	13.285	12.8425
FBgn0000454	Dip-B	Dipeptidase B	227.384	249.838	255.758	92.2041	76.3056	117.064	74.6728	71.6358	82.2879	236.038	232.768	220.126	215.864	213.691	222.551	210.028	191.331	212.578	54.3991	51.8566	54.7128
FBgn0000455	Dip-C	Dipeptidase C	50.0817	55.994	56.9452	46.4113	48.8717	49.4316	49.6942	47.6359	55.6016	57.5291	58.8144	59.9495	63.4062	68.2493	65.9553	63.7279	59.4073	62.2362	48.1167	47.3152	45.5072
FBgn0000459	disco	disconnected	5.26614	6.31378	5.77815	11.7827	11.2811	10.3198	13.4994	12.9317	13.162	5.58369	6.50919	6.16558	5.95656	6.48098	5.29857	6.85062	7.08544	5.05922	12.6094	12.7791	12.4116
FBgn0000463	Dl	Delta	6.99364	6.43821	6.27394	4.90166	3.61726	3.41176	3.9151	4.56062	3.51972	5.94938	5.78777	5.41618	5.60552	5.58886	5.07431	5.61316	4.78822	4.62744	4.37729	3.56866	3.46769
FBgn0000464	Lar	Leukocyte-antigen-related-like	0.997753	1.12294	0.970229	1.79223	2.04024	1.51753	2.14037	2.37039	2.50483	1.12106	1.27479	1.32603	1.24119	1.07567	1.0295	1.1934	1.6608	1.05104	2.43305	2.30923	2.13661
FBgn0000473	Cyp6a2	Cytochrome P450-6a2	0.918769	0.279603	0.413186	0.851312	0.928312	0.83173	1.12218	0.773774	0.804995	0.949064	0.715624	0.484831	0.972344	0.274474	0.688696	0.580258	0.572641	0.467295	1.80523	1.11403	0.893592
FBgn0000477	DNaseII	Deoxyribonuclease II	77.5787	75.0109	71.8146	51.0621	48.1781	64.627	62.2949	48.6967	57.7683	59.5128	70.4474	69.3963	94.2658	90.996	91.7882	91.44	83.2425	89.0402	45.3278	45.4073	41.9899
FBgn0000479	dnc	dunce	20.5097	18.9658	17.1229	36.4227	33.8794	27.1848	35.407	37.0804	35.5177	20.1441	19.0237	20.546	19.1862	19.4496	17.2709	21.0888	23.4906	16.854	41.7674	38.0847	35.0061
FBgn0000482	dor	deep orange	12.7078	12.5565	13.3477	14.9817	16.8202	15.5338	16.706	16.7666	18.5444	14.2799	15.5652	15.2913	14.4181	15.0007	14.6729	13.8282	14.2532	14.1883	17.9484	18.1415	17.8435
FBgn0000489	Pka-C3	cAMP-dependent protein kinase 3	30.6743	27.8926	24.2231	34.2593	36.0901	32.0715	40.7526	42.7785	45.3713	32.0788	31.8631	33.7258	34.4765	34.3079	30.9572	35.5419	36.6795	32.1685	47.1171	44.3748	44.3236
FBgn0000490	dpp	decapentaplegic	9.3005	9.12054	9.07042	11.2482	12.4965	9.86246	11.9495	12.1108	13.1625	8.72891	8.27126	9.4952	9.08993	9.1471	8.40225	9.24033	9.35971	7.61814	15.2936	13.9849	12.8259
FBgn0000492	Dr	Drop	4.1478	4.80528	4.94633	7.04473	7.91611	6.54694	8.95593	9.00922	7.20399	4.28457	3.58769	5.86584	4.20207	5.25726	4.30904	4.87199	6.59056	4.18917	8.13627	8.25753	7.99932
FBgn0000497	ds	dachsous	8.91103	9.68729	8.32101	6.9424	6.6455	5.99785	6.39935	6.45373	5.71624	10.4231	10.1701	9.03454	9.63868	9.7758	8.24956	9.58299	9.80362	8.13425	6.85602	7.06067	5.32473
FBgn0000499	dsh	dishevelled	16.3829	14.779	16.1427	19.5039	17.6413	17.0368	19.1186	19.2427	19.6299	15.1815	16.8188	16.3615	17.6075	15.7357	14.9676	16.6332	16.0257	15.0057	20.5659	21.1472	18.5329
FBgn0000500	Dsk	Drosulfakinin	5.08804	5.92267	5.77407	8.8623	15.021	11.4191	11.7386	15.366	13.364	6.24127	7.51917	6.81489	7.23573	7.75205	7.01358	5.97493	6.73885	6.72116	15.7617	12.9461	13.918
FBgn0000504	dsx	doublesex	0.44971	0.227488	0.362913	0.448033	0.318788	0.287086	0.311256	0.393468	0.297705	0.2684	0.472596	0.229107	0.243255	0.243616	0.293879	0.257511	0.308037	0.278426	0.279967	0.484092	0.379069
FBgn0000520	dwg	deformed wings	10.3487	12.1105	8.55091	13.0868	14.4155	13.7702	18.1932	15.4202	18.0777	9.33615	9.65954	9.54937	8.75212	10.0982	11.6501	10.9168	11.0564	9.42105	18.3084	17.559	16.7898
FBgn0000524	dx	deltex	7.89382	8.36338	8.28906	7.35973	7.04621	6.71667	7.00662	6.6829	7.09084	8.12969	7.75657	8.10381	6.8784	8.7621	8.15474	7.5871	7.42149	6.67543	7.99621	8.54984	7.19479
FBgn0000527	e	ebony	1.35333	1.63864	1.54097	3.59362	2.82621	3.42687	3.45441	2.95448	4.07442	2.20104	1.63402	1.60726	1.85887	2.33976	2.06042	2.47321	2.21886	1.52146	3.31974	3.35347	2.88454
FBgn0000529	bsh	brain-specific homeobox	0.179864	0.232632	0.25783	0.599329	0.551688	0.415203	0.414963	0.536488	0.287041	0.139346	0.255173	0.358563	0	0.228365	0.176308	0.531057	0.30319	0.129598	0.92056	0.370753	0.481073
FBgn0000533	ea	easter	41.9476	42.6676	39.9739	42.0687	41.0706	38.1132	39.2985	40.2925	39.2077	50.1853	45.2777	41.6935	48.7201	44.1115	42.9766	41.793	41.0903	45.8775	43.9852	41.5844	42.5845
FBgn0000535	eag	ether a go-go	2.85808	2.84284	2.7557	7.40026	8.91253	6.32712	9.01746	9.35709	9.68336	3.21592	3.07324	3.56949	3.2768	3.35228	2.90996	3.23297	4.43266	2.6804	10.0635	10.4063	8.79429
FBgn0000536	eas	easily shocked	31.2652	35.3849	36.0636	35.3484	34.8808	35.4072	39.7649	39.0988	44.2683	34.8815	35.2481	34.2628	36.7511	36.563	38.7927	35.1845	35.8037	32.3848	38.7444	36.9995	35.9805
FBgn0000541	E(bx)	Enhancer of bithorax	31.6184	31.5724	30.1731	37.3536	37.0072	30.6424	37.7581	38.7312	39.0675	31.8352	31.9181	32.1874	31.3993	31.2852	28.9769	31.5554	32.9565	25.9232	43.7471	46.1408	37.5838
FBgn0000542	ec	echinus	11.1689	11.4005	11.0132	12.959	12.2892	11.68	12.0763	13.1072	12.9027	11.9822	11.6434	11.0147	10.5892	10.6882	9.54396	11.61	12.2004	9.40564	13.81	12.7656	10.1925
FBgn0000543	ecd	ecdysoneless	18.0615	19.4952	21.2617	19.7958	18.6846	17.5619	19.2248	22.5776	21.5306	19.1235	17.7814	19.8442	17.5073	18.4288	18.7505	19.0392	20.0862	20.9799	21.0092	22.0419	22.3575
FBgn0000546	EcR	Ecdysone receptor	6.26581	5.81418	5.83125	13.209	12.7604	8.78314	12.5543	13.0608	13.4004	6.04907	5.21127	5.56467	6.7372	6.31806	5.76697	5.59305	6.85129	5.26716	15.8186	16.5107	14.6329
FBgn0000547	ed	echinoid	33.1049	31.5	28.0572	36.6319	36.1764	30.6851	35.6865	38.5733	38.0373	35.2001	34.7999	32.3941	31.5929	32.4525	29.6208	32.5497	33.2306	27.9216	41.5571	39.8085	34.0329
FBgn0000551	Edg78E	Ecdysone-dependent gene 78E	0.187118	0.387223	0.357639	0.226728	0.9183	0.287966	0.971322	1.22788	0.597235	0.386576	0.442441	0.46628	0.0990148	0.47515	0.275128	0.2009	0.630837	0.629181	1.20971	1.25354	0.818959
FBgn0000552	Edg84A	Ecdysone-dependent gene 84A	0.277521	0.143575	0.265212	0.168133	0.510734	0.569454	0.480198	0.827772	0.442888	0.143336	0.131239	0.414932	0.146852	0	0.272033	0.297961	0.133659	0	0.299026	0.429039	0.404874
FBgn0000556	Ef1alpha48D	Elongation factor 1alpha48D	11012.8	11115.5	10902.3	10869.3	10133.6	9994.76	9593.61	9255.81	9709.58	10666.3	10717.9	10786.5	10476.4	10666.8	10368.4	10340.3	10321.6	9611.08	10528.9	10713.3	10026.8
FBgn0000557	Ef1alpha100E	Elongation factor 1alpha100E	29.0218	25.9404	26.9534	33.3078	33.2246	35.8214	35.2461	35.1135	35.6605	34.7993	32.9901	36.0918	33.7423	31.2772	31.8871	34.78	37.5684	30.7612	35.6384	36.0199	35.8464
FBgn0000559	EF2	Elongation factor 2	4608.37	4772.73	4675.56	4590.63	4134.37	4171.75	3982.16	3891.44	4098.31	4342.99	4450.78	4458.61	4445.07	4544.42	4491.89	4405.22	4467.32	4151.7	4480.53	4518.45	4250.22
FBgn0000560	eg	eagle	0.133505	0.506504	0.127584	0.377452	0.163797	0.182629	0.667349	0.424757	0.284076	0.275814	0.294627	0.177429	0.282579	0	0.174487	0.382234	0.557252	0.128259	0.431551	0.550385	0.519385
FBgn0000562	egl	egalitarian	45.2859	44.2865	43.1626	46.2528	47.2271	40.9728	47.4777	49.7033	53.8939	47.1932	46.6218	45.0992	43.028	47.5651	42.5442	42.8557	42.6753	41.3697	58.7486	57.7021	52.2498
FBgn0000564	Eh	Eclosion hormone	4.62639	2.52644	3.68434	5.29428	7.09514	5.27392	5.92972	5.51973	4.9221	3.18596	3.64637	3.45855	3.94414	3.52435	2.77134	4.13928	3.83738	1.97538	6.64653	5.16553	5.24956
FBgn0000565	Eip71CD	Ecdysone-induced protein 28/29kD	217.894	178.995	132.881	127.111	109.442	236.714	104.209	100.926	79.0509	36.4433	34.7581	31.1695	28.5686	31.3553	27.2467	37.0893	31.6015	31.647	38.8058	35.5348	39.0573
FBgn0000566	Eip55E	Eip55E	273.313	291.094	285.994	107.249	85.9909	221.565	78.8725	78.3635	82.2525	276.634	278.936	266.936	265.022	247.206	267.789	251.382	239.09	237.875	50.3901	51.5431	50.307
FBgn0000567	Eip74EF	Ecdysone-induced protein 74EF	0.562297	0.702184	0.518829	1.66807	2.06964	1.63123	2.52744	2.11673	2.70238	0.36052	0.449297	0.676435	0.625866	0.748387	0.817266	0.603712	0.961851	0.558831	2.67419	2.87767	2.395
FBgn0000568	Eip75B	Ecdysone-induced protein 75B	17.6289	15.6239	14.8737	38.1899	36.0701	25.3876	31.0971	34.7393	34.8064	22.3719	22.2779	20.0255	19.568	19.696	16.1002	19.505	20.7968	15.8054	41.976	41.2324	37.4317
FBgn0000575	emc	extra macrochaetae	83.8044	78.352	77.5558	87.955	91.8225	75.6974	94.6857	96.5099	106.73	64.4925	60.1357	63.5959	58.8315	57.0021	55.14	62.8606	65.0296	54.1268	116.941	118.683	110.796
FBgn0000576	ems	empty spiracles	5.69555	5.70431	6.03609	5.75099	7.43581	5.46887	5.72776	5.44499	5.08851	5.05365	5.14514	5.27679	5.83448	5.89635	5.26085	5.68386	5.48616	5.19116	6.17625	6.05825	4.97133
FBgn0000577	en	engrailed	2.94876	3.58753	3.65408	5.37906	6.16222	4.88707	4.37338	5.52852	5.68838	3.41418	2.88088	3.10069	4.04663	3.48881	2.98574	2.85283	3.4646	3.1442	5.30707	6.21184	6.27168
FBgn0000578	ena	enabled	14.9967	14.6388	13.7196	18.4058	20.7199	17.296	21.3193	20.8243	22.6257	15.2758	13.6768	15.6309	14.894	14.7182	13.3864	14.5823	17.0705	12.5332	21.4542	20.1224	21.4803
FBgn0000579	Eno	Enolase	868.606	825.833	813.967	848.736	825.63	811.822	691.104	760.526	685.663	828.249	813.864	782.622	767.008	780.111	771.717	753.752	764.247	720.582	765.125	727.773	690.048
FBgn0000581	E(Pc)	Enhancer of Polycomb	19.5556	19.6099	19.2017	24.1358	25.0778	20.7758	25.5044	25.4026	26.6709	20.0297	19.2071	19.0968	18.0718	19.1747	17.3623	19.7447	22.2999	16.3177	28.4984	29.321	26.3029
FBgn0000588	esc	extra sexcombs	10.0878	11.5915	11.8729	7.14092	7.81687	8.60664	6.73706	7.60151	6.49604	9.32355	9.03889	11.7486	8.25989	8.35891	8.48316	9.00667	11.3023	8.41624	8.58121	6.34762	7.28107
FBgn0000591	E(spl)m8-HLH	Enhancer of split m8, helix-loop-helix	0.470594	0.121731	0.787014	0	0.144343	0.844925	0.542851	0.842196	0.250336	0.243056	0.222544	0.234534	0.249018	0.238996	0.461289	0.378941	0.113323	0.565129	0.633826	0.363762	0.343274
FBgn0000592	Est-6	Esterase 6	20.7834	21.2498	18.5438	7.22066	9.00323	14.4006	10.2829	10.753	9.95554	21.4178	19.9364	16.887	26.3214	24.962	21.0966	24.3763	23.008	21.055	7.64152	9.13663	7.28082
FBgn0000594	Est-P	Esterase P	0	0.0537995	0	0	0.0637928	0.106691	0	0.124071	0	0	0	0	0	0	0	0.0558248	0.100167	0	0	0	0
FBgn0000606	eve	even skipped	1.67302	1.39818	1.7218	1.63732	3.39472	2.44266	3.04331	3.8386	3.42299	2.127	1.76492	1.73173	2.24727	2.09147	1.32457	1.5199	2.29331	1.73092	3.05066	2.1222	3.56727
FBgn0000611	exd	extradenticle	72.1143	68.7484	70.6703	79.0466	77.9552	70.3326	73.4524	79.5014	79.0848	74.0393	75.5912	81.9581	67.3015	75.1405	72.7296	74.1605	76.9056	66.201	87.0907	85.9023	83.1426
FBgn0000615	exu	exuperantia	6.65476	7.45475	7.62102	1.96588	1.48449	2.62382	1.71295	1.50921	2.07722	6.36288	6.78823	7.29103	7.10101	7.76491	8.11353	6.20012	5.32409	6.60462	0.918528	1.30372	1.81869
FBgn0000617	e(y)1	enhancer of yellow 1	33.8062	37.3945	35.7682	18.238	18.862	23.3704	15.5988	16.9979	15.3288	33.5074	33.0397	36.5046	35.6071	35.4005	32.3487	33.5307	31.2453	36.0349	16.3049	14.9324	17.9273
FBgn0000618	e(y)2	enhancer of yellow 2	21.5837	25.3104	25.2674	15.0377	18.9781	22.5133	19.2958	20.8158	18.9447	27.3119	26.8783	24.9201	24.7458	24.8461	24.1542	24.3321	19.5774	23.846	20.7368	17.6108	18.893
FBgn0000625	eyg	eyegone	5.0294	3.71709	3.46056	4.3877	4.93645	4.21646	5.2049	5.41765	5.35086	4.15619	4.07726	3.8386	3.86274	2.91912	3.38054	3.76445	3.73718	4.08631	5.4501	5.36126	6.09351
FBgn0000629	E(z)	Enhancer of zeste	24.85	25.3259	26.1162	23.282	25.9901	26.0178	26.6684	27.6638	29.0027	23.8108	24.1774	23.2129	24.2153	23.5511	22.8945	20.8485	25.9311	21.982	32.043	29.8102	27.4048
FBgn0000633	fas	faint sausage	6.03851	5.46509	5.1054	11.6995	13.5546	9.89076	13.5473	14.6799	15.9726	6.94111	5.32475	6.23013	5.50971	5.65691	4.73232	6.98698	7.34717	4.94341	16.5678	16.0503	14.0423
FBgn0000635	Fas2	Fasciclin 2	36.1342	36.9909	33.0287	54.5713	50.9419	45.0638	53.4815	55.2561	53.9241	37.428	36.1199	38.6091	37.966	38.3248	35.4076	36.4955	41.223	33.144	55.1458	53.3992	49.7292
FBgn0000636	Fas3	Fasciclin 3	40.9805	40.8876	39.0714	32.2137	31.611	33.1303	30.6997	31.7523	29.9594	43.9006	42.0076	42.457	40.7346	42.7783	38.279	41.2075	40.3569	37.8848	32.0224	29.8969	31.1407
FBgn0000639	Fbp1	Fat body protein 1	0	0	0	0.0316372	0	0.0267882	0	0	0	0	0.04939	0	0.0276327	0	0	0	0	0	0.0844004	0.0538207	0.076184
FBgn0000640	Fbp2	Fat body protein 2	0.0842381	0	0.161004	0	0.103352	0	0	0	0.0896223	0.0870157	0.0796724	0	0.0891502	0	0.0825725	0.0904425	0.0811412	0.0809281	0	0.0868197	0.0819297
FBgn0000644	Fcp3C	Follicle cell protein 3C	1.22132	0.874871	0.987592	1.13835	1.49844	1.5422	1.30048	1.56924	1.99905	1.35864	1.95483	2.1538	1.49139	1.5268	1.56553	1.41214	1.26691	1.4441	1.8221	1.35558	2.37571
FBgn0000658	fj	four-jointed	17.1211	17.4252	17.0191	18.9239	17.7237	18.0623	17.2224	19.5456	16.4535	17.0014	16.1208	17.4211	17.742	18.1666	17.1821	17.8077	19.1421	15.9833	21.2754	18.9587	19.2786
FBgn0000659	fkh	fork head	14.0485	14.0122	14.0907	22.1341	21.8945	17.2484	20.0988	25.4942	24.5068	15.5359	13.8657	14.3184	14.9347	14.4408	14.4117	14.8341	16.4376	11.4903	25.9105	26.9798	22.1571
FBgn0000662	fl(2)d	female lethal d	46.1628	42.6077	44.4929	44.8139	46.9054	43.9006	48.0624	50.6168	51.6353	48.9406	46.1614	46.3766	43.8373	46.7033	43.7605	46.2673	43.2947	41.1373	53.1782	51.6806	51.1048
FBgn0000667	Actn	alpha actinin	440.209	437	395.249	414.329	454.799	398.873	435.566	460.901	424.253	467.328	445.272	423.986	458.523	467.105	434.953	467.97	487.863	412.624	542.293	489.798	463.079
FBgn0000709	fliI	flightless I	22.304	24.8427	22.5865	20.3712	21.3169	21.0371	21.5342	21.7359	22.5132	25.6531	23.5414	24.4175	22.9698	24.9011	22.7081	22.6588	24.0657	20.7614	21.8917	20.7854	19.8152
FBgn0000711	flw	flapwing	30.4887	30.0799	28.0042	43.3261	39.3275	39.3339	39.4413	42.0305	41.329	34.9254	34.2793	35.8942	32.5353	33.8048	30.7777	34.5743	34.5648	29.0875	43.931	44.4852	39.8806
FBgn0000715	FMRFa	FMRFamide	7.92499	8.5936	6.36175	13.9813	15.3237	11.9035	29.9121	24.4324	30.6908	9.10317	8.99455	9.22639	10.7355	9.40191	7.89258	9.80201	11.2367	11.1463	20.9721	20.9097	19.7937
FBgn0000719	fog	folded gastrulation	5.12728	4.90589	4.4257	11.7071	11.8203	8.8805	13.4508	14.1094	14.752	4.96888	4.62777	4.82216	5.48461	5.96387	4.94484	5.93407	6.62487	4.62126	17.2421	16.5209	15.081
FBgn0000721	for	foraging	33.8828	32.8429	30.4335	42.305	41.6829	36.8658	39.7631	38.8365	40.1048	33.8132	34.2322	32.1722	34.6149	35.251	31.3826	33.4345	33.6433	29.7291	44.1619	41.9862	37.5768
FBgn0000723	FER	FER ortholog (H. sapiens)	14.3788	13.9833	11.937	20.3298	22.6848	15.5667	24.6458	25.3435	30.7458	16.6207	14.367	13.5408	15.572	15.232	12.9012	15.0969	14.7678	13.424	30.5298	30.639	27.6264
FBgn0000808	gd	gastrulation-defective	0	0.0828051	0.0382393	0	0.0981863	0.0410531	0	0.143222	0.0425716	0.0413334	0	0.0398843	0.0423473	0.0406431	0.0392228	0.0429612	0.0385429	0.0384418	0.0431148	0.0824806	0.0389175
FBgn0000810	fs(1)K10	female sterile (1) K10	13.9028	13.6184	14.8159	13.8286	13.1294	12.3478	14.8406	16.1629	16.936	13.8406	13.8221	13.5031	13.6468	14.1514	13.6569	14.2902	14.8764	11.4484	17.0882	15.6731	14.5309
FBgn0000826	png	pan gu	1.70548	1.26047	1.16417	1.08245	1.49461	1.08319	0.749466	1.25964	1.12326	1.42615	1.68986	1.21425	1.03139	1.40233	0.955291	1.22073	1.01696	1.09231	0.700054	0.669618	1.18482
FBgn0000927	fs(1)Ya	female sterile (1) Young arrest	0.404795	0.251305	0.154737	0.196193	0.148993	0.456837	0.233475	0.24148	0.387601	0.418143	0.382855	0.161393	0.38556	0.287811	0.238075	0.391149	0.389913	0.427779	0.47978	0.16688	0.354332
FBgn0000928	fs(1)Yb	female sterile (1) Yb	0.645857	0.534615	0.518459	0.53215	0.665617	0.556608	0.417214	0.431519	0.439769	0.453664	0.904061	0.334757	0.683519	0.446088	0.50647	0.388319	0.323499	0.843853	0.640233	0.505895	0.753791
FBgn0000964	tj	traffic jam	2.90173	2.1982	2.17881	4.30078	4.06871	3.96058	4.24386	4.54393	4.27246	2.32834	3.0385	2.8665	2.46771	2.05262	2.48881	2.42004	2.79505	3.36019	5.0807	5.50067	4.66169
FBgn0000996	dup	double parked	23.9297	26.013	27.3043	5.83397	4.81069	12.3939	3.19275	3.88699	3.43546	19.0305	19.4969	21.7543	17.2699	18.8005	17.8044	18.2632	22.1335	14.6246	3.88315	2.88231	3.30883
FBgn0001075	ft	fat	10.8875	11.7597	10.5586	10.6032	10.7891	8.51539	9.48136	11.0106	9.88132	11.5904	11.7141	10.4081	11.7326	12.5201	10.5144	11.2975	11.5474	9.60356	11.3437	11.105	8.92875
FBgn0001077	ftz	fushi tarazu	0	0	0	0.0617941	0	0.104646	0.0588293	0.182539	0	0	0.0482346	0.0508334	0.0539725	0	0.0999806	0.0547549	0	0.0489948	0.109901	0	0.198405
FBgn0001078	ftz-f1	ftz transcription factor 1	2.64636	2.35637	2.11589	8.18881	8.39514	5.59241	9.66888	10.2646	11.4415	2.19996	2.11402	2.44862	2.48825	2.48449	2.25298	2.58091	3.48339	1.91438	12.1555	10.8555	10.2954
FBgn0001079	fu	fused	5.95538	7.14105	5.55828	7.21602	7.88708	7.88022	8.18597	7.8026	8.02366	6.78417	6.21165	6.99015	5.68417	6.6426	5.15566	6.66292	6.05811	5.5877	8.69576	9.17816	8.03869
FBgn0001083	fw	furrowed	13.4995	13.9281	11.815	14.397	13.491	13.4549	13.1953	14.1992	12.7847	14.6806	14.3524	12.3424	15.163	13.7704	12.3265	13.2326	13.7081	12.451	14.5456	13.9331	12.7363
FBgn0001084	fy	fuzzy	5.09171	6.76574	6.81224	5.13045	4.99761	6.26872	6.36813	6.39464	6.04441	7.19735	6.58996	5.82314	5.78568	6.36943	6.82984	6.56008	5.42079	6.74532	8.54704	7.6783	6.82881
FBgn0001085	fz	frizzled	13.2259	11.6738	11.1217	13.6131	12.679	12.3778	13.5341	13.4892	13.2139	10.6015	11.5899	12.8759	10.8365	11.1226	10.8036	11.8333	11.8492	10.5657	15.2723	13.1671	13.5089
FBgn0001086	fzy	fizzy	5.12189	4.64304	5.93432	1.64764	2.39127	2.97623	2.09145	1.94684	1.88072	4.12025	3.94402	3.52401	3.26193	2.71631	3.68771	3.26055	3.36183	4.26746	1.46517	2.24235	2.24831
FBgn0001087	g	garnet	19.783	18.5777	17.5902	18.0464	20.9699	16.6083	23.4367	23.701	23.1675	20.8597	19.1382	18.7155	20.3061	19.2385	17.4587	18.8139	19.4316	17.2294	23.1753	23.2052	22.5975
FBgn0001089	Gal	beta galactosidase	1.73613	2.03589	1.73287	2.24388	1.32537	3.32493	2.40324	1.70313	4.39199	5.61925	5.10855	4.34549	8.20691	9.01306	10.2865	6.5033	4.90542	5.0408	1.99538	1.70981	1.46342
FBgn0001090	bnb	bangles and beads	222.13	218.472	170.857	60.5218	71.2173	73.3443	70.5963	72.3042	66.0645	294.043	279.085	180.192	205.509	224.375	132.081	150.264	123.078	153.523	70.4835	68.4795	64.6548
FBgn0001091	Gapdh1	Glyceraldehyde 3 phosphate dehydrogenase 1	1758.09	1708.34	1630.63	2466.66	2397.44	2191.58	2024.5	2212.14	2076.17	1723.74	1710.55	1623.76	1581.12	1644.78	1606.9	1638.57	1704.46	1652.95	2418.22	2278.63	2259.57
FBgn0001092	Gapdh2	Glyceraldehyde 3 phosphate dehydrogenase 2	2037.34	2026.94	2056.03	1456.17	1421.84	1663.57	1167.96	1274.35	1132.24	1999.27	1935.1	1837.57	1891.46	1979.38	1898.11	1775.49	1812.79	1714.36	1232.82	1182.9	1139.27
FBgn0001098	Gdh	Glutamate dehydrogenase	811.465	850.012	836.325	602.855	527.283	689.403	548.63	581.631	560.149	679.592	659.601	650.494	613.551	589.997	587.737	556.693	589.488	499.169	579.736	546.373	477.744
FBgn0001099	gdl	gonadal	0.53898	0.478014	0.294329	0.559776	1.13361	0.71097	0.710557	1.28611	0.57343	0.477216	0.218472	0.460486	0.570409	0.312831	0.226424	0.49601	0.815831	0.443831	1.07853	0.872926	1.04842
FBgn0001104	Galphai	G protein alpha i subunit	53.574	52.3987	51.1979	52.0801	50.5325	51.9564	52.9642	50.3936	50.9911	58.3245	56.2175	55.9307	57.0222	58.0173	59.4222	57.1909	52.9535	56.3046	47.35	49.7123	51.4248
FBgn0001105	Gbeta13F	G protein beta-subunit 13F	124.183	118.973	112.54	146.394	136.745	131.927	141.751	149.714	140.542	122.469	119.666	127.28	113.964	122.916	113.028	122.649	126.569	107.42	150.585	143.468	132.605
FBgn0001108	Gl	Glued	31.0586	33.6383	32.8925	30.863	29.4454	27.5607	29.3364	29.7729	30.7168	35.2253	33.4562	31.3544	32.2174	35.3237	32.2572	32.535	31.8129	30.0484	33.294	31.1498	30.3623
FBgn0001112	Gld	Glucose dehydrogenase	18.2566	11.0758	10.0506	3.06293	1.53156	3.36192	1.83598	1.93617	1.36131	33.7521	26.2401	12.4427	13.7725	19.1142	10.0338	18.0265	6.37284	9.11442	1.88307	2.09068	1.57834
FBgn0001114	Glt	Glutactin	310.147	334.147	290.47	227.273	238.914	261.869	259.098	258.605	249.554	259.945	259.596	250.564	320.17	339.896	298.94	301.283	306.495	266.059	227.97	234.286	200.82
FBgn0001120	gnu	giant nuclei	0.686134	0.405682	0.374688	0.356304	0.12026	0.804516	0.565347	0.467785	0.625706	0.405005	0.185413	0.488508	0.414939	0.597361	0.384324	0.210477	0.660909	0.282503	0.739304	0.101023	0.857999
FBgn0001122	Galphao	G protein alpha o subunit	49.9675	46.2584	44.8671	84.9641	84.5431	71.0301	86.37	91.0814	89.9224	49.153	47.2859	53.587	47.1945	48.4181	47.5556	50.6648	57.4903	42.5032	93.3036	91.442	80.8599
FBgn0001123	Galphas	G protein alpha s subunit	90.3004	86.3421	91.1669	87.719	94.9698	89.349	95.2709	100.888	104.503	81.8173	84.7984	92.9112	88.8564	83.9751	84.6938	87.7528	84.2985	84.7357	94.5285	92.8912	95.9085
FBgn0001124	Got1	Glutamate oxaloacetate transaminase 1	260.783	259.731	248.827	226.12	202.997	208.349	175.177	189.111	170.702	288.865	305.531	275.579	327.542	332.116	312.845	273.79	249.227	282.897	200.472	192.126	189.905
FBgn0001125	Got2	Glutamate oxaloacetate transaminase 2	413.071	415.096	406.218	275.258	279.227	321.769	223.111	245.701	201.668	430.086	442.744	430.194	460.294	467.631	465.304	451.225	428.742	439.095	270.354	256.825	255.706
FBgn0001128	Gpdh	Glycerol 3 phosphate dehydrogenase	398.167	434.823	400.943	491.946	563.837	499.001	432.286	468.682	329.073	558.802	631.689	649.045	394.077	487.633	454.612	416.153	478.803	482.675	487.598	506.72	493.534
FBgn0001133	grau	grauzone	19.107	16.4586	18.5791	20.547	21.4498	19.5542	23.6938	20.6878	21.3955	16.4311	15.5866	17.8072	17.8957	16.6904	15.5921	18.3603	16.7021	19.4117	25.1684	23.6803	23.601
FBgn0001134	Grd	Glycine receptor	0.333352	0.29893	0.254854	0.511627	0.817978	0.570014	0.615258	0.689383	0.827537	0.3673	0.273246	0.265817	0.235194	0.225728	0.348545	0.238603	0.342503	0.298903	0.81415	0.961991	0.734892
FBgn0001137	grk	gurken	12.902	11.4971	11.4742	9.63507	9.9499	9.94125	10.2662	10.8695	10.5891	11.6411	11.5552	12.1778	10.8677	10.8048	11.8209	11.9864	13.8479	10.3713	9.98657	8.68399	10.0387
FBgn0001138	grn	grain	18.4261	17.0056	16.256	24.4172	22.3085	22.0819	22.965	23.5941	26.2876	14.5095	15.4608	15.1914	13.8822	17.0532	17.0427	17.3371	18.0044	15.0245	26.7421	28.3381	25.7308
FBgn0001139	gro	groucho	50.7088	50.8505	49.1003	49.7547	52.4227	49.1087	51.8653	56.1635	54.4469	48.3112	49.6122	51.0101	48.9805	50.6191	46.0633	49.8867	52.6199	44.8144	57.2423	59.1699	54.9879
FBgn0001142	Gs1	Glutamine synthetase 1	177.696	172.532	141.994	324.156	405.778	297.174	281.423	298.371	222.92	164.911	179.565	189.54	182.184	207.529	193.429	173.595	204.043	175.031	488.186	435.4	463.76
FBgn0001145	Gs2	Glutamine synthetase 2	318.212	334.919	307.974	809.715	923.122	645.004	815.024	893.287	759.853	381.569	389.947	387.27	352.175	407.571	377.906	405.347	479.945	399.365	955.687	970.853	927.255
FBgn0001147	gsb-n	gooseberry-neuro	2.06261	2.00864	1.77788	2.00918	1.73669	2.5726	1.30629	1.68885	2.2805	1.71285	1.87431	2.01561	2.18288	1.64317	2.02183	1.43293	2.49321	1.55417	1.9174	1.79236	2.2421
FBgn0001148	gsb	gooseberry	1.75567	1.36244	1.15349	0.664784	1.75014	1.51981	1.39235	0.981881	0.758828	1.13347	1.08971	1.58592	1.33547	1.28172	0.860476	0.765772	1.79682	1.00147	0.413813	1.18747	0.586973
FBgn0001149	GstD1	Glutathione S transferase D1	1293.43	1347.09	1313.3	478.673	421.877	816.12	375.361	417.425	484.012	1594.5	1723.24	1602.03	1923.69	1834.39	2041.6	1559.81	1225.62	1755.35	304.358	289.577	310.114
FBgn0001150	gt	giant	1.11819	0.894039	0.728588	0.73903	1.30955	1.04293	1.28988	1.39475	1.83857	1.26007	0.72108	0.911917	0.91444	0.61951	0.946614	1.03684	1.07708	0.683615	0.876247	1.46677	1.43359
FBgn0001168	h	hairy	61.141	49.3513	39.3972	96.6652	88.657	64.4778	82.5519	89.1268	86.4022	44.306	38.3316	49.6271	48.5912	47.5409	44.7402	45.1356	55.2731	47.0133	108.796	105.424	110.49
FBgn0001169	H	Hairless	12.4316	12.8786	11.3906	9.85948	11.1295	9.66241	10.7944	9.56444	11.3184	11.9698	11.8433	11.7304	11.3544	11.6628	9.76338	12.328	11.8294	10.0467	11.7551	12.1448	10.259
FBgn0001170	H2.0	Homeodomain protein 2.0	3.15726	3.26682	3.64148	5.14475	6.67867	4.69132	7.34686	7.79361	7.87641	3.59874	2.62574	3.41832	2.47722	3.87039	3.36162	2.80535	3.88013	2.82401	7.62499	6.22751	7.14741
FBgn0001174	halo	halo	0	0	0	0	0	0	0	0.17523	0.312514	0	0	0	0	0	0	0	0	0	0.158251	0.151371	0
FBgn0001179	hay	haywire	15.836	14.177	16.647	8.96838	7.68718	9.21853	9.01462	8.91298	8.42409	13.371	14.9451	13.6572	14.0269	13.7072	13.4307	15.1173	11.9709	12.9978	9.05089	8.79932	8.77247
FBgn0001180	hb	hunchback	0.471821	0.317326	0.518529	1.54358	1.36036	1.04076	1.6328	1.97025	1.93262	0.609223	0.468561	0.799496	0.873834	0.551125	0.624364	0.557229	0.658989	0.521274	2.36398	1.84787	1.9044
FBgn0001185	her	hermaphrodite	12.8974	12.8725	12.9798	16.3651	16.7106	14.9497	16.7648	16.5226	19.0242	12.9296	12.7381	15.548	11.4349	14.6459	12.605	13.7247	14.0723	11.623	20.0868	19.1351	18.0203
FBgn0001186	Hex-A	Hexokinase A	111.631	109.352	94.7729	178.617	177.589	151.689	173.501	176.53	182.532	125.991	121.396	115.997	102.71	117.671	111.416	112.272	125.339	103.485	184.343	182.749	159.02
FBgn0001187	Hex-C	Hexokinase C	24.4207	30.6603	28.1441	19.1638	15.8358	19.4595	11.0445	15.255	11.927	20.3435	25.0457	22.2879	19.1751	20.4961	21.4431	20.6892	23.0559	23.5194	14.2339	12.9281	12.3767
FBgn0001189	hfw	halfway	18.4338	20.4909	19.21	23.9236	22.4337	19.1264	24.5964	25.3332	27.3111	18.4879	18.5895	17.8992	17.996	19.2681	18.3613	18.001	17.8422	16.4507	25.6702	25.0452	24.4746
FBgn0001197	His2Av	Histone H2A variant	436.836	429.587	461.398	97.8007	108.823	216.886	83.3029	89.1575	82.3352	430.015	428.47	471.079	408.725	396.931	389.799	424.411	395.146	394.889	74.5454	74.3517	75.7714
FBgn0001202	hk	hook	20.812	19.7969	18.6576	24.2239	24.1449	21.2723	24.3229	25.9488	28.0413	22.7083	22.6384	19.1877	20.4966	21.2978	19.635	20.3745	22.1155	20.0693	26.2955	27.9693	27.0396
FBgn0001206	Hmr	Hybrid male rescue	5.04761	4.98356	4.49234	5.74259	5.12924	4.52641	5.26705	5.44764	5.69819	5.19415	4.6647	4.93524	4.40405	4.46164	4.589	4.92295	5.21463	4.10893	5.58407	5.85756	5.07793
FBgn0001208	Hn	Henna	66.9448	68.2498	65.897	90.3416	85.2833	94.1376	95.1357	102.072	111.091	40.475	47.376	43.533	72.6593	71.3428	72.33	53.1373	55.3776	58.3144	102.783	99.9456	94.6908
FBgn0001215	Hrb98DE	Heterogeneous nuclear ribonucleoprotein at 98DE	207	204.491	207.748	107.225	111.566	144.46	112.163	115.772	108.747	194.235	183.989	196.959	173.448	184.76	176.105	189.49	189.636	160.937	111.84	104.666	97.2954
FBgn0001216	Hsc70-1	Heat shock protein cognate 1	0.732295	0.619941	0.477148	3.14591	2.94039	1.84413	5.95154	4.72591	5.06416	0.481372	0.503712	0.829456	0.352271	0.57476	0.358908	0.964919	0.897747	0.54363	3.51482	2.64158	3.30215
FBgn0001217	Hsc70-2	Heat shock protein cognate 2	0.582614	0.516713	0.437466	1.36146	1.73596	1.0247	1.24813	1.68814	1.50536	0.558838	0.708476	0.663687	0.66063	0.676313	0.367132	0.402124	0.841793	0.559722	1.43489	1.07227	1.2952
FBgn0001218	Hsc70-3	Heat shock 70-kDa protein cognate 3	1285.66	1269.08	1208.96	408.222	305.69	485.494	363.744	304.997	330.279	1474.34	1434.89	1189.08	1269.61	1312.71	1129.9	1213.42	1009.74	1093.4	209.361	201.869	173.901
FBgn0001220	Hsc70-5	Heat shock protein cognate 5	600.017	624.747	668.919	213.956	198.067	295.617	161.402	167.712	142.339	501.432	502.193	561.718	467.464	481.893	491.883	520.647	487.443	449.933	173.28	164.757	154.845
FBgn0001222	Hsf	Heat shock factor	30.5303	29.3058	29.6219	32.0957	31.1638	29.6645	32.9228	33.5694	34.8302	29.8349	29.199	30.5243	30.3035	30.0945	30.3838	29.0738	31.5641	27.7178	36.9831	33.2283	35.5599
FBgn0001223	Hsp22	Heat shock protein 22	0	0	0	0	0	0	0	0	0	0	0	0	0	0	0	0	0	0	0	0	0
FBgn0001224	Hsp23	Heat shock protein 23	64.6811	18.7434	16.2355	10.2926	9.16625	14.7002	10.3891	12.4548	9.79965	21.0379	14.9067	15.0978	31.9519	15.0731	14.5464	31.3162	20.6034	20.3527	12.0199	9.70417	11.0488
FBgn0001225	Hsp26	Heat shock protein 26	163.834	28.3614	17.2918	8.35738	11.3198	17.7371	14.4662	15.6034	12.3892	20.0789	17.0289	15.2678	55.1732	12.3739	16.8585	63.3783	23.2963	21.6862	16.9871	14.7714	16.4659
FBgn0001226	Hsp27	Heat shock protein 27	45.6239	11.5293	7.94661	5.17215	7.27754	6.9957	6.97033	5.95266	6.19284	10.9374	10.6436	9.11731	17.6593	5.85599	8.85741	19.1652	8.54369	11.7167	6.86917	6.79907	7.81797
FBgn0001227	Hsp67Ba	Heat shock gene 67Ba	2.036	2.59281	2.14526	0.506049	0.192152	0.58917	0.361326	0.31143	0.27771	1.56387	1.23439	1.8733	1.04974	1.27262	1.68871	1.28916	1.45829	1.55477	0.0562507	0.269026	0.304648
FBgn0001228	Hsp67Bb	Heat shock gene 67Bb	0	0.0443865	0	0	0.105263	0	0	0	0	0	0.0405729	0.0855178	0.0453994	0.0435723	0.126149	0	0	0.0412123	0	0	0
FBgn0001229	Hsp67Bc	Heat shock gene 67Bc	16.1327	10.0535	10.9497	18.1039	16.8692	15.5172	16.1779	18.2637	18.5292	15.4338	13.091	13.8877	12.8051	10.9863	12.4893	14.5654	14.2152	12.2406	16.3952	14.8322	15.3341
FBgn0001230	Hsp68	Heat shock protein 68	34.226	14.8116	10.8122	28.2533	20.5481	24.0894	24.0442	26.8039	15.6613	15.4571	16.3772	17.3809	28.5396	19.5651	18.3646	29.9547	26.7569	23.6869	24.6	13.458	22.5602
FBgn0001233	Hsp83	Heat shock protein 83	1885.91	1789.43	1799.17	441.861	348.561	847.776	326.452	295.089	249.904	1432.04	1463.74	1512.07	1423.79	1412.19	1349.51	1598.04	1692.42	1406.73	438.177	202.681	214.214
FBgn0001234	Hsromega	Heat shock RNA omega	14.2479	8.19259	5.84625	22.9395	12.5776	12.027	14.3205	13.0763	14.6532	7.63652	6.8896	7.5308	10.1128	7.9111	7.32828	10.0222	9.73815	8.49151	15.2712	13.4262	15.037
FBgn0001235	hth	homothorax	39.1109	35.5974	32.7682	56.7327	49.0821	40.5264	54.6454	55.1332	54.3184	37.8351	36.3045	39.3955	35.1642	37.5369	34.3975	38.9804	39.3587	30.952	60.5612	53.8642	50.9122
FBgn0001247	Ide	Insulin degrading metalloproteinase	61.7175	65.1113	62.8771	54.4129	51.3845	51.4713	49.3745	51.9149	48.7849	59.8666	61.9803	64.0873	58.0776	62.7413	61.5287	58.3828	60.1327	52.3422	54.3113	52.9261	51.0198
FBgn0001248	Idh	Isocitrate dehydrogenase	445.556	432.788	442.064	463.037	375.866	476.995	292.037	275.752	297.384	422.659	431.497	419.474	494.747	495.752	499.014	442.097	443.533	413.837	237.659	242.075	217.559
FBgn0001250	if	inflated	61.7844	62.1531	57.4189	70.7414	73.1072	62.1535	72.1739	79.3534	69.6887	62.8578	60.8273	62.5894	67.0119	66.3331	63.8381	69.9386	76.8667	58.9519	79.6434	73.854	68.1865
FBgn0001253	ImpE1	Ecdysone-inducible gene E1	8.78142	8.8022	7.31535	3.51759	3.96933	3.64527	3.4821	4.20462	3.7801	16.3367	14.958	7.8028	13.3594	10.6799	5.71965	10.3121	8.52814	7.9646	4.40414	4.82298	3.6804
FBgn0001254	ImpE2	Ecdysone-inducible gene E2	26.1669	24.6086	25.715	0.256728	0.259952	1.84773	0.549923	0.568778	0.33813	33.9786	32.4137	24.5509	25.7867	31.2052	22.8976	24.2838	14.0821	24.3754	0.28537	0.327556	0.206072
FBgn0001255	ImpE3	Ecdysone-inducible gene E3	26.4634	27.6384	20.864	1.20244	1.31901	2.03629	0.763167	0.888001	0.615887	39.7226	41.298	21.6791	27.744	28.0554	20.9142	22.1085	12.9046	22.8812	1.06928	1.27849	1.44778
FBgn0001256	ImpL1	Ecdysone-inducible gene L1	12.4536	8.94422	5.18055	0.0887634	0.0898782	0.225476	0.338018	0.43701	0.155878	70.6019	40.948	8.68926	66.9843	26.7125	3.66221	27.6855	28.6487	13.5126	0.2368	0.302006	0.142498
FBgn0001257	ImpL2	Ecdysone-inducible gene L2	87.7918	90.1363	83.9305	92.195	77.579	76.6722	81.98	81.1079	73.481	88.0936	85.0227	90.1109	77.761	81.9363	74.052	97.4266	87.7338	80.0078	86.3709	82.3012	87.0687
FBgn0001258	ImpL3	Ecdysone-inducible gene L3	724.705	714.665	737.262	477.554	511.901	612.561	350.761	416.703	315.181	674.973	655.993	653.446	620.237	662.896	619.136	641.583	648.79	611.864	439.926	389.975	406.705
FBgn0001259	in	inturned	6.38207	4.83036	5.05427	7.37502	6.88763	6.48716	6.64625	6.02808	5.78406	6.98928	6.45534	6.33193	6.78549	5.79215	5.96625	5.7101	6.6028	5.30811	5.8897	5.57274	5.71865
FBgn0001263	inaD	inactivation no afterpotential D	0.698623	0.361433	0.296728	0.423254	0.999996	0.756585	0.895437	0.833525	1.03233	0.400922	0.403796	0.34818	0.410756	0.433648	0.22827	0.375039	0.448626	0.186437	0.836401	0.800038	0.905972
FBgn0001269	inv	invected	2.24689	1.99274	2.2787	2.8892	3.80688	2.94819	3.29716	4.41322	3.77277	2.13151	2.50098	2.28531	2.1838	2.32879	2.41222	2.46161	2.67959	1.93834	3.63974	3.82808	3.79086
FBgn0001276	ix	intersex	12.569	13.9065	11.8926	11.3091	11.7565	12.8954	15.6473	13.6597	14.8287	12.8549	15.301	12.6523	13.4336	13.525	12.5644	10.9561	13.1857	12.0751	12.8725	14.2368	14.8873
FBgn0001280	janA	janus A	89.3714	94.7497	100.48	29.4796	20.8499	46.4105	23.2702	24.2139	23.1531	91.0553	91.2341	88.9599	87.7252	90.0313	89.7614	80.3335	70.0698	85.9772	26.0832	26.9653	23.544
FBgn0001281	janB	janus B	0	0	0	0	0	0	0	0	0	0	0	0.158486	0	0	0	0	0	0.152754	0.171323	0	0
FBgn0001285	Jon44E	Jonah 44E	317.007	359.569	324.918	1070.8	561.831	489.353	1681.31	1358.04	1214.93	386.463	399.359	299.325	410.267	397.835	409.515	426.714	427.868	483.673	366.693	397.807	363.686
FBgn0001291	Jra	Jun-related antigen	39.5056	35.7456	34.5415	66.0274	64.3554	59.0165	74.4906	71.194	73.7442	39.7269	38.8235	43.222	45.3079	42.0855	43.8013	44.8999	46.5449	44.1995	75.1007	75.0725	80.5437
FBgn0001296	kar	karmoisin	6.55396	7.41059	6.16643	15.9236	19.2736	13.483	19.5632	21.8463	18.5823	8.09616	7.66854	8.45213	8.1875	8.64724	6.32503	8.37873	9.76239	7.56222	19.1106	18.4539	20.0431
FBgn0001297	kay	kayak	31.0245	28.4595	27.3952	47.9362	49.7068	39.2306	53.3138	54.2133	53.4843	30.5117	30.9909	33.0427	31.5921	33.7893	30.9576	34.5941	35.8809	30.196	56.8325	58.1924	54.4743
FBgn0001301	kel	kelch	9.59899	10.2056	9.28378	35.9938	32.9999	22.8154	43.5482	42.1831	45.5081	9.8131	9.09435	10.1113	10.386	9.96805	10.4457	10.1996	13.145	8.96786	49.9696	50.198	44.7836
FBgn0001308	Khc	Kinesin heavy chain	116.679	114.257	113.457	78.1335	83.3243	90.3744	80.953	81.8126	79.1419	120.224	117.858	111.523	115.474	120.911	111.939	113.856	111.663	101.738	81.148	75.8143	69.5799
FBgn0001311	kkv	krotzkopf verkehrt	26.8987	27.8157	27.1161	54.5518	65.0888	49.9192	72.7302	75.1671	79.2524	25.3595	22.9192	26.5268	28.1145	28.0308	27.798	28.7606	37.0686	23.936	84.8975	75.8091	74.1632
FBgn0001313	kl-2	male fertility factor kl2	0	0	0	0	0	0	0	0	0	0	0	0	0	0	0	0	0	0	0	0	0
FBgn0001316	klar	klarsicht	23.2414	22.8415	22.0114	36.2727	38.1967	29.1051	39.5737	40.341	42.6355	24.8612	23.4715	23.474	22.6437	24.5793	22.9181	25.5916	27.385	21.5271	46.4325	46.0452	40.4929
FBgn0001319	kn	knot	4.63588	3.92267	3.7805	7.91401	10.7435	7.77912	10.2913	10.5459	11.5961	4.59719	3.76102	4.78515	3.53247	4.68783	4.44323	5.11005	5.47761	3.66195	11.9661	12.359	10.9214
FBgn0001320	kni	knirps	7.3521	5.40958	7.33829	6.23588	5.36206	7.4173	6.21938	7.7484	7.17019	9.15562	7.72624	7.93896	7.00274	6.76241	6.64621	7.23581	7.35721	7.22018	8.09787	8.08258	8.89857
FBgn0001321	knk	knickkopf	5.81942	6.37144	7.46898	10.8639	9.7135	8.81696	9.99138	9.80919	10.043	7.12969	6.17601	8.4985	7.34039	7.04498	7.46209	7.19251	8.66893	6.30586	11.0825	9.97303	10.6289
FBgn0001323	knrl	knirps-like	7.66082	6.75322	6.12668	9.47877	8.37679	6.86244	10.1987	9.22294	9.38166	8.63065	8.03364	7.31302	7.56866	8.03985	6.375	7.65353	6.86642	6.42593	11.5213	10.1379	8.779
FBgn0001324	kto	kohtalo	11.0879	10.8587	10.4627	13.0967	13.5466	10.5999	14.1996	14.1035	14.6436	11.9102	12.0055	10.6577	11.6236	12.1367	11.0854	11.205	11.7001	9.99275	16.0089	15.9364	14.4278
FBgn0001325	Kr	Kruppel	3.24065	3.33189	3.19493	9.26985	9.05913	6.50231	9.25096	9.83733	10.2124	3.70769	3.39479	4.19102	3.3428	3.5416	3.19668	3.52338	5.15643	3.27096	11.4035	9.82966	9.5952
FBgn0001330	kz	kurz	18.615	19.8569	21.5102	10.3286	8.64932	14.6547	10.0191	9.18066	8.5298	17.444	16.3641	19.014	13.5563	15.2338	14.5885	17.1168	20.5714	15.2055	8.01804	8.50051	7.64081
FBgn0001341	l(1)1Bi	lethal (1) 1Bi	51.8	51.1046	56.3864	14.5071	13.2717	27.3671	11.5991	10.7062	9.52081	45.0005	42.1795	48.1279	29.9731	35.1595	36.0997	41.8368	45.041	33.5622	9.64229	9.70451	8.2493
FBgn0001404	egh	egghead	28.0031	27.1677	27.9481	30.2156	30.6665	26.2216	33.0416	34.6144	34.996	21.2088	19.8227	21.8386	19.2234	20.9728	19.3459	19.8771	23.0669	18.1776	33.2469	33.0215	28.6136
FBgn0001491	l(1)10Bb	lethal (1) 10Bb	48.8198	41.3934	50.8202	27.347	26.502	33.4911	25.4762	28.0833	24.5273	47.4278	43.4254	48.5651	39.16	39.2567	38.9293	48.8796	43.013	46.6224	27.9714	24.559	24.1179
FBgn0001565	Hlc	Helicase	63.8775	64.8554	63.7003	140.603	154.854	111.376	174.991	177.114	206.701	62.6713	52.4085	63.159	50.8148	60.7995	55.1963	62.4769	65.4004	59.7245	248.544	246.507	228.465
FBgn0001612	Grip91	Gamma-tubulin ring protein 91	7.16984	6.73707	6.24656	7.45963	7.3979	6.7062	8.03693	7.73817	8.57152	7.87732	7.71575	8.4345	7.69517	6.74216	6.30788	7.1811	7.36992	7.35057	7.80734	9.19127	8.52574
FBgn0001624	dlg1	discs large 1	37.2031	36.8586	33.494	44.4589	43.9174	38.9356	46.2536	46.8919	45.8306	38.4054	36.2651	38.1485	36.5013	37.1091	34.9258	37.4019	39.2742	32.3039	48.3388	48.1013	42.9599
FBgn0001941	ifc	infertile crescent	76.866	78.6827	79.8598	122.224	87.0951	120.233	101.186	98.084	103.82	96.1299	102.207	104.56	106.753	121.704	124.341	106.403	110.704	114.204	63.7777	57.9547	62.4863
FBgn0001942	eIF-4a	Eukaryotic initiation factor 4a	1450.87	1415.72	1398.86	2084.87	2094.13	1830.74	2041.22	2044.49	2132.69	1425.64	1409.94	1473.22	1425.9	1421.69	1436.48	1451.62	1497.85	1446.36	2378.73	2394.84	2409.08
FBgn0001961	Arpc1	Actin-related protein 2/3 complex, subunit 1	150.02	158.469	153.3	194.815	170.345	193.413	183.419	176.246	197.288	164.463	159.131	161.874	167.337	172.275	177.57	171.108	178.165	190.896	151.289	144.981	160.896
FBgn0001965	Sos	Son of sevenless	14.8672	15.2336	14.7755	15.6409	18.0239	16.0604	19.0021	19.1364	19.7804	14.9428	15.1547	15.4752	15.0545	14.5465	14.29	14.7384	16.7332	13.2033	21.261	20.3036	19.2225
FBgn0001967	NimC3	Nimrod C3	0.212375	0.769106	0.507389	0.257331	0.130281	0.21789	0.122492	0	0.112975	0.548444	0.401728	0.31753	0.337138	0.323571	0.416351	0.342025	0.306851	0.20403	0.228832	0.109442	0.103278
FBgn0001970	Pgant35A	Polypeptide N-acetylgalactosaminyltransferase 35A	8.79586	8.14764	9.32638	8.27246	7.29719	7.21941	7.10249	7.69583	7.62014	8.09077	8.55681	9.0596	8.5552	9.06177	7.22601	8.63424	7.38317	9.85862	8.48459	7.12283	9.20663
FBgn0001974	l(2)35Bd	lethal (2) 35Bd	21.3777	23.5483	25.7569	9.66713	9.72579	14.6919	10.1472	9.57988	11.2632	24.1958	23.8952	25.1827	20.5675	22.8566	20.4036	20.2617	20.0006	20.4886	8.76185	9.277	9.79906
FBgn0001977	CIAPIN1	CIAPIN1 ortholog	25.0543	25.4076	25.7031	14.5048	17.1819	20.4301	15.1809	15.1063	15.3484	27.2676	26.3817	28.0326	28.6673	24.6298	27.53	26.5289	23.0245	27.461	16.4951	15.343	17.091
FBgn0001978	stc	shuttle craft	52.8206	55.444	54.5454	37.1316	37.3569	44.1152	37.9937	36.7965	37.271	51.2705	50.1023	53.7155	45.2288	48.9289	47.6684	51.2743	52.3294	43.8883	38.2169	36.3754	35.006
FBgn0001981	esg	escargot	6.72667	6.71299	6.39029	11.623	11.0365	7.67723	11.8918	11.9196	12.2382	6.98959	7.07735	8.96627	7.83502	6.58985	6.59366	7.43578	8.05129	7.07418	13.0806	13.7015	11.8072
FBgn0001983	wor	worniu	1.87295	1.51665	1.67315	1.23338	1.44869	1.5874	1.97266	2.38035	1.42952	1.30383	1.27081	1.46104	1.16345	1.40612	0.997781	0.830589	1.33346	1.25173	1.93035	2.05624	1.94043
FBgn0001986	l(2)35Df	lethal (2) 35Df	34.0436	36.87	38.4906	20.7014	19.2275	26.3575	18.0197	18.0655	16.0021	30.0307	28.7853	32.5246	22.0339	26.812	27.0872	31.1862	33.3997	25.3598	18.4904	16.9583	15.954
FBgn0001987	Gli	Gliotactin	26.1007	26.0217	25.601	38.422	37.0413	32.7824	39.4281	38.0743	37.2264	26.2711	28.3248	28.7207	31.4372	30.7479	30.388	30.7624	29.6467	30.4831	41.1486	41.8014	39.5848
FBgn0001989	ND-B17	NADH dehydrogenase (ubiquinone) B17 subunit	220.16	229.31	238.198	191.729	209.691	196.777	174.85	187.918	159.518	213.005	218.406	215.083	215.431	212.968	221.26	220.708	220.499	218.081	190.052	190.249	187.871
FBgn0001990	wek	weckle	11.6594	10.6366	12.5882	11.4314	11.575	12.4187	12.3203	11.2561	11.4577	13.377	12.2481	11.0893	11.7741	10.5771	11.6906	11.5626	12.9025	9.83319	10.9326	10.4573	11.5563
FBgn0001991	Ca-alpha1D	Ca[2+]-channel protein alpha[[1]] subunit D	17.169	15.6569	16.0446	19.4646	21.8271	18.0134	21.1893	22.8736	22.8766	17.2893	16.4752	17.0187	16.5532	16.1851	14.6973	16.3668	18.8243	14.33	25.2333	25.3106	22.525
FBgn0001992	Cyp303a1	Cyp303a1	0.0973861	0.067177	0.0310223	0.0786672	0.0398276	0.233135	0.187232	0.0774607	0.172685	0.0335324	0.0307026	0.0970705	0.103065	0.0659448	0	0.139412	0.187612	0.124746	0.0699552	0.167284	0.221007
FBgn0001994	crp	cropped	37.5287	35.9601	35.4518	63.5523	60.3412	47.9709	59.5074	63.5339	65.292	38.9784	38.0022	36.854	33.9313	35.6971	34.9332	39.4764	41.7515	30.9797	76.1347	75.769	65.6046
FBgn0001995	mRpL4	mitochondrial ribosomal protein L4	114.878	112.204	118.155	80.8089	76.4493	87.5012	70.7442	69.5433	63.2502	98.5339	99.3504	105.951	100.478	94.3458	99.0233	100.303	99.0291	99.2844	76.098	70.1176	71.6461
FBgn0002021	l(2)37Bb	lethal (2) 37Bb	61.8682	65.0017	66.6667	42.5526	42.9571	44.2911	36.5393	38.6137	36.6308	56.0839	58.515	56.6519	55.946	54.7706	57.4777	55.9608	53.0119	59.3864	42.1207	42.8007	37.6081
FBgn0002022	Catsup	Catecholamines up	120.682	116.049	119.454	73.1464	65.9591	71.3924	66.9325	62.2348	66.6071	129.065	133.593	120.504	129.186	125.935	125.242	117.615	108.547	120.445	62.1178	60.2958	59.1799
FBgn0002023	Lim3	Lim3	4.77613	5.0512	4.88744	8.70632	10.6566	8.73788	11.8722	10.8673	10.9497	5.37022	5.19685	5.35046	4.74151	4.65803	4.78527	4.81025	6.04584	4.893	11.3855	12.2627	11.6748
FBgn0002031	l(2)37Cc	lethal (2) 37Cc	361.716	372.722	393.697	162.598	143.634	197.338	122.783	128.521	112.698	322.924	324.464	335.052	303.825	299.707	318.865	316.755	304.701	303.86	127.201	126.027	121.213
FBgn0002036	CG10561	-	9.30289	9.07828	9.18523	11.1119	11.9005	10.6753	10.0701	10.994	9.52224	9.65518	11.6343	10.8988	9.84536	9.27001	9.2486	10.8875	10.9144	10.2928	13.4917	12.7234	13.7649
FBgn0002044	swm	second mitotic wave missing	56.425	53.8666	51.7453	50.6706	54.3895	51.2274	52.0956	52.8911	53.4847	55.5363	55.4008	53.3133	52.3241	55.8847	51.6986	58.272	55.6222	47.703	59.0768	55.4112	51.4826
FBgn0002069	Aats-asp	Aspartyl-tRNA synthetase	222.905	220.891	222.787	128.393	115.457	143.533	112.469	111.181	117.663	194.457	196.097	207.1	199.565	193.724	197.482	205.33	180.983	191.516	121.143	121.226	114.282
FBgn0002121	l(2)gl	lethal (2) giant larvae	69.6448	72.9529	68.5203	119.384	115.227	93.6584	122.373	121.52	135.441	72.7999	75.3045	75.0081	75.8492	83.5889	78.0012	75.5532	77.0422	71.5401	147.136	150.708	138.545
FBgn0002174	l(2)tid	lethal (2) tumorous imaginal discs	140.297	140.055	140.423	60.1072	60.8621	91.5206	53.7445	54.1272	48.4527	116.661	119.465	131.826	109.069	108.497	117.43	117.454	112.616	115.427	53.9686	53.1988	54.5384
FBgn0002183	dre4	dre4	58.353	63.2446	60.9197	36.0359	38.5039	42.8385	33.317	34.6934	35.9976	55.3384	54.8888	61.0477	49.4305	51.2017	51.287	56.4911	60.8602	48.1693	40.7894	41.9726	33.5516
FBgn0002283	l(3)73Ah	lethal (3) 73Ah	29.1907	29.0701	28.5118	24.9072	22.611	26.577	28.5438	26.2934	25.9146	31.2182	30.412	30.2522	29.4607	27.9478	25.0763	27.4663	29.1106	29.3437	26.2453	25.9012	28.0147
FBgn0002284	Prosbeta6	Proteasome beta6 subunit	237.392	228.376	240.052	103.468	88.7761	120.943	93.8605	87.4738	90.8503	230.469	252.263	237.578	254.278	244.24	251.957	233.063	203.832	231.563	81.7862	80.3047	79.1374
FBgn0002306	sas	stranded at second	41.2752	41.5816	37.1292	23.2746	27.4473	26.5245	23.2457	25.7391	22.7825	47.8214	45.7342	41.9223	44.8796	43.5598	36.4771	44.1906	36.9628	38.1759	26.6686	25.3297	24.8202
FBgn0002354	l(3)87Df	lethal (3) 87Df	36.944	36.3571	34.8347	31.0366	33.4409	29.4804	34.8508	32.1278	31.9683	31.2082	35.4075	36.4969	34.4065	35.0231	32.3507	35.0815	37.0092	36.4388	36.9761	33.1686	35.6122
FBgn0002413	dco	discs overgrown	43.4862	43.3316	44.0701	47.122	47.2961	44.5572	46.0612	47.8662	46.4468	46.0338	45.5839	46.0414	42.1985	43.5358	42.2555	46.0392	46.5517	40.4509	53.4595	50.5504	47.7584
FBgn0002431	hyd	hyperplastic discs	51.5558	56.8077	54.8758	39.8036	43.3708	40.5805	42.0647	41.8076	42.6007	52.7311	52.9914	53.1858	48.8487	51.1422	51.3468	52.487	53.7476	43.9417	45.484	44.9129	41.6761
FBgn0002440	l(3)mbn	lethal (3) malignant blood neoplasm	30.7939	26.458	31.5887	17.6171	17.121	33.5531	7.28429	5.53427	3.89828	16.0254	15.3366	24.0502	24.3803	29.2984	33.0889	25.0685	26.8833	22.2067	2.98202	3.01307	3.14665
FBgn0002441	l(3)mbt	lethal (3) malignant brain tumor	17.8664	18.1569	17.2182	16.6932	16.1215	17.7973	15.1383	16.6371	15.1389	16.7762	15.0275	16.5221	14.0127	15.7299	16.3303	16.717	19.1953	14.5398	15.1696	15.6329	14.0188
FBgn0002466	sti	sticky	2.57258	1.69251	1.96111	1.42344	1.24063	1.19001	1.06353	1.47257	1.20239	2.3502	2.05341	1.40811	1.93572	1.91824	2.39053	1.5806	1.61858	1.74291	1.12159	1.68588	1.53307
FBgn0002521	pho	pleiohomeotic	31.8798	28.0322	29.3039	32.4587	32.2603	29.9398	32.5669	33.8195	35.1706	27.1219	29.8285	34.0868	27.4253	28.5215	29.3499	28.598	29.4633	26.7942	36.602	35.2848	34.4062
FBgn0002522	lab	labial	5.22752	5.0094	6.01751	7.30579	8.12636	6.82597	7.16083	6.55587	7.90006	4.11128	4.77564	4.17438	4.4636	4.40464	4.68744	4.33696	4.97811	4.13754	9.08898	8.8775	8.03084
FBgn0002524	lace	lace	65.4869	68.2914	69.0864	59.9609	50.8052	64.6116	56.5606	50.6325	49.7202	58.4601	57.9037	66.8123	55.1243	60.9247	56.572	59.6256	64.5652	56.8112	46.965	45.8584	43.6285
FBgn0002525	Lam	Lamin	110.396	107.639	104.667	85.5979	88.0095	95.8265	77.8883	81.0211	78.482	114.211	113.16	124.493	102.742	106.329	102.281	109.976	113.8	98.3367	83.6049	83.9124	79.7513
FBgn0002526	LanA	Laminin A	171.981	202.293	182.437	108.863	100.137	118.126	93.2483	106.095	90.2189	186.774	182.694	181.105	187.203	203.307	175.234	190.656	198.221	158.904	90.9448	93.2204	75.1362
FBgn0002531	Lcp1	Larval cuticle protein 1	0.1699	0.175796	0.0811823	0	0	0	0.0979935	0.101354	0.0903797	0	0	0.169349	0.269711	0.0862855	0.499622	0.638447	0.0818269	0.244836	0.183066	0.175107	0
FBgn0002533	Lcp2	Larval cuticle protein 2	0.292789	0.70688	0	0.118255	0	0.100131	0.112582	0	0	0.201629	0.0923065	0.38912	0.413149	0.0991306	0.0956665	0.104784	0.188016	0.0937614	0.105159	0.201174	0.0949218
FBgn0002534	Lcp3	Larval cuticle protein 3	2.72654	3.59057	2.01343	152.271	207.098	60.6515	169.554	171.967	86.7608	4.48071	3.86815	7.90606	4.98411	4.40588	4.25192	12.1086	43.6922	16.9071	83.3275	79.3216	100.167
FBgn0002535	Lcp4	Larval cuticle protein 4	217.612	217.126	230.558	182.428	218.635	225.724	149.693	168.318	105.734	165.67	177.079	217.248	224.861	194.695	230.329	237.687	242.731	235.18	132.685	136.806	145.877
FBgn0002542	lds	lodestar	11.4143	12.5502	12.299	6.00249	5.54528	7.23077	4.7719	4.56992	4.86298	11.9753	11.327	12.2427	11.134	11.3603	10.2374	10.5278	13.0362	9.7392	4.81497	4.68459	4.54492
FBgn0002543	robo2	roundabout 2	5.3939	5.0833	5.40544	8.74368	9.2291	6.67067	9.87128	10.9055	10.1124	5.90305	5.91504	5.40548	5.77014	5.2862	4.41556	5.47814	7.09129	5.26599	10.8384	10.863	9.86832
FBgn0002552	lin	lines	15.2272	14.4746	13.771	16.6204	16.009	12.6251	15.4802	14.2681	16.1478	14.1691	13.6993	13.8698	13.8878	13.9325	12.6447	14.674	14.2381	11.941	19.7153	18.5264	16.5197
FBgn0002561	l(1)sc	lethal of scute	0.164944	0.0853338	0.0788142	0.299789	0.202369	0	0.285405	0.196794	0.350973	0.0851913	0.078002	0	0.087281	0.167537	0	0.0885462	0.15888	0.158463	0.444314	0.0849994	0.240636
FBgn0002562	Lsp1alpha	Larval serum protein 1 alpha	0.0344654	0	0.0329368	0	0.0845711	0.0353604	0	0	0	0	0	0.0687074	0.109425	0.0350073	0	0.0740078	0.0331983	0.0331112	0.0371362	0	0.033521
FBgn0002563	Lsp1beta	Larval serum protein 1 beta	0	0	0	0.0797547	0	0	0.0759281	0.0785315	0.0700286	0.0339959	0	0	0	0	0.03226	0.0353347	0.0634017	0	0.0709222	0	0
FBgn0002564	Lsp1gamma	Larval serum protein 1 gamma	0	0	0	0	0	0	0	0	0	0	0	0	0	0	0	0	0	0	0	0	0
FBgn0002565	Lsp2	Larval serum protein 2	0	0	0	0.0442563	0.0448121	0	0	0.0435775	0.0388593	0	0	0.0364063	0	0	0	0	0	0	0	0	0.0355238
FBgn0002566	lt	light	16.8539	16.6889	15.6071	23.0763	22.4356	20.9401	22.5718	23.768	23.167	16.7655	17.0881	19.5544	18.7999	18.7965	18.2388	18.4933	19.4162	16.5803	27.5668	25.3608	26.1781
FBgn0002567	ltd	lightoid	19.2427	20.7362	20.19	27.399	28.9127	24.4278	28.9997	27.5078	29.8127	20.8161	20.9674	19.9537	19.8721	20.4009	17.7322	18.4226	21.6743	18.2736	31.9846	31.4166	28.9787
FBgn0002569	Mal-A2	Maltase A2	14.3973	18.3452	14.8204	35.4282	24.8604	29.5878	31.5242	25.66	34.9844	34.0587	30.6381	24.9807	44.2525	53.981	48.6971	41.8884	33.7283	37.9087	26.6688	26.3795	26.2335
FBgn0002570	Mal-A1	Maltase A1	10.9498	22.2493	19.2237	5.82334	5.47095	26.2807	6.00117	9.28084	23.5101	59.0107	61.3879	55.0652	63.3946	52.0867	65.0308	31.545	25.9146	36.6041	6.67323	5.10648	6.55366
FBgn0002571	Mal-A3	Maltase A3	101.812	119.322	101.294	231.521	185.824	189.52	262.739	198.865	339.437	228.144	212.705	166.34	346.45	368.088	368.861	294.49	217.5	263.123	239.443	244.617	232.359
FBgn0002573	sens	senseless	1.84561	1.52772	1.30518	1.07342	0.860462	1.17399	1.14966	1.45331	1.57086	1.14388	1.08226	1.17736	1.28913	1.31224	0.723646	1.30782	1.20887	1.06385	1.35227	1.21739	1.32832
FBgn0002576	lz	lozenge	0.365226	0.296921	0.149583	0.410927	0.448095	0.240885	0.150466	0.31125	0.194285	0.377269	0.296084	0.286033	0.358914	0.397466	0.281289	0.448144	0.552827	0.225563	0.281091	0.295758	0.329845
FBgn0002577	m	miniature	3.82612	2.8592	2.84388	0.128779	0.32599	0.327123	0.1226	0.158504	0.169611	10.2649	7.79034	2.93974	6.10196	5.45157	1.74501	3.50885	3.40393	2.73131	0.257663	0.164307	0.0516843
FBgn0002578	Kaz-m1	Kazal-type protease inhibitor m1	73.2794	72.6379	65.8205	426.597	409.299	290.222	572.008	579.212	667.514	90.7691	92.3433	100.598	101.644	88.1752	91.6476	111.606	152.926	109.5	462.77	517.356	513.66
FBgn0002579	RpL36	Ribosomal protein L36	3156.22	3152.35	3209.83	3695.69	4001.32	3751.27	3850.48	3813.98	4028.09	3322.28	3174.38	3221.58	3234.19	3082.47	3211.33	3300.05	3215.37	3540.02	4191.18	4211.08	4494.16
FBgn0002590	RpS5a	Ribosomal protein S5a	2741.7	2823.53	2816.91	2956.34	2992.82	2983	2850.86	2815.9	2950.13	2743.64	2747.44	2712.71	2782.47	2718.57	2726.13	2725.53	2750.05	2847.81	3077.45	3059.51	3178.08
FBgn0002592	E(spl)m2-BFM	Enhancer of split m2, Bearded family member	4.72684	4.59741	4.87857	1.71823	3.47961	3.29772	2.2901	2.14304	2.21274	3.02727	3.66593	4.42883	4.40217	4.41706	3.79937	4.36449	3.36927	3.36042	2.64843	2.63072	3.03423
FBgn0002593	RpLP1	Ribosomal protein LP1	4498.38	4506.99	4576.82	5347.54	5493.76	5270.13	5345.08	5287.45	5553.8	4436.79	4424.59	4620.59	4573.05	4412.83	4480.79	4565.86	4575.14	4793.55	5817.47	5852.18	6169.22
FBgn0002607	RpL19	Ribosomal protein L19	2812.47	2815.21	2845.72	3035.53	3113.45	3029.13	3066.25	3015.46	3163.1	2773.57	2781.25	2835.82	2768.79	2734.4	2770.34	2826.56	2763.82	2762.82	3266.06	3284.31	3298.59
FBgn0002609	E(spl)m3-HLH	Enhancer of split m3, helix-loop-helix	8.7352	8.39273	9.40782	8.73622	10.377	11.0247	6.63765	7.85781	6.04817	7.16129	6.49138	8.36138	8.65761	8.59086	9.58182	8.63424	8.88151	10.1236	9.4868	9.64597	11.7998
FBgn0002622	RpS3	Ribosomal protein S3	3151.82	3166.26	3218.14	3467.97	3671.7	3578.16	3546.14	3562.83	3784.67	3192.4	3241.39	3201.22	3245.35	3087.82	3171.29	3199.72	3238.16	3466.85	4091.6	4034.53	4328.02
FBgn0002626	RpL32	Ribosomal protein L32	2809.62	2781.29	2813.62	3124.66	3393.85	3356.48	3348.54	3344.56	3471.93	2804.35	2813.64	2849.12	2857.02	2750.24	2740.48	2823.27	2780.45	2889.77	3667.11	3798.19	3793.52
FBgn0002629	E(spl)m4-BFM	Enhancer of split m4, Bearded family member	0.476794	0.616674	0.56956	1.44431	0.438733	1.83441	0.275002	0.426646	1.39499	0.615645	0.789166	0.237624	0.756895	0.847508	0.934733	1.1518	1.03335	0.114515	0.770613	0.491406	0.347797
FBgn0002631	E(spl)m5-HLH	Enhancer of split m5, helix-loop-helix	0.102576	0.21227	0	0	0	0	0.118326	0	0	0	0.194032	0.408973	0	0.208376	0	0.330392	0.0988045	0.0985451	0	0	0
FBgn0002632	E(spl)m6-BFM	Enhancer of split m6, Bearded family member	0.795705	0.411659	0.0760415	0.385656	1.1715	0.571457	0.826093	0.664547	0.846564	0.493166	0.301031	0.158625	0.336842	0.0808215	0.233992	0.598018	0.613162	0.152888	0.51442	0.410046	0.696511
FBgn0002633	E(spl)m7-HLH	Enhancer of split m7, helix-loop-helix	0.09213	0.190654	0.176088	0	0.226068	0	0.106276	0.10992	0.294056	0.190336	0.174273	0.0918315	0.292507	0.280735	0.180617	0.296747	0.088743	0.35404	0.297808	0.474768	0.358422
FBgn0002638	Rcc1	Regulator of chromosome condensation 1 ortholog (H. sapiens)	113.004	116.252	120.97	31.4731	29.7563	59.0679	22.5936	23.9616	21.4893	95.3516	90.5249	105.812	82.3872	86.6096	90.4452	95.0816	91.899	84.7117	21.6811	21.4482	20.9843
FBgn0002641	mal	maroon-like	13.9274	14.3524	14.1988	13.3228	11.7606	13.0453	11.6754	11.8066	12.8379	15.9593	15.6257	15.203	15.9629	15.1773	17.825	15.2559	14.2029	14.5177	13.5789	11.4485	11.7634
FBgn0002643	mam	mastermind	11.4352	11.357	10.0604	19.6157	19.2988	15.9812	19.3805	20.97	21.3042	11.4751	11.0277	11.6828	11.8321	11.4285	10.3792	11.3246	12.9505	9.74127	21.9608	21.5737	18.3744
FBgn0002645	Map205	Microtubule-associated protein 205	49.4257	48.4003	47.5768	43.5699	40.739	40.9604	38.148	41.3484	39.5461	50.3908	50.2568	50.414	50.9618	52.8474	47.7151	49.869	51.2842	43.1134	44.0654	42.3656	38.3203
FBgn0002673	twe	twine	0.722557	0.668932	1.05394	0.599032	0.513239	0.546236	1.05284	0.408354	0.52598	0.824948	0.75533	0.568591	0.241481	0.579408	0.70827	0.530794	0.695993	0.51149	0.409763	0.82309	0.850706
FBgn0002707	mei-9	meiotic 9	7.32605	6.5938	7.00113	3.86081	4.37103	5.14814	3.15463	3.53219	3.01629	6.94562	6.6205	6.9772	6.42564	7.008	5.77939	6.84203	7.32255	6.00174	3.73061	3.07712	3.12342
FBgn0002709	mei-218	meiotic 218	0.229405	0.178024	0.137019	0.0868643	0.105546	0.161812	0.148854	0.256596	0.122034	0.177727	0.18985	0.114331	0.0758695	0.101943	0.126489	0.138545	0.248593	0.12397	0.169938	0.206881	0.0836696
FBgn0002715	mei-S332	meiotic from via Salaria 332	3.13437	2.36364	2.63997	1.86674	2.41162	2.18018	2.51256	2.28179	2.26082	2.63408	2.2108	3.33602	2.4738	2.37424	2.60372	3.4793	2.76328	2.60291	2.7476	3.28518	2.58346
FBgn0002716	mei-W68	meiotic W68	0.826046	0.651208	0.714228	0.571945	0.820432	0.726425	0.544503	0.516242	0.836994	0.528223	0.595257	0.588121	0.416293	0.559355	0.694039	0.717956	0.378894	0.604639	0.678139	0.567574	0.497349
FBgn0002719	Men	Malic enzyme	342.492	355.168	331.183	435.924	472.344	418.419	364.117	418.528	349.697	331.622	333.838	358.308	306.647	342.047	319.506	282.305	319.156	292.079	387.171	376.253	362.676
FBgn0002723	Met	Methoprene-tolerant	8.42838	7.48816	7.22192	15.6204	14.0277	10.4898	16.0606	18.1388	18.4261	8.74303	7.92111	8.29472	7.96012	8.75955	7.79112	7.78914	8.68373	7.15765	17.7798	18.6929	16.1527
FBgn0002732	E(spl)malpha-BFM	Enhancer of split malpha, Bearded family member	1.2045	0.415434	0.511593	0.81082	0.492602	0.549237	1.08068	0.47903	1.28149	0.691234	0.6329	0.533601	0.283276	1.0875	0.131188	0.718456	0.902395	0.385726	0.57682	0.689677	0.650832
FBgn0002733	E(spl)mbeta-HLH	Enhancer of split mbeta, helix-loop-helix	15.7262	19.3348	20.775	20.176	25.0827	22.8731	14.9395	16.9969	16.7313	15.958	17.4986	19.2713	18.1117	21.3292	19.3144	21.2545	17.9103	19.8185	22.9253	21.5473	25.8219
FBgn0002734	E(spl)mdelta-HLH	Enhancer of split mdelta, helix-loop-helix	0.357243	0	0.256049	0	0.109575	0.18326	0	0.213113	0.0950191	0.0922555	0.08447	0.267064	0	0.272144	0.0875447	0.0958887	0.172054	0.0858014	0.192463	0.276143	0.0868633
FBgn0002735	E(spl)mgamma-HLH	Enhancer of split mgamma, helix-loop-helix	0.893793	0.924808	1.23378	0.601662	1.09659	1.32456	1.14559	0.710921	0.739605	1.12843	1.22106	0.692919	0.945912	1.21046	1.36285	1.91925	1.53055	1.33571	0.963054	0.716477	0.482945
FBgn0002736	mago	mago nashi	109.665	118.478	121.184	38.5618	33.008	60.7586	29.2368	30.7286	32.1139	99.1316	109.462	120.429	103.039	101.558	103.798	103.828	91.333	104.489	27.1325	23.924	26.8046
FBgn0002772	Mlc1	Myosin alkali light chain 1	2572.43	2475.13	2372.98	2550.01	2711.8	2613.5	2811.24	2793.65	2704.45	2593.74	2520.02	2453.57	2491.39	2474.51	2441.54	2587.55	2605.12	2528.15	3075.25	2858.72	2899.83
FBgn0002773	Mlc2	Myosin light chain 2	4077.72	3808.61	3696.87	4259.03	4436.29	4216.9	4447.44	4489.02	4404.12	3974.45	3879.5	3851.09	3826.71	3880.21	3771.15	4006.72	4199.91	4013.08	5148.58	4821.95	4806.53
FBgn0002774	mle	maleless	24.4065	24.6281	24.9075	25.4393	24.9217	25.6803	27.0071	26.0957	27.522	23.8218	23.139	26.2316	23.6016	23.2854	23.9812	23.6925	25.5372	22.3051	30.2257	28.8111	28.781
FBgn0002775	msl-3	male-specific lethal 3	15.9359	15.586	14.7902	17.4729	18.5938	16.067	18.9125	21.0952	23.2085	15.4177	14.2469	14.7856	13.706	13.7141	12.8297	13.8553	14.4653	13.5449	22.1191	22.1041	23.1371
FBgn0002778	mnd	minidiscs	70.6077	71.0724	70.2608	43.2291	42.5949	49.5823	36.4	39.4711	30.8498	65.1541	67.6546	72.3624	55.6583	58.8685	60.7822	69.2079	72.2562	59.367	35.4551	34.5363	31.3469
FBgn0002780	mod	modulo	639.315	669.072	731.406	189.144	179.288	378.59	168.888	162.644	164.352	529.632	524.371	669.537	413.258	442.634	456.676	556.393	532.057	444.503	159.672	145.676	141.396
FBgn0002781	mod(mdg4)	modifier of mdg4	13.0757	13.1423	13.2212	9.72899	11.1695	11.5231	11.0012	11.8759	12.0176	12.9271	12.5035	13.3797	12.0335	11.5818	11.5648	12.4203	12.8113	11.6581	12.2804	11.7079	12.2235
FBgn0002783	mor	moira	54.1058	51.1418	50.903	35.0914	34.1944	39.594	34.0104	35.312	35.9111	54.5994	51.4311	51.2136	51.8521	51.7264	48.5384	52.6525	49.8631	46.1534	35.0232	35.9118	31.3928
FBgn0002787	Rpn8	Regulatory particle non-ATPase 8	177.105	171.519	181.948	60.6789	65.0637	94.2751	66.8959	67.0759	64.3999	169.402	173.873	179.945	184.245	170.532	172.098	172.967	148.75	171.564	57.4587	58.5516	62.2036
FBgn0002789	Mp20	Muscle protein 20	2672.73	2430.53	2345.34	2013.22	2171.17	2286.06	2395.73	2462.27	2438.24	2488.19	2488.25	2440.81	3036.24	2662.41	2887.15	2679.52	2645.71	2815.9	2150.89	1936.49	2268.59
FBgn0002791	mr	morula	13.1016	14.1058	12.5543	13.8584	11.2955	11.7343	11.7638	12.7164	12.6204	13.6799	11.1858	12.6003	12.1792	14.7102	13.9532	13.5343	11.3238	13.4032	12.8196	12.9192	14.5678
FBgn0002838	ms(3)K81	male sterile (3) K81	0	0	0	0.154181	0	0	0	0	0.135379	0	0	0	0	0	0	0	0	0	0.137106	0	0
FBgn0002842	sa	spermatocyte arrest	0.0946357	0.0979196	0.0904384	0.114668	0	0	0	0	0.402738	0	0	0	0	0.0961235	0.0927645	0.203212	0	0	0	0.195072	0.0920424
FBgn0002855	Acp26Aa	Accessory gland protein 26Aa	0	0	0	0	0	0	0	0	0	0	0	0	0	0	0	0	0	0	0	0	0
FBgn0002856	Acp26Ab	Accessory gland protein 26Ab	0	0	0	0	0	0	0	0	0.381962	0	0	0	0.189975	0	0	0	0.345816	0	0	0	0
FBgn0002862	Mst87F	Male-specific RNA 87F	0	0	0	0	0	0	0	0	0	0	0	0	0	0	0	0	0	0	0	0	0
FBgn0002863	Acp95EF	Accessory gland protein 95EF	0	0	0	0	0	0	0	0	0	0	0	0	0.394022	0	0	0	0	0	0	0	0.362109
FBgn0002865	Mst98Ca	Male-specific RNA 98Ca	0	0	0	0	0	0	0	0	0	0	0	0	0	0	0	0	0	0	0	0	0
FBgn0002868	MtnA	Metallothionein A	713.563	602.054	768.992	1676.6	1152.65	623.227	3385.84	2057.98	1056.74	803.845	678.189	610.251	874.857	527.34	818.036	1318.26	933.703	905.052	988.612	768.6	805.76
FBgn0002869	MtnB	Metallothionein B	36.2506	31.8983	46.6346	49.1801	7.79278	102.993	228.741	46.3927	8.57059	36.6458	15.5312	43.0818	88.5334	30.2117	73.6493	115.265	66.8514	72.778	18.5284	5.74794	18.9847
FBgn0002872	mu2	mutator 2	5.47181	5.84359	6.25816	3.9674	4.34076	4.05824	3.95449	4.19496	4.06807	5.58414	5.57014	6.1112	5.3025	6.20514	5.04051	5.66249	5.75749	4.77124	3.81217	3.41994	3.4838
FBgn0002873	mud	mushroom body defect	2.06473	1.48389	1.57464	1.61446	1.85935	1.41919	1.90071	1.89307	1.81796	1.6285	1.80852	1.34837	1.52851	1.28104	1.45561	1.74723	1.66551	1.41686	1.75348	1.72966	1.74106
FBgn0002878	mus101	mutagen-sensitive 101	4.81351	4.86517	6.12745	2.58969	2.62222	3.5275	2.25105	1.70737	2.3332	4.30031	3.95498	4.52004	4.4648	4.24736	4.40864	4.29007	4.92297	3.9459	1.76221	1.62814	1.8618
FBgn0002887	mus201	mutagen-sensitive 201	6.20705	6.39874	5.23133	4.66244	5.00201	4.84079	4.80863	5.35608	4.80053	5.77291	5.63233	5.73033	5.64788	5.30426	5.54548	5.36088	5.84648	5.01697	5.89831	5.57106	4.90085
FBgn0002891	mus205	mutagen-sensitive 205	3.06934	3.25906	3.17657	2.71215	2.69688	2.31021	2.53564	2.81447	2.83772	3.29515	3.70161	3.6205	3.4469	3.82551	3.84949	3.71272	4.04097	3.15476	2.72951	3.32917	2.89398
FBgn0002899	mus301	mutagen-sensitive 301	4.78715	6.34463	5.80849	1.62935	1.28686	3.78017	1.27196	0.93053	0.74394	5.61174	5.21447	5.22735	4.86706	5.8185	4.32342	5.51511	5.56965	4.54737	0.521607	0.720676	0.340043
FBgn0002901	mus304	mutagen-sensitive 304	4.14448	5.01963	5.03526	3.11428	2.64097	3.42805	1.8901	2.03157	1.87997	4.91169	4.40603	4.35521	4.04614	4.34017	4.1885	3.34592	3.62075	4.16682	2.31936	2.61588	2.43729
FBgn0002905	mus308	mutagen-sensitive 308	3.04391	3.28077	3.01664	1.10989	0.691586	1.48918	1.00787	1.22737	0.974538	2.2272	2.78563	2.55646	2.44588	2.13274	2.63838	2.78394	2.76911	2.45046	0.895867	1.01668	0.95942
FBgn0002906	Blm	Bloom syndrome helicase ortholog	5.7792	5.41488	5.82871	4.81282	4.6885	5.50437	3.84359	4.60425	4.44621	6.59201	5.59059	6.75494	4.48255	5.00962	4.59468	5.49746	6.50963	4.75637	4.38124	5.16084	4.66877
FBgn0002909	mus312	mutagen-sensitive 312	0	0	0	0	0	0	0	0	0	0	0	0	0	0	0	0	0	0	0	0	0
FBgn0002914	Myb	Myb oncogene-like	47.5842	49.5231	46.3596	67.728	72.4454	51.9582	73.6031	78.7442	86.9511	48.5467	49.3595	48.4463	45.4211	47.1396	43.5842	47.5724	48.2158	42.271	90.4576	93.4354	86.4899
FBgn0002917	na	narrow abdomen	7.5709	7.16794	7.42176	16.7044	17.7599	13.5548	18.4474	20.0531	19.7276	8.46137	8.39926	8.57698	8.01238	7.61991	7.18472	7.82016	10.1476	6.71053	20.8953	20.0934	18.7047
FBgn0002921	Atpalpha	Na pump alpha subunit	327.107	323.393	311.667	409.215	442.403	387.972	436.357	456.748	431.862	333.793	325.953	334.254	338.097	331.589	325.79	332.674	376.892	289.077	450.112	446.065	403.119
FBgn0002922	nau	nautilus	1.9488	1.64981	1.80594	1.71733	2.46344	1.33294	2.86113	3.87518	4.20956	2.37907	1.95489	2.2368	1.56246	2.09941	1.50506	2.21915	2.16158	1.47509	2.92702	3.22582	2.58464
FBgn0002924	ncd	non-claret disjunctional	5.2886	6.12602	6.45265	5.19902	5.14189	5.22118	4.06709	3.57159	4.38807	5.84093	5.63114	5.13885	5.49139	4.72984	6.48819	5.85668	7.08058	5.46426	3.97815	5.38212	4.75548
FBgn0002926	ndl	nudel	0.0329787	0.0568719	0.0210107	0.133199	0.0944103	0.101505	0.0507233	0.170503	0.10526	0.0794877	0.0623826	0.0328719	0.0465357	0.0223315	0.0431022	0.0118026	0.0317663	0.0528049	0.106603	0.124628	0.106917
FBgn0002930	nec	necrotic	22.2163	24.6496	24.8312	20.1389	19.6441	19.8943	23.0072	21.6147	20.8659	20.7741	21.9029	21.3711	25.5052	23.9724	26.0129	25.4586	24.6014	23.4723	22.4455	24.1533	22.0386
FBgn0002931	net	net	1.62646	2.06155	1.98176	2.31563	4.14066	2.04415	2.39214	2.42565	2.81193	2.05811	1.96134	1.74278	1.16188	1.69333	1.39501	1.26603	2.07583	1.40629	3.68024	3.77168	3.40106
FBgn0002932	neur	neuralized	7.36959	7.90774	7.02267	7.88653	7.3931	7.81945	6.78154	7.71547	8.42142	6.37636	7.54604	7.80612	7.28826	7.74136	7.4091	7.30374	7.68515	7.05985	7.82756	7.16266	6.59587
FBgn0002933	ng1	new glue 1	1.38389	0.536967	1.32251	4.40168	3.18354	4.082	2.39457	2.06389	0.920214	0	0.16361	0.344851	0.366146	0.527117	0.169566	0	0.333253	0.332378	2.0503	2.13945	2.1872
FBgn0002936	ninaA	neither inactivation nor afterpotential A	0.727097	0.644853	0.496321	2.64303	1.78415	2.0248	1.67748	2.35464	2.87326	0.965664	1.08065	1.24241	0.769496	0.738528	1.11999	1.00369	1.40073	1.69642	2.46224	2.89047	2.92972
FBgn0002937	ninaB	neither inactivation nor afterpotential B	0.16723	0.25955	0.439487	0.81052	0.461643	0.686292	0.916312	0.598566	0.578238	0.345489	0.316333	0.625082	0.221228	0.552044	0.491772	0.493756	0.523518	0.321319	0.405426	0.344711	0.569268
FBgn0002938	ninaC	neither inactivation nor afterpotential C	0.283506	0.310599	0.239058	0.767865	0.879812	0.684395	1.01958	0.974955	1.10005	0.292854	0.299686	0.365701	0.211791	0.287963	0.2779	0.393912	0.385529	0.464624	1.04221	0.928147	0.843431
FBgn0002939	ninaD	neither inactivation nor afterpotential D	0.151798	0.157066	0.241776	0	0.0620803	0.207653	0.116737	0	0.0538335	0.47041	0.239285	0.100871	0.1071	0.205579	0.595187	0.108652	0.194957	0.291667	0	0	0
FBgn0002940	ninaE	neither inactivation nor afterpotential E	0.170916	0.0589491	0.0544453	0.069032	0.209697	0.175355	0.19716	0.0679732	0.181841	0.0588507	0.161653	0	0.120589	0.115736	0.167537	0	0.0548776	0.109467	0.306935	0.0587181	0.443287
FBgn0002941	slou	slouch	2.03307	2.55941	1.91052	4.26995	4.36515	3.92838	5.19861	5.33643	5.3715	2.31012	2.17926	2.12781	2.51023	2.13387	2.19216	2.21919	2.48055	2.11595	5.18446	5.51783	5.00931
FBgn0002945	nkd	naked cuticle	12.0283	11.6505	11.0337	18.7541	19.4721	14.5411	19.8954	20.4283	22.2286	11.6495	10.4974	12.4525	10.895	10.7833	10.6868	11.7437	12.9117	9.44375	24.5536	22.2335	21.833
FBgn0002948	nod	no distributive disjunction	2.40125	2.25523	2.22414	1.16382	1.76765	2.04669	1.78981	1.67488	1.96518	3.12915	2.90002	2.31982	1.79844	2.06377	2.10029	1.9435	2.27739	2.6973	1.75142	1.56105	2.04801
FBgn0002962	nos	nanos	2.04129	1.59406	1.28824	3.82676	5.76498	4.26763	3.95416	4.68711	3.85181	2.18817	2.87777	1.574	1.63043	1.40834	2.1897	1.86083	2.74533	2.14609	5.56094	5.35887	6.25575
FBgn0002973	numb	numb	21.6609	20.8131	20.2957	31.754	30.9787	26.9815	30.8461	31.7062	33.2074	24.9606	26.9968	25.8282	25.1638	26.5251	24.4617	23.8491	24.1441	24.4873	33.8095	34.7864	32.2365
FBgn0002985	odd	odd skipped	4.89557	5.62385	5.1205	7.14627	6.85766	6.60465	6.75892	6.53076	7.17704	5.61446	6.05211	5.95555	4.97706	4.81592	4.53427	5.50447	5.01264	5.40684	7.93317	7.38963	5.84867
FBgn0002989	okr	okra	4.99826	4.58623	4.32596	3.23764	3.27831	3.80573	3.22735	3.60055	3.5786	4.18891	4.90575	4.9194	4.12532	4.66175	5.02269	4.42137	5.02647	4.56026	4.13234	4.53586	4.46383
FBgn0003002	opa	odd paired	3.60163	3.15329	2.73586	4.62512	6.15615	4.61105	5.64605	5.61927	5.14186	3.33881	3.31908	2.82287	3.32297	2.93911	3.53042	3.56945	4.06225	2.89821	5.97035	5.80596	5.41907
FBgn0003008	or	orange	24.844	25.2511	22.1663	18.7811	14.5662	19.0605	16.6119	17.8372	21.052	26.0038	24.8491	25.4209	24.3149	25.6812	23.2752	22.1888	20.5422	23.6566	20.4915	18.5809	16.9998
FBgn0003009	ord	orientation disruptor	0.46218	0.26302	0.220841	0.756019	0.623752	0.663854	0.799717	0.578996	0.590065	0.310323	0.415273	0.276409	0.317935	0.211251	0.430389	0.446599	0.37841	0.44402	0.722093	0.833602	0.921506
FBgn0003011	ort	ora transientless	0	0	0	0	0	0	0	0	0	0	0	0	0	0	0	0	0	0	0	0	0
FBgn0003015	osk	oskar	0.0304824	0.0315402	0.0582609	0	0.0373988	0.0312739	0	0.109105	0.0324307	0.0314875	0.0864907	0.0303836	0.0322599	0	0.0597593	0	0.0587235	0.0292846	0.164223	0	0.0889413
FBgn0003016	osp	outspread	12.9906	11.363	10.659	20.7044	20.3645	17.8836	18.9793	20.8126	21.5961	13.1869	12.624	12.2504	12.6292	13.8928	11.6715	12.8265	15.1735	10.8932	22.2418	22.3236	18.907
FBgn0003023	otu	ovarian tumor	0.0793611	0.191602	0.126402	0.448748	0.908768	0.298547	0.610311	0.473428	0.422168	0.27326	0.200159	0.342784	0.0559926	0.107478	0.259306	0.170413	0.280293	0.0762428	0.62708	0.436231	0.43739
FBgn0003028	ovo	ovo	15.588	14.029	13.5063	7.3625	7.96497	6.5351	6.85412	7.76012	6.33458	13.6899	14.8935	13.0637	13.6634	15.4357	11.7445	14.0715	9.50358	11.863	8.85247	7.33354	6.94428
FBgn0003034	SP	Sex Peptide	0	0	0	0	0	0	0	0	0	0	0	0	0	0	0	0	0	0	0	0	0
FBgn0003041	pbl	pebble	7.91882	7.95071	6.77495	9.7847	9.52357	8.01206	11.4094	10.2321	14.136	6.49868	7.77085	7.36278	6.4759	6.37424	6.70375	7.19147	7.52217	6.17935	12.3771	10.1938	10.9287
FBgn0003042	Pc	Polycomb	6.83499	7.03415	6.39138	8.63803	10.6401	8.40743	9.87677	9.03166	10.986	7.13628	6.67306	7.47214	7.23355	6.94244	6.988	7.65403	7.36242	6.14278	11.3241	11.8923	10.9365
FBgn0003044	Pcl	Polycomblike	18.7588	20.3493	20.5695	14.403	13.4192	15.9007	11.7837	14.1082	12.405	18.077	18.2886	19.6237	17.3629	17.3978	17.4169	18.5674	19.3016	14.572	13.8308	12.719	12.0829
FBgn0003046	Pcp	Pupal cuticle protein	4.28418	4.43284	3.97375	2.7482	4.63786	4.78326	3.48846	2.40538	3.48553	4.5556	3.9328	6.53103	5.60082	3.58361	4.44649	4.87029	4.0053	3.63162	2.71539	4.80507	4.16678
FBgn0003048	pcx	pecanex	7.30851	8.58946	7.5979	8.12289	7.36394	6.40303	7.29397	7.45499	7.14819	7.88109	8.08446	7.50805	7.88479	7.67363	7.24449	7.67047	8.0753	6.55516	7.85072	8.53272	6.45477
FBgn0003053	peb	pebbled	15.6618	16.7333	15.6523	24.0564	21.0938	18.4121	22.5517	23.0496	23.8503	18.1237	18.0192	16.6768	16.1379	19.6845	16.4717	17.4546	16.3617	16.5756	24.639	24.6072	20.7278
FBgn0003057	CG10598	-	407.731	375.594	361.653	127.114	119.758	208.101	69.3518	72.3605	53.6122	407.411	399.685	314.597	380.919	384.816	352.969	316.953	267.243	350.664	50.7069	47.0309	53.3818
FBgn0003060	CG9757	-	58.897	92.4012	37.9973	677.703	829.953	605.136	950.183	891.056	960.734	21.7439	20.6128	30.2008	90.4592	105.824	127.136	44.858	148.076	130.018	1079.18	1063.27	1135.63
FBgn0003062	Fib	Fibrillarin	469.039	471.607	519.411	167.179	162.962	323.324	137.541	143.321	129.118	416.222	383.174	459.787	296.831	315.982	337.102	430.991	410.801	395.017	133.28	121.048	126.381
FBgn0003065	CG2150	-	0	0.0800095	0.147793	0	0.569228	0.238003	0.624395	0.184515	0.329075	0.958511	0.585081	0.154151	0.245506	0.157084	0.0757973	0.664172	0.22345	0.371439	0.583229	0.079696	0.0752073
FBgn0003067	Pepck	Phosphoenolpyruvate carboxykinase	0	0	0	0	0	0	0	0	0	0	0	0	0	0	0	0	0	0	0	0	0
FBgn0003068	per	period	1.35897	0.971885	1.2796	2.17938	1.7654	2.09139	2.05176	2.50361	2.50895	1.3625	1.22861	1.43425	1.37477	1.15705	1.01867	1.0943	1.44376	0.959983	2.41176	2.57467	2.46853
FBgn0003071	Pfk	Phosphofructokinase	195.102	190.986	186.41	212.433	206.352	187.487	169.718	187.177	174.542	174.334	174.89	165.111	171.413	177.763	166.242	173.809	177.497	155.922	209.597	196.629	183.001
FBgn0003074	Pgi	Phosphoglucose isomerase	308.376	326.574	301.728	405.07	396.169	347.626	344.441	368.932	344.755	326.674	338.794	308.366	316.589	347.105	326.432	298.434	322.899	289.405	423.415	404.097	377.509
FBgn0003076	Pgm	phosphoglucose mutase	223.897	223.234	207.399	431.472	405.693	330.59	350.35	374.662	350.339	209.728	212.179	194.547	212.016	223.777	212.637	208.553	223.704	204.346	424.205	413.807	381.81
FBgn0003079	phl	pole hole	10.843	10.9988	11.1357	12.6736	14.1918	12.567	13.2205	14.0804	13.5985	11.1565	11.3836	11.6572	10.4382	11.2082	9.66804	12.2591	11.9012	10.0895	15.3098	13.8538	13.5086
FBgn0003082	phr	photorepair	31.842	29.9518	27.883	37.6915	38.7286	30.7832	36.8902	38.484	36.9081	29.0949	29.5512	32.4258	29.0792	28.609	29.0955	28.1687	30.6714	29.3548	40.6961	38.1691	40.801
FBgn0003086	Pig1	Pre-intermoult gene 1	49.4316	45.7202	40.7235	31.9336	36.6781	41.7022	40.0815	54.5965	31.6663	39.1427	55.8053	43.6516	42.1843	38.6221	36.6299	38.1502	49.5088	44.97	43.5139	33.5139	40.298
FBgn0003087	pim	pimples	3.33025	2.10577	2.82893	1.79342	2.15643	2.94218	2.34764	1.65554	2.65733	2.58004	3.14975	2.76621	3.52444	2.63091	3.08304	3.47621	4.09887	3.37714	3.88734	1.62081	3.05905
FBgn0003089	pip	pipe	46.6269	42.5794	41.6382	5.75522	4.90737	9.01818	4.62327	4.15641	4.23831	57.4524	59.4149	47.0867	47.8267	49.4404	42.2585	48.1563	33.4321	44.88	3.6494	3.78164	3.31766
FBgn0003090	pk	prickle	7.92365	6.92234	5.98347	9.74714	10.3137	7.78552	11.321	12.061	13.0232	10.9686	9.75132	8.0717	7.87489	7.85757	5.33569	7.70115	6.89623	6.72356	13.5794	13.0581	12.2835
FBgn0003091	Pkc53E	Protein C kinase 53E	6.03775	5.31752	5.99595	13.9249	15.4924	12.8419	14.6934	16.4009	16.6881	6.93706	6.79893	7.25953	6.85697	7.12543	5.91837	7.36258	8.53386	6.25486	16.7991	15.9713	15.7157
FBgn0003093	Pkc98E	Protein C kinase 98E	26.129	26.1761	23.7718	45.5242	47.9998	40.9268	52.3624	55.2985	55.9483	27.2496	25.0241	28.0284	27.1218	26.4442	24.6136	27.7337	30.4677	22.3165	58.8915	55.4103	50.9936
FBgn0003114	plu	plutonium	0	0	0.140356	0	0	0.150683	0.169421	0	0.312514	0	0	0	0	0	0	0	0	0	0	0.302741	0.142845
FBgn0003116	pn	prune	7.23553	7.71521	6.6507	6.69248	5.62452	6.46007	5.67052	6.32624	6.93408	7.47411	7.83591	9.46929	7.83281	6.84437	7.41731	7.41264	7.92716	6.89816	5.53472	5.7495	6.12402
FBgn0003117	pnr	pannier	1.95009	1.73871	1.34814	2.31261	2.36711	1.93688	1.86662	2.74742	2.31752	1.32864	1.62856	1.22003	1.75643	1.51717	1.34214	1.58143	1.5187	1.23569	2.68239	2.20229	1.99754
FBgn0003118	pnt	pointed	11.3404	10.9537	9.83422	19.2409	18.6662	14.8659	18.8976	19.4221	22.7462	9.78993	9.69092	10.8173	10.5151	11.3535	10.348	10.5406	11.8777	9.82946	21.2521	22.2025	21.3115
FBgn0003124	polo	polo	5.40401	5.12034	5.19335	2.86932	2.97985	2.77217	2.9768	2.78909	2.22871	4.51594	4.68041	3.44978	4.01624	3.79294	4.96981	3.35736	2.54418	4.28751	2.84597	2.56578	3.48427
FBgn0003129	Poxm	Pox meso	2.39754	1.93351	2.25751	2.56328	2.89827	2.8577	3.66044	3.07082	3.78866	1.49324	2.30094	2.14376	2.64928	1.93386	2.45381	2.19557	2.4792	2.20171	3.72303	3.63384	3.42917
FBgn0003130	Poxn	Pox neuro	3.38625	3.99885	3.72851	2.45291	4.01911	3.05879	2.80226	3.33749	2.46706	3.76405	4.73445	3.92559	3.5058	3.51426	3.57185	4.03083	3.01358	3.67752	3.2124	3.22448	3.29346
FBgn0003132	Pp1-13C	Protein phosphatase 1 at 13C	0.143454	0	0.0456972	0.231761	0.0586678	0.0490597	0.0551602	0.0570515	0.0508744	0	0.0452263	0.0476631	0	0	0	0	0.0921201	0.0459391	0.154571	0.0492835	0.0465077
FBgn0003134	Pp1alpha-96A	Protein phosphatase 1alpha at 96A	52.4792	50.655	49.3706	59.6266	64.6633	57.0806	66.0966	66.917	69.9868	50.5413	52.4072	56.7197	51.1845	48.638	49.9221	50.6253	51.853	43.9458	73.5522	74.9441	70.1473
FBgn0003137	Ppn	Papilin	156.249	165.124	157.663	97.7233	94.1124	114.723	91.7551	91.6213	84.2226	154.802	147.637	149.894	162.552	161.479	139.426	154.344	157.636	131.286	76.4416	75.9223	64.7866
FBgn0003139	PpV	Protein phosphatase V	62.493	60.0229	59.4116	43.98	44.9962	49.9848	42.6175	42.7255	45.1677	61.0944	59.1059	63.2595	55.8478	55.7399	61.5221	56.5414	55.2529	53.4992	43.0669	44.1449	41.7636
FBgn0003140	PpY-55A	Protein phosphatase Y at 55A	0.0769972	0	0	0.093296	0.0944677	0	0	0	0	0	0	0	0.081487	0	0	0	0	0	0.165928	0.0793569	0
FBgn0003141	pr	purple	68.6337	71.5388	66.1537	42.6027	45.2067	51.2116	45.5191	48.5888	49.4279	71.5065	75.5998	68.2432	87.984	81.7026	77.6904	71.8783	68.6282	69.5011	41.9729	41.7123	40.675
FBgn0003145	prd	paired	0.0671404	0.173676	0.160407	0.284735	0.535434	0.206652	0.232348	0.48063	0.357159	0.208063	0.0635014	0.200768	0.106583	0.17049	0.0987193	0.108128	0.194016	0.258009	0.289373	0.242193	0.293853
FBgn0003149	Prm	Paramyosin	846.323	811.32	731.174	752.664	785.971	732.274	798.429	808.896	756.143	878.922	850.329	805.023	829.959	872.479	805.679	887.257	931.82	772.791	923.845	850.498	782.634
FBgn0003159	ptr	proximal to raf	26.7092	27.2881	25.6011	48.7967	45.775	37.3748	50.7593	47.6662	52.5736	27.8049	27.6544	28.2027	25.4196	30.7235	26.9972	27.9199	29.9997	24.229	52.33	55.0719	48.6061
FBgn0003162	Pu	Punch	34.8938	36.4962	36.8817	28.4245	30.9994	40.9758	31.3283	28.3898	24.8687	33.2216	35.11	40.0607	44.4922	43.4703	48.2563	39.8561	45.8	39.6619	20.2485	20.1481	20.8533
FBgn0003165	pum	pumilio	24.2551	22.6292	20.1235	32.0562	30.1819	23.3272	29.5716	32.516	32.6994	30.4176	29.2794	25.5371	24.2006	24.8	21.2123	25.5229	24.3532	19.9943	34.7444	34.7513	29.6913
FBgn0003169	put	punt	25.3402	25.2631	24.4749	30.3218	30.4537	26.5533	32.3258	30.7175	33.46	22.1702	24.3932	26.1794	22.6902	25.647	23.9552	24.8587	26.6236	22.85	35.393	36.6193	34.1182
FBgn0003174	pwn	pawn	22.7036	21.3002	17.8276	6.67926	6.38104	8.24366	6.03546	6.37245	5.83159	38.7974	35.7148	20.4415	25.8732	25.5279	15.8744	21.1491	17.7441	18.625	6.92948	6.54797	5.73996
FBgn0003175	px	plexus	13.2012	12.9624	12.6559	13.9655	15.1119	12.6802	14.5677	15.3384	16.7052	12.2015	11.6336	11.7989	12.3315	13.2206	11.5042	12.7905	12.9672	11.0971	16.6372	17.4237	15.558
FBgn0003187	qua	quail	6.87127	6.44317	5.7685	3.75817	3.57119	4.08785	4.70625	3.95672	3.95983	9.73488	9.25183	6.99169	7.42344	8.09404	6.29105	8.01775	6.48076	6.37207	4.31885	4.5737	3.73597
FBgn0003189	r	rudimentary	36.4121	38.9105	35.8892	37.5665	36.2626	42.3335	31.5315	32.6127	28.8655	34.321	34.6908	40.2045	28.4581	31.5813	32.7054	38.0171	45.9697	32.9079	32.7222	34.597	28.8452
FBgn0003204	ras	raspberry	101.583	108.244	116.657	66.3245	65.221	90.7483	64.8537	61.6163	63.677	95.1831	94.4355	109.404	77.0054	81.762	80.1735	99.4399	99.8556	82.4588	69.9316	69.2989	65.7027
FBgn0003205	Ras85D	Ras oncogene at 85D	63.8107	64.8776	62.6144	66.7926	63.6065	66.9847	64.8672	71.1708	67.0044	67.299	69.8792	75.8549	66.8471	66.5504	66.0818	66.5758	63.4231	64.7659	70.1496	66.433	67.3651
FBgn0003206	Ras64B	Ras oncogene at 64B	96.3356	88.1794	91.636	134.457	137.859	126.684	143.532	143.189	139.866	95.8778	92.4347	101.033	99.6481	103.069	104.011	107.328	108.125	99.3642	152.181	146.889	152.14
FBgn0003209	raw	raw	24.5001	23.4075	19.7039	45.9186	48.7326	33.546	48.0683	51.3535	51.5751	27.3595	26.4679	23.287	25.5466	25.4905	22.5645	25.7425	25.9298	24.5435	63.7303	64.1416	61.7932
FBgn0003210	rb	ruby	25.2637	23.7091	25.1491	19.7699	17.8042	19.5169	18.8647	19.0854	17.839	27.6112	26.65	24.0951	23.2953	26.8828	23.6954	25.5502	23.4114	20.7315	20.1932	19.5478	17.423
FBgn0003218	rdgB	retinal degeneration B	6.81389	6.13248	5.25406	17.6464	21.1929	13.1416	23.3555	25.1681	27.276	7.22989	6.71195	7.64686	7.3866	7.18835	6.31606	7.23203	9.23005	6.06854	28.7479	28.111	25.5037
FBgn0003227	rec	recombination-defective	1.00743	0.861105	0.669739	0.663416	0.779227	0.71902	0.833692	0.783889	0.93202	0.904913	0.994256	1.06966	0.857577	0.511635	0.944576	0.870008	0.99149	0.757445	0.991108	1.10602	1.12893
FBgn0003231	ref(2)P	refractory to sigma P	65.54	63.3195	55.0523	165.235	173.243	145.064	204.761	198.216	224.178	72.6958	73.0277	76.2093	89.7106	94.6566	86.4241	85.333	90.9298	89.4209	208.682	205.332	203.356
FBgn0003248	Rh2	Rhodopsin 2	0	0	0	0	0	0	0	0	0	0	0	0	0	0	0	0	0	0	0	0	0
FBgn0003249	Rh3	Rhodopsin 3	0	0	0	0	0	0	0.0750274	0	0	0	0	0	0.0688334	0	0	0	0	0	0	0	0
FBgn0003250	Rh4	Rhodopsin 4	0	0.069393	0.0640913	0.487574	0.164566	0.0688073	0	0.240048	0.142705	0.138554	0.126862	0.200545	0	0.20436	0.0657397	0	0.1938	0.193292	0.361314	0.414727	0.391368
FBgn0003254	rib	ribbon	10.8411	9.21062	9.19266	21.8776	21.0816	15.4403	26.4879	25.2673	28.3914	6.47072	7.17195	9.47212	9.31817	9.47503	10.1515	10.9108	11.1337	8.92458	29.2761	33.2402	28.1237
FBgn0003255	rk	rickets	1.71335	1.5121	1.60526	1.32296	1.97845	1.46487	2.07331	1.86382	2.19816	2.86299	2.12888	1.89197	1.86659	1.87678	1.51482	1.96579	1.7798	1.79127	2.08141	1.9563	1.99315
FBgn0003256	rl	rolled	7.42509	6.88118	7.55137	11.7695	11.5957	9.34202	13.4733	13.1674	14.4426	7.38676	7.29319	7.69802	7.34092	7.54182	7.32501	6.93549	7.3932	8.20964	14.6654	15.0719	14.4085
FBgn0003257	r-l	rudimentary-like	121.93	123.453	135.986	53.548	54.0572	112.305	39.2577	35.2041	30.0706	111.238	109.992	130.734	83.3034	91.7138	91.7708	115.095	124.201	95.1865	32.4145	34.0692	33.2723
FBgn0003261	Rm62	Rm62	313.611	312.362	316.139	434.828	489.379	397.755	498.66	508.984	548.11	291.817	267.778	312.829	227.173	259.832	250.406	282.965	315.753	243.08	641.021	618.536	593.942
FBgn0003267	ro	rough	0	0.075432	0	0.0883342	0.178887	0.149591	0.168192	0	0.155124	0.0753061	0.068951	0	0	0.148097	0.142922	0.234815	0.0702221	0	0.235655	0.150273	0.354523
FBgn0003268	rod	rough deal	2.03872	1.84939	1.40117	1.40434	1.73035	1.31803	1.35306	1.33282	1.2925	1.87516	1.75653	1.80942	1.52214	1.40415	1.86153	1.82906	1.81581	1.87812	1.59487	1.72701	1.65691
FBgn0003270	amos	absent MD neurons and olfactory sensilla	0	0	0	0	0	0	0	0	0.122461	0	0	0	0	0.116914	0	0	0	0	0	0	0
FBgn0003274	RpLP2	Ribosomal protein LP2	5113.6	5168.45	5176.38	6121.09	6187.31	5955.3	5845.54	5788.63	5981.32	5141.1	5104.76	5178.84	5151.96	4929.26	5194.26	5421.56	5187.62	5743.85	6114.44	6249.23	6796.55
FBgn0003275	RpII18	RNA polymerase II 18kD subunit	120.74	130.294	130.248	53.2917	69.1439	107.576	59.0298	66.2414	56.5784	118.503	110.558	135.184	92.2076	105.483	101.141	119.758	113.885	117.603	59.1021	58.7733	65.8724
FBgn0003277	RpII215	RNA polymerase II 215kD subunit	38.7352	43.0117	40.8422	31.995	31.7047	31.6385	31.8853	31.4242	32.5802	38.7638	38.465	37.1504	36.7297	39.3578	35.6785	38.2859	39.9762	31.5744	33.6471	34.9805	29.5486
FBgn0003278	RpI135	RNA polymerase I 135kD subunit	39.3719	39.3986	41.2161	16.548	15.5723	26.2524	13.5578	12.993	11.5052	30.365	29.6031	36.6888	22.8622	26.5833	26.6994	31.588	36.0662	25.6312	12.9101	12.4797	10.8139
FBgn0003279	RpL4	Ribosomal protein L4	4010.8	4126.71	4037.03	4460.4	4338.97	4204.79	4088.35	4040.1	4201.71	4041.32	3982.89	3865.44	4091.83	4032.05	3923.2	4083.98	4094.72	3731.28	4633.48	4614.93	4474.42
FBgn0003285	rst	roughest	6.9037	6.27469	5.64315	6.664	6.64115	5.34564	7.81346	7.66694	8.59221	6.21936	6.58427	5.65509	5.98899	6.87992	5.64642	5.71841	5.64613	5.26979	8.04687	8.35336	7.81249
FBgn0003292	rt	rotated abdomen	7.72387	7.79138	6.64053	2.81772	2.0719	3.15273	2.20351	2.77451	2.79809	14.4415	13.694	7.64365	11.6315	9.72929	5.42735	7.25245	5.83993	6.59589	2.59516	2.71059	2.4233
FBgn0003295	ru	roughoid	0.50318	0.520641	0.577036	0.975509	1.11123	0.567871	1.16088	1.20068	0.535341	0.935588	0.571089	0.702168	0.692277	0.51109	0.49323	0.594264	0.727021	0.435068	1.08434	1.19278	1.32136
FBgn0003300	run	runt	1.23697	1.48825	1.56699	2.40508	2.75293	2.59722	3.11928	3.12327	3.3054	1.84235	1.82291	1.49103	1.46133	1.69471	1.24071	1.76048	1.91194	1.05019	4.21546	2.69801	3.58125
FBgn0003301	rut	rutabaga	5.28645	5.40177	4.70141	10.7822	12.0486	9.01381	12.2506	13.0185	13.1702	5.78141	5.41807	5.69124	5.62458	5.95238	5.56919	5.8475	6.93142	5.13295	15.2944	14.7845	13.1284
FBgn0003302	rux	roughex	6.24582	5.63075	5.14145	8.31725	9.93913	7.04247	9.91557	8.70615	9.27674	4.91868	5.4394	5.60919	4.97388	6.15558	5.51616	6.63945	5.65881	5.22808	9.79489	10.7075	9.08194
FBgn0003308	ry	rosy	12.7457	13.0801	11.8615	14.8118	13.9485	15.4309	10.7804	11.5234	10.3201	13.3599	12.9625	13.848	16.4693	16.7176	17.7693	16.7305	16.9589	13.3071	10.8788	10.4489	9.61689
FBgn0003310	S	Star	10.7398	11.0765	9.69884	13.0132	13.731	12.1063	14.7945	14.8041	15.3645	10.6093	9.81256	10.5838	10.1706	11.0852	9.318	10.3181	11.567	9.09905	16.0848	16.8184	15.5669
FBgn0003312	sad	shadow	8.77672	10.2956	9.0214	4.01888	3.06767	4.34526	2.47222	1.70466	1.90011	7.85379	7.86667	9.10431	7.88443	9.38117	8.60318	9.03966	8.06085	8.43186	1.97934	1.68292	1.63776
FBgn0003313	sala	spalt-adjacent	0	0	0	0	0	0	0	0	0	0	0	0	0	0	0	0	0	0	0	0	0
FBgn0003317	sax	saxophone	13.4208	13.1023	13.0368	24.756	23.3235	20.1517	26.3002	24.9415	28.154	15.2659	15.232	13.5661	13.5015	16.1657	14.1769	13.5955	16.8208	13.9856	31.3373	29.5192	29.1159
FBgn0003319	Sb	Stubble	1.27699	1.3437	1.30309	0.445834	0.451434	0.355296	0.499345	0.800523	0.184219	2.2134	1.69908	0.970821	1.39727	1.27508	0.763775	1.30133	1.1258	1.14364	0.419781	0.468453	0.315763
FBgn0003321	sbr	small bristles	32.8236	28.9681	29.1536	43.0136	47.2087	38.2038	55.5225	54.7606	59.2199	30.1734	28.0705	31.8374	29.8043	30.5099	29.579	30.4436	33.1047	27.135	62.8584	63.5654	60.5217
FBgn0003326	sca	scabrous	4.07552	4.1183	3.2798	9.44327	10.2929	7.72693	10.7772	10.834	10.9034	4.23452	4.08004	4.25236	3.55647	4.06696	3.34079	3.94068	5.53269	4.05276	10.683	11.0292	10.1298
FBgn0003328	scb	scab	40.2096	46.1695	40.6724	61.3178	55.1005	53.7375	60.8785	54.8552	59.5531	43.123	44.7335	41.7373	41.9612	48.7567	46.3795	45.9665	47.3519	42.7636	55.9882	58.138	53.3512
FBgn0003330	Sce	Sex combs extra	21.3565	18.9408	20.4654	15.9245	18.212	20.5868	18.3414	18.2703	18.6017	21.3334	21.8637	22.106	17.8828	18.2358	19.5539	21.1027	20.5713	20.7992	18.5229	18.1409	21.456
FBgn0003334	Scm	Sex comb on midleg	23.0126	22.0857	20.5046	24.0583	22.9965	21.4202	23.4169	22.6017	23.9631	21.6354	21.8705	22.4061	21.2955	22.8098	19.6371	21.5564	23.6229	19.5451	27.4072	25.322	22.2955
FBgn0003339	Scr	Sex combs reduced	5.94974	5.66535	5.28918	8.88575	8.99734	7.5644	8.73303	8.79663	9.02188	5.73756	5.27206	6.28511	6.25485	5.64174	5.36708	6.13329	6.683	5.10829	10.2445	9.00459	8.34362
FBgn0003345	sd	scalloped	20.2184	19.4676	19.7556	29.9005	29.4403	23.3906	28.7874	29.4419	29.713	20.7784	19.5325	21.2536	20.6983	21.4168	19.1711	21.2532	21.3639	17.1732	32.9835	32.0069	28.7286
FBgn0003346	RanGAP	Ran GTPase activating protein	52.188	56.7281	58.7677	11.2773	10.4943	24.4327	9.51917	8.63172	8.41875	51.8848	53.0658	58.6667	45.2217	47.4588	46.7607	50.4084	48.6723	46.8069	9.01338	9.32055	8.53905
FBgn0003353	sei	seizure	1.98718	2.05613	1.92542	4.04648	4.74068	4.27577	6.24014	5.49915	6.48939	2.39482	2.40155	2.17331	2.16147	2.21465	1.75851	2.40023	2.97752	1.5644	6.48297	5.94511	5.71764
FBgn0003356	Jon99Cii	Jonah 99Cii	3024.4	2996.32	3197.28	5796.4	4194.03	4385.42	6309.25	5813.31	4773.19	2904.91	2752.97	2033.2	2269.5	2740.4	2504	2703.45	2898.05	2972.11	1905.55	2372.76	2113.66
FBgn0003357	Jon99Ciii	Jonah 99Ciii	1982.35	1917.59	2024.96	3826.72	2851.17	2707.23	4145.57	3761.76	3116.7	1867.14	1779.82	1354.13	1432.27	1765.77	1699.78	1747.96	1765.19	1827.01	1253.28	1487.77	1359.7
FBgn0003358	Jon99Ci	Jonah 99Ci	429.716	511.714	515.323	265.053	173.536	177.148	339.669	346.436	377.27	235.852	212.835	136.908	377.077	380.443	389.246	324.391	234.63	324.189	95.7629	94.3752	92.3582
FBgn0003360	sesB	stress-sensitive B	4897.83	4988.27	5102.81	4383	4038.09	4000.97	3531.96	3602.05	3329.94	4399.51	4576.74	4819.78	4343.76	4433.64	4500.06	4547.29	4601.86	4329.59	4447.12	4298.68	3989.23
FBgn0003366	sev	sevenless	4.57286	4.54824	4.14784	5.86283	5.88212	5.31639	6.24569	5.97106	5.61906	6.85099	5.39317	4.7898	5.76523	5.76938	4.25452	5.46839	6.69777	4.83994	5.9055	6.36769	5.78289
FBgn0003371	sgg	shaggy	29.1298	27.553	27.8934	35.6307	37.1128	30.9975	35.9086	36.3853	36.1737	28.8287	28.541	29.0644	27.2662	29.6837	26.9718	28.9259	31.413	25.5897	38.9147	38.6914	34.7304
FBgn0003372	Sgs1	Salivary gland secretion 1	0.0229042	0.023699	0	0	0	0.023499	0.0792631	0.027327	0.0974728	0.0236595	0	0	0	0.0232643	0.0224513	0	0.0220622	0	0.0493582	0.0708185	0.0222766
FBgn0003373	Sgs3	Salivary gland secretion 3	0	0	0	0	0	0	0	0	0	0	0	0	0.0863366	0	0	0	0	0	0	0	0
FBgn0003374	Sgs4	Salivary gland secretion 4	0	0.0983311	0	0.11515	0.116596	0.0975011	0.21925	0.113384	0	0.0981669	0	0	0.100575	0	0.0931542	0	0	0	0	0	0.0924291
FBgn0003375	Sgs5	Salivary gland secretion 5	0	0	0	0	0	0	0	0	0	0	0	0	0	0	0	0	0	0	0	0	0
FBgn0003377	Sgs7	Salivary gland secretion 7	0	0	0	0	0	0	0.325119	0	0	0	0	0	0	0	0	0	0.271482	0	0	0	0
FBgn0003378	Sgs8	Salivary gland secretion 8	0	0	0	0	0	0	0	0	0	0	0.238351	0	0	0	0	0	0	0	0	0	0
FBgn0003380	Sh	Shaker	8.14374	7.11465	7.0043	16.911	18.3244	13.6729	20.2831	21.1077	20.3759	8.73964	7.69096	9.52488	8.43605	8.27992	7.51083	9.437	10.5995	7.19168	22.3174	19.8752	18.9782
FBgn0003382	sha	shavenoid	4.40892	2.83206	1.32905	0.0896343	0.0907601	0.151792	0.1024	0	0.0472221	17.6823	13.8672	4.77806	9.12848	7.07802	1.42125	4.59069	3.71954	3.56764	0.0956492	0.0762423	0.129507
FBgn0003386	Shaw	Shaker cognate w	13.5708	13.2366	12.2253	31.1548	33.9215	25.1174	36.6523	37.8227	40.3113	14.7098	13.9818	15.2762	14.611	13.9311	13.0541	13.3658	17.8126	12.4291	41.3326	39.4237	36.3409
FBgn0003388	shd	shade	7.94927	8.34927	8.19871	24.1345	21.6037	14.7726	23.2879	25.2317	24.9572	7.87054	8.65328	9.53811	9.52393	11.9743	12.3791	10.3705	9.47737	10.0289	28.831	29.2471	27.4247
FBgn0003390	shf	shifted	4.98703	5.05584	3.80305	7.44654	13.1024	8.32082	13.8299	14.7849	15.4886	3.90263	5.09788	3.96665	6.39737	6.29341	5.08593	5.57067	6.45343	6.00094	19.3771	19.4173	17.2947
FBgn0003391	shg	shotgun	25.4169	23.9732	23.5331	23.7059	23.1712	21.2618	20.6117	22.1111	21.3715	24.8532	24.2933	23.7564	22.9494	24.8257	21.464	23.2214	23.7063	20.0044	23.1369	22.67	20.2108
FBgn0003392	shi	shibire	51.0291	50.5491	49.3145	75.8885	76.8416	70.875	78.9215	80.456	84.1362	55.8326	53.4497	58.3924	55.3317	57.7541	56.2689	57.9178	61.5359	51.5493	79.1547	79.2009	74.0054
FBgn0003396	shn	schnurri	9.38694	10.3937	8.85269	23.2563	20.2882	14.3237	21.7324	22.3696	22.7222	9.07609	9.51622	9.59433	9.93431	11.7489	10.0803	11.3061	11.6331	9.03391	25.5562	25.9205	21.9401
FBgn0003401	shu	shutdown	2.88399	2.32094	1.42908	1.61781	2.29338	2.19176	2.34109	2.42136	1.93191	2.37223	3.43485	2.87464	2.93911	1.6274	2.40815	2.17895	2.05775	2.87328	2.35938	1.87149	2.59718
FBgn0003410	sina	seven in absentia	20.1943	18.4521	19.6703	24.0988	21.6751	21.6877	22.7503	23.9944	25.4452	19.4255	19.7566	20.8488	19.1671	19.6654	17.6984	19.3853	19.987	18.3067	25.7699	25.9951	24.8281
FBgn0003411	sisA	sisterless A	0	0	0	0.140722	0.14249	0	0	0.138564	0	0	0	0	0	0	0	0.124692	0	0	0	0	0
FBgn0003415	skd	skuld	13.1367	13.1818	11.8515	19.2488	18.9133	14.0661	19.7244	19.9096	20.241	14.3672	13.252	12.4053	13.5137	14.2093	12.0771	13.0624	15.0612	10.749	23.3746	23.0023	18.8111
FBgn0003416	sl	small wing	10.4525	10.7163	10.1869	9.59537	8.2888	8.76225	8.36302	8.19352	9.10331	10.5338	10.6395	10.0216	9.67928	10.4388	9.35558	10.2815	9.68455	8.78659	9.52849	9.50836	8.41493
FBgn0003423	slgA	sluggish A	85.3649	82.4779	81.7998	90.1937	88.6192	85.9861	81.6238	83.9461	80.4467	81.0159	76.6237	86.8898	76.1752	78.1259	76.0962	82.0855	85.9715	71.6736	91.0516	87.418	76.9143
FBgn0003429	slo	slowpoke	19.3276	19.0671	17.4315	34.3023	39.3358	30.0322	40.962	43.1957	42.8703	20.6552	19.0048	20.544	20.0397	19.3147	18.4301	20.9138	24.385	16.8475	47.2962	48.4636	43.4979
FBgn0003430	slp1	sloppy paired 1	3.9998	4.00721	2.12356	6.15426	8.49049	5.92752	7.03078	6.81736	7.43016	3.54145	4.20335	3.35401	3.56113	2.64397	3.42285	3.13559	4.28084	3.04971	7.93542	7.13238	7.4099
FBgn0003435	sm	smooth	9.07708	8.01899	8.00923	16.8899	14.8333	11.1541	15.3957	16.0663	15.7213	10.1741	9.46471	10.7336	9.35313	8.70604	8.08194	9.88578	9.94827	7.70678	17.2697	17.6399	15.4033
FBgn0003444	smo	smoothened	9.93202	10.7438	9.98767	8.64292	9.5823	7.82772	8.69693	8.56422	9.36607	8.3242	9.35101	9.92233	8.5045	8.04761	8.82845	9.01554	10.1322	8.63096	9.63151	10.6552	8.75974
FBgn0003447	sn	singed	18.8579	16.5228	16.1479	14.0662	14.5277	13.816	13.3913	14.2814	15.5346	19.3998	19.0558	16.9454	16.3811	14.8833	14.5402	15.7322	16.6737	16.283	14.5376	14.5703	14.2263
FBgn0003448	sna	snail	1.13903	2.24487	1.45135	4.6662	5.723	3.78407	4.19204	4.72406	5.94376	1.68084	1.69289	2.05443	2.4109	2.03842	1.27601	1.6888	2.14207	1.56325	5.25985	5.70199	4.48403
FBgn0003449	snf	sans fille	87.9797	85.5393	97.4348	53.1703	56.3638	64.2522	59.8682	55.0695	57.1762	94.9099	85.4657	92.8784	87.4912	81.5491	84.5407	86.7819	76.9177	77.2363	61.9919	56.0583	54.9031
FBgn0003450	snk	snake	2.14358	2.2832	2.28951	2.13898	2.16585	3.04013	2.90908	2.48228	3.28673	2.67014	2.32555	2.13663	2.73564	3.20188	3.70799	3.04605	1.82186	2.18049	3.3966	3.18395	3.61781
FBgn0003459	stwl	stonewall	3.63223	3.39108	3.49108	5.84284	5.40399	5.14007	5.39394	6.00228	6.26297	3.96763	4.00792	4.55678	3.99868	3.4561	3.47856	3.92217	4.98664	3.14858	6.50033	6.54045	6.57812
FBgn0003460	so	sine oculis	9.51479	9.37456	8.65833	9.5615	9.20348	9.4287	8.91544	9.60857	10.192	8.98992	9.61336	9.28974	9.10733	9.46647	7.8624	9.44854	9.60291	7.92422	11.5817	10.1411	8.52763
FBgn0003462	Sod	Superoxide dismutase	491.831	473.718	489.045	382.34	352.999	459.207	348.683	349.247	334.97	510.935	513.078	511.824	542.691	511.981	534.95	545.807	524.107	597.12	344.639	353.537	372.694
FBgn0003463	sog	short gastrulation	19.1139	18.6002	18.2125	28.4522	28.5683	26.2383	28.1563	26.223	29.6593	19.0478	18.7952	19.094	17.8058	20.0136	17.4695	19.9337	22.6184	16.8518	30.1739	29.3397	25.8569
FBgn0003464	sol	small optic lobes	15.2367	15.1112	15.7391	26.3907	30.8914	25.2971	31.7976	33.1896	36.5242	14.9554	15.2031	16.0538	14.1681	16.5197	15.3382	16.4438	19.7006	15.1694	35.168	34.763	32.3439
FBgn0003475	spir	spire	8.4978	7.97242	7.6956	12.757	13.4292	11.3725	13.9418	14.7185	14.575	8.66307	8.65547	8.96933	8.18378	9.16821	7.64813	8.39201	8.93561	7.84322	14.8659	15.2947	14.839
FBgn0003479	spn-A	spindle A	12.4719	13.4627	12.2409	12.0079	9.67731	12.8649	10.4208	13.1911	11.5477	12.8831	12.8799	11.9611	10.2026	10.8876	11.168	11.9429	11.2341	12.8886	10.7507	10.2833	12.8514
FBgn0003480	spn-B	spindle B	4.51051	3.7201	3.68576	2.1386	2.00505	3.55456	2.48843	2.10579	1.87779	3.78141	3.77143	5.47326	3.18235	3.12068	4.03686	4.0707	3.77799	3.70527	1.76088	1.68433	2.3524
FBgn0003482	spn-D	spindle D	0	0.091239	0.337073	0.21369	0.216373	0	0.508592	0	0.281446	0.54652	0.667198	0.175787	0	0.626957	0.777919	0.473369	0.339749	0.338857	0.0950122	0.363526	0.171525
FBgn0003483	spn-E	spindle E	1.72124	1.18065	1.10892	2.24963	1.75587	1.80562	1.33856	1.82287	1.31686	1.23861	2.03037	1.25301	1.24852	0.805399	1.70617	1.07974	1.52756	1.57929	2.02133	1.63447	2.25718
FBgn0003486	spo	spook	0.0726972	0	0	0.176172	0.22298	0.0372925	0.0419297	0.0867348	0.0386719	0.0375472	0.137514	0	0	0	0.10689	0	0.0350123	0.0349204	0	0.0749252	0.0353526
FBgn0003495	spz	spatzle	16.1502	17.8194	17.3723	13.9579	14.321	16.7659	15.0982	15.5246	16.3274	14.5875	16.1798	17.5856	19.7246	15.1991	18.0817	15.7783	18.9848	13.6037	13.1956	13.5686	14.256
FBgn0003499	sr	stripe	4.57209	4.45383	4.09224	6.6479	5.81472	4.89676	6.25175	6.73221	5.75414	5.14906	4.30319	4.76847	4.22501	4.29284	3.957	5.1483	4.77996	4.17818	6.98106	6.56262	6.11707
FBgn0003502	Btk29A	Btk family kinase at 29A	10.2385	9.49393	9.46815	13.2077	13.1398	12.2019	13.2449	13.7709	13.7521	9.6231	8.71615	9.7855	10.878	10.1244	8.83683	10.5619	10.0842	8.98841	15.235	15.0377	14.3566
FBgn0003507	srp	serpent	8.44381	8.52212	7.67272	10.56	9.53719	7.71325	12.1156	11.3312	11.4629	7.88134	8.01635	8.57555	9.86528	9.41962	9.35644	8.70584	8.97901	7.94335	12.3143	12.8976	11.0845
FBgn0003510	Sry-alpha	Serendipity alpha	0	0	0	0	0	0	0	0	0	0	0	0	0	0	0	0	0	0	0	0	0
FBgn0003511	Sry-beta	Serendipity beta	0	0	0	0	0	0	0	0	0	0	0	0	0	0	0	0	0	0	0	0	0
FBgn0003512	Sry-delta	Serendipity delta	29.8451	29.5487	28.2418	22.6195	22.2573	24.5561	23.2218	20.3874	22.476	28.4112	29.5005	31.5566	24.8348	29.4822	26.6163	32.4203	29.8189	30.9775	24.1499	21.8334	22.8803
FBgn0003513	ss	spineless	1.11543	1.20824	0.882746	2.25961	2.30937	2.12786	3.01569	2.78639	3.11515	1.47627	1.07146	1.37239	1.36492	1.59323	0.939618	1.16016	1.35981	0.820444	3.13612	3.1794	2.79691
FBgn0003514	sqh	spaghetti squash	141.441	137.213	135.058	162.697	151.728	161.525	167.589	172.72	168.232	156.173	149.988	147.726	156.848	158.281	153.256	147.426	156.012	148.056	155.675	158.716	163.55
FBgn0003515	st	scarlet	8.55813	8.72425	9.30665	11.9022	12.6206	11.1593	11.3311	12.625	11.6618	10.0597	10.2873	9.707	11.3326	9.16371	8.71951	10.4558	10.9237	10.814	14.7632	14.5993	13.285
FBgn0003517	sta	stubarista	4010.3	4095.31	4222.22	3928.81	3811.4	3918.25	3544.21	3495.84	3641.77	4038.12	3946.81	4116.06	4012.58	3840.59	3926.57	4036.41	3949.88	4011.82	3699.82	3746.78	3849.9
FBgn0003520	stau	staufen	19.9681	20.6436	18.4062	32.893	33.9056	26.0189	33.8806	34.2381	35.9811	21.3054	21.3881	21.1631	20.5619	21.6513	20.5644	19.1955	20.987	18.6817	39.4723	39.3888	35.5477
FBgn0003525	stg	string	3.89761	4.73555	5.67177	3.3631	3.26043	3.69588	3.20174	2.99446	2.73307	4.11763	4.21697	3.85554	5.1561	4.76865	4.08103	3.77255	3.75431	3.51752	3.11791	3.28668	2.2113
FBgn0003527	stil	stand still	0.849862	0.159882	0.295334	1.21699	0.758323	1.26826	0.891231	0.553073	0.904183	0.71827	0.365364	1.00113	0.654123	0.392374	0.833058	0.497704	0.372099	0.816469	0.749225	1.27405	1.42772
FBgn0003545	sub	subito	2.0963	1.82656	2.35478	1.06949	0.902435	1.77341	0.933329	0.877573	0.430406	2.31738	2.64357	2.30945	1.71255	1.71834	2.19905	1.93481	2.19635	2.54391	0.990676	0.72018	0.894233
FBgn0003557	Su(dx)	Suppressor of deltex	35.5438	36.8553	38.0579	42.8621	40.1384	39.9684	43.4375	42.8796	43.8742	37.3391	39.6096	38.9433	37.0776	42.9784	40.2381	37.8985	42.2287	37.4442	42.2803	42.6382	38.1643
FBgn0003559	su(f)	suppressor of forked	27.8259	28.8847	28.858	26.1509	27.5842	27.5322	27.5278	31.0502	32.6703	26.5419	26.8572	29.0522	27.0977	27.5621	26.9226	27.8772	29.1738	25.2618	31.2436	32.3911	32.6104
FBgn0003567	su(Hw)	suppressor of Hairy wing	35.7513	36.4072	35.8798	20.9302	20.5901	23.4952	20.6912	21.43	20.8874	37.4124	36.5326	35.1701	34.0394	35.6894	31.3593	34.3482	30.2477	30.8765	22.1335	21.2725	19.6442
FBgn0003575	su(s)	suppressor of sable	17.1909	19.1785	17.8674	26.1948	27.8434	22.2351	28.7428	28.4023	31.8686	16.7023	18.2089	18.779	18.9711	19.9738	18.4675	17.283	19.5806	15.8265	33.917	32.6457	30.807
FBgn0003598	Su(var)3-7	Suppressor of variegation 3-7	11.8396	12.2134	11.5199	12.1755	11.6691	11.0812	11.302	11.9033	11.9675	11.6009	12.3329	12.0512	11.8097	12.4442	11.1841	11.4616	12.6811	10.7033	12.6027	12.6824	11.8287
FBgn0003607	Su(var)205	Suppressor of variegation 205	151.004	151.939	159.509	84.8119	95.0853	114.917	94.482	98.2083	91.7411	159.859	155.242	169.135	152.384	147.163	147.858	158.184	136.808	156.435	94.4939	92.7399	102.116
FBgn0003612	Su(var)2-10	Suppressor of variegation 2-10	24.2383	23.6118	25.0507	21.9072	23.6361	23.2467	22.4301	23.5633	23.438	23.7764	26.0152	24.625	23.6756	24.7105	23.0551	24.6356	26.1662	22.4925	25.2267	25.3327	22.6486
FBgn0003638	su(w[a])	suppressor of white-apricot	48.7377	52.2985	51.4507	53.9202	72.4499	71.1497	76.7691	75.2423	70.1578	55.5642	50.0282	56.8038	54.0503	57.2511	49.7176	52.7394	63.9807	47.0684	74.6194	73.1387	73.576
FBgn0003651	svp	seven up	7.45442	8.1983	7.6492	9.48301	10.7925	8.82588	10.1472	12.1736	10.7523	7.53318	7.55508	7.8332	9.46349	9.14834	8.4958	7.91665	8.1772	7.79844	13.1371	13.6158	11.0561
FBgn0003654	sw	short wing	16.1283	16.9146	16.1457	15.5609	16.193	14.9739	16.4884	17.5764	19.6063	15.9529	16.0829	16.4308	15.359	16.66	15.3531	17.0222	16.2211	15.1263	18.7058	19.1625	18.8023
FBgn0003655	swa	swallow	0.0894873	0.138889	0.0855185	0.271075	0.164688	0	0.154841	0.213534	0.285621	0.092438	0.253911	0.0891973	0.0473528	0.0908942	0.043859	0.192157	0.0861974	0.214928	0.433898	0.415034	0.478693
FBgn0003656	sws	swiss cheese	13.0177	14.4742	13.7453	18.5493	18.503	16.5313	18.3419	21.1611	20.9522	15.8919	15.3256	16.2421	16.2175	15.8884	15.6902	14.5955	16.4558	13.6869	22.789	21.7513	20.3786
FBgn0003660	Syb	Synaptobrevin	178.384	172.39	176.133	161.377	168.967	175.962	176.498	176.267	179.281	194.162	196.454	198.874	177.02	196.046	190.342	181.314	172.107	199.621	162.655	159.126	165.102
FBgn0003676	T-cp1	Tcp1-like	422.75	427.16	442.514	140.295	119.633	226.427	102.676	102.272	97.5183	375.047	386.656	413.91	355.474	343.906	360.061	395.36	371.777	362.417	88.6697	79.6816	83.5929
FBgn0003683	term	terminus	0.0615873	0	0	0	0	0	0	0	0	0	0	0	0	0	0	0	0	0	0	0	0
FBgn0003687	Tbp	TATA binding protein	17.8726	17.8853	19.885	13.5151	15.9257	14.2544	12.8667	14.2417	13.4631	18.2597	17.7059	22.3658	18.7077	19.1474	17.1995	19.8893	19.3517	17.233	15.0406	15.2606	13.6398
FBgn0003701	thr	three rows	1.06716	1.16554	1.11426	1.19728	0.994098	0.973222	0.980257	1.17892	0.714864	1.06152	1.32707	1.1228	0.89933	1.08394	1.25915	0.848713	0.970823	1.04422	1.10727	1.20171	1.32623
FBgn0003710	tipE	temperature-induced paralytic E	5.53818	4.88227	4.69979	10.6563	11.7142	9.13664	12.9815	13.2416	12.6799	5.56061	5.1542	5.36566	5.81423	5.08522	5.12467	5.80338	7.44707	4.93749	14.8706	16.4159	13.2937
FBgn0003714	tko	technical knockout	62.4686	67.9209	74.3245	34.4804	35.3307	42.6884	27.0062	29.623	24.9079	61.3078	63.3719	70.0635	62.7517	60.399	65.123	62.3223	54.5479	66.1679	29.1348	25.7649	28.1731
FBgn0003716	tkv	thickveins	26.817	25.298	24.4379	42.9787	39.5873	31.0939	35.0781	35.4042	35.4358	28.6289	25.9619	25.3061	23.9746	28.3165	25.6466	28.6169	28.8782	24.3712	41.6934	44.0455	41.4059
FBgn0003719	tld	tolloid	0.565616	0.473769	0.360354	1.0117	1.05745	0.856639	1.58455	1.8317	1.80531	0.278222	0.433063	0.295315	0.513085	0.547151	0.369622	0.607276	0.648598	0.362261	1.16085	1.4435	1.23121
FBgn0003720	tll	tailless	0.828748	0.905146	0.879991	1.78521	1.75114	1.22817	1.96511	1.97755	1.12664	0.570717	1.00156	1.05552	0.877074	0.701481	0.76723	0.939221	1.06437	0.88465	1.33945	1.47103	1.38818
FBgn0003721	Tm1	Tropomyosin 1	423.648	401.658	387.362	434.46	430.227	393.835	481.749	481.967	480.967	431.109	417.306	406.923	406.524	416.752	400.699	429.764	428.655	407.277	473.382	447.983	425.615
FBgn0003731	Egfr	Epidermal growth factor receptor	18.558	19.7005	17.1624	28.6405	26.6674	23.5025	27.3865	29.2112	26.9767	20.2326	19.5475	19.5103	22.8928	22.871	20.4761	22.134	22.8182	20.5563	32.2603	31.0054	29.0564
FBgn0003732	Top2	Topoisomerase 2	59.9405	60.949	60.1355	21.7907	20.5186	30.7042	17.9978	18.4089	16.3056	57.5847	59.3688	60.4688	52.44	54.5544	55.4564	57.2953	52.2009	50.8369	17.2761	17.1654	16.8532
FBgn0003733	tor	torso	0.346746	0.32888	0.331367	0.350121	0.425421	0.237166	0.266658	0.448176	0.307424	0.746206	0.40994	0.31682	0.458706	0.293497	0.594807	0.558427	0.44533	0.277601	0.435885	0.446715	0.337244
FBgn0003741	tra	transformer	8.08158	6.95025	7.82345	6.99449	7.98373	9.36825	10.6542	11.27	12.0597	7.15548	5.95602	7.53231	6.8867	6.71615	4.83537	5.63429	6.47021	6.95738	9.72563	9.41097	11.6371
FBgn0003742	tra2	transformer 2	23.2067	25.1288	26.6786	18.9046	18.4197	23.0542	22.1857	21.3073	22.1844	24.3773	22.7377	25.7234	24.9753	23.0732	24.6715	23.8097	25.1418	23.1433	22.7847	23.21	24.1932
FBgn0003744	trc	tricornered	34.0554	30.8491	33.5889	31.8825	33.3472	32.7972	35.1336	37.0282	34.7281	34.8796	34.367	35.0979	32.0291	33.3181	30.2958	32.5624	34.6911	29.5381	38.8407	36.4898	33.8409
FBgn0003747	Gr5a	Gustatory receptor 5a	0	0.125653	0	0.147145	0.148993	0.062296	0	0.144888	0.1292	0	0	0	0.0642599	0	0	0	0	0	0.0654245	0	0.236222
FBgn0003748	Treh	Trehalase	111.159	113.323	108.267	104.504	106.858	80.9449	124.381	113.402	153.646	68.92	73.2882	57.5664	83.1022	85.6472	84.7044	72.9904	80.3638	71.9963	104.444	112.111	99.1301
FBgn0003751	trk	trunk	0.102576	0.318405	0.0980263	0.124289	0.2517	0.526196	0.354977	0.489531	0.654792	0.211916	0.097016	0.30673	0	0.208376	0.40219	0.220261	0.296414	0.0985451	0.663146	0.317158	0.19953
FBgn0003861	trp	transient receptor potential	0.436113	0.67687	0.583479	0.52843	0.32104	0.35795	0.955844	0.676423	0.417589	0.135148	0.0824952	0.04347	0.230772	0.177188	0.277869	0.0936469	0.168032	0.146642	0.0704863	0.134844	0.0636244
FBgn0003862	trx	trithorax	11.9818	12.0778	10.509	29.1142	28.9111	17.9539	29.1061	32.5699	33.5644	12.9289	12.3067	12.3216	12.9189	13.1707	11.2652	12.6707	15.3615	10.1935	39.8338	41.1013	33.0692
FBgn0003863	alphaTry	alphaTrypsin	585.015	688.042	563.895	1790.93	1914.36	1590.05	1917.49	1825.22	2072.83	724.71	907.321	868.23	942.665	1087.88	1198.04	1047.03	1236.56	1171.86	1886.85	2071.22	2103.33
FBgn0003865	tsg	twisted gastrulation	0	0	0	0	0	0	0	0	0	0	0	0	0	0	0	0	0	0	0	0	0
FBgn0003866	tsh	teashirt	23.918	23.838	21.7061	39.985	42.5045	33.1307	42.8745	43.9795	44.1607	24.6869	24.5204	25.5175	24.2403	25.1291	23.9886	24.9612	28.9319	22.6476	50.0391	48.573	43.9033
FBgn0003867	tsl	torso-like	13.2698	15.7307	19.0219	14.4283	16.8737	15.3725	12.7223	14.3118	14.0712	13.6165	14.5453	13.7523	17.1127	17.4951	16.1516	13.4923	16.3372	17.223	12.9251	14.4463	14.701
FBgn0003870	ttk	tramtrack	37.939	36.5922	34.6889	33.4221	33.3131	29.1471	32.8819	34.9664	34.6704	42.665	47.4322	40.3936	38.0734	41.4903	32.2718	35.3605	32.3812	32.8253	39.3697	36.4242	35.1877
FBgn0003882	tub	tube	32.1567	36.3992	35.4715	30.3293	27.5562	28.4108	29.6025	28.5727	31.477	34.801	32.4613	32.7268	31.7407	34.8153	34.6597	32.5882	31.8433	29.3333	32.7047	33.5141	32.1089
FBgn0003884	alphaTub84B	alpha-Tubulin at 84B	3709.29	3680.76	3770.65	1830.8	1695.85	2316.82	1439.46	1557.51	1362.07	3979.94	3989.37	3656.3	3604.08	3553.24	3580.06	3697.9	3559.74	3686.23	1508.75	1407.5	1471.11
FBgn0003885	alphaTub84D	alpha-Tubulin at 84D	195.794	200.555	210.646	85.0407	82.6891	129.668	75.0044	76.8674	69.6143	200.881	198.449	209.824	185.595	184.67	187.622	193.191	193.129	182.525	67.8931	62.0687	66.9277
FBgn0003886	alphaTub85E	alpha-Tubulin at 85E	168.301	159.619	153.132	212.008	206.203	220.152	182.97	174.99	169.864	175.587	179.693	162.437	168.233	172.301	162.301	181.195	186.804	173.889	185.279	171.785	183.205
FBgn0003887	betaTub56D	beta-Tubulin at 56D	2549.71	2497.85	2543.12	1235.24	1193.5	1599.91	997.955	1093.85	896.108	2717.74	2695.51	2499.04	2613.51	2503.76	2541.24	2600.2	2417.42	2626.01	1109.03	1042.65	1104.21
FBgn0003888	betaTub60D	beta-Tubulin at 60D	52.6374	45.9877	44.397	46.4961	43.7739	44.0513	42.8146	38.967	43.8076	51.441	51.1438	45.2683	48.1398	44.6697	42.3339	44.0542	46.03	44.0452	39.0627	33.5502	35.3648
FBgn0003889	betaTub85D	beta-Tubulin at 85D	0.245713	0.457632	0.469631	0.714543	0.844103	0.705863	1.02039	1.11401	1.04567	0.355342	0.185917	0.391867	0.31205	0.249576	0.529881	0.527622	0.189344	0.330482	0.900164	1.41817	0.812533
FBgn0003890	betaTub97EF	beta-Tubulin at 97EF	359.224	367.833	374.795	373.034	354.498	391.845	355.862	352.181	359.37	363.219	368.964	361.341	366.391	370.92	379.785	376.795	383.133	382.592	335.634	340.898	343.213
FBgn0003891	tud	tudor	70.6253	74.8677	71.1746	90.8144	101.044	81.1422	95.2033	102.282	94.8918	81.2941	78.087	77.4432	73.5725	83.4227	72.9951	79.4683	86.7114	69.6024	121.98	124.576	105.691
FBgn0003892	ptc	patched	9.42243	8.376	8.45643	9.213	10.2535	9.04505	7.6935	9.50182	8.26382	7.87113	7.70284	7.88919	8.39371	7.97269	8.56148	8.97282	9.15494	7.2575	9.94071	8.81608	7.98483
FBgn0003896	tup	tailup	9.28195	8.16344	7.20058	15.0839	16.6801	13.0521	15.1475	17.5885	17.3397	8.43181	7.9268	9.5784	8.60974	8.15234	7.54634	9.02765	9.46663	7.5272	17.9728	16.3754	16.7011
FBgn0003900	twi	twist	0.985035	0.940816	1.08617	2.06576	2.46356	2.29332	2.22886	2.48609	2.94245	1.05665	1.14664	1.09513	1.36324	1.11597	1.15124	0.772851	1.35025	1.16471	3.06164	2.34282	3.02152
FBgn0003916	snRNA:U1:21D	small nuclear RNA U1 at 21D	0	0	0	0	0	0	0	0	0	1.13969	0.521757	0	0	0.560329	0.540749	1.18458	1.06275	0	0	0.568563	0
FBgn0003920	snRNA:U2:14B	small nuclear RNA U2 at 14B	0	0	0	1.1419	0	0	0	0	0	0	0	0	0	0	0	0	0	0	0	0	0
FBgn0003922	snRNA:U2:38ABa	small nuclear RNA U2 at 38ABa	0	0	0	0	0	0	0	0	0	0	0	0	0	0	0	0	0	0.452692	0	0	0
FBgn0003923	snRNA:U2:38ABb	small nuclear RNA U2 at 38ABb	0	0.490111	0	0	0	0	0	0	0	0	0	0	0	0	0	0	0	0	0	0	0
FBgn0003926	snRNA:U3:22A	small nuclear RNA U3 at 22A	0	0	0	0	0	0	0	0	0	0	0	0	0	0	0	0	0	0	0	0	0
FBgn0003930	snRNA:U4:39B	small nuclear RNA U4 at 39B	0.632669	1.30925	1.81383	3.83297	2.32866	1.2982	2.91925	4.52901	2.69243	1.30706	0.598379	0.630619	2.00868	0.642616	0.62016	0	0.60941	1.21562	4.77187	0.652059	2.46133
FBgn0003931	snRNA:U4:38AB	small nuclear RNA U4 at 38AB	0	0	0	0	0	0	0	0	0	0	0	0.63506	0	0	0	0	0	0	0	0	0
FBgn0003933	snRNA:U5:14B	small nuclear RNA U5 at 14B	0	0	0	0	0	0	0	0	0	0	0	0	0	0	0	0	0	0	0	0	0
FBgn0003934	snRNA:U5:23D	small nuclear RNA U5 at 23DE	0	0	0	0	1.69465	0	0	0	0	0	0	0	0	0	0	0	0	0	0	0	0
FBgn0003935	snRNA:U5:34A	small nuclear RNA U5 at 34AB	0	0	0.680781	0	0	0	0	0.849933	0	0	0.673765	0	0	0	0	0	0	0	0	0	0
FBgn0003936	snRNA:U5:35D	small nuclear RNA U5 at 35EF	0	0	0	0	0	0	0	0	0	0	0	0	0	0	0	0	0	0	0	0	0
FBgn0003938	snRNA:U5:63BC	small nuclear RNA U5 at 63A	0	0	0	0	0.902435	0	0.848481	0.877573	0	0.759796	0	0	0	0	0.720999	0.789717	0.708501	0.706641	0.792541	0.758084	0
FBgn0003941	RpL40	Ribosomal protein L40	3659.09	3731.8	3739.26	4135.22	4397.7	4221.46	4311.83	4273.6	4498.39	3796.91	3799.15	3842.37	3824.22	3629.61	3766.66	3730.49	3769.34	3813.92	4682.12	4713.16	4892.07
FBgn0003942	RpS27A	Ribosomal protein S27A	5893.96	6044.09	5934.87	5776.31	6339.72	6299.91	6060.29	6003.88	6289.38	5955.85	5915.77	6182.71	5840.91	5866.78	5802.28	5830.9	5896.17	5825.34	6245.8	6459.38	6444.12
FBgn0003943	Ubi-p63E	Ubiquitin-63E	53.0491	49.5799	41.9071	73.7805	76.6173	63.6555	81.2822	78.2215	85.6719	59.0868	58.7906	56.4406	58.3698	59.1835	56.6349	58.8135	55.4588	62.6255	86.2058	85.8454	84.7678
FBgn0003944	Ubx	Ultrabithorax	12.4869	11.6522	10.5197	17.2038	18.0938	14.632	16.7195	18.1247	17.9606	12.1347	12.0099	11.6672	11.2026	12.254	10.6453	11.864	13.1064	9.84462	19.3736	18.2482	17.4464
FBgn0003950	unc	uncoordinated	0.0757878	0.156835	0.0724265	0.29845	0.209214	0.116634	0.196705	0.20345	0.10079	0.215289	0.23296	0.113313	0.200518	0.192448	0.130006	0.0813698	0.146003	0.200227	0.244982	0.156221	0.257989
FBgn0003961	Uro	Urate oxidase	5.01824	3.41213	3.83654	6.16737	2.19888	36.1134	4.46562	12.1456	16.017	15.403	16.8831	21.9372	75.4143	34.2236	39.844	40.8707	53.5165	29.2018	4.1712	3.39876	2.78899
FBgn0003963	ush	u-shaped	5.77422	6.25377	6.13698	7.15997	7.69681	6.54702	7.65682	7.7262	8.31066	5.60227	5.55057	5.04279	6.39648	5.59093	5.10462	5.54769	6.83546	4.53637	8.80919	9.20486	7.75479
FBgn0003964	usp	ultraspiracle	26.3851	25.2362	26.2679	25.0783	28.4624	25.4815	28.4096	28.7086	31.8419	26.6091	26.7858	25.5278	26.0327	26.6789	23.6741	25.1631	24.9561	23.174	31.9273	32.5956	31.5707
FBgn0003965	v	vermilion	40.6256	43.0396	39.5526	41.7491	35.724	43.4587	49.3426	48.4703	55.6136	50.7736	50.2262	46.2294	62.0707	63.7977	55.1125	52.6242	49.1488	54.5478	34.8845	40.7274	39.0404
FBgn0003969	vap	vacuolar peduncle	21.1513	19.995	19.0105	30.1543	33.397	28.5107	34.5614	35.7222	37.3399	23.4633	22.9423	22.9847	23.287	24.659	23.1407	23.3194	24.1278	20.6128	38.4287	40.0426	39.031
FBgn0003975	vg	vestigial	1.04501	0.865018	1.07356	2.46912	2.14755	2.06388	2.16984	2.40008	2.94628	1.40331	1.3343	0.91142	0.912406	0.796079	1.178	1.15003	0.981426	0.97885	2.70237	2.77337	2.87126
FBgn0003977	vir	virilizer	14.3718	14.4238	14.5744	10.2766	10.5191	11.5967	9.97916	10.6157	9.72879	15.9289	15.8681	14.9247	15.0467	13.9086	13.7702	14.586	14.4228	13.6886	11.5145	9.96493	9.68863
FBgn0003978	vls	valois	33.3571	36.3011	37.0256	14.979	15.5908	20.9733	14.6586	14.9141	14.9158	31.4608	29.0017	35.383	33.2557	29.4622	31.7498	31.5133	30.0686	29.5252	15.7014	15.0899	14.1057
FBgn0003979	Vm26Aa	Vitelline membrane 26Aa	0	0	0	0	0.297985	0.124592	0	0.144888	0	0	0	0	0	0	0	0	0	0	0	0.12516	0
FBgn0003980	Vm26Ab	Vitelline membrane 26Ab	0	0.147187	0	0	0	0	0.164093	0	0	0	0	0	0	0	0	0	0	0	0	0	0
FBgn0003983	Vm34Ca	Vitelline membrane 34Ca	0	0	0	0	0	0	0	0	0	0	0	0	0	0	0	0	0	0	0	0	0
FBgn0003984	vn	vein	6.14772	5.86075	5.64402	8.13958	7.18245	6.02389	5.81677	6.40767	6.15484	5.40501	5.42253	5.61141	5.04414	5.06917	5.29829	5.5437	6.35419	4.6453	6.95905	6.47852	6.04644
FBgn0003996	w	white	22.1179	21.2536	20.3282	32.6724	32.5165	25.6915	28.7975	30.5651	28.197	21.0194	21.4648	20.896	20.0288	19.2227	21.7937	20.4017	25.3804	22.3205	32.7843	32.9844	29.9294
FBgn0003997	hid	head involution defective	0.630465	0.512555	0.430359	0.900337	1.02215	0.71614	1.22077	1.07458	1.50921	0.441922	0.532405	0.74064	0.500421	0.548894	0.662142	0.62855	0.954307	0.432637	1.09177	1.32278	1.07308
FBgn0004003	wbl	windbeutel	92.1865	84.5978	85.8037	15.043	13.4647	26.1081	13.8465	16.1217	15.4708	105.5	110.415	93.5286	95.3843	89.3163	81.9593	90.3601	64.2195	86.6532	12.7858	11.4523	12.2082
FBgn0004009	wg	wingless	5.54794	5.54804	5.80541	5.55813	5.58991	5.9782	5.54172	5.39892	5.37494	5.34668	5.71627	5.22102	6.16666	5.63516	5.28633	5.42413	4.95587	5.18106	6.17823	5.11103	5.99881
FBgn0004028	wupA	wings up A	1558.19	1444.35	1385.01	1446.82	1510.62	1435.16	1557.37	1633.97	1581.14	1531.33	1492.25	1574.39	1505.19	1525.73	1507.65	1578.42	1566.86	1520.82	1666.27	1541.22	1561.67
FBgn0004034	y	yellow	3.15186	2.9397	3.18176	5.43273	6.10007	5.51096	6.04261	7.04427	5.76204	3.02651	2.30925	1.85844	1.92622	3.06614	3.08954	2.85972	3.59187	2.55889	7.12703	7.0917	5.7424
FBgn0004045	Yp1	Yolk protein 1	0	0	0	0.0680464	0	0	0	0.134006	0	0.0580105	0	0.0559767	0.0594334	0	0.0550483	0	0	0	0	0	0
FBgn0004047	Yp3	Yolk protein 3	1.792	0.601357	0.509128	0.469477	0.534794	0.596281	0.167607	0.0577845	0.154584	1.00059	0.961955	0.868958	1.28141	0.541132	0.90202	1.03999	0.559822	1.02365	0.417484	0.399333	0.282631
FBgn0004049	yrt	yurt	16.8013	16.231	15.5719	16.6497	18.3259	16.8217	17.277	19.1509	19.1474	17.8159	16.2165	15.9792	16.3011	17.93	16.4691	16.8202	18.292	15.3428	20.7238	20.3032	19.1005
FBgn0004050	z	zeste	25.2026	23.6279	25.1161	23.7889	24.6001	23.1428	25.0568	25.9159	24.9247	25.6021	21.7295	24.1494	22.1409	24.1845	24.0559	24.3305	24.5107	21.0018	27.4931	25.5444	24.2411
FBgn0004052	Z600	Z600	0.199717	0	0.190859	0	0	0	0.230382	0.238281	0.424964	0.206302	0.188892	0	0	0	0	0	0	0.191869	0	0	0
FBgn0004053	zen	zerknullt	0	0	0	0.0865215	0.175216	0	0	0.170389	0.0759703	0	0.067536	0	0	0	0	0	0	0	0.0769396	0.0735946	0.208349
FBgn0004054	zen2	zerknullt-related	0	0	0	0	0	0	0	0	0	0	0	0	0	0	0	0	0	0	0	0	0
FBgn0004055	uzip	unzipped	36.9232	35.9063	33.7514	47.2705	48.2149	43.6128	47.9451	50.4024	49.0163	35.0058	34.9012	39.8942	35.655	36.2081	37.2709	38.9344	42.8738	34.2047	59.0013	55.4843	52.7014
FBgn0004057	Zw	Zwischenferment	27.0479	31.4149	25.332	33.1225	40.2992	35.8425	25.3014	31.2394	18.5075	36.3849	39.4799	31.7707	22.3359	30.6923	26.2306	25.1345	32.298	30.587	36.0903	41.4254	36.8154
FBgn0004066	Prosalpha4	Proteasome alpha4 subunit	249.413	242.147	257.613	83.3357	73.9997	107.186	62.3871	65.077	64.1696	240.471	238.95	240.706	244.172	244.426	249.684	233.917	199.264	238.8	62.9989	61.1322	63.2259
FBgn0004087	Dhfr	Dihydrofolate reductase	23.7796	25.8774	25.5982	16.7249	22.1328	21.5928	16.3954	16.4684	17.0117	27.9518	29.3413	26.9718	25.0216	24.1534	27.5962	26.7048	24.2217	24.9459	14.8727	15.9163	15.8174
FBgn0004101	bs	blistered	12.992	11.6257	12.127	9.3812	9.33684	9.12517	7.34093	9.46262	9.22161	10.9821	11.7341	11.8582	11.5312	11.7193	11.4764	12.0228	10.75	10.9213	9.42066	7.57087	8.83415
FBgn0004102	oc	ocelliless	4.55858	4.97675	4.42501	6.17593	7.15629	5.04522	6.72843	6.72359	6.16746	4.26396	4.10781	4.65114	5.22327	5.06775	4.16938	5.39533	4.90961	3.68978	7.38709	6.84396	6.35376
FBgn0004103	Pp1-87B	Protein phosphatase 1 at 87B	304.721	301.442	298.27	232.034	220.991	250.992	223.838	222.155	230.346	282.189	287.622	303.037	279.201	282.648	292.174	291.317	275.796	278.268	225.232	218.53	225.473
FBgn0004106	Cdk1	Cyclin-dependent kinase 1	17.5592	17.0438	15.5818	8.40914	7.79664	12.6964	6.46241	7.1828	4.53694	16.4107	18.031	17.1689	15.0435	15.1175	17.5399	17.3263	19.7326	18.4758	6.93729	5.25685	6.0993
FBgn0004107	Cdk2	Cyclin-dependent kinase 2	11.6877	12.4191	12.3728	5.19743	6.42146	10.0936	4.81187	6.3854	5.27536	11.2601	11.1659	12.7089	9.78713	11.0321	12.5367	12.5063	14.2526	10.2833	6.0211	5.27263	5.3584
FBgn0004108	Nrt	Neurotactin	13.3351	11.7861	11.9358	18.4881	18.6685	16.4133	18.6981	19.8939	19.9209	13.9276	12.7323	14.5979	11.4959	12.7291	11.1035	13.5912	13.0077	11.593	21.9057	20.0821	20.5542
FBgn0004110	tin	tinman	0.48933	0.112513	0.259793	0.263516	0.466945	0.446255	0.313591	0.518949	0.751987	0.336977	0.411385	0.325163	0.287702	0.331349	0.31977	0.116749	0.209485	0.104467	0.468666	0.560363	0.317281
FBgn0004117	Tm2	Tropomyosin 2	1395.58	1319.33	1227.6	1307.21	1394.02	1319.85	1499.23	1549.56	1478.04	1407.44	1340.83	1350.68	1330.68	1356.92	1304.08	1419.04	1419.41	1344.6	1556.59	1425.04	1440.31
FBgn0004118	nAChRbeta2	nicotinic Acetylcholine Receptor beta2	5.76425	5.10225	4.69091	11.2951	14.0614	10.5111	14.935	15.3665	15.2119	5.04721	5.36664	6.30666	5.43315	5.07727	5.12056	5.43938	7.04886	4.97533	14.387	15.4556	15.4611
FBgn0004132	boca	boca	90.0862	84.5692	86.8276	28.6514	28.3806	47.4653	29.9451	31.8918	25.4308	89.8707	91.1592	86.0795	97.5153	91.1108	84.9037	84.9933	71.7961	89.0157	21.0474	26.6223	25.1229
FBgn0004133	blow	blown fuse	15.3433	14.2323	16.4236	18.4373	15.6678	16.3284	16.49	17.5102	16.662	16.4727	15.0525	17.2884	15.2631	15.875	17.9047	16.337	17.8697	16.1138	17.9357	17.7125	16.4059
FBgn0004143	nullo	nullo	0	0	0	0	0	0	0	0	0	0	0	0	0	0	0	0	0	0	0	0	0
FBgn0004167	kst	karst	103.729	121.091	109.028	179.178	178.257	132.591	178.394	173.256	169.547	123.889	117.43	104.865	106.876	127.656	109.648	113.62	121.819	96.9892	183.614	194.83	160.796
FBgn0004168	5-HT1A	5-hydroxytryptamine (serotonin) receptor 1A	6.79574	5.37159	5.65025	14.4154	14.7734	11.4847	15.5744	16.5816	16.3588	6.47984	6.01824	6.3964	5.68494	5.71248	5.42451	6.98661	8.43849	5.5243	17.6747	17.8166	15.0424
FBgn0004169	up	upheld	2525.05	2391.19	2215.44	2150.86	2515	2332.41	2676.93	2778.28	2650.11	2510.21	2403.62	2398.36	2334.27	2428.62	2297.31	2490.88	2506.07	2382.83	2755.79	2592.97	2506.64
FBgn0004170	sc	scute	0.062915	0.195295	0	0.152466	0	0.129097	0.290301	0.225191	0.200809	0	0.297525	0	0.133167	0.127808	0.185013	0.135098	0.181806	0.0604429	0.406742	0.0648431	0.0611909
FBgn0004171	Mst98Cb	Male-specific RNA 98Cb	0	0	0	0	0	0	0	0	0	0	0	0	0	0	0	0	0	0	0	0	0
FBgn0004172	Mst84Da	Male-specific RNA 84Da	0	0	0	0	0	0	0	0	0	0	0	0	0	0	0	0.271327	0	0	0	0	0
FBgn0004173	Mst84Db	Male-specific RNA 84Db	0	0	0	0	0	0	0	0	0	0	0	0	0	0	0	0	0	0	0	0	0
FBgn0004174	Mst84Dc	Male-specific RNA 84Dc	0	0	0	0	0	0.255705	0	0	0	0	0	0	0	0	0	0	0	0	0	0	0
FBgn0004175	Mst84Dd	Male-specific RNA 84Dd	0	0	0	0	0	0	0	0	0	0	0	0	0	0	0	0	0	0	0	0	0
FBgn0004177	mts	microtubule star	213.084	215.107	215.089	181.821	202.39	208.383	205.396	207.149	207.899	209.234	208.955	222.423	208.193	207.369	212.444	218.163	209.155	204.291	210.521	202.12	204.55
FBgn0004179	Csp	Cysteine string protein	101.278	94.2492	103.353	117.842	116.151	113.398	116.896	118.452	119.966	96.2455	99.2324	104.491	92.6396	99.2611	96.4257	95.149	104.003	89.9918	110.55	114.55	110.098
FBgn0004181	Peb	Protein ejaculatory bulb	0.0591705	0	0	0	0	0	0	0	0	0	0	0	0	0	0.0580005	0	0	0.0568455	0	0	0
FBgn0004183	snRNA:U1:82Eb	small nuclear RNA U1 at 82Eb	0.551657	0	0	1.33686	0	0.565982	0.636361	0.65818	0	0	0	0	0	0.560329	0.540749	0.592288	0	0	0	0	1.07308
FBgn0004185	snRNA:U1:95Ca	small nuclear RNA U1 at 95Ca	0	0	0	0	0	0	0	0	0	0	0	0	0	0	0	0	0	0	0	0	0
FBgn0004186	snRNA:U1:95Cb	small nuclear RNA U1 at 95Cb	0	0	0	0	0	0	0	0	0	0	0	0	0	0	0	0	0	0	0	0	0
FBgn0004187	snRNA:U1:95Cc	small nuclear RNA U1 at 95Cc	0	0	0	0	0.676827	0	0	0.65818	0.586917	0.569847	0	0	0	0	0.540749	0	0	0	0.594406	0	0
FBgn0004188	snRNA:U6:96Aa	small nuclear RNA U6 at 96Aa	0	0.874871	0	0	1.03738	0	0.975356	0	1.79915	1.74682	0	0	0	0	0	0.907806	2.44333	0	0.911051	0	0
FBgn0004189	snRNA:U6:96Ab	small nuclear RNA U6 at 96Ab	0	1.74974	0.808029	0	0	0.867486	0	0	0	0.87341	0	1.68558	0.894834	0	0.828811	0	0	0	0	1.74289	0
FBgn0004190	snRNA:U6:96Ac	small nuclear RNA U6 at 96Ac	0	0	0.808029	0	0	0	0	0	0	0	0.799702	0	0	0	0	0	0	0	0	0.871443	0
FBgn0004191	snRNA:U2:34ABa	small nuclear RNA U2 at 34ABa	0	0	0	0	0	0	0	0	0	0	0.445667	0	0	0.478615	0	0	0	0	0	0	0
FBgn0004192	snRNA:U2:34ABb	small nuclear RNA U2 at 34ABb	0	0	0	0	0	0	0	0	0	0	0	0	0	0	0	0	0	0.452692	0	0	0
FBgn0004197	Ser	Serrate	11.4505	9.9214	8.59995	7.5576	8.71854	7.48172	7.40976	7.86746	7.57687	12.966	11.8278	9.65038	11.9869	10.9371	9.04927	9.94507	9.50516	8.72	7.70699	8.01156	7.25852
FBgn0004198	ct	cut	12.0455	11.454	10.5789	23.466	18.7183	14.3208	21.0552	21.2088	20.3673	12.1094	11.6905	12.4429	11.5853	12.8435	10.4519	12.4955	13.8299	9.21051	23.069	22.3353	17.1921
FBgn0004227	nonA	no on or off transient A	21.9841	20.5201	19.3938	14.7047	16.3133	16.4047	16.8718	18.593	17.6708	20.1483	21.7944	19.6778	20.8571	20.9563	19.3183	19.0423	17.7461	17.5154	17.8234	17.3969	16.2965
FBgn0004228	mex1	midgut expression 1	96.1123	103.364	96.247	161.062	142.87	136.376	214.719	171.785	203.958	85.3284	87.2528	106.749	96.14	109.157	108.107	105.582	121.889	125.063	119.794	132.409	145.523
FBgn0004237	Hrb87F	Heterogeneous nuclear ribonucleoprotein at 87F	232.065	228.107	230.265	69.7311	70.4861	107.321	65.7802	67.8009	64.2975	229.86	237.259	238.798	218.112	216.063	214.202	221.133	190.274	200.17	60.0653	57.6229	54.5369
FBgn0004240	Dpt	Diptericin	0	0.188732	0	0	0	0	0	0.435248	0.582184	0	0.690066	0.181811	0.193039	0.555811	0.178796	0	0.351394	0	0	0.187993	0
FBgn0004242	Syt1	Synaptotagmin 1	25.8477	23.5266	22.7076	52.1677	59.7031	45.684	62.4479	64.9316	65.13	26.6901	25.4876	30.1994	25.937	25.4959	24.0046	27.2891	33.129	22.6624	68.0439	71.0527	63.0393
FBgn0004244	Rdl	Resistant to dieldrin	21.1744	19.4841	18.082	53.8729	53.6239	38.6496	57.9138	58.7473	61.569	24.595	20.864	24.7555	21.9727	21.6708	20.9037	24.192	29.4458	19.0282	63.6769	60.5767	56.5485
FBgn0004359	T48	Transcript 48	10.0114	9.36494	9.42613	7.20673	6.57204	7.58032	8.05416	7.93363	8.05723	13.0509	13.5567	10.8258	12.3936	10.9567	10.3204	11.542	8.43345	11.57	8.95613	8.49061	7.32972
FBgn0004360	Wnt2	Wnt oncogene analog 2	5.89682	4.30444	4.63174	8.02596	8.77095	7.33452	6.94201	6.89091	6.57452	5.34028	5.80641	4.66996	6.24067	5.33314	5.10718	4.98685	5.05756	6.05314	7.92045	7.49285	6.99227
FBgn0004362	HmgD	High mobility group protein D	234.167	212.9	229.502	112.803	125.574	146.199	116.154	119.312	116.975	245.218	251.392	255.712	223.995	230.834	223.084	227.539	203.207	228.859	113.606	126.034	124.399
FBgn0004363	porin	porin	996.993	1013.21	1025.56	640.4	626.965	735.163	525.285	545.75	478.476	985.396	993.525	969.719	958.444	933.152	944.078	936.821	941.77	931.634	550.957	530.886	507.604
FBgn0004364	18w	18 wheeler	12.4812	12.2755	12.3263	9.07795	10.6045	8.69662	7.96871	9.27715	8.48572	11.1001	11.4417	12.2079	13.103	13.2367	11.6455	12.7197	11.958	11.4617	9.69072	8.94265	8.39029
FBgn0004367	mei-41	meiotic 41	2.65723	2.33465	2.61599	1.79027	1.89707	1.97417	1.49298	1.59883	1.8644	2.76851	2.51321	2.66003	2.44853	2.61757	2.46996	2.5947	2.69193	1.81558	1.9499	1.73527	1.78235
FBgn0004368	Ptp4E	Protein tyrosine phosphatase 4E	10.2374	10.2041	9.61588	17.4086	17.2895	14.5992	18.5945	20.4117	19.0272	11.7384	12.3221	11.4392	12.1058	12.1271	10.8691	11.9991	13.1158	10.316	22.0613	22.1083	20.1449
FBgn0004369	Ptp99A	Protein tyrosine phosphatase 99A	9.51344	9.52603	8.40089	22.1549	23.6963	17.3779	28.7315	28.4765	32.966	11.2894	10.6176	10.8246	10.393	11.1813	8.70429	10.8944	12.8349	9.03501	34.7946	35.4857	30.82
FBgn0004370	Ptp10D	Protein tyrosine phosphatase 10D	17.8699	17.1033	16.1937	27.0154	27.5077	21.3399	29.0031	30.2826	30.0215	18.4055	17.6678	18.1227	18.6481	18.6996	17.3333	18.1376	21.286	16.6487	35.2182	32.7233	28.5056
FBgn0004372	aly	always early	0.0399081	0	0	0.145068	0.0489632	0.0409444	0.0920716	0.142843	0.0849178	0	0.0377451	0.0795576	0.0422352	0.121607	0.156476	0.17139	0.153764	0.15336	0.258004	0.164525	0.194073
FBgn0004373	fwd	four wheel drive	19.2964	19.3869	17.5686	32.5949	32.6759	25.0527	31.5784	33.1112	35.2605	19.5682	17.9629	19.246	19.7263	20.0323	19.058	21.9978	23.0873	17.6499	38.293	39.2991	33.796
FBgn0004374	neb	nebbish	3.37506	3.49218	3.2013	4.33364	5.03701	4.39298	3.89328	3.87652	4.34109	3.69449	3.28742	3.51475	3.19868	2.94204	3.23426	3.54251	3.76046	2.83109	4.42362	5.26966	4.89936
FBgn0004378	Klp61F	Kinesin-like protein at 61F	2.54751	2.56336	2.65788	1.67082	2.00723	1.39076	1.75242	1.67308	1.61626	2.3418	2.54207	2.58585	2.37451	2.37391	2.4055	2.20819	3.01667	2.15552	1.93907	2.04747	1.90942
FBgn0004379	Klp67A	Kinesin-like protein at 67A	1.87628	2.15372	1.90513	1.17225	1.00712	1.20312	0.980729	1.01436	0.436669	1.72616	1.96868	1.84097	1.89261	1.66755	1.81044	1.5738	1.83554	1.54907	0.758127	0.906459	1.19757
FBgn0004380	Klp64D	Kinesin-like protein at 64D	24.2188	22.8383	22.2216	31.296	33.4447	29.8026	37.3462	37.1329	36.652	24.0935	24.6656	25.8875	21.2015	24.1635	21.8814	24.9271	26.3952	22.5798	40.1648	38.2342	38.0292
FBgn0004381	Klp68D	Kinesin-like protein at 68D	13.4893	12.2712	12.0835	19.599	20.5116	18.0503	19.5985	21.7107	20.1948	12.469	12.8152	14.3479	12.0722	13.027	12.1577	14.5476	15.6385	12.1185	22.566	23.2022	19.7235
FBgn0004387	Klp98A	Kinesin-like protein at 98A	15.7058	16.8432	13.7897	20.0017	21.3167	18.4299	20.8538	21.3736	22.9583	18.2178	17.1755	17.5302	17.9028	19.5254	19.1799	18.3556	17.4606	16.016	27.6582	26.1523	23.3904
FBgn0004389	bnk	bottleneck	0	0	0	0	0	0	0	0	0	0	0	0	0	0	0	0	0.084772	0	0	0	0
FBgn0004390	RasGAP1	Ras GTPase activating protein 1	11.5046	10.6635	9.73739	17.1475	18.9153	14.5364	18.1877	19.4668	21.4509	9.54499	9.49532	9.50907	10.5368	10.3664	10.2163	10.8325	11.9958	9.54901	22.2448	20.5055	20.4517
FBgn0004391	shtd	shattered	9.311	10.2119	9.92526	5.86933	6.31983	6.30169	5.82926	5.86258	6.60904	9.90642	10.1002	9.99046	8.79025	9.14545	8.82586	9.47222	8.95525	9.01221	6.61816	6.45992	6.259
FBgn0004394	pdm2	POU domain protein 2	1.91744	1.63981	1.85109	3.50869	3.60076	3.43261	4.40113	3.89841	4.45468	2.04129	2.35016	2.00873	2.36055	1.66936	2.33981	1.93262	1.94118	1.67292	3.85798	4.63802	3.95814
FBgn0004395	unk	unkempt	7.54884	6.81965	6.70851	31.8059	31.223	19.0688	38.5589	40.6145	46.8495	7.51715	7.50479	7.65263	7.79233	8.49526	8.11431	8.42719	8.85503	7.00499	53.8711	55.1391	48.7797
FBgn0004396	CrebA	Cyclic-AMP response element binding protein A	59.6574	53.0491	49.8611	28.7339	23.8385	28.7254	25.8472	24.4296	27.1772	65.5098	65.4222	57.0783	55.5155	57.5921	49.0338	54.0528	47.3508	46.9946	24.0997	24.2336	20.1886
FBgn0004397	Vinc	Vinculin	94.2442	90.2552	80.6776	103.128	103.041	94.9687	104.735	114.254	103.156	103.197	102.734	100.978	110.451	108.74	105.391	113.732	126.453	106.232	119.542	114.724	110.119
FBgn0004400	rhi	rhino	0.230501	0.11925	0.110139	1.32665	0.565603	0.35473	0.39884	0.618773	0.42916	0.238102	0.109004	0.229754	0.182957	0.234125	0.282429	0.309348	0.16652	0.276805	1.30391	1.00965	0.952786
FBgn0004401	Pep	Protein on ecdysone puffs	251.065	251.731	251.202	133.809	148.052	169.152	140.883	143.896	139.107	258.574	252.383	255.387	243.106	242.473	223.168	237.933	219.612	217.136	142.767	144.642	138.796
FBgn0004403	RpS14a	Ribosomal protein S14a	1779.62	1639	1616.2	1923.96	1915.72	1892.09	1831.17	1865.65	1958.45	1613.14	1585.79	1705.99	1643.32	1629.99	1681.43	1701.14	1608.17	1723.97	2006.89	1963.55	2072.49
FBgn0004404	RpS14b	Ribosomal protein S14b	1055.81	764.57	758.581	1459.43	943.961	894.938	903.606	911.807	946.421	791.783	807.666	806.32	787.309	768.554	808.247	788.471	773.8	817.338	1007.65	984.454	1067.26
FBgn0004406	tam	tamas	10.2792	11.3738	12.4789	7.15126	7.2109	7.61945	6.72304	7.24695	7.37802	10.5673	10.885	10.589	11.0608	9.56657	10.0759	10.1122	10.4935	9.16655	7.1012	8.11041	6.81649
FBgn0004407	DNApol-gamma35	DNA polymerase gamma 35kD	0	0	0	0	0	0	0	0	0	0	0	0	0	0	0	0	0	0	0	0	0
FBgn0004414	msopa	male-specific opa containing gene	0	0	0	0	0	0	0	0	0	0	0	0	0	0	0	0	0	0	0	0	0
FBgn0004419	me31B	maternal expression at 31B	164.663	161.042	164.296	77.8352	75.4436	96.6949	69.3492	72.663	71.1604	164.774	174.244	179.673	152.573	152.559	155.928	155.153	146.849	151.645	71.8042	70.8556	71.014
FBgn0004425	LysB	Lysozyme B	73.4435	66.1866	74.1483	1011.72	694.701	1175.83	932.607	982.78	815.72	73.112	90.7498	604.093	1051.34	1052.95	1207.89	1295.51	1389.05	1257.38	30.6328	35.558	40.756
FBgn0004426	LysC	Lysozyme C	81.8731	99.0267	110.753	997.93	831.121	988.045	1106.59	1168.62	1074.31	112.378	117.037	522.439	756.087	890.461	948.76	799.961	1061.95	1110.88	27.7946	35.8336	39.633
FBgn0004427	LysD	Lysozyme D	276.881	305.601	308.731	2652.64	2253.29	2655.07	3206.77	3078.36	3111.02	235	297.706	1510.49	2211.36	2272.27	2515.64	2610.71	2860.37	2913.16	124.493	147.637	177.635
FBgn0004428	LysE	Lysozyme E	50.3834	62.4612	56.0494	549.815	481.891	557.246	621.141	618.43	631.794	48.661	60.4878	315.158	420.628	450.756	494.483	536.756	563.892	595.98	21.3453	27.6518	29.5837
FBgn0004429	LysP	Lysozyme P	0	0	0	0.178248	0	0.150928	0	0	0.156511	0	0	0	0	0.149421	0	0	0	0	0	0	0.143077
FBgn0004430	LysS	Lysozyme S	203.745	176.758	190.843	195.405	579.364	424.298	138.939	125.712	152.011	129.355	103.83	26.3937	44.7599	46.1338	38.7537	20.9275	25.1518	17.4894	1296.79	1521.66	1204.35
FBgn0004431	LysX	Lysozyme X	0	0	0	0	0	0	0	0	0	0	0.151717	0.159891	0	0	0	0	0.154513	0	0	0	0
FBgn0004432	Cyp1	Cyclophilin 1	1744.7	1725.28	1855.52	570.539	514.651	871.171	450.709	457.19	405.257	1636.18	1652.99	1711.63	1601.56	1552.69	1545.7	1566.43	1452.99	1532.63	377.536	393.04	390.05
FBgn0004435	Galphaq	G protein alpha q subunit	10.6707	8.94115	8.85862	17.9902	15.4693	13.8896	16.5531	17.0738	16.8968	9.56188	9.90659	11.5105	9.71329	9.93413	10.5367	10.9927	11.3882	9.2074	18.2127	18.6489	17.9933
FBgn0004436	Ubc6	Ubiquitin conjugating enzyme 6	83.2874	82.7633	81.7889	113.064	114.587	97.1492	122.672	126.33	135.672	81.4602	84.1855	89.8038	86.7737	88.2454	84.5066	83.9058	80.7485	75.6409	138.303	134.399	131.948
FBgn0004449	Ten-m	Tenascin major	15.8389	16.2457	14.6154	26.8684	29.0772	20.966	28.2702	29.3218	31.0886	17.4377	16.2664	16.6612	17.23	16.5226	14.4636	16.3757	19.4713	13.6518	32.0133	32.8763	27.1918
FBgn0004456	mew	multiple edematous wings	25.5734	25.9751	24.6219	37.4327	37.3482	30.4825	36.3185	37.066	41.2466	24.6926	24.0393	23.9136	23.2561	26.3286	24.5565	25.0118	25.9561	22.2303	40.0308	39.6342	37.1145
FBgn0004462	Pk17E	Protein kinase-like 17E	12.2377	13.0735	11.695	29.3675	34.1725	23.4397	35.2919	33.6102	38.9752	12.9696	12.2133	13.3862	11.4375	14.1251	12.6968	13.6083	14.5051	11.6423	44.353	44.2675	42.5471
FBgn0004463	RpIII128	RNA polymerase III 128kD subunit	19.5441	20.4344	21.5414	13.3149	10.748	15.7417	11.6419	10.4213	10.7646	18.31	19.1632	20.4765	14.8013	18.6026	18.1031	19.031	19.2697	16.0201	12.0059	12.4343	10.5382
FBgn0004465	Su(P)	Suppressor of ref(2)P sterility	74.197	69.3465	76.3559	47.203	47.9531	57.7831	42.9426	46.7084	37.6292	61.3546	65.1457	67.3145	63.4021	61.7616	61.8644	62.8077	64.4334	66.6034	45.0822	44.0467	45.6789
FBgn0004507	GlyP	Glycogen phosphorylase	706.249	690.621	670.526	719.696	737.384	682.872	655.124	725.069	653.574	626.332	627.119	578.387	574.21	617.83	563.604	565.819	604.753	502.232	780.604	720.153	658.293
FBgn0004509	Fur1	Furin 1	15.1744	14.3883	13.9142	19.4794	19.5417	18.0395	21.3117	22.2552	22.4186	15.0912	15.205	15.4216	16.1747	15.715	14.7189	15.2492	16.4591	13.5498	23.1638	22.5347	20.3786
FBgn0004510	Ets97D	Ets at 97D	10.7125	10.0766	8.32949	10.9151	12.3665	13.4885	13.3122	14.6401	12.1743	9.75794	8.70419	11.9882	10.0488	11.0293	10.7393	10.4036	13.1797	8.98172	13.3265	13.4497	12.408
FBgn0004511	dy	dusky	0.0444033	0.137832	0.0848679	0	0.0272392	0.0683345	0.0512212	0.0264887	0	0.114669	0.146988	0.0442594	0.75188	0.518666	0.0217627	0.333716	0.406323	0.0213293	0	0	0
FBgn0004512	Mdr49	Multi drug resistance 49	24.4702	30.9624	27.4364	22.8422	21.5889	20.5237	22.0312	22.4182	24.6329	23.3425	25.1099	28.6577	20.8875	22.43	21.7067	20.8589	20.4186	19.9695	30.6019	29.4835	31.0656
FBgn0004513	Mdr65	Multiple drug resistance 65	16.519	16.8659	16.3718	39.0771	40.6685	30.1247	37.6313	39.0782	39.0139	16.7473	17.5068	18.5591	17.9917	16.8232	17.6722	17.7592	23.3091	16.3114	40.6433	41.4019	37.2825
FBgn0004514	Oct-TyrR	Octopamine-Tyramine receptor	5.55312	4.4492	3.71009	9.37838	8.65206	7.78971	9.46694	9.49838	9.07123	4.64482	4.67116	6.2209	4.65474	5.56555	4.26313	5.67194	6.08268	4.48512	9.21345	9.87651	7.52788
FBgn0004516	Gad1	Glutamic acid decarboxylase 1	46.4146	44.5441	38.9348	96.9168	109.041	90.2259	106.148	115.149	115.04	49.4925	46.7327	52.0411	46.2363	46.3461	45.5691	49.4641	58.7831	43.2933	117.355	117.872	109.489
FBgn0004552	Akh	Adipokinetic hormone	12.1529	15.0197	14.84	22.4972	22.9868	25.1102	25.312	36.8532	32.863	18.3074	11.0153	15.9831	12.8616	17.1444	22.0053	16.8537	17.234	17.3509	30.0086	26.7904	32.9972
FBgn0004554	Edg91	Ecdysone-dependent gene 91	16.0273	13.6387	14.4576	5.98933	8.26983	11.5258	7.42983	7.86329	6.85255	6.9627	6.23344	9.40603	15.3766	13.0842	15.8572	15.7603	15.8709	16.9804	6.77858	4.16821	8.30393
FBgn0004556	Dbp73D	Dead box protein 73D	23.9592	25.5534	27.202	11.5131	12.8134	20.1693	11.6694	10.7013	11.3292	23.3954	21.4986	27.9231	17.6844	19.3023	21.438	24.8884	26.0766	19.7127	10.9442	10.6794	9.71941
FBgn0004567	slp2	sloppy paired 2	2.77663	2.99268	2.61662	3.97184	4.30561	4.23352	3.78127	4.69311	3.85674	2.82834	3.02735	3.30578	2.28553	2.31106	2.83513	3.31237	3.38033	3.22326	4.6539	5.72344	3.71324
FBgn0004569	aos	argos	9.29723	7.26465	8.30278	16.1987	19.7062	12.4331	15.4215	19.3927	17.0884	8.809	9.67266	10.0021	10.0429	8.1083	8.51632	8.9838	9.51128	8.46992	23.6279	24.5171	22.8244
FBgn0004573	5-HT7	5-hydroxytryptamine (serotonin) receptor 7	5.02172	5.07078	4.54845	9.62804	10.0706	8.5248	11.2599	11.4053	11.3505	5.64562	5.11196	5.54821	4.95171	5.01873	5.17942	5.15341	6.43005	4.4369	11.1042	12.7208	11.5728
FBgn0004574	Rop	Ras opposite	90.3345	89.9916	88.4256	126.37	134.689	123.081	122.482	131.019	127.524	95.0136	96.0452	99.8185	96.1465	94.8898	93.1203	100.007	103.366	91.9908	125.308	117.28	120.014
FBgn0004575	Syn	Synapsin	28.9672	26.4718	23.9875	57.8245	68.2294	51.2171	72.8006	74.5899	75.4709	31.259	28.6947	30.7692	29.8313	28.4408	25.613	30.8831	37.0177	25.073	81.5742	82.334	73.3145
FBgn0004577	Pxd	Peroxidase	0.1376	0.39153	0.230119	1.3755	2.27908	1.27055	1.58727	2.46254	1.90313	0.177671	0.0976062	0.240019	0.327652	0.314466	0.370917	0.369335	0.629569	0.462675	1.51969	1.66634	0.936803
FBgn0004580	Cbp53E	Calbindin 53E	46.4185	46.7376	42.7587	116.827	125.187	101.281	137.559	137.063	144.242	52.6999	51.4838	57.0083	50.4464	48.0492	45.6617	53.0822	62.5904	48.508	144.666	142.033	140.424
FBgn0004581	bgcn	benign gonial cell neoplasm	0.67435	0.495178	0.5405	0.553517	0.987493	0.781134	0.802986	1.11601	0.648022	0.629174	0.576078	0.585434	0.391369	0.441904	0.575724	0.537175	0.901	0.731447	0.86724	1.05374	1.07901
FBgn0004583	ex	expanded	16.2312	17.8046	15.7057	28.0301	31.1271	21.5636	31.5968	30.8682	32.0415	21.4728	20.7123	17.3275	18.1822	18.9518	15.2457	18.7515	21.0288	15.4501	37.4472	35.6235	32.8521
FBgn0004584	Rrp1	Recombination repair protein 1	14.0442	13.2472	13.6925	5.50048	6.7879	7.56832	5.52294	6.05082	4.49011	13.738	12.847	13.7512	12.1983	11.9596	13.0365	11.9563	11.6832	11.8229	4.81489	4.38625	5.65691
FBgn0004587	B52	B52	186.292	181.796	194.067	94.0677	105.157	135.455	101.266	102.36	103.731	180.106	180.342	197.711	165.388	169.406	169.141	188.685	182.515	162.77	100.263	101.784	101.988
FBgn0004588	Eig71Ea	Ecdysone-induced gene 71Ea	0	0	0	0	0	0	0	0	0	0	0	0	0.232396	0	0	0	0	0	0	0	0
FBgn0004589	Eig71Eb	Ecdysone-induced gene 71Eb	0	0	0	0	0	0	0	0	0	0	0	0	0	0	0.187887	0	0	0	0	0	0
FBgn0004590	Eig71Ec	Ecdysone-induced gene 71Ec	0	0	0	0	0	0	0	0	0	0	0	0	0	0	0	0	0	0	0	0	0
FBgn0004591	Eig71Ed	Ecdysone-induced gene 71Ed	0	0	0	0	0	0	0	0	0	0	0	0	0	0	0	0	0	0	0	0	0
FBgn0004592	Eig71Ee	Ecdysone-induced gene 71Ee	0	0	0	0	0	0	0	0	0	0	0	0	0	0	0	0	0	0	0	0	0
FBgn0004593	Eig71Ef	Ecdysone-induced gene 71Ef	0	0	0	0	0	0	0	0	0	0	0	0	0	0	0	0	0	0	0	0	0
FBgn0004594	Eig71Eg	Ecdysone-induced gene 71Eg	0	0	0	0	0	0	0	0	0	0	0	0	0	0	0	0	0	0	0	0	0
FBgn0004595	pros	prospero	1.661	1.7224	1.63943	4.28063	4.09359	3.13978	4.41065	4.49684	4.35024	2.12124	1.81504	2.01427	1.78093	1.80155	1.72791	1.86528	2.23711	1.47352	4.98143	4.60753	3.96977
FBgn0004597	CycC	Cyclin C	28.8369	28.9359	32.4033	24.094	21.5778	22.5957	20.3791	18.5259	19.6386	30.6879	32.5189	29.1382	29.7638	32.1066	30.674	31.301	27.3952	30.1393	19.377	17.6364	18.6464
FBgn0004598	Fur2	Furin 2	19.3828	20.6482	19.9388	27.8883	29.8674	24.2017	29.7582	31.0286	29.5721	17.3369	16.9312	17.8713	20.6609	20.596	20.0406	20.3603	21.6585	18.0976	31.8166	31.4703	27.8901
FBgn0004606	zfh1	Zn finger homeodomain 1	8.67429	9.01591	7.68943	16.598	18.2672	14.1614	19.62	20.3863	20.1696	9.39279	7.78342	9.29823	9.3878	8.91698	8.91317	9.03224	11.38	7.30277	20.8075	21.4671	18.9982
FBgn0004607	zfh2	Zn finger homeodomain 2	10.9012	10.4808	9.44342	19.0322	18.6548	12.8578	19.8831	20.4953	20.2441	10.7341	10.6685	11.6643	11.4521	10.5622	10.1574	11.0161	13.2079	9.31851	23.1701	23.0034	18.8748
FBgn0004611	Plc21C	Phospholipase C at 21C	16.7118	15.7142	14.8584	26.75	28.4852	24.1306	30.7961	32.5046	32.3531	16.2771	15.9051	15.7412	16.2206	16.4308	15.3547	17.193	19.5164	14.0538	32.2141	33.5003	29.4516
FBgn0004618	gl	glass	0.133086	0.275408	0.30524	0.258012	0.489848	0.382317	0.614081	0.539866	0.481413	0.219958	0.327269	0.159185	0.169015	0.189249	0.208727	0.200043	0.307663	0.153428	0.516236	0.411493	0.673082
FBgn0004619	GluRIA	Glutamate receptor IA	5.39031	4.49628	4.53854	11.0774	14.1299	10.7926	14.5177	15.2421	15.1329	5.71522	5.32274	5.20716	4.92558	4.70324	5.2139	5.99128	6.63313	5.38382	15.761	16.1281	14.8271
FBgn0004620	GluRIIA	Glutamate receptor IIA	16.0196	16.6043	14.1131	21.8369	21.2923	19.6028	21.88	23.5593	24.6184	15.6572	16.4139	14.6093	15.3349	17.1471	14.367	16.2738	19.0204	15.0695	22.2954	20.8101	20.5577
FBgn0004622	TkR99D	Tachykinin-like receptor at 99D	3.29845	3.21788	4.08279	8.52622	9.94371	8.44413	10.69	8.95764	10.3607	4.67274	4.42696	5.00992	4.1557	3.44603	3.87987	4.21594	5.02298	3.92333	10.5945	9.81008	10.663
FBgn0004623	Gbeta76C	G protein beta-subunit 76C	1.04913	1.21324	1.2385	3.06585	4.16438	3.16579	2.56281	2.28253	3.54552	1.7212	1.92616	1.35329	0.979679	1.75514	1.14937	1.72273	1.84278	1.42292	3.45777	4.51593	4.08151
FBgn0004629	Cys	Cystatin-like	585.449	572.885	508.037	758.073	640.541	671.226	1098.18	1231.29	1428.1	665.19	641.938	544.611	761.428	669.27	644.966	591.441	634.686	683.662	570.796	553.109	684.306
FBgn0004635	rho	rhomboid	9.10748	9.29871	9.45287	10.0122	8.10297	9.90091	8.03596	8.38346	9.24042	9.31433	10.4964	9.6491	9.54281	9.95519	9.72555	9.55163	9.76031	7.9384	8.54597	8.17442	9.53253
FBgn0004636	R	Roughened	112.369	115.678	111.863	110.314	104.256	106.319	107.551	114.858	111.37	110.799	110.312	125.418	110.402	114.196	112.385	110.744	114.371	102.875	105.023	106.061	98.8309
FBgn0004638	drk	downstream of receptor kinase	62.8327	59.8654	59.6644	65.7886	61.9427	57.6272	62.1361	66.7947	64.529	60.0192	59.2819	67.7716	63.994	64.7875	63.9985	62.7455	63.7175	58.9477	65.7494	62.5744	65.4418
FBgn0004643	Zw10	Zeste-white 10	27.2085	26.4022	28.0563	16.5694	16.3451	19.7792	17.116	16.4414	15.9362	27.3047	28.4672	25.6448	26.1468	25.0588	25.3922	26.6393	25.4953	25.7669	15.9496	16.2006	15.0482
FBgn0004644	hh	hedgehog	5.64971	6.08275	5.4721	11.8874	9.64806	12.2195	10.2602	11.4318	8.73194	5.67827	6.39053	4.9465	6.14075	8.14251	8.04507	7.17243	6.03033	6.74797	4.44224	4.20977	4.93798
FBgn0004646	ogre	optic ganglion reduced	69.4382	64.2211	63.2863	45.5463	46.5973	43.8426	42.1955	46.6833	40.0897	79.9347	77.4022	66.9015	71.3001	74.6347	60.4574	67.0085	58.8565	59.8932	50.7453	48.8705	43.6836
FBgn0004647	N	Notch	10.6159	10.5877	9.95771	7.53859	6.86776	6.74896	6.07671	6.52966	5.09247	9.85189	9.87195	9.56869	9.58416	10.131	9.68084	10.5174	10.2772	8.65743	6.14668	6.43983	5.2102
FBgn0004648	svr	silver	26.6155	27.3537	25.979	41.3688	39.7674	33.4385	42.2413	41.3757	44.4993	29.4421	30.2175	27.3383	29.7739	29.4536	26.7402	29.0285	30.2466	25.8634	45.953	47.1491	43.171
FBgn0004649	yl	yolkless	0.0997169	0.073698	0.136135	0.0863036	0.104865	0.0438455	0.0328651	0.0509879	0.0909347	0.02943	0.134732	0.113593	0.0603038	0.0578769	0.0837816	0.13765	0.109772	0.109484	0.092095	0.146818	0.138549
FBgn0004650	fs(1)N	female sterile (1) Nasrat	0.0824845	0.0853468	0.157652	0.166575	0.0843334	0.169253	0.111008	0.196824	0.0585044	0.142007	0.104018	0.123326	0.16004	0.111708	0.202134	0.0885597	0.119178	0.118865	0.133314	0.155856	0.160448
FBgn0004652	fru	fruitless	5.95357	5.67771	5.43624	14.3384	13.6333	8.9281	11.4537	12.2037	12.0938	6.86475	6.42469	6.03212	6.23321	6.65538	6.12452	6.36045	6.92607	5.2434	13.6337	14.2752	12.4497
FBgn0004654	Pgd	Phosphogluconate dehydrogenase	148.908	158.176	141.255	168.397	185.214	184.907	143.52	154.023	99.556	264.83	282.668	245.742	165.676	202.07	212.09	185.71	192.226	219.7	151.96	163.608	151.375
FBgn0004655	wapl	wings apart-like	15.1085	16.3362	14.7939	16.4574	17.4666	14.685	17.7095	18.8064	19.2536	16.4016	15.8666	15.6476	14.8222	16.0495	13.9172	16.0286	15.9862	13.6154	21.6413	20.7533	18.4118
FBgn0004656	fs(1)h	female sterile (1) homeotic	32.9586	32.085	31.2653	41.4169	36.6437	30.0507	37.6665	39.4742	37.6917	33.813	32.056	32.8748	30.3205	32.885	29.2537	33.4725	32.697	26.9755	44.1639	41.8515	34.737
FBgn0004657	mys	myospheroid	103.875	110.717	101.988	120.727	121.723	107.297	124.481	122.006	123.851	109.698	105.385	101.888	106.599	111.618	107.144	107.928	114.289	97.9705	130.847	125.054	118.011
FBgn0004666	sim	single-minded	0.331585	0.422266	0.341254	0.494492	0.625879	0.628053	0.764996	0.730362	0.705558	0.395214	0.385985	0.381358	0.431902	0.31089	0.250022	0.301237	0.41767	0.318556	0.879459	0.736071	0.942689
FBgn0004687	Mlc-c	Myosin light chain cytoplasmic	256.153	248.581	252.518	314.607	283.807	299.694	281.833	281.08	289.245	286.51	303.434	294.901	273.622	301.562	295.081	290.711	290.776	299.705	243.95	249.474	261.965
FBgn0004698	Xpc	Xeroderma pigmentosum, complementation group C	20.3046	19.4587	18.9566	37.9481	39.229	29.0186	46.5853	45.5008	51.2958	18.1879	18.7966	21.4337	19.7243	20.8712	18.0303	18.3008	20.785	17.5453	57.0767	53.1281	50.5729
FBgn0004777	Ccp84Ag	Ccp84Ag	0.0824719	0.0853338	0.157628	4.19704	5.36279	3.72299	2.37838	3.54229	2.19358	0.340765	0.078002	0.328819	0.261843	0.837685	0.323365	0	0.794399	0.316926	3.64338	4.24997	4.49187
FBgn0004778	Ccp84Af	Ccp84Af	0.311971	0.161399	0.447203	0.567014	2.10516	1.44033	0.539809	2.23327	0.663823	0.322258	0.147531	0.31096	0	0.316876	0.305803	0.167475	0.901506	0.599426	0.672293	0.482298	1.66882
FBgn0004779	Ccp84Ae	Ccp84Ae	0	0	0	0	0.147214	0	0	0	0.127658	0	0	0	0	0	0	0	0.115578	0	0	0	0
FBgn0004780	Ccp84Ad	Ccp84Ad	1.47709	2.41988	1.76447	19.5382	19.6326	13.639	11.0753	21.4414	9.95283	1.90724	1.39703	2.82191	3.12644	3.25067	4.22299	4.36117	12.5679	4.02064	7.95776	6.21629	4.19012
FBgn0004781	Ccp84Ac	Ccp84Ac	0.256052	0.706499	1.30504	1.55127	1.57075	0.87567	0.295367	1.9348	0.726448	0.617155	0.242174	0.595518	0.722621	0.69354	0.418315	0.824733	2.46638	0.737973	1.10358	0.351866	0.332047
FBgn0004782	Ccp84Ab	Ccp84Ab	37.3169	37.9383	35.1435	56.3887	62.4206	55.982	44.7986	65.6191	35.6626	53.899	42.6815	49.6306	48.3329	50.0239	43.5971	58.9334	75.5471	51.2747	37.8709	34.1002	34.7117
FBgn0004783	Ccp84Aa	Ccp84Aa	3.54791	3.18156	2.14735	0.716489	1.30588	0.849343	0.818534	0.8466	0.251645	5.13086	3.69117	3.77217	4.38059	3.60369	1.62295	2.92041	3.18964	2.95404	0.254856	0	0
FBgn0004784	inaC	inactivation no afterpotential C	0.34634	0.278723	0.330979	1.77187	0.849848	0.829112	1.19856	1.33148	1.18731	0.35776	0.582344	0.383575	0.366536	0.469047	0.264049	0.413166	0.667214	0.221821	1.20246	0.912216	1.16026
FBgn0004795	retn	retained	5.84014	4.62097	5.27214	9.45151	9.595	7.94069	8.83485	9.98163	9.52439	6.74244	6.34546	6.02264	6.3304	6.34247	5.48696	5.94484	6.32618	5.53301	11.4314	10.9552	9.2572
FBgn0004797	mdy	midway	30.6843	34.0119	31.1883	35.9974	36.4082	36.3828	36.2108	35.8868	37.8717	25.7878	28.7985	30.3501	28.9841	32.8413	31.6277	29.8016	31.9221	33.1635	36.0711	38.1438	33.9012
FBgn0004811	fs(2)ltoPP43	female sterile (2) ltoPP43	14.1559	12.8787	13.173	9.76926	10.3022	10.521	10.7578	8.8215	11.0287	11.2453	11.8425	13.0361	10.9706	11.133	10.7075	10.8903	12.7766	11.2796	9.88837	9.19041	11.5637
FBgn0004832	Xpac	Xeroderma pigmentosum group A-like	15.2066	14.6218	13.0643	10.2364	11.0246	13.3164	10.2768	13.0116	11.3577	15.232	16.3437	14.2387	13.8988	12.4814	15.5082	13.8529	13.8338	15.4945	11.6681	11.6358	14.043
FBgn0004837	Su(H)	Suppressor of Hairless	10.8873	9.64671	10.3458	7.13477	7.07387	7.83472	6.61556	5.89104	5.71	9.09205	9.8911	10.0878	8.53611	9.50091	8.71797	9.08791	8.71456	7.77832	6.90639	6.19522	6.47267
FBgn0004838	Hrb27C	Heterogeneous nuclear ribonucleoprotein at 27C	271.707	266.985	265.902	173.507	157.172	174.665	152.913	157.548	149.303	261.841	262.246	270.307	229.626	247.383	231.985	248.386	238.811	212.538	162.086	157.646	144.424
FBgn0004839	otk	off-track	5.82403	6.24205	4.47796	8.75787	9.70577	7.88268	9.82576	10.7285	10.2733	6.97629	6.2799	6.44807	5.7621	6.4744	5.67168	6.41593	7.18143	4.99375	10.5475	10.4018	9.66829
FBgn0004841	TkR86C	Tachykinin-like receptor at 86C	2.07723	1.74268	1.34128	4.21757	3.82282	3.77274	4.85711	4.35383	5.07702	1.97174	1.6195	2.0705	2.02011	1.36857	1.59591	1.77815	2.24421	1.61806	5.20229	6.4516	5.26918
FBgn0004842	RYa-R	RYamide receptor	0.550219	0.325321	0.600932	1.09528	1.44656	1.2903	1.31474	1.54738	1.46347	0.933737	0.594739	0.744306	0.415931	0.718546	0.886058	0.928312	0.567847	0.528599	1.77857	1.33669	0.95561
FBgn0004852	Ac76E	Adenylyl cyclase 76E	47.9058	44.043	45.4561	33.6699	35.5324	34.5113	35.6443	35.1013	34.666	43.8465	43.2023	42.6314	41.8084	42.6305	43.4746	44.9889	45.4402	38.7205	38.4616	34.5285	32.5341
FBgn0004854	B-H2	BarH2	2.10198	1.96637	2.06379	2.54693	3.28547	2.71787	2.55759	3.5385	3.24728	2.11181	2.06976	2.23868	1.85887	2.51524	2.258	2.31863	2.08018	2.48966	3.16461	3.59089	3.44465
FBgn0004855	RpII15	RNA polymerase II 15kD subunit	37.6747	41.6954	40.4311	24.3606	26.597	31.5681	23.696	22.3183	24.1798	37.9237	40.5105	39.6437	37.8364	38.6221	38.1293	39.511	40.3312	39.9733	26.9372	26.4868	26.6103
FBgn0004856	Bx42	Bx42	48.9443	45.4226	44.7587	48.4019	47.9936	49.0951	49.2066	49.9504	53.034	45.7746	46.3272	47.9601	42.1161	44.7042	41.8503	45.1519	44.3162	45.4659	56.1853	55.0231	56.5379
FBgn0004858	elB	elbow B	19.177	18.1537	17.3126	31.5421	31.4043	23.582	34.6099	34.3037	42.3392	15.5664	17.2886	17.3524	19.0861	17.8207	17.5446	18.2822	19.1794	16.8555	42.176	37.9594	40.2924
FBgn0004859	ci	cubitus interruptus	16.9865	17.6753	18.1303	28.4969	24.5531	22.0596	26.4278	27.0857	27.8662	16.8354	16.7018	18.3357	17.7567	19.8391	17.8904	17.9625	19.6159	14.9194	30.1194	31.2025	26.5955
FBgn0004860	ph-d	polyhomeotic distal	3.50013	4.33979	3.51426	6.3884	6.39615	4.74257	6.62704	6.74855	7.18058	4.31729	4.31612	4.06289	4.48571	3.91517	3.9955	4.26532	4.59485	3.85919	8.22698	7.47355	6.86589
FBgn0004861	ph-p	polyhomeotic proximal	7.63236	7.47584	7.31896	9.64592	11.0564	9.00311	10.5015	10.8459	10.9993	7.57192	7.31808	7.69928	7.71595	7.84575	7.36555	7.87011	8.43998	6.17138	13.4044	13.133	10.7962
FBgn0004862	bap	bagpipe	2.24774	2.26114	2.6254	5.22013	5.4389	3.90758	4.7536	4.61861	5.57996	3.09581	2.18497	2.86281	2.04842	3.04411	1.89729	2.94959	3.60851	2.27939	6.79485	4.50456	5.70828
FBgn0004863	C15	C15	2.38853	2.57229	2.2826	3.48478	3.52854	3.80086	3.87988	4.18739	4.46006	2.56799	1.52142	2.13785	2.5794	1.78243	1.86349	2.14577	2.86416	2.20102	4.67454	5.82777	4.45652
FBgn0004864	hop	hopscotch	16.1435	17.5185	16.2998	17.197	18.972	15.057	19.2623	19.2181	20.4124	16.454	17.3675	16.3231	16.4219	17.3063	15.3155	16.7176	18.498	14.7011	22.5049	20.8255	19.2348
FBgn0004865	Eip78C	Ecdysone-induced protein 78C	3.80172	3.21699	2.32401	4.36402	4.96647	3.18983	4.31443	4.48073	4.53597	8.60141	7.90464	4.11157	6.61337	4.87767	2.51957	4.14783	3.76573	3.68191	6.56738	6.13909	6.16756
FBgn0004867	RpS2	Ribosomal protein S2	4864.95	4839.34	4931.03	4241.26	3839.04	4372.35	3622.82	3537.23	3760.37	4599.79	4518.61	4541.7	4578.27	4309.97	4489.57	4591.41	4518.51	4985.49	3599.43	3648.73	3889.81
FBgn0004868	Gdi	GDP dissociation inhibitor	254.305	249.954	248.903	200.924	192.751	197.89	187.486	191.714	191.046	262.466	260.228	243.601	260.864	261.72	253.141	251.985	233.143	254.217	176.529	175.938	173.98
FBgn0004870	bab1	bric a brac 1	0.440499	0.262953	0.275245	1.04696	0.665166	0.712671	0.977183	1.05112	0.865208	0.332517	0.416624	0.455959	0.519976	0.430216	0.332145	0.509323	0.359027	0.390637	0.857992	0.925459	0.807422
FBgn0004872	piwi	piwi	3.5329	2.77208	2.30708	7.38429	7.11582	4.28916	6.65642	7.79792	6.79701	3.43651	4.67799	3.31603	2.36798	2.27268	4.09794	2.46552	4.1687	4.21432	7.51818	8.55676	9.01974
FBgn0004875	enc	encore	22.0536	21.9404	20.5123	28.1742	28.6138	23.897	30.6361	32.0202	31.5818	22.007	21.4723	21.0264	20.8767	20.5336	19.5419	21.6404	22.0991	17.6367	32.7381	32.6119	29.4928
FBgn0004876	cdi	center divider	16.6498	17.6722	17.0905	35.5947	30.2077	26.5548	29.569	29.1935	28.3188	23.3136	24.6241	22.3995	21.7874	25.4166	24.6371	24.0233	25.7057	21.0433	32.5938	34.2201	31.4972
FBgn0004878	cas	castor	4.68007	4.75334	4.49994	5.32285	8.10216	6.39231	9.3069	9.66027	10.9665	4.8937	3.91045	4.23561	5.07451	4.8703	5.43186	4.68567	4.64629	4.22033	7.67238	9.38066	8.43343
FBgn0004880	scrt	scratch	9.64035	8.7783	7.65985	34.1492	30.7252	19.8939	31.2342	33.6373	33.05	10.9056	9.45728	11.0798	10.9621	9.7109	8.42365	11.5278	14.2602	9.08915	38.7137	38.8698	33.859
FBgn0004882	orb	oo18 RNA-binding protein	0.956721	0.774294	0.760399	1.44618	1.55732	1.33143	1.48606	1.4466	1.62255	0.909989	0.833194	0.840319	0.66164	0.769712	0.696389	0.844123	1.09491	0.609719	2.21482	1.86469	1.75967
FBgn0004885	tok	tolkin	11.1857	11.3662	9.68291	22.427	24.4933	19.5386	30.4738	33.0946	37.1071	11.7445	11.7338	11.4827	14.2975	15.3864	13.3245	14.1098	16.2663	11.9027	32.6803	34.3786	28.7996
FBgn0004888	Scsalpha	Succinyl coenzyme A synthetase alpha subunit	377.914	381.407	370.038	325.459	330.972	318.88	298.201	309.739	287.917	345.954	348.868	351.629	353.21	345.581	340.341	358.855	355.771	367.472	363.763	358.036	355.54
FBgn0004889	tws	twins	34.8188	34.8243	33.4113	41.0192	39.4499	36.7504	42.5168	44.8067	46.6526	33.824	33.9803	36.5955	35.6568	36.8557	35.3399	35.3289	38.138	32.0419	46.9396	49.8569	45.2399
FBgn0004892	sob	sister of odd and bowl	4.74708	4.94766	4.76833	5.20614	5.61162	5.0481	4.83644	5.74641	5.93526	4.54568	4.32593	4.17909	4.65718	4.75132	4.2796	4.57588	5.30684	4.22767	5.52563	4.89256	6.40313
FBgn0004893	bowl	brother of odd with entrails limited	41.0293	39.2598	38.9066	52.6599	54.8255	44.5454	49.4993	51.8523	53.0973	35.6788	37.706	36.8088	36.9343	40.2144	36.9028	36.9704	35.6523	33.731	56.7585	54.4434	52.7133
FBgn0004895	fd64A	forkhead domain 64A	0.639828	0.595828	0.550306	0.930321	1.02051	1.24724	1.54995	0.839715	1.29338	0.594833	0.60515	0.765305	0.609424	0.454921	0.627177	0.343477	0.739567	1.04497	1.44776	1.58265	1.36905
FBgn0004896	fd59A	forkhead domain 59A	0.690314	0.714268	0.698503	1.08245	1.39497	1.41648	1.54577	2.18015	2.20331	1.04864	0.614493	0.283326	0.988414	0.453696	0.597057	0.784755	0.977846	0.897256	2.58145	2.05071	2.48812
FBgn0004897	fd96Ca	forkhead domain 96Ca	0.535823	0.34118	0.47267	0.699189	0.303416	0.422875	0.618096	0.442585	0.613923	0.425762	0.545765	0.57517	0.523448	0.544247	0.404022	0.265518	0.516124	0.554367	0.355289	0.509764	0.400877
FBgn0004898	fd96Cb	forkhead domain 96Cb	2.91039	1.89287	2.30452	2.41815	2.04043	3.1566	2.01436	2.67869	2.03479	3.26405	1.80889	2.40365	1.67206	2.44938	3.01587	2.41052	2.24272	1.8374	2.77753	2.82818	2.66889
FBgn0004901	Prat	Phosphoribosylamidotransferase	46.6327	46.2942	49.4932	36.1417	37.4393	46.5208	36.0437	36.9719	35.4838	45.4177	42.032	49.0091	38.3444	38.984	41.0342	45.0837	48.313	40.4648	39.9192	40.3542	37.7469
FBgn0004903	Rb97D	Ribonuclear protein at 97D	18.5844	18.6026	16.8393	18.7486	21.8216	20.4794	22.8036	22.6986	23.5217	18.6	19.7645	19.6494	19.435	19.1842	18.8647	21.2539	19.2272	17.0871	23.8811	23.6374	22.9488
FBgn0004907	14-3-3zeta	14-3-3zeta	965.612	932.585	944.513	772.966	789.998	853.918	777.688	796.784	789.805	906.155	900.595	1005.03	867.465	881.748	881.439	925.762	922.924	881.954	755.443	744.289	743.086
FBgn0004908	Arl2	ADP ribosylation factor-like 2	26.7553	26.5422	24.6461	21.5569	19.9664	22.7808	20.9999	21.0618	23.7701	29.4896	27.0009	29.418	33.8618	23.9541	30.4171	31.6874	31.3512	29.2814	21.1014	20.8947	24.0102
FBgn0004910	Eip63F-1	Ecdysone-induced protein 63F 1	25.4188	26.5914	24.9988	34.8505	38.5759	29.4828	41.5097	40.1317	45.6971	23.7526	25.948	28.0838	25.6857	26.8813	27.3929	26.9074	27.1393	25.6215	38.9105	40.6645	40.906
FBgn0004911	Eip63F-2	Ecdysone-induced protein 63F 2	0.638624	0.367103	0.745922	0.515872	1.30588	0.87361	1.47336	1.10058	0.905923	0.293192	0.536898	0.353641	0.225288	0.288295	0.278221	0.380922	0.546796	0.54536	1.45268	0.950727	0.828165
FBgn0004913	Gnf1	Germ line transcription factor 1	20.3658	19.6143	19.4361	17.7459	17.901	17.2941	15.9063	18.3639	18.1984	18.4683	16.4132	21.4291	18.9506	20.4614	17.7149	17.8309	18.3394	18.8488	19.0558	17.9426	17.577
FBgn0004914	Hnf4	Hepatocyte nuclear factor 4	17.3473	17.1832	16.0312	20.5912	20.8085	20.0074	22.3011	21.8613	25.885	17.2241	18.269	19.3204	19.7834	20.5595	20.4678	19.4018	19.1082	19.4783	23.2783	23.9831	22.2232
FBgn0004915	TfIIB	Transcription factor IIB	33.7859	32.7406	35.6833	33.3516	33.4244	32.7536	31.2309	31.1577	34.0251	34.9582	34.6754	35.7566	32.1147	36.093	34.9976	33.307	33.0871	35.2761	32.0282	30.8102	34.8898
FBgn0004919	gol	goliath	5.05039	4.95536	4.65997	19.2552	20.7256	13.5569	22.8012	23.0635	27.9777	4.83465	4.22076	5.18591	5.04539	5.46146	4.45975	6.10017	6.91965	4.83104	29.226	29.7951	28.5616
FBgn0004921	Ggamma1	G protein gamma 1	173.015	161.465	167.774	309.893	317.227	270.664	317.681	336.826	342.288	180.506	180.455	204.097	181.309	180.772	177.494	189.051	202.229	176.184	357.729	361.309	347.052
FBgn0004924	Top1	Topoisomerase 1	57.0623	61.6635	59.7467	35.4301	33.9747	38.4056	33.1624	34.0577	31.71	53.202	52.1486	57.1082	47.1843	51.9606	47.3637	51.2874	52.371	44.9186	34.5322	33.3442	30.6636
FBgn0004926	eIF-2beta	Eukaryotic initiation factor 2beta	669.475	660.838	677.033	269.489	236.071	371.531	219.551	228.323	203.261	608.534	598.294	638.604	558.95	553.238	558.513	605.115	536.085	549.009	181.57	191.945	175.517
FBgn0004956	os	outstretched	0.723774	0.868712	0.691673	0.526189	0.674877	0.386135	0.434151	0.414495	0.400418	0.478489	0.575018	0.548285	0.490226	1.05862	0.624327	0.590582	0.836598	0.611894	0.311944	0.358058	0.253419
FBgn0004957	por	porcupine	6.27953	6.45733	7.11232	6.10581	6.70563	6.40282	6.08114	7.30709	5.97981	7.40752	7.4423	7.34101	7.42513	7.63815	6.91528	8.36512	6.9821	8.56507	7.8103	7.11118	6.55986
FBgn0004959	phm	phantom	9.9794	8.75347	8.43791	8.11099	7.05399	8.38465	7.29547	6.61466	6.3354	5.04817	6.79729	7.04072	7.34512	7.71693	7.84982	7.09885	9.13783	8.04858	7.65523	8.08428	8.66745
FBgn0005198	gig	gigas	16.6736	17.0261	17.7693	17.3845	16.9899	15.8092	16.7665	18.3659	18.7692	18.4652	18.9003	18.3002	18.9181	19.5364	18.7313	18.6225	18.7976	17.2934	20.3376	20.8533	18.2362
FBgn0005278	Sam-S	S-adenosylmethionine Synthetase	247.723	251.953	262.025	456.941	425.722	417.995	461.497	471.891	488.98	265.056	264.855	297.571	257.918	265.328	261.787	274.457	302.328	236.353	523.869	531.38	499.646
FBgn0005322	nmd	no mitochondrial derivative	82.4192	84.5169	87.113	62.6872	54.6926	66.9024	54.5797	53.1858	51.1789	80.9507	83.6766	87.8178	77.2551	76.3913	80.9959	87.1335	76.7023	79.6864	52.7959	56.5216	57.6379
FBgn0005355	Su(fu)	Suppressor of fused	23.0714	24.9864	24.3776	18.4765	22.6728	21.5768	19.2248	17.9902	19.6007	26.2329	23.2149	24.8047	26.0365	24.5281	20.7816	21.9711	22.66	21.2391	24.0042	22.7853	22.2738
FBgn0005386	ash1	absent, small, or homeotic discs 1	7.59178	7.99045	6.25594	10.8399	10.8303	8.22773	11.1558	11.3824	12.1598	8.0262	8.31522	7.31849	7.99675	8.08523	7.11559	6.96465	7.70177	6.6543	13.2238	14.4611	11.7632
FBgn0005390	fs(1)M3	female sterile (1) M3	0.174901	0.0987112	0.182339	0.308254	0.312125	0.212069	0.183415	0.170733	0.101498	0.114971	0.0601534	0.142637	0.0841365	0.209951	0.0623429	0.102427	0.122525	0.152754	0.342645	0.44246	0.371146
FBgn0005391	Yp2	Yolk protein 2	0.0559158	0.173568	0.0534358	0.135504	0.137206	0.114736	0.193504	0	0.0594897	0	0	0	0	0	0.0548101	0.0600341	0.0538601	0.107437	0.301244	0.230518	0.163151
FBgn0005411	U2af50	U2 small nuclear riboprotein auxiliary factor 50	84.3157	89.232	84.0429	79.0536	81.6649	80.7532	87.3074	90.1043	97.19	80.6233	83.1248	89.6306	75.6787	77.9927	77.584	79.3723	78.3569	81.9532	106.425	99.2492	101.09
FBgn0005427	ewg	erect wing	8.39455	8.22941	7.27829	18.6766	21.0761	15.4813	23.1236	24.1022	25.1506	8.56413	7.76777	8.78118	8.29361	9.11956	8.69913	8.77602	9.54815	7.25449	26.9954	27.5334	26.2728
FBgn0005533	RpS17	Ribosomal protein S17	4309.5	4326.76	4442.06	5045.31	5241.67	5061.96	4996.36	5020.59	5246.85	4448.63	4449.7	4463.92	4575.65	4321.25	4528.46	4579.34	4458.6	4854.51	5604.79	5558.24	5859.32
FBgn0005536	Mbs	Myosin binding subunit	27.384	26.2212	25.0495	33.3916	40.3738	32.0951	39.2985	41.4904	42.7386	26.9805	27.2058	26.4625	26.0459	28.722	25.6938	28.2922	29.0932	24.1566	48.1474	47.6208	43.7085
FBgn0005558	ey	eyeless	2.48068	2.34028	2.16148	4.74443	5.75885	4.41648	5.83536	6.96397	7.24495	2.56247	2.80627	2.8605	2.23925	2.29735	2.38395	2.74172	3.42023	2.28974	6.65606	7.06852	7.09617
FBgn0005561	sv	shaven	1.78757	2.06508	1.64194	4.68941	4.53537	3.84603	5.38532	5.09373	4.83765	2.68909	2.82327	2.92349	2.13057	2.62655	1.73521	2.44096	2.89204	1.95075	5.94656	6.63604	6.19476
FBgn0005564	Shal	Shaker cognate l	14.4173	15.1209	14.0782	29.0122	30.7984	25.9157	33.1941	33.4651	35.923	15.7855	14.8435	16.7788	14.1563	14.7437	13.5354	17.5248	19.0335	14.1716	34.6459	34.6579	32.7441
FBgn0005585	Crc	Calreticulin	1828.64	1821.54	1856.68	672.575	594.645	999.39	661.962	604.781	620.689	1896.01	1886.68	1752.65	1854.83	1840.62	1760.81	1769.58	1587.12	1825.15	408.706	401.446	380.042
FBgn0005586	Rab3	Rab3	31.281	29.8001	28.4438	69.1233	70.0801	59.616	73.6403	78.6074	79.9344	37.959	33.1158	38.8845	33.0796	32.1152	33.8491	36.2997	44.837	29.4967	81.4733	80.8598	75.9073
FBgn0005590	scw	screw	0.113801	0	0.0543768	0	0	0	0.0656372	0	0	0	0	0	0	0	0	0	0	0.0546647	0	0	0
FBgn0005592	btl	breathless	5.51768	5.42605	5.77411	5.93974	5.06324	4.67848	4.57641	5.14137	5.45797	4.9695	5.62835	6.15886	5.38096	5.88233	5.74382	5.33656	4.65596	4.51231	6.14179	5.63978	5.12255
FBgn0005593	RpL7	Ribosomal protein L7	3406.06	3447.81	3487.63	3765.78	3878.61	3697.89	3704.31	3697.2	3852.4	3377.43	3388.78	3491.77	3457.98	3388.27	3436.67	3420.71	3380.83	3387.82	4083.99	4082.62	4148.39
FBgn0005596	yem	yemanuclein	10.5646	10.1583	9.32103	8.01677	6.70344	7.88289	7.92756	6.4933	7.65221	10.428	9.54794	9.76455	8.33469	9.43003	9.7072	8.9138	9.43615	8.5092	7.24392	7.5009	7.20298
FBgn0005612	Sox14	Sox box protein 14	0.935304	1.33394	1.25618	3.6449	3.59764	2.17853	5.74449	5.6097	7.55727	1.48838	1.64968	1.10865	1.92618	1.90002	1.63539	1.32988	1.3392	1.11712	6.89105	7.21673	6.93319
FBgn0005613	Sox15	Sox box protein 15	0.768179	0.640997	0.639386	1.11094	1.61133	0.915244	1.54358	1.21216	1.34456	1.04948	1.03122	1.13618	0.996548	0.906104	0.7287	0.931178	1.33666	0.90464	1.70881	1.78776	1.10864
FBgn0005614	trpl	transient receptor potential-like	0.371833	0.408782	0.355342	1.29531	1.05497	0.906036	1.55486	1.77453	1.65657	0.312076	0.50554	0.347464	0.664058	0.306864	0.227801	0.299415	0.470089	0.379549	2.00324	1.74848	1.85343
FBgn0005616	msl-2	male-specific lethal 2	8.71052	7.25895	7.2668	11.9806	13.9796	11.352	13.0081	13.5383	14.6022	8.80319	9.5521	8.63536	8.9693	6.48017	10.3152	8.89711	8.02746	9.29555	15.1183	14.8735	16.1194
FBgn0005617	msl-1	male-specific lethal 1	15.8744	16.4812	15.5837	15.1083	14.5243	13.1994	14.6537	15.0271	13.5534	15.3556	15.9684	14.6197	12.6049	14.9161	13.8296	14.3546	15.7074	13.1561	16.2309	15.841	13.0561
FBgn0005619	Hdc	Histidine decarboxylase	0.75669	0.782948	0.542347	1.63317	1.76973	1.33433	1.52753	1.46706	1.55979	1.12361	0.872231	1.01351	1.02604	1.05681	0.69537	0.761646	0.683316	0.726957	1.17203	1.97407	1.77089
FBgn0005624	Psc	Posterior sex combs	5.17226	5.3961	4.9019	6.76919	6.62632	5.30657	6.39496	7.34725	7.12939	4.47202	4.70273	5.14126	4.32466	4.77466	4.60781	4.72483	5.67024	4.63959	8.32881	7.27459	6.62862
FBgn0005626	ple	pale	14.0248	12.0765	13.6526	25.0583	26.3937	17.5106	18.2896	25.9218	14.3648	10.2884	9.64496	15.5668	13.6854	18.7844	16.6601	18.7073	24.6829	16.1913	13.4211	12.1762	13.8717
FBgn0005630	lola	longitudinals lacking	21.1536	20.8256	19.55	31.8458	32.3602	24.2952	33.191	34.4789	35.3584	22.2663	21.667	21.1638	20.788	21.0998	19.5814	20.9275	22.5435	17.9399	38.2227	38.4252	34.1736
FBgn0005631	robo1	roundabout 1	8.89929	8.09156	7.30784	16.0455	17.7835	14.6524	18.4875	19.5983	20.4953	9.16521	8.80756	10.2249	9.46052	9.45869	9.40239	9.28299	12.5502	7.78169	20.3549	20.8979	17.9587
FBgn0005632	faf	fat facets	38.5505	41.7805	38.8605	38.7673	44.5882	36.4894	42.41	44.3787	44.4929	39.8841	38.8924	38.3568	39.8673	41.2419	38.6423	40.0655	40.2409	34.5165	49.6335	48.8982	42.8217
FBgn0005633	fln	flightin	0.0695936	0	0.133014	0.252976	0.256153	0.357004	0.160559	0.166064	0.0740418	0	0.131643	0	0	0	0	0.149439	0.13407	0.200577	0.22496	0.143453	0.20306
FBgn0005636	nvy	nervy	7.77612	6.65596	6.64121	13.5855	14.9922	11.9538	18.0594	16.8909	17.8931	7.57886	7.57456	7.39041	6.99923	6.79627	6.12828	7.73864	7.96305	6.10552	18.6781	18.1057	16.91
FBgn0005638	slbo	slow border cells	2.04584	2.41924	1.24134	0.708259	0.637471	0.599705	0.936496	1.23982	0.760085	2.95191	3.1635	1.39184	1.7871	1.84712	0.6048	1.15056	0.531757	1.74707	1.88947	2.00813	1.3581
FBgn0005640	Eip63E	Ecdysone-induced protein 63E	16.1892	15.5494	15.3655	21.2913	21.4739	20.0989	20.6844	23.1916	22.578	15.3664	14.8541	16.4813	16.7236	15.5731	15.8285	15.2739	17.4984	14.2781	21.7637	22.9406	21.2048
FBgn0005642	wdn	wings down	18.2705	18.6399	17.1886	20.8297	23.7408	20.086	23.8291	25.5276	24.638	16.1139	15.4528	19.2309	17.5316	17.5187	17.4079	17.8163	19.9253	16.0239	29.7285	27.2646	27.4977
FBgn0005648	Pabp2	Pabp2	114.846	115.897	119.822	53.3245	53.7865	79.9268	59.0154	60.635	56.2309	116.054	120.948	129.658	102.107	103.671	99.26	114.672	104.999	104.032	50.0635	49.1081	48.4823
FBgn0005649	Rox8	Rox8	66.0827	62.0962	63.7987	47.649	48.8841	49.7206	48.1736	53.1094	47.191	65.0688	65.4671	65.2838	60.6479	61.8967	60.4414	60.3159	59.7849	57.0053	48.8385	48.2731	48.736
FBgn0005654	lat	latheo	0	0	0	0	0	0	0	0	0	0	0	0	0	0	0	0	0	0	0	0	0
FBgn0005655	PCNA	Proliferating cell nuclear antigen	134.862	156.077	162.414	26.8422	24.1709	77.64	15.3131	16.6452	15.0229	139.746	133.95	138.807	114.718	120.321	118.271	130.815	147.17	121.927	7.83504	8.10442	11.6775
FBgn0005658	Ets65A	Ets at 65A	1.48887	1.16015	1.4931	3.09581	3.11214	2.48931	3.49856	3.59659	3.67652	1.34809	1.33863	2.08865	1.63405	1.38158	1.42339	1.71694	1.80594	1.23612	3.78284	4.60349	3.91515
FBgn0005659	Ets98B	Ets at 98B	7.4494	8.3458	8.17459	19.0797	22.3764	17.3941	23.4387	25.8361	23.7493	7.80117	7.41007	10.2161	8.48187	10.0713	9.74453	9.9838	11.3324	9.42709	29.3389	25.8924	27.8568
FBgn0005660	Ets21C	Ets at 21C	0.602364	0.657892	0.447726	1.17591	1.49861	0.978509	2.10386	1.7967	1.67337	0.311113	0.538065	0.867261	0.548949	0.66282	0.656059	1.00602	1.0315	0.819818	1.38823	1.00022	1.72503
FBgn0005664	Cry	Crystallin	0	0.0414026	0.152957	0.290905	0.441838	0	0.323106	0.907071	6.13031	0.0826668	0.0378453	0.0398843	0.127042	0.0812862	0.0392228	0.0429612	0.0385429	0.153767	0.517377	0.206202	0.194588
FBgn0005666	bt	bent	210.911	216.927	188.563	242.842	194.846	154.393	208.916	224.1	189.884	231.151	204.391	200.807	226.429	222.223	189.241	233.514	253.512	188.367	239.192	221.758	178.72
FBgn0005670	Cyp4d1	Cytochrome P450-4d1	55.946	64.8928	60.0106	68.0765	47.5088	65.0356	59.9232	63.9146	65.7563	55.8275	57.3325	53.8308	63.2728	78.6629	70.597	69.7163	68.9919	74.5925	31.9964	34.1148	33.079
FBgn0005671	Vha55	Vacuolar H[+]-ATPase 55kD subunit	925.273	939.707	942.734	1103.7	947.919	860.61	956.912	942.299	901.702	821.705	826.596	844.331	892.209	928.044	927.286	828.02	890.943	799.691	984.517	994.997	907.561
FBgn0005672	spi	spitz	51.5843	49.871	48.6303	103.529	120.652	89.1429	130.669	136.278	148.911	71.1327	67.0135	68.7878	61.3373	62.6113	57.983	60.9969	57.2178	60.7031	145.714	155.749	160.052
FBgn0005674	Aats-glupro	Glutamyl-prolyl-tRNA synthetase	125.462	133.576	129.839	53.0926	47.0216	65.1773	40.3634	40.6191	39.8397	129.394	128.015	124.742	114.64	121.79	111.435	121.058	111.006	105.311	37.8096	36.4393	32.5474
FBgn0005677	dac	dachshund	6.48302	5.48664	5.18894	10.7598	13.8582	10.508	14.5798	15.4481	14.9347	7.0532	5.83966	5.57507	6.16918	5.71801	5.625	6.60956	7.81897	5.16407	15.4775	14.6548	14.5712
FBgn0005683	pie	pineapple eye	1.5158	1.12029	1.20025	1.04952	0.797029	0.977531	1.34888	1.0851	0.783305	1.16315	1.47461	1.16554	0.962515	0.87979	1.27357	1.16246	1.41836	1.12339	0.839964	1.33908	1.30578
FBgn0005694	Aef1	Adult enhancer factor 1	43.6892	44.1306	42.5283	28.7531	26.7596	32.7317	26.6703	27.1807	26.3757	41.678	41.2786	43.7502	38.1125	38.8491	37.3366	41.0164	40.0387	33.0791	28.4638	25.7836	24.0678
FBgn0005695	gcl	germ cell-less	7.42813	6.52928	8.20139	21.2779	22.7839	16.2039	26.1636	26.5444	30.0004	8.67875	8.42381	8.51826	8.66267	9.63258	8.41232	8.36238	9.03063	7.8291	35.0844	34.005	33.4224
FBgn0005696	DNApol-alpha73	DNA polymerase alpha 73kD	14.7137	16.5836	17.7856	3.23668	3.86833	9.07543	2.22264	2.08986	1.86359	14.3394	13.4606	16.0628	10.7519	14.0109	13.6072	14.0578	17.3363	12.2424	1.69863	2.25664	1.66104
FBgn0005771	noc	no ocelli	36.3279	37.8505	37.1662	54.5622	55.4804	42.4983	53.0394	57.8784	65.5836	35.0415	34.6582	35.5478	36.4034	34.1991	33.8105	37.7465	41.4544	34.1709	68.8413	70.7079	65.4019
FBgn0005775	Con	Connectin	7.53043	6.45377	5.72808	17.4932	16.7423	12.7049	15.6887	18.2595	18.9207	7.44873	6.99279	8.11258	7.21284	7.09254	6.18856	7.82374	8.82153	6.6207	19.5883	18.3447	16.6013
FBgn0005777	PpD3	Protein phosphatase D3	77.3463	79.1348	79.7395	38.6673	35.7906	50.3875	31.8622	31.793	30.384	68.5361	71.3466	82.2353	68.6908	68.014	70.3383	71.5835	67.7645	67.6559	32.1704	29.3224	26.759
FBgn0005778	PpD5	Protein phosphatase D5	0	0	0	0	0	0	0	0	0	0	0	0	0	0	0	0	0	0	0	0	0
FBgn0005779	PpD6	Protein phosphatase D6	0	0	0	0	0	0	0	0	0	0	0	0	0	0	0	0	0	0	0	0	0
FBgn0008635	betaCOP	Coat Protein (coatomer) beta	187.694	188.859	182.231	82.9615	78.32	103.37	80.5776	81.4195	81.4691	186.501	188.207	173.656	198.609	194.834	181.796	184.718	161.993	175.869	67.3825	65.6175	65.3282
FBgn0008636	hbn	homeobrain	0.402544	0.520641	0.288518	1.15842	1.0495	0.980867	0.754572	1.32075	0.856546	0.467794	0.61868	0.250774	0.266261	0.664417	0.49323	0.594264	0.630085	0.628431	1.35543	1.24464	1.22348
FBgn0008646	E5	E5	4.05034	4.19089	2.7706	4.13281	4.18471	4.37422	4.86897	4.37463	4.35458	4.22793	3.38724	4.1647	3.42921	4.15732	3.00903	3.66203	3.49075	3.56351	4.50202	4.83359	5.05895
FBgn0008651	lbl	ladybird late	2.30795	1.8422	2.11107	3.47565	3.72156	3.17973	4.33579	5.03517	4.8057	1.9413	2.40115	2.16902	2.05871	2.37772	1.87449	1.87615	2.47717	2.05889	4.83149	4.75737	4.97042
FBgn0010014	CanB	Calcineurin B	26.1004	22.8338	25.7135	51.7022	52.7113	45.8088	56.3256	59.6565	58.4234	23.9317	24.4084	33.5429	25.3723	26.3618	25.5843	28.81	31.9911	26.6949	57.115	55.0852	58.8994
FBgn0010015	CanA1	Calcineurin A1	28.4348	25.9386	25.9603	20.1428	25.4314	21.9026	24.6943	28.6411	25.5401	24.8278	22.6208	25.3112	23.2806	25.6428	23.2127	24.6008	24.9719	22.0129	24.9751	24.3458	24.2669
FBgn0010019	Cyp4g1	Cytochrome P450-4g1	170.979	168.204	161.309	188.846	184.447	167.884	183.311	184.055	180.852	154.678	163.89	152.223	159.439	178.909	163.474	163.029	161.443	151.942	207.626	194.713	212.51
FBgn0010038	GstD2	Glutathione S transferase D2	45.3591	54.2027	47.9412	23.896	19.3569	52.1012	23.176	17.5	27.1453	36.0323	38.2375	33.1719	46.5692	44.8203	51.7115	38.51	26.2387	37.064	11.5545	9.52769	14.6255
FBgn0010039	GstD3	Glutathione S transferase D3	48.5103	55.9659	53.6603	7.78822	9.82034	18.0416	6.85495	12.0096	9.41899	73.6615	70.0833	62.1337	100.239	73.1703	88.5639	71.7446	44.741	61.401	4.57358	5.24968	7.07715
FBgn0010040	GstD4	Glutathione S transferase D4	18.4687	18.2058	18.8421	2.72167	0.765514	13.8271	1.43949	1.78662	6.90376	24.2338	22.0707	17.9113	12.5462	13.4355	19.3267	11.2543	11.4191	13.7868	0.806752	0.643065	0.606845
FBgn0010041	GstD5	Glutathione S transferase D5	10.4473	3.78902	3.19075	0.522013	0.660712	2.76253	0.372725	3.08404	4.12519	5.00651	4.27841	3.54273	6.72511	3.82892	6.22891	4.27858	2.0749	3.82848	1.85681	1.88709	0.628518
FBgn0010042	GstD6	Glutathione S transferase D6	3.2477	2.88034	2.77113	0.70271	0.426921	1.90402	0.535196	0.276773	1.48084	2.63591	1.75524	2.19666	2.70056	1.64938	2.50131	1.74345	2.01105	1.44861	0.999821	0.836808	0.225622
FBgn0010043	GstD7	Glutathione S transferase D7	92.9848	105.746	120.768	14.9354	12.3333	47.8839	10.7676	8.424	11.2042	112.986	125.296	106.64	84.0955	88.4906	94.3135	79.9181	66.1661	94.8497	9.41299	6.66031	6.98354
FBgn0010044	GstD8	Glutathione S transferase D8	9.51744	11.0063	7.49027	11.1251	9.47892	11.9473	9.68717	8.41623	9.29188	13.3011	13.3435	12.0536	6.99145	8.75723	9.43901	9.61735	11.9717	10.757	9.0485	8.65511	9.25664
FBgn0010051	Itp-r83A	Inositol 1,4,5,-tris-phosphate receptor	16.1485	17.5425	15.449	19.7684	21.8325	17.1069	24.1133	25.2013	26.3672	20.0642	18.7022	17.1087	18.7027	19.0975	16.5846	16.4258	17.8998	14.5548	27.4963	26.9958	23.7889
FBgn0010052	Jhe	Juvenile hormone esterase	0.34449	0.712888	0.28806	0.260882	0.316991	0.397615	0.496731	0.0513762	0.183254	0.711698	0.733092	1.03012	1.00259	0.524859	0.886406	0.554794	1.03695	1.19971	0.371185	0.310667	0.628219
FBgn0010053	Jheh1	Juvenile hormone epoxide hydrolase 1	66.4839	62.3654	69.2953	53.5573	47.2084	65.0247	57.6596	47.07	51.8193	50.0606	61.6137	51.0364	55.3479	52.7494	57.232	54.9082	58.058	54.9225	40.6724	47.1869	41.2132
FBgn0010078	RpL23	Ribosomal protein L23	6149.24	6016.5	5995.19	6240.01	6929.08	6586.53	6603.76	6888.54	6880.77	5976.28	5916.36	6132.14	5925.38	5577.39	5978.89	6281.71	5742.45	6690.03	6983.85	6965.11	7747.24
FBgn0010097	gammaTub37C	gamma-Tubulin at 37C	0.111145	0.0575007	0	0.404015	0.136363	0.171046	0.12821	0.331516	0.118249	0.172214	0.157681	0.0553922	0.0588128	0.056446	0	0.0596654	0.107058	0.106777	0.239515	0.400928	0.432396
FBgn0010100	Acon	Aconitase	837.512	863.618	832.493	681.866	606.759	583.699	506.143	528.437	448.112	738.483	753.292	720.382	731.573	754.964	731.326	715.288	753.193	655.307	637.767	614.577	537.228
FBgn0010105	comm	commissureless	4.02499	4.65242	4.67815	10.2373	10.1879	9.04028	10.3736	11.0321	10.9178	5.54362	5.04149	4.37339	4.37483	5.45103	4.47857	5.25581	5.5885	4.07586	12.2683	11.5855	12.6611
FBgn0010109	dpn	deadpan	1.24421	1.65521	1.31642	2.09985	1.58103	1.50447	1.33273	1.96161	1.89105	1.51474	1.2188	1.41734	1.45784	1.12836	1.61162	1.6221	1.36968	1.36608	1.81942	2.0609	1.59908
FBgn0010113	hdc	headcase	5.08727	4.84121	4.55169	21.7819	17.4793	10.5435	18.6652	20.072	20.5378	5.48457	4.47638	5.13664	5.314	5.24046	4.94547	5.43617	7.54417	4.45461	23.4209	22.3965	20.545
FBgn0010114	hig	hikaru genki	13.7629	12.2524	11.3962	33.6308	41.6376	29.719	43.0269	46.1467	45.4831	14.4972	12.9972	13.8224	13.9024	13.5974	12.6105	13.05	16.4756	12.1387	50.1139	50.9056	48.6071
FBgn0010173	RpA-70	Replication Protein A 70	56.9103	57.2628	58.5978	34.3502	28.3348	46.6931	25.5164	28.8181	26.0586	54.322	54.8678	60.6118	52.7843	52.3818	54.2066	52.958	59.8794	52.6386	27.2586	26.6412	27.0366
FBgn0010194	Wnt5	Wnt oncogene analog 5	6.1444	5.89014	6.51952	7.99247	9.22918	6.86018	9.27672	9.43309	9.54132	7.49039	6.4096	6.98011	7.02864	6.42455	5.07075	5.96636	6.22313	5.49063	10.588	10.0811	8.81024
FBgn0010197	Gyc32E	Guanyl cyclase at 32E	0.494124	0.413886	0.40475	1.42552	1.4723	1.08633	1.6557	1.62825	2.17793	0.729167	0.400579	0.797417	0.547839	0.406294	0.645805	0.404204	0.747934	0.542524	1.80007	1.64906	1.76214
FBgn0010198	RpS15Aa	Ribosomal protein S15Aa	2152.34	2180.62	2205.26	2319.15	2368.74	2310	2235.63	2249.96	2308.37	2093.43	2154.79	2256.47	2143.77	2105.58	2167.19	2190.89	2137.84	2250.35	2402.06	2415.27	2534.91
FBgn0010213	Sod2	Superoxide dismutase 2 (Mn)	312.774	310.808	308.442	240.522	234.466	245.999	188.882	212.267	183.215	297.03	310.322	303.231	293.656	297.863	302.046	298.105	301.447	295.517	226.083	222.96	214.65
FBgn0010215	alpha-Cat	alpha Catenin	51.9168	48.9935	50.2589	52.6579	55.1655	50.3901	53.4236	52.9028	54.3794	49.8765	50.8943	56.2484	51.1	50.941	51.9838	51.7015	51.0328	48.132	54.7378	54.8449	52.8914
FBgn0010217	ATPsynbeta	ATP synthase, beta subunit	2858.39	2882.8	2955.95	2622.03	2300.52	2385.84	2040.24	2087.62	1889.83	2610.27	2794.41	2741.98	2629.96	2686.26	2724.08	2641.95	2683.98	2651.66	2320.62	2290.47	2120.05
FBgn0010220	Dbp45A	DEAD box protein 45A	34.4551	32.7919	35.3085	28.2919	28.3813	31.4591	28.9967	32.1239	37.5219	30.9464	28.6935	33.9654	25.5708	26.5227	27.4545	30.1875	33.1362	26.5435	34.0897	33.9477	34.8282
FBgn0010222	Nmdmc	NAD-dependent methylenetetrahydrofolate dehydrogenase	38.9697	41.8657	45.2257	21.6932	24.3086	39.4306	19.3444	19.082	18.4128	38.6518	37.6477	48.004	32.7789	32.6721	31.1794	38.8285	40.2387	33.0811	19.1621	18.206	20.2569
FBgn0010223	Galphaf	G protein alpha f subunit	16.4088	15.542	18.0025	23.246	21.5917	20.4461	26.9343	26.6749	33.0166	19.92	19.5048	19.8146	17.0509	20.8461	18.7084	19.5867	21.5357	19.7646	22.7014	25.853	26.5665
FBgn0010225	Gel	Gelsolin	132.438	139.363	128.408	254.996	254.352	232.52	269.193	275.769	285.37	134.397	137.502	130.273	164.75	167.837	152.857	154.709	164.689	156.121	277.49	287.55	272.214
FBgn0010226	GstS1	Glutathione S transferase S1	154.935	153.851	160.833	94.5406	89.19	125.992	76.6094	75.4879	85.4654	151.417	151.089	156.494	170.662	176.113	195.531	153.367	135.181	148.236	64.4884	67.2179	61.8075
FBgn0010228	HmgZ	HMG protein Z	357.939	336.627	358.665	182.955	222.138	210.873	202.09	220.661	224.854	376.5	394.339	386.913	337.563	334.749	335.104	331.616	268.554	342.574	220.855	240.145	230.788
FBgn0010235	Klc	Kinesin light chain	86.3534	80.9181	83.319	83.6106	85.467	84.6851	83.9454	92.3645	86.7455	87.1189	86.5212	82.6236	86.8912	87.9335	78.9771	86.7867	86.4704	82.0343	88.7964	83.6716	85.0098
FBgn0010238	Lac	Lachesin	105.159	104.336	99.6526	86.6915	83.0437	88.3866	78.7564	84.4607	77.1017	119.376	116.724	108.331	112.357	110.307	99.1306	105.876	104.607	99.656	90.5647	85.9786	83.2991
FBgn0010240	Lcch3	Ligand-gated chloride channel homolog 3	9.12799	9.49393	9.63181	15.6686	19.5401	18.2911	21.8817	23.4828	23.4187	10.5094	9.84731	10.4253	9.25775	9.31978	9.55333	10.0045	12.8223	9.81982	22.3856	22.1964	21.8247
FBgn0010241	Mdr50	Multi drug resistance 50	1.21167	1.05577	1.05636	2.78178	2.99928	2.70437	3.31039	2.18115	2.46516	1.91038	1.99042	1.69508	1.61978	2.52622	2.33376	2.12255	2.51854	1.94011	2.79438	2.84816	3.01854
FBgn0010246	Myo61F	Myosin 61F	184.672	203.696	192.527	252.119	229.437	203.432	231.024	209.851	203.777	214.863	226.545	191.165	176.654	225.332	212.144	206.943	207.916	199.964	194.176	212.729	192.538
FBgn0010247	Parp	Poly-(ADP-ribose) polymerase	20.9608	21.8687	20.6702	17.6481	14.3386	16.017	13.4814	13.6661	14.6299	17.688	21.2271	23.7327	18.8602	20.1387	19.663	20.6319	18.258	18.4056	15.0672	14.6518	14.0245
FBgn0010258	Rbp4	RNA-binding protein 4	0.298586	0.370737	0.0570687	0.217075	0	0.245072	0.20666	0.213746	0.254137	0.123373	0.282403	0.238095	0.379197	0.242625	0.351219	0.128231	0.172566	0.229483	0.12869	0.307737	0.174243
FBgn0010263	Rbp9	RNA-binding protein 9	15.4231	15.4353	14.0842	40.3157	42.8066	29.7341	43.3831	43.1283	45.6653	16.0013	16.7864	17.8812	16.8574	17.3086	15.3274	16.7641	20.4501	15.9502	59.9008	57.4934	50.8028
FBgn0010265	RpS13	Ribosomal protein S13	2817	2923.81	2930.19	2855.92	3119.35	3032.64	2939.35	2940.72	3032.07	2940.97	2907.6	2872.57	2952.4	2858.32	2851.66	2833.45	2903.72	2761.81	3155.66	3151.02	3084.44
FBgn0010269	Dsor1	Downstream of raf1	20.3674	21.2824	22.8283	18.2197	22.8293	21.4123	21.6964	21.3003	21.7228	22.6494	23.1162	23.4594	22.6196	25.7446	22.8732	22.7315	22.3798	20.5817	21.6206	21.3545	22.1082
FBgn0010278	Ssrp	Structure specific recognition protein	77.1193	81.8491	79.2858	27.1543	29.3549	48.8356	22.7709	24.1544	23.8812	75.7853	73.7244	82.4088	65.3083	70.5975	69.3686	75.7089	72.2679	67.5712	24.6137	24.5478	22.4281
FBgn0010280	Taf4	TBP-associated factor 4	35.1816	35.3672	32.5241	37.2034	39.522	35.9101	40.2052	42.1512	43.6251	34.1053	34.097	35.5254	31.991	32.686	31.2383	34.0748	36.8742	29.6236	48.0167	45.3375	40.8537
FBgn0010282	TfIIFalpha	Transcription factor IIFalpha	72.0786	78.2025	77.5813	28.735	30.2414	40.1841	31.3412	32.9171	31.7868	70.9833	69.9822	74.6834	66.5982	67.5691	66.2604	64.7067	59.2662	64.8513	29.1743	28.9163	27.9233
FBgn0010287	Trf	TBP-related factor	11.9647	14.0941	13.7209	8.58693	7.00099	12.4643	7.9626	8.016	8.12728	13.6902	14.7982	15.2285	10.5195	13.6486	12.8107	13.1424	12.8546	10.522	7.73513	6.92456	6.08697
FBgn0010288	Uch	Ubiquitin carboxy-terminal hydrolase	63.0881	61.2073	69.3987	30.0638	28.5852	31.5095	23.2985	28.0684	27.8462	67.2781	71.6168	65.5227	66.927	64.8483	68.5883	58.1512	50.7864	65.6963	25.4302	29.1584	27.5896
FBgn0010292	bys	by S6	78.3134	80.5377	82.5292	38.8518	37.8042	61.0858	38.019	39.7492	35.1284	69.691	67.0791	84.6537	52.9827	64.2895	64.0292	72.3715	75.6066	67.163	39.3655	33.8456	33.2146
FBgn0010294	ng2	new glue 2	0	0	0	0	0	0	0	0	0	0	0	0	0	0	0	0	0	0	0	0	0
FBgn0010295	ng3	new glue 3	0.456928	0.787973	0	9.04296	8.03532	7.65695	6.14934	3.08923	0.972266	0	0.432162	0	0	0.464111	0	0	0.14671	0.585298	6.40037	6.43606	9.48068
FBgn0010296	ng4	new glue 4	0	0.350604	0	0	0	0	0	0	0	0.700036	0	0	0	0	0	0	0	0	0	0	0
FBgn0010300	brat	brain tumor	17.7647	15.5921	14.029	16.9818	15.5545	12.4555	16.42	16.831	16.2431	15.0472	15.2963	16.741	15.2591	16.1325	15.1457	17.0374	15.7895	13.709	19.3547	20.4018	17.9935
FBgn0010303	hep	hemipterous	25.6785	26.0876	24.5953	30.3734	29.3439	26.3304	31.1494	32.5474	33.267	26.7809	25.5121	25.842	26.1283	29.6308	26.6833	27.5542	28.4222	23.1312	35.1345	34.3421	30.539
FBgn0010309	pigeon	pigeon	7.54383	7.38444	7.44264	11.5081	10.5539	9.18744	12.1767	12.4	13.0784	8.01682	7.90492	8.49312	7.38064	8.48931	8.40545	7.77898	7.94609	6.88244	14.7949	12.8652	12.4045
FBgn0010313	corto	corto	10.1141	9.9312	9.54456	16.6428	15.3231	12.2143	16.5292	17.5838	16.7156	11.1012	9.96177	10.8478	10.1166	10.4708	9.66599	10.2006	11.0549	8.83757	18.3134	17.3868	16.7388
FBgn0010314	Cks30A	Cyclin-dependent kinase subunit 30A	3.86496	3.26456	3.8443	2.8672	2.61289	2.5896	2.63865	1.78805	2.01404	3.58502	4.17769	4.63865	4.42424	3.12456	4.40708	3.47214	2.65919	2.87955	2.63466	3.57694	3.83577
FBgn0010315	CycD	Cyclin D	22.6087	24.3091	23.1216	12.6471	11.4031	15.59	12.0828	11.529	11.301	18.63	21.2089	21.4693	18.5796	18.7309	20.2456	20.3932	22.2038	18.0708	11.8028	11.4417	10.2233
FBgn0010316	dap	dacapo	10.7279	10.6191	12.0633	16.2484	16.5841	15.886	17.9026	17.0658	20.5444	11.5618	12.5816	12.7248	12.1103	13.7296	12.1983	12.593	13.778	11.9554	19.8433	19.9757	18.9897
FBgn0010317	CycJ	Cyclin J	0.244849	0.316682	0.409482	0.890036	0.60081	0.565216	0.353055	0.730321	0.716372	0.632306	0.347367	0.183042	0.194345	0.248698	0.540017	0.0657207	0.294809	0.411649	0.725513	1.19868	0.714419
FBgn0010323	Gsc	Goosecoid	0.31511	0.869454	0.468432	1.14544	1.33165	1.36502	1.00971	1.21142	1.45276	0.506334	0.86098	0.732875	0.555809	0.604566	0.54912	0.563865	0.741952	0.672731	1.13176	1.73209	1.66859
FBgn0010328	woc	without children	62.3958	63.6296	63.5472	34.8328	38.0926	40.3124	34.2493	37.3158	35.8446	58.5938	55.8247	59.8864	53.4382	58.2682	51.8063	57.373	59.1797	50.4864	38.2263	37.448	34.2131
FBgn0010329	Tbh	Tyramine beta hydroxylase	4.86508	4.01744	4.53754	11.9882	13.4588	10.3908	14.4349	14.4275	13.9853	5.67784	4.75624	5.78187	5.32204	4.96532	4.81473	4.67093	6.96174	4.58403	17.818	17.405	16.3109
FBgn0010333	Rac1	Rac1	178.437	174.153	181.205	116.729	114.874	128.201	116.852	117.151	119.078	165.112	159.948	173.812	163.699	168.464	170.389	167.202	157.538	155.969	106.88	107.037	103.787
FBgn0010339	128up	upstream of RpIII128	198.427	199.929	218.866	72.8016	63.8418	112.111	63.6263	56.2885	64.145	173.436	170.48	201.864	173.726	160.603	170.293	182.352	165.537	165.569	51.9558	50.269	51.8238
FBgn0010340	140up	upstream of RpII140	26.3122	28.7854	30.693	14.251	13.4124	17.4039	10.1754	12.7731	10.7484	26.7125	27.2392	25.776	27.8465	26.0366	24.8312	27.036	22.7305	26.2923	13.7288	10.8008	13.0522
FBgn0010341	Cdc42	Cdc42	167.969	174.699	172.003	149.241	147.964	168.043	154.686	156.614	153.46	172.338	168.213	186.085	168.594	183.965	179.628	171.272	172.236	171.491	146.693	137.847	142.448
FBgn0010342	Map60	Microtubule-associated protein 60	25.5356	22.7577	25.5946	18.2503	18.3571	17.9604	15.0159	18.2084	18.4656	24.0592	22.1704	24.558	22.8548	22.4416	22.1463	24.8461	20.4172	21.6094	17.6264	17.4769	17.9478
FBgn0010348	Arf79F	ADP ribosylation factor at 79F	623.818	604.103	622.952	346.286	332.817	404.239	322.748	322.145	308.865	607.992	625.012	639.411	589.579	594.075	586.825	598.364	526.906	579.979	289.094	283.742	283.003
FBgn0010350	CdsA	CDP diglyceride synthetase	49.4144	44.8142	42.2851	86.9335	83.6007	72.5064	88.7627	94.3712	91.5689	59.2108	56.2474	59.6581	53.8739	56.0029	56.2893	56.0324	59.2884	51.1373	93.3725	92.1007	91.7362
FBgn0010352	Nc73EF	Neural conserved at 73EF	203.604	205.18	197.036	238.714	236.181	193.71	202.978	209.271	194.727	170.383	166.84	160.98	170.921	172.822	164.673	169.796	187.237	155.467	252.216	237.111	215.564
FBgn0010355	Taf1	TBP-associated factor 1	22.7758	23.6615	24.0919	20.4865	21.4864	22.3548	22.7061	23.2178	21.7258	24.3423	22.9476	23.1479	23.8672	24.8713	23.396	24.3544	23.4467	19.9469	23.9737	23.7857	21.7166
FBgn0010356	Taf5	TBP-associated factor 5	17.0065	19.0631	17.6066	15.3156	17.9047	14.9331	15.818	15.7205	16.708	17.686	17.4614	17.9059	17.1875	17.1183	16.6703	16.7786	16.1599	17.479	17.8291	18.1199	18.664
FBgn0010357	betaTry	betaTrypsin	1636.18	1777.56	1707.31	867.668	1142.75	1639.75	532.242	885.302	795.649	836.731	1216.09	960.136	1715.94	2153.8	2203.33	1585.27	1709.06	1811.86	506.345	683.879	685.126
FBgn0010358	deltaTry	deltaTrypsin	17.6476	15.024	14.7301	141.021	109.218	96.488	129.874	83.5547	65.9521	46.7274	33.8047	29.5028	25.2962	28.2489	27.4807	28.1812	31.4155	29.0796	85.6883	92.6688	74.1962
FBgn0010359	gammaTry	gammaTrypsin	0.558467	0.462277	0.533698	2.30073	1.64444	23.148	3.73646	1.19935	1.90132	1.03839	1.16204	0.667989	0.827446	0.680697	0.547425	0.95936	0.645523	0.751133	1.80523	1.15117	1.30359
FBgn0010379	Akt1	Akt1	32.3655	33.278	31.832	40.2257	39.7773	34.8767	43.0559	43.7374	44.9082	35.4207	36.6496	34.8061	33.019	35.6562	33.866	35.5242	35.1684	33.0849	52.5995	49.1302	47.5149
FBgn0010380	AP-1-2beta	Adaptor Protein complex 1/2, beta subunit	75.7014	80.7933	77.9954	65.8824	67.4319	67.9767	66.9243	68.2827	66.7638	79.7319	80.7172	77.663	80.6792	82.2719	75.6057	79.5016	80.0455	74.6925	66.6795	63.0873	60.8424
FBgn0010381	Drs	Drosomycin	0.701331	1.20945	1.56386	0.283263	0.286821	8.63451	20.7648	25.6605	8.95389	1.6904	1.76885	1.1651	1.97927	0.949809	3.20816	0.752986	1.12591	0.449183	1.25946	0.240942	29.7856
FBgn0010382	CycE	Cyclin E	11.3112	12.2602	12.5911	2.32408	1.71547	3.86218	1.59223	1.77514	1.71644	11.1657	10.6642	9.84513	8.91643	9.17666	8.89112	9.04568	9.34135	8.30075	1.8156	1.58887	1.58655
FBgn0010383	Cyp18a1	Cytochrome P450-18a1	1.09789	1.19739	0.482062	49.2206	48.3826	31.5086	40.116	36.4643	34.3788	5.42522	2.89063	2.514	2.73205	1.83848	0.84349	4.04597	11.6613	1.42533	53.1054	54.6805	45.7711
FBgn0010385	Def	Defensin	0	0	0	0	0	0	0.261562	0	0	0.468445	0	0	0	0	0.222263	0	0	0	0	0	0.220533
FBgn0010387	Dbi	Diazepam-binding inhibitor	217.802	272.816	284.995	204.528	196.048	345.715	192.057	205.389	147.278	568.95	593.233	584.073	594.431	595.397	627.349	527.048	517.225	630.751	69.5014	67.7748	69.0497
FBgn0010388	Dro	Drosocin	0.239978	0.248305	0.344002	0	0.441643	0	2.76825	1.57474	3.82975	5.32965	10.2137	10.6444	3.30163	8.28753	9.9974	1.54592	6.58793	3.5735	0.258574	0.370999	1.40041
FBgn0010389	htl	heartless	6.07712	6.51665	5.40634	13.1472	12.9328	9.72648	11.4713	13.3147	14.6474	7.07646	7.44071	6.76229	6.4081	6.57669	6.56348	6.7857	7.53531	6.28417	14.5724	14.5538	12.6164
FBgn0010391	Gtp-bp	GTP-binding protein	195.905	198.423	196.72	117.887	100.472	119.412	101.521	98.0188	107.443	196.001	186.66	186.805	197.129	194.828	187.933	196.066	166.28	184.022	93.4998	91.521	86.6658
FBgn0010395	Itgbn	Integrin betanu subunit	13.2457	14.35	14.7809	24.2549	22.0337	23.0941	22.9661	21.1682	25.3316	18.2992	19.8805	17.1447	15.6521	19.6719	16.94	16.4897	17.0117	17.6176	26.7055	29.3692	27.3462
FBgn0010397	LamC	Lamin C	256.275	247.745	239.686	212.579	222.724	215.421	224.572	234.431	228.653	269.76	248.986	239.286	267.897	257.341	247.371	265.318	256.315	244.751	286.877	264.319	263.403
FBgn0010398	Lrr47	Leucine-rich repeat 47	4.05529	4.79545	4.47521	4.56274	5.44928	5.15122	4.12106	4.83836	4.98222	4.28875	4.56607	4.379	4.90488	5.59014	3.97511	4.82048	3.99921	3.61767	4.99377	5.17471	6.57362
FBgn0010399	Nmdar1	NMDA receptor 1	10.132	9.38357	9.14352	19.8478	23.4244	20.0778	26.1033	25.5229	26.7527	11.116	11.0397	10.7479	9.39104	10.1811	9.76149	10.9248	13.2704	9.46289	27.0239	26.2739	23.8656
FBgn0010401	Os-C	Os-C	0	0.154985	0.143144	0	0	0	0	0.357422	0	0	0.283338	0	0.317044	0.152142	0.293652	0.32164	0.144281	0.143902	0	0.154378	0
FBgn0010403	Obp83b	Odorant-binding protein 83b	0	0	0	0.622857	0	0	0	0	0	0	0	0	0	0.174042	0	0	0	0	0	0	0
FBgn0010406	RNaseX25	Ribonuclease X25	28.6158	27.3572	28.0225	55.5695	52.3293	39.5731	56.9824	57.9626	68.4141	31.3577	32.4675	30.6921	32.4723	30.3366	29.3299	31.2492	28.5594	27.4392	74.0937	76.7598	69.103
FBgn0010407	Ror	Ror	3.70492	3.83348	3.8071	8.25429	9.13999	6.45783	9.09903	9.22089	10.0874	4.81472	5.04893	4.84446	4.30041	4.24873	4.17836	3.9778	4.98852	3.78898	9.35763	9.77198	10.0353
FBgn0010408	RpS9	Ribosomal protein S9	3468.05	3460.12	3398.49	3830.01	3908.97	3883.26	3811	3692.28	3972.24	3375.3	3382.88	3250.85	3395.74	3221.62	3279.61	3497.06	3438.66	3651.79	4167.33	4235.29	4551.76
FBgn0010409	RpL18A	Ribosomal protein L18A	4766.65	4802.03	4607.66	5252.05	5509.6	5254.69	5302.63	5368.18	5466.04	4695.85	4579.71	4719.81	4613.21	4640.58	4531.2	4563.37	4659.75	4462.6	5668.42	5722.41	5568.2
FBgn0010411	RpS18	Ribosomal protein S18	4227.78	4183.44	4230.71	3980.63	4235.21	4368.96	4098.47	4083.43	4229.84	4099.64	4091.33	4091.92	4115.1	3934.78	4039.42	4078.73	3969.11	4297.98	4311.21	4376.85	4571.87
FBgn0010412	RpS19a	Ribosomal protein S19a	2235.53	2212.4	2245.73	2454.01	2516.79	2507.8	2413.33	2438.5	2439.6	2247.02	2215.29	2248.78	2254.87	2222.31	2184.82	2282.68	2259.32	2313.21	2593.55	2652.33	2715.63
FBgn0010414	SerT	Serotonin transporter	3.42457	3.66906	3.38873	7.18066	9.29714	6.27944	8.18095	9.21487	8.75979	4.1647	3.4457	4.47866	4.24115	3.99647	3.42828	4.27656	4.65556	3.94334	9.68283	9.71243	9.70871
FBgn0010415	Sdc	Syndecan	74.2161	70.7319	67.4266	120.658	119.532	98.0563	126.319	135.556	139.09	76.9079	73.3499	79.491	74.6473	78.9256	73.234	77.6943	80.7787	69.5831	149.82	144.882	138.711
FBgn0010416	TH1	TH1	31.8246	30.4022	31.4671	25.103	24.5484	25.3369	22.899	22.8383	26.9864	31.6941	35.5385	32.4674	32.8467	33.8852	32.4308	31.7582	29.8579	30.2336	26.9912	25.2089	22.2184
FBgn0010417	Taf6	TBP-associated factor 6	23.102	20.1701	22.2035	32.6309	35.4162	27.765	40.9128	41.9481	45.7864	20.0001	19.4776	20.9656	24.9148	22.5712	21.4374	21.0712	18.7346	21.0105	54.8102	51.8377	55.6373
FBgn0010421	TfIIFbeta	Transcription factor TFIIFbeta	28.8085	28.3848	29.1548	15.6884	14.4955	20.8391	17.2694	17.3788	15.8415	26.3312	25.1806	29.1991	28.0904	27.0422	28.7148	27.7157	24.9433	25.6552	16.5668	15.5963	15.1114
FBgn0010422	TfIIS	RNA polymerase II elongation factor	50.6703	50.2111	52.763	35.4898	36.4364	44.2379	34.4345	37.3808	35.9393	50.8125	49.7096	52.7949	48.4407	44.5735	48.568	52.0465	46.7431	49.1205	37.2226	35.2888	32.8545
FBgn0010423	TpnC47D	Troponin C at 47D	1097.21	1075.64	1036.74	895.83	951.284	1006.36	900.478	913.341	831.974	1133.39	1087.83	1004.05	1066.9	1030.93	1045.58	1095.14	1124.3	1128.71	956.832	891.539	915.745
FBgn0010424	TpnC73F	Troponin C at 73F	1065.67	991.182	922.558	808.455	806.555	842.576	994.258	1003.58	980.449	1120.4	1076.91	1022.02	1074.11	1079.99	1022.91	1041.34	1079.49	1047.84	979.98	874.331	928.949
FBgn0010425	epsilonTry	epsilonTrypsin	1839.95	1852.71	1800.64	3556.8	2849.61	2986.82	2550.36	2515.04	2473.27	1081.15	1169.4	888.638	1523.19	1856.04	1879.33	1408.46	1454.49	1552.25	1545.86	1893.87	1718.19
FBgn0010431	mtrm	matrimony	0.248549	0.257174	0.395875	0.100387	0.203296	0.255003	0.382283	0.593085	0	0.171163	0.626873	0.082581	0.350723	0.168304	0.0812114	0.177903	0.159607	0.0795942	0.178539	0.170777	0.322317
FBgn0010433	ato	atonal	0	0	0	0	0	0	0	0	0	0	0	0	0	0	0	0	0	0	0	0	0
FBgn0010434	cora	coracle	150.043	148.588	139.797	188.044	211.933	174.583	218.898	222.331	229.606	159.753	149.712	147.9	161.47	162.088	150.789	157.445	170.398	138.595	239.23	235.402	213.32
FBgn0010435	emp	epithelial membrane protein	24.7115	23.9477	24.4256	39.0309	37.9453	35.7632	38.6695	39.2598	39.0811	23.4831	22.2302	24.3753	23.7601	26.1175	24.2228	27.0831	27.9846	21.5935	40.853	38.971	41.5729
FBgn0010438	mtSSB	mitochondrial single stranded DNA-binding protein	148.846	153.848	160.739	40.4175	40.3459	73.6111	30.4922	34.1658	25.2772	123.198	118.01	142.247	110.068	113.629	116.29	110.481	112.607	111.405	27.9732	26.9192	30.3
FBgn0010441	pll	pelle	14.6179	14.398	14.9546	13.2274	14.0258	16.2954	14.7006	16.3785	15.7018	11.8089	15.864	16.4852	14.2307	14.2291	14.0992	15.0909	13.2682	13.2333	14.64	15.7902	15.0831
FBgn0010452	trn	tartan	11.3997	13.5479	11.6392	14.334	14.58	10.9785	17.1199	16.4879	17.3058	11.5812	12.1804	11.7111	12.5766	13.1901	11.9649	13.8558	12.7157	11.5717	18.4246	15.6285	16.0818
FBgn0010453	Wnt4	Wnt oncogene analog 4	9.96882	7.47888	8.44819	14.7162	15.3955	15.4931	17.5747	19.7161	17.6385	9.21503	8.94564	11.2221	9.95294	8.67903	9.03422	10.7607	11.207	9.49967	20.7299	20.4933	17.9278
FBgn0010470	Fkbp14	FK506-binding protein 14 ortholog	275.637	280.521	267.063	120.646	110.26	155.321	116.249	112.439	124.382	337.528	343.128	307.96	326.711	327.092	309.405	300.849	262.163	305.175	102.086	98.6318	98.1606
FBgn0010473	tutl	turtle	19.0038	17.2018	16.5346	32.2616	37.505	28.4903	39.9805	41.6134	41.3033	21.2183	17.3334	20.7753	19.6181	18.8379	17.3635	20.541	23.787	17.0968	43.9302	42.6521	38.1141
FBgn0010482	l(2)01289	lethal (2) 01289	166.101	161.092	149.82	112.445	113.589	117.531	96.5866	102.099	84.9446	167.855	165.947	168.633	157.895	167.196	154.699	169.28	174.126	142.154	111.211	103.632	90.7576
FBgn0010488	NAT1	NAT1	172.543	178.729	176.993	126.11	130.927	126.394	131.039	135.036	134.943	188.378	182.087	172.987	158.52	167.469	152.365	169.442	169.738	138.576	143.152	138.937	122.289
FBgn0010497	dmGlut	Dietary and metabolic glutamate transporter	180.011	195.596	202.071	177.584	155.564	113.788	136.326	136.239	125.258	106.09	109.235	84.7886	95.4315	117.727	115.916	119.918	137.615	107.41	129.588	126.26	112.802
FBgn0010501	Dcp-1	Death caspase-1	13.5527	12.4708	13.4953	17.9884	16.2469	16.0805	20.1088	18.9468	18.9317	12.5568	12.7692	10.8276	10.7846	13.5556	14.3495	12.9958	12.2572	12.3741	17.6126	18.9794	17.2564
FBgn0010504	kermit	kermit	24.1212	25.7404	24.6604	24.8556	22.554	23.1612	25.4071	24.6794	26.1016	23.2839	23.2688	20.8921	18.0003	19.9284	20.2088	22.3562	22.9365	20.5656	23.1766	24.1522	22.6247
FBgn0010516	wal	walrus	267.634	282.019	275.749	263.192	253.774	268.881	243.228	248.97	241.459	288.296	303.363	286.641	336.419	325.557	321.651	309.492	297.531	309.411	236.761	242.471	231.6
FBgn0010520	Bka	Bekka	37.239	40.1367	45.3968	20.8254	21.2334	30.2464	19.4132	18.7972	18.6667	38.4669	33.5274	43.5426	28.6737	32.4902	34.3968	35.8811	36.9047	30.9598	19.8052	18.5751	19.1541
FBgn0010531	Ccs	Copper chaperone for superoxide dismutase	27.8731	22.4207	24.867	15.1475	15.7922	18.8112	15.4889	16.5724	13.7928	26.2095	23.5597	27.7827	24.6963	25.8658	27.5035	23.7618	24.1724	28.0233	15.8646	14.984	19.634
FBgn0010548	Aldh-III	Aldehyde dehydrogenase type III	65.9967	72.4034	73.5131	53.4537	59.8712	60.477	60.939	63.5692	60.9727	63.1269	69.8263	66.1844	65.4215	72.2262	74.8362	63.315	67.4511	59.9201	60.8011	58.2615	57.1841
FBgn0010549	l(2)03659	lethal (2) 03659	19.3451	20.7655	19.9861	30.5063	31.8516	27.2954	26.3517	25.7438	25.7591	16.5556	17.4598	17.8794	18.2173	19.8127	19.7511	18.9132	22.0043	17.5611	28.9912	33.9692	29.4547
FBgn0010551	Phb2	Prohibitin 2	549.248	547.544	607.136	194.118	172.346	265.048	145.247	150.341	130.343	468.709	494.021	518.252	475.34	447.746	483.601	480.225	435.59	452.575	142.637	139.348	140.164
FBgn0010575	sbb	scribbler	16.7987	16.2162	14.5345	28.9011	26.4023	19.2592	26.6483	27.0664	28.2321	15.7436	15.6691	15.4385	16.2059	16.1054	13.9844	15.6689	17.1737	13.1764	31.097	30.8811	26.3838
FBgn0010583	dock	dreadlocks	27.2747	27.4192	27.5466	29.5849	30.5509	30.7664	28.8361	32.079	30.5385	30.3509	29.6453	29.7698	29.0959	28.171	25.0734	28.2433	31.6617	26.4125	31.2675	30.2826	28.6948
FBgn0010590	Prosbeta1	Proteasome beta1 subunit	231.489	232.05	241.923	97.2709	98.4926	123.543	96.1562	100.847	96.4803	240.438	235.714	236.771	253.303	239.658	252.413	245.46	197.305	248.101	85.8121	84.9268	89.4384
FBgn0010591	Sply	Sphingosine-1-phosphate lyase	121.967	132.821	131.507	115.806	104.328	116.423	103.012	96.813	93.8513	152.518	155.51	151.632	143.023	150.735	146.083	136.878	132.149	136.262	90.7673	95.5722	92.0606
FBgn0010602	lwr	lesswright	137.358	127.912	133.492	80.9233	79.0217	96.506	73.2334	76.9604	76.2186	125.943	121.512	128.978	121.533	123.544	119.56	127.985	118.797	121.469	74.1055	71.434	72.6505
FBgn0010607	l(2)05714	lethal (2) 05714	17.3903	19.9607	17.0227	13.7348	15.9805	14.808	16.5682	14.1962	17.1535	19.2001	20.1102	23.5096	18.4789	18.1643	17.0464	20.1074	17.3613	17.6539	23.5172	21.5514	17.1192
FBgn0010611	Hmgs	HMG Coenzyme A synthase	86.4903	98.4341	99.6368	90.0907	83.3192	86.0795	76.172	78.7065	75.9703	106.529	105.162	97.6638	100.44	99.719	89.6664	99.3247	104.793	95.0954	74.3936	75.5296	77.2886
FBgn0010612	ATPsynG	ATP synthase	782.139	766.567	808.048	607.58	645.88	683.746	594.566	605.102	530.192	736.505	761.22	752.63	725.81	732.473	736.888	766.125	735.049	788.531	621.837	643.256	627.1
FBgn0010620	Sip1	SRY interacting protein 1	83.411	84.6699	86.5599	109.495	112.422	107.417	117.614	117.12	104.215	67.9276	64.5873	80.0419	76.0625	80.3872	81.4518	78.9754	90.3939	74.1096	117.354	119.42	119.254
FBgn0010621	Cct5	T-complex Chaperonin 5	614.577	600.699	617.784	193.514	148.149	298.986	139.555	138.019	128.372	538.226	543.731	562.876	504.353	486.607	496.463	543.388	529.912	506.715	118.987	106.094	102.739
FBgn0010622	l(2)06496	lethal (2) 06496	22.5794	21.7682	21.4307	22.4101	27.5135	26.5655	26.4019	32.2721	30.0077	23.8811	23.6151	27.115	25.5272	25.1261	27.1941	21.2638	20.2647	24.1353	29.2281	27.5603	31.8542
FBgn0010638	Sec61beta	Sec61 beta subunit	1068.64	1067.9	1099.73	322.64	302.726	469.027	296.618	300.928	281.836	1072.96	1111.95	1065.52	1115.12	1049.59	1085.92	1037.09	824.802	1104.13	191.026	184.37	203.649
FBgn0010651	MFS14	Major Facilitator Superfamily Transporter 14	34.4222	36.9263	38.3649	30.8731	30.0455	36.417	29.5822	30.0385	23.7123	49.9392	63.031	51.8636	32.702	38.1494	36.4117	39.6754	41.9295	39.9955	30.8635	29.2665	29.2238
FBgn0010660	Nup214	Nucleoporin 214kD	27.3756	27.7288	28.6252	15.1261	14.9831	17.8194	14.6742	14.7726	15.0138	27.5599	25.2983	26.5599	24.5382	25.0495	23.7751	24.4204	25.4869	21.9166	17.0878	16.5022	15.2923
FBgn0010741	l(3)01239	lethal (3) 01239	235.791	229.361	242.486	121.104	122.178	160.684	125.593	125.443	136.385	219.191	223.701	240.476	204.319	207.664	211.392	219.312	210.712	229.065	122.221	114.091	118.475
FBgn0010747	Srp54k	Signal recognition particle protein 54k	182.335	190.149	177.252	102.224	92.1048	114.379	93.3312	89.6745	96.9231	180.695	181.031	178.03	175.434	187.984	168.959	173.06	162.311	155.674	95.6925	96.6225	86.6825
FBgn0010750	atms	antimeros	37.7852	39.3259	39.1609	25.9011	23.5602	29.3023	21.2819	24.181	24.4411	37.7026	38.4637	38.3701	37.8296	37.2982	36.8208	37.9494	34.3456	37.7492	25.4219	24.8652	25.19
FBgn0010762	simj	simjang	20.2478	18.5982	17.6825	19.2598	20.9286	18.2243	19.8806	20.1628	20.342	18.1485	17.6503	17.319	17.2323	17.8991	15.6672	18.2389	17.9757	16.117	23.5447	22.8661	20.3785
FBgn0010768	sqz	squeeze	5.99812	6.20627	6.63437	12.5168	12.5036	10.3704	12.3647	14.3789	12.8516	6.79828	7.2226	7.44568	7.49403	7.10783	6.3967	7.06601	7.97096	6.74953	16.0376	15.14	14.0172
FBgn0010770	ppan	peter pan	57.6397	60.8441	65.9127	24.2699	21.7941	42.1685	20.9857	22.2899	18.5079	49.0369	44.9566	60.4446	34.7465	43.7383	42.33	49.4554	55.0486	42.4874	19.4041	20.8963	17.3364
FBgn0010772	Xe7	Xe7	40.6238	40.8511	38.5361	43.9151	55.5165	49.8861	56.874	62.7846	63.0213	42.0477	41.3301	43.2314	41.2073	44.4961	41.1275	42.0968	43.8218	41.2495	68.2231	61.2188	64.0427
FBgn0010774	Ref1	RNA and export factor binding protein 1	179.308	177.777	189.064	110.036	113.674	126.511	114.422	121.19	118.941	182.195	183.636	185.11	166.62	164.966	174.093	174.083	155.13	172.328	128.239	119.013	129.471
FBgn0010786	l(3)02640	lethal (3) 02640	73.6233	73.9074	75.5672	66.6915	57.0197	76.5519	50.5075	52.7883	46.1313	57.6597	59.9914	65.5523	56.4519	55.1868	57.9769	61.2225	65.4956	59.1007	47.6734	46.4033	45.6487
FBgn0010803	Aats-trp	Tryptophanyl-tRNA synthetase	107.082	112.411	116.82	39.9931	33.4384	54.6006	33.6095	35.0184	32.1992	98.1193	93.7538	97.7871	86.5879	89.9284	87.2601	101.002	88.699	86.8135	28.903	28.4221	27.2395
FBgn0010808	l(3)03670	lethal (3) 03670	250.53	239.904	242.454	224.377	222.944	201.639	213.278	213.931	213.808	226.28	226.027	239.357	239.47	222.403	234.16	236.535	226.857	254.555	257.81	246.8	247.315
FBgn0010812	unc-45	-	41.4577	40.478	38.8817	22.7384	19.6275	24.6079	17.9043	18.6265	17.4306	37.9726	37.4723	37.0259	38.2797	37.7072	37.7908	38.2255	38.3598	35.0327	17.9464	17.2363	16.1551
FBgn0010825	Gug	Grunge	25.1339	24.3926	22.9898	36.2343	36.2614	27.9758	38.3655	38.5059	39.2483	26.2487	23.432	25.1854	23.4401	24.9247	22.2336	25.5312	28.2613	21.5444	45.0991	44.1005	39.9903
FBgn0010830	l(3)04053	lethal (3) 04053	15.4634	15.09	16.1432	16.1615	18.1627	15.7521	15.5129	18.1433	17.4264	15.8597	15.7343	15.5228	14.2322	16.3764	16.0556	16.0122	17.6833	14.9614	18.0435	19.6383	17.2136
FBgn0010877	l(3)05822	lethal (3) 05822	19.0629	17.2058	17.0421	29.2452	31.6243	26.7081	35.1424	35.8888	37.7821	18.8445	18.684	17.9029	19.2525	18.7119	18.259	19.0914	19.7441	16.1477	41.6599	44.7341	41.0682
FBgn0010894	sinu	sinuous	44.2939	40.5724	42.3713	48.3614	51.2802	46.433	48.1637	51.0697	47.964	45.3924	45.664	47.4256	48.6851	46.9483	51.7066	48.3559	43.8471	43.0165	58.3007	50.9796	52.4972
FBgn0010905	Spn	Spinophilin	12.7521	12.4924	10.46	23.5455	23.6682	18.2279	24.9166	24.709	24.8371	12.4807	12.8444	12.4911	12.7215	13.794	11.7311	13.275	15.857	11.0741	28.1357	27.5028	24.3081
FBgn0010909	msn	misshapen	41.2041	41.9216	40.9077	50.0065	54.9068	46.2543	60.4979	61.2769	63.4324	43.0278	43.3789	42.5619	40.8043	44.4744	40.662	42.3483	43.6812	38.5421	62.273	62.6087	59.1339
FBgn0010926	l(3)07882	lethal (3) 07882	26.3553	28.0508	30.1755	14.2776	13.3508	19.7258	12.4559	13.3082	11.5104	23.8889	23.7171	26.7505	18.4838	20.5936	21.9909	24.2669	25.2248	19.7602	13.1031	12.2093	10.604
FBgn0011016	SsRbeta	Signal sequence receptor beta	891.67	908.521	945.681	288.25	238.474	392.682	245.418	227.813	225.337	913.693	939.808	858.594	950.317	924.938	915.58	887.714	715.695	864.045	148.686	142.517	153.663
FBgn0011020	Sas-4	Spindle assembly abnormal 4 ortholog (C. elegans)	5.06926	4.71063	4.35073	5.39898	4.79334	5.03526	6.44355	5.70141	5.73679	5.93682	4.76397	5.3103	5.02314	4.49303	5.03232	4.19463	4.44747	4.83905	6.471	6.08984	6.21789
FBgn0011202	dia	diaphanous	17.2917	16.7631	15.6883	32.7008	31.9219	23.6681	33.7262	34.1756	35.5187	17.1663	16.4946	17.2222	18.072	18.398	17.557	18.1026	20.2622	16.8969	42.4581	40.9037	39.3989
FBgn0011204	cue	cueball	77.6164	79.0398	82.3229	62.541	55.3611	67.2381	51.4923	50.0978	47.3883	66.5962	66.3833	67.2234	63.8201	68.6663	67.8181	68.6293	70.4072	61.9992	50.7424	51.0331	45.0487
FBgn0011205	fbl	fumble	66.1862	66.4045	62.8078	65.8735	60.6659	60.1368	56.8308	58.2263	55.0182	72.9177	78.3096	70.4383	69.5278	79.3119	74.3189	72.3053	71.6663	68.3607	58.2453	60.5704	57.9103
FBgn0011206	bol	boule	15.5382	15.4472	14.7221	28.0867	26.1159	20.0663	28.7193	29.8626	29.9757	16.9887	16.173	17.5632	15.5183	16.12	15.155	17.7409	19.2661	14.0127	32.3629	31.5038	29.3739
FBgn0011207	pelo	pelota	57.9992	60.4238	66.9689	39.7751	33.8155	42.7113	35.9275	35.2591	36.4778	59.409	58.9144	63.8525	55.5756	55.406	58.7605	55.8587	56.08	51.5551	39.5174	37.7537	33.2177
FBgn0011211	blw	bellwether	3103.32	3174.72	3144.66	2794.02	2539.58	2587.16	2210.67	2313.65	2046.26	2848.88	2900.31	2774.11	2779.9	2951.99	2852.93	2857.73	2968.52	2721.36	2545.02	2503.4	2259.17
FBgn0011217	eff	effete	507.327	490.917	502.519	291.158	282.196	337.165	275.694	272.785	278.591	476.443	479.326	511.416	469.142	478.236	472.129	475.001	437.966	452.956	266.425	266.856	261.421
FBgn0011224	heph	hephaestus	29.9333	28.0293	27.5999	38.6031	36.1481	29.7073	35.0202	35.9983	34.4117	32.447	31.7068	33.6681	30.8098	31.2986	27.9805	31.9777	31.9893	26.4193	40.5775	39.5519	34.7687
FBgn0011225	jar	jaguar	41.539	45.0216	43.6357	35.1353	37.6033	36.5459	38.7037	36.5482	41.0374	44.963	45.7193	41.3884	43.1805	46.395	42.3999	42.5322	40.8461	39.7682	38.1912	38.2333	35.5963
FBgn0011227	ox	oxen	519.597	574.111	563.421	384.177	477.533	479.248	401.057	439.266	369.605	574.282	555.547	548.427	549.607	523.324	546.297	550.531	569.211	551.173	459.14	447.911	436.241
FBgn0011230	poe	purity of essence	36.1474	41.3676	37.8232	40.4596	43.692	33.2052	44.2462	45.2042	46.5186	39.1201	39.4492	36.9701	42.0459	44.2073	37.8663	39.3309	39.5261	34.3411	52.5525	52.1481	43.8769
FBgn0011232	scat	scattered	18.6893	20.1272	19.5857	18.4553	16.8153	16.8789	18.7138	18.1116	18.7477	20.8816	22.5584	21.4674	22.0665	21.6951	22.7315	20.2843	20.4515	19.2986	19.0143	18.1614	15.9267
FBgn0011236	ken	ken and barbie	11.0806	11.7395	11.265	24.1384	26.1409	19.1991	28.5214	28.1281	30.538	10.9589	9.14213	10.1341	10.5104	11.1051	10.4859	10.283	15.4421	8.94649	33.2139	31.1625	29.8659
FBgn0011239	ms(2)35Ci	male sterile (2) 35Ci	0	0	0	0	0	0	0	0	0	0	0	0	0	0	0	0	0	0	0	0	0.0590951
FBgn0011241	cbx	crossbronx	11.8326	11.1786	12.2209	12.4673	13.6157	14.9298	14.0733	15.8712	17.6714	13.0579	12.4425	13.3326	12.6004	12.0186	13.6158	14.3612	12.6011	14.3332	18.9263	18.558	21.7301
FBgn0011244	Hsp60B	Heat shock protein 60 related	0	0.0424926	0	0	0	0	0.0473732	0	0	0.0424216	0	0	0	0	0	0	0	0	0.0442499	0.0423261	0.0399421
FBgn0011259	Sema-1a	Sema-1a	6.32148	5.87022	5.46415	12.1564	12.0694	9.15458	12.0443	13.2941	12.2703	6.61246	6.54987	7.03552	6.37062	6.42086	5.59598	6.98725	8.14157	5.46749	13.8236	14.1742	11.9511
FBgn0011260	Sema-2a	Sema-2a	36.7657	34.2934	35.2594	35.77	36.3523	33.6924	34.0788	35.8166	36.7848	38.6277	37.1527	37.3167	37.2567	36.5285	33.062	36.6557	37.2735	33.3205	37.8618	36.797	36.2223
FBgn0011270	Pglym87	Pglym87	0	0	0	0	0	0	0	0	0	0	0	0	0	0	0	0	0	0	0	0	0
FBgn0011272	RpL13	Ribosomal protein L13	3130.71	3073.22	3154.93	3409.7	3535.47	3468.25	3428.11	3378.04	3597.66	3080.51	3007.69	3121.24	3044.25	2948.48	3061.58	3050.35	2998.16	3260.21	3716.81	3714.82	3965
FBgn0011273	Acam	Androcam	0	0	0	0	0	0	0	0	0	0	0	0	0	0	0	0	0	0	0	0	0
FBgn0011274	Dif	Dorsal-related immunity factor	16.1721	16.2237	16.0469	31.7223	32.6079	27.4144	33.6271	35.3297	37.5891	17.493	17.5043	18.9224	18.2248	21.009	17.721	19.1541	21.3465	16.5745	40.6534	37.4942	37.6537
FBgn0011276	HLH3B	Helix loop helix protein 3B	1.26711	0.589986	1.39255	2.5333	2.40965	2.40503	2.99642	2.7968	2.6962	1.30889	0.539295	1.263	0.871649	0.83657	1.17995	1.02033	0.732316	0.79126	3.48152	3.39545	3.26583
FBgn0011277	HLH4C	Helix loop helix protein 4C	0.698868	0.591644	0.546441	1.84758	2.57232	1.10812	1.61235	1.21283	2.3658	0.918798	0.72108	0.759931	0.605144	0.322662	0.373664	0.613916	1.40755	0.671408	1.91679	1.83346	1.54481
FBgn0011278	lbe	ladybird early	0	0.0411116	0	0.0481435	0	0	0.0458336	0	0	0.041043	0	0	0	0	0.0389472	0	0	0	0	0	0.0386441
FBgn0011279	Obp69a	Odorant-binding protein 69a	0.165699	0.171449	0.3167	0	0.406592	0.340004	0.191141	0.988475	0.88145	0.342326	0	0.495486	0.526084	0	0.324845	0.177903	0.478822	0.159188	0.714158	0.683109	0.161159
FBgn0011280	Obp19d	Odorant-binding protein 19d	0.0821723	0.170048	0.0785278	0	0	0.0843061	0	0.0980395	0.0874245	0.0848818	0.0777186	0.081906	0.0869639	0	0	0	0	0.157887	0	0.0846906	0.0799206
FBgn0011281	Obp83a	Odorant-binding protein 83a	0	0	0	0	0	0	0.105845	0.109474	0	0	0	0	0	0	0.089942	0	0	0	0.0988666	0	0
FBgn0011282	Obp84a	Odorant-binding protein 84a	0	0.114579	0	0	0	0	0	0	0	0	0.104735	0	0	0.112477	0	0.118893	0	0	0	0	0
FBgn0011283	Obp28a	Odorant-binding protein 28a	77.4123	78.145	63.0024	156.522	201.73	189.032	233.592	255.681	224.984	81.4276	77.5322	95.354	79.9282	81.3462	74.4936	97.4731	133.522	85.5564	225.651	243.571	236.891
FBgn0011284	RpS4	Ribosomal protein S4	3108.63	3147.18	3109.96	3538.12	3535.06	3418.88	3325.07	3334.04	3524.08	3169.79	3093.74	3131.98	3115.32	3154.77	3082.17	3076.08	3231.91	3031.83	3764.48	3776.69	3736.92
FBgn0011286	RyR	Ryanodine receptor	40.8432	44.2064	37.8512	36.8728	38.9124	33.3828	31.3185	32.4647	29.1609	45.0042	40.9089	38.4021	41.4331	43.726	36.4732	42.2113	47.6339	34.6343	37.0499	34.0977	29.7474
FBgn0011288	Snap25	Synaptosomal-associated protein 25kDa	25.294	22.6439	22.6946	55.4359	51.0248	44.214	49.7577	55.4844	59.4736	23.0156	22.5732	28.5315	23.4543	21.9064	24.755	23.624	30.2451	20.9865	56.3451	58.9622	56.5666
FBgn0011289	TfIIA-L	Transcription factor IIA L	55.603	55.2562	55.4495	63.308	72.2678	60.7145	76.0043	74.3451	88.8232	55.5048	56.8547	54.3264	56.7499	59.9406	59.5711	58.5173	56.3135	53.6295	89.7195	86.2156	85.6389
FBgn0011290	Taf12	TBP-associated factor 12	31.9657	32.7715	32.3696	27.0948	31.213	32.0436	33.1526	36.0388	35.7249	31.505	32.8682	30.9121	30.4157	31.1278	28.8902	34.6349	32.1323	32.7523	36.6547	36.119	36.7943
FBgn0011291	Taf11	TBP-associated factor 11	24.1025	21.5655	23.8124	12.8387	16.4285	16.2467	15.0433	15.1424	18.3342	21.7701	21.0341	21.9353	20.8253	20.6969	21.115	20.3771	19.8517	21.8131	18.0663	17.1608	17.1002
FBgn0011293	a10	antennal protein 10	0.319124	0.495297	0.609941	0.193338	0.195766	0.327411	0.184062	0.571119	0.509282	0	0.150914	0.477135	0.506599	0.324141	0	0.342629	0.461088	0.306585	0	0	0.15519
FBgn0011294	a5	antennal protein 5	0	0	0	0	0	0	0	0	0	0	0	0	0	0	0	0	0	0	0	0	0
FBgn0011296	l(2)efl	lethal (2) essential for life	233.322	225.248	182.836	411.862	412.241	319.926	505.337	523.247	526.736	249.97	228.528	217.718	413.742	327.396	334.745	282.361	292.485	341.92	534.641	459.301	551.586
FBgn0011297	l(2)not	lethal (2) neighbor of tid	38.6522	38.9497	40.4897	25.4757	21.2358	27.2907	21.1299	20.334	21.7476	39.1589	42.2819	41.5964	41.3556	45.3538	42.4678	41.6701	36.5152	40.959	23.6269	23.4205	22.6178
FBgn0011300	babo	baboon	34.2211	35.2987	34.0561	44.4452	44.6343	39.7389	47.0277	48.2813	48.739	34.0334	32.9688	37.2848	33.7821	34.6153	35.036	38.2424	38.1102	30.5815	53.8985	55.2937	50.9748
FBgn0011305	Rsf1	Repressor splicing factor 1	37.371	37.3381	36.1065	41.6691	46.9225	43.4044	47.7343	51.5789	51.682	40.1962	40.6449	42.3736	39.9854	38.8983	35.977	41.5584	38.5223	40.199	52.2861	52.6619	53.7454
FBgn0011327	Uch-L5	Ubiquitin carboxy-terminal hydrolase L5 ortholog	92.3538	86.8287	102.895	31.6915	32.3284	48.6744	30.3956	32.4444	33.834	101.5	98.5814	103.311	100.899	98.4202	95.1718	97.5533	81.9569	98.6387	30.6993	27.0235	29.0994
FBgn0011335	l(3)j2D3	lethal (3) j2D3	21.2875	22.1499	22.5148	13.6938	17.534	18.3433	16.2097	15.4814	15.8409	22.2365	23.018	24.735	22.2124	24.1123	20.3976	21.5713	22.1176	21.4851	17.3317	18.1805	16.6913
FBgn0011336	OstStt3	Oligosaccharyl transferase 3	367.744	384.627	371.49	136.998	101.637	168.3	109.228	103.589	108.291	370.639	381.147	346.668	396.095	390.388	388.82	371.256	310.345	344.227	73.0668	76.4445	67.028
FBgn0011361	ND-ACP	NADH dehydrogenase (ubiquinone) acyl carrier protein	508.876	523.2	528.921	383.55	415.787	406.781	339.242	360.489	323.858	494.356	500.909	511.297	484.991	475.841	498.92	475.293	481.681	519.746	413.548	389.367	422.197
FBgn0011455	ND-SGDH	NADH dehydrogenase (ubiquinone) SGDH subunit	358.932	369.595	394.616	404.666	421.123	381.11	385.25	400.769	391.521	342.878	363.665	375.541	373.716	363.644	369.612	362.069	373.804	378.695	459.09	443.751	443.035
FBgn0011474	pr-set7	pr-set7	20.547	23.2294	21.9093	14.073	13.4537	13.891	14.0215	13.5733	12.5179	20.7777	21.8881	22.3775	20.7151	18.9148	18.0631	20.2026	20.8749	17.2254	14.2623	13.8875	12.5373
FBgn0011476	l(3)neo43	lethal (3) neo43	29.0029	28.8149	26.1997	13.6373	18.7655	19.3932	15.3132	16.8712	16.7332	25.3386	27.158	30.7786	24.1277	24.9154	30.551	25.0971	27.1027	29.9426	20.3672	17.1022	18.9458
FBgn0011481	Ssdp	Sequence-specific single-stranded DNA-binding protein	38.6238	36.7425	35.0785	39.5722	35.5858	34.1459	36.4071	37.5772	37.5185	38.8309	37.5998	39.0866	36.7658	38.3322	36.3823	38.3368	36.4462	32.4147	40.5044	41.3444	35.7485
FBgn0011509	SrpRbeta	Signal recognition particle receptor beta	150.016	145.572	156.312	56.9845	53.7883	84.4794	53.3309	54.8742	54.8692	149.116	150.63	151.277	141.217	142.496	136.892	142.066	119.24	131.026	47.6677	42.5556	47.0586
FBgn0011554	etaTry	etaTrypsin	53.6276	56.3106	60.455	102.884	95.5254	97.9155	98.0624	101.069	99.6354	71.8094	77.96	67.9061	79.1413	87.3548	82.4526	77.1964	80.3538	96.4576	104.224	99.2832	104.702
FBgn0011555	thetaTry	thetaTrypsin	542.485	415.305	410.082	409.07	344.554	225.714	400.308	390.631	276.628	107.469	99.4617	67.3539	72.1534	89.5243	85.803	82.1057	105.374	94.9693	194.779	263.079	214.645
FBgn0011556	zetaTry	zetaTrypsin	194.032	189.002	201.677	262.771	230.556	236.61	190.102	189.211	171.571	221.844	223.001	216.162	181.788	208.338	215.948	228.222	229.321	245.056	187.039	174.87	169.574
FBgn0011559	Acp36DE	Accessory gland protein 36DE	0.0619457	0.0320476	0.147996	0	0	0.0317771	0	0.0739072	0	0.0319941	0	0.0308725	0.0327789	0.0314598	0.0303604	0	0.0596683	0.0595117	0	0.0319221	0
FBgn0011566	Bzd	Buzidau	9.34498	9.29736	9.274	12.1319	11.9063	11.168	11.3721	12.7422	15.1319	10.9791	10.6839	11.2083	9.56386	10.5871	10.2675	11.3012	9.54546	11.9868	17.0954	14.3412	14.5323
FBgn0011569	can	cannonball	0	0	0	0	0	0	0.0353414	0	0.0977864	0	0	0	0	0	0	0.0328937	0	0	0	0.0315762	0.0595954
FBgn0011570	cpb	capping protein beta	80.4663	82.2378	83.9453	71.3174	64.3175	75.3749	67.1912	67.5895	69.4171	88.1174	88.3671	88.6334	90.3286	91.894	86.4266	84.779	85.7882	85.924	54.41	56.2081	59.347
FBgn0011571	caz	cabeza	177.251	177.895	182.363	77.8414	85.0153	114.996	84.8812	87.1436	79.4416	172.325	172.677	178.408	145.517	144.239	148.514	167.567	157.186	150.2	73.6092	78.0768	70.7215
FBgn0011573	Cdc37	Cdc37	110.97	103.199	103.955	56.4105	61.5975	80.3757	63.6155	62.2456	65.7828	101.112	97.1472	101.598	95.8661	98.1686	99.8026	105.215	94.3401	101.484	58.6347	56.0277	56.5315
FBgn0011576	Cyp4d2	Cytochrome P450-4d2	4.87748	4.78111	4.34574	7.64294	10.1686	7.18639	9.64523	11.026	11.7831	5.75806	6.83296	6.65281	6.48147	6.66763	6.14705	5.94545	7.4888	5.67232	10.5504	10.8854	11.8061
FBgn0011581	Ms	Myosuppressin	20.8899	18.0388	17.3946	38.6192	37.4082	37.743	48.2835	53.3293	54.5823	24.0381	16.4889	24.6498	21.9455	18.488	18.3689	21.439	26.336	20.7331	45.0174	41.8729	48.6275
FBgn0011582	Dop1R1	Dopamine 1-like receptor 1	1.10566	1.38826	1.38905	3.37185	3.81049	2.61288	3.597	4.06124	3.56204	1.57843	1.30423	1.55405	1.7552	1.33756	1.42477	1.92737	1.93856	1.37253	4.61143	4.5902	3.76981
FBgn0011584	Trp1	Translocation protein 1	121.487	119.802	112.97	92.5486	88.1587	87.0457	90.018	94.2897	96.1761	120.477	123.811	114.493	126.742	122.837	119.807	115.306	107.807	109.998	95.5796	96.6571	93.0381
FBgn0011586	e(r)	enhancer of rudimentary	46.0671	43.8924	50.4302	30.2811	30.6614	34.6084	31.6121	31.0964	28.6994	45.9242	45.0919	51.9048	42.567	45.9198	45.3665	46.2357	43.4953	44.154	30.3947	29.018	29.8872
FBgn0011589	Elk	Eag-like K[+] channel	2.97571	2.48417	2.27822	4.95771	6.47204	5.37741	6.82622	5.72891	6.7995	3.3882	3.18222	3.37053	3.04187	2.83359	3.21519	3.01335	3.58289	2.51768	6.35795	7.33618	5.09768
FBgn0011591	fng	fringe	13.1159	13.6666	12.2693	12.6466	13.3721	13.9303	13.425	13.9404	11.9397	14.4547	11.9245	12.9813	14.6138	13.6035	14.3051	14.9248	15.3028	13.7097	13.9332	12.1851	13.2955
FBgn0011592	fra	frazzled	9.82019	9.9684	9.28889	15.0905	15.1219	12.6895	17.1737	17.2672	16.3571	10.4545	10.1409	10.7301	10.0292	10.687	10.2575	10.0363	13.4304	9.65437	17.1211	17.3653	14.9671
FBgn0011596	fzo	fuzzy onions	0.264869	0.27406	0.289282	1.97147	0.371391	0.543494	0.349187	0.406304	0.644111	0.429947	0.608389	0.264011	0.160179	0.269033	0.185451	0.365628	0.328026	0.21811	0.937724	0.857957	0.772833
FBgn0011603	ine	inebriated	44.4943	48.8714	46.2933	42.6326	44.6518	45.6731	46.1672	44.7828	43.5512	45.5136	42.7733	40.7111	47.113	44.0118	43.3014	42.8228	44.0234	35.2928	45.7049	42.2363	43.1197
FBgn0011604	Iswi	Imitation SWI	32.7703	31.8283	31.625	26.9623	25.5052	28.6582	21.6624	24.7138	21.1934	31.3139	30.3137	31.3783	29.0366	28.9515	29.9824	31.8546	35.1259	28.8849	24.0298	24.0589	22.0766
FBgn0011606	Klp3A	Kinesin-like protein at 3A	5.45588	4.81807	5.40489	2.93006	2.28031	3.54717	2.19008	2.31286	2.12623	3.98427	5.14127	4.66131	4.54731	4.4658	4.36852	4.35574	4.00404	4.03193	2.02416	1.97735	2.06035
FBgn0011638	La	La autoantigen-like	292.617	295.337	326.301	86.5518	86.6355	172.759	84.7571	77.8377	75.6861	255.99	242.839	300.11	201.199	207.281	222.079	260.177	247.878	226.017	68.1559	69.6473	64.7589
FBgn0011640	lark	lark	126.545	120.516	125.902	91.8191	101.226	89.7722	102.078	104.15	109.647	125.814	124.839	137.818	127.896	124.887	122.384	127.756	117.798	120.304	126.523	125.956	128.496
FBgn0011642	Zyx	Zyxin	38.0232	37.4523	39.4649	43.351	50.9001	49.8664	54.7061	54.493	56.9751	37.3505	38.3743	43.5148	41.8114	38.3891	39.6219	38.1267	40.9515	36.8583	55.6926	56.6841	56.7491
FBgn0011648	Mad	Mothers against dpp	18.9057	19.4246	19.2835	26.988	28.0752	24.7559	33.0952	31.2246	36.3916	20.7891	20.3638	19.6902	20.401	22.9196	21.5209	19.558	21.0202	20.8376	32.8846	34.625	31.0243
FBgn0011653	mas	masquerade	15.3631	13.9508	10.1661	0.77938	0.637405	1.29447	0.570758	0.678877	0.658015	62.7888	53.2549	16.0038	40.294	29.4252	8.63306	20.2398	18.9924	16.4232	0.639754	0.662935	0.505289
FBgn0011655	Med	Medea	20.4189	20.4441	20.2453	22.6287	24.5981	22.7378	26.266	27.009	28.5531	21.174	20.7612	22.0904	22.9234	21.5716	21.1803	21.5257	21.0676	20.9108	28.7751	27.5786	28.4659
FBgn0011656	Mef2	Myocyte enhancer factor 2	21.0621	20.9983	19.3846	30.4839	34.6602	25.2358	33.7011	35.0446	35.1159	21.2277	20.8705	22.4268	20.821	21.4633	20.25	22.6029	24.1102	19.071	37.1236	36.0272	32.9828
FBgn0011659	Mlh1	Mlh1	8.24055	8.07537	8.08341	6.23397	5.83082	7.42568	5.68339	5.25402	5.52013	8.24204	6.51555	8.47461	7.10606	6.64294	8.84691	9.36243	9.53352	8.16809	5.30869	4.76333	5.97925
FBgn0011660	Pms2	Pms2	5.29736	5.88149	5.6881	4.14692	3.94341	5.31278	3.70764	3.72824	4.97103	4.88794	5.74207	5.48784	5.41728	6.01543	5.8344	4.53724	6.53592	4.68893	3.49526	4.26348	4.31279
FBgn0011661	Moe	Moesin	261.55	266.971	259.814	253.638	252.659	243.049	245.086	245.556	246.211	254.1	251.41	236.446	228.613	241.187	233.362	231.778	234.058	212.677	249.673	250.295	234.344
FBgn0011666	msi	musashi	5.86099	5.60039	5.64616	13.7553	13.1655	8.49111	13.2496	14.2201	14.1201	6.00549	5.58053	6.46933	6.06122	5.92117	5.26699	6.66432	6.83525	5.05629	16.9959	16.8083	14.6909
FBgn0011668	Mst57Da	Male-specific RNA 57Da	0	0	0	0	0	0	0	0	0	0	0	0	0	0.282751	0	0	0	0	0	0	0
FBgn0011669	Mst57Db	Male-specific RNA 57Db	0	0	0	0	0	0	0	0	0	0	0	0	0	0	0	0	0	0	0	0	0
FBgn0011670	Mst57Dc	Male-specific transcript 57Dc	0	0	0	0	0	0	0	0	0	0	0	0	0	0	0	0	0	0	0	0	0
FBgn0011672	Mvl	Malvolio	26.7874	28.3635	30.1466	47.4443	40.3742	44.8079	52.2462	46.2197	57.0844	23.3017	23.6384	25.3432	22.0421	24.1492	23.8707	25.045	26.5125	24.3958	25.5315	24.6692	23.9498
FBgn0011674	insc	inscuteable	4.98095	3.78105	2.95834	4.17396	3.79803	4.39389	3.8663	4.19325	4.9031	3.7507	3.76438	3.3408	4.40925	4.68099	3.46792	3.84842	3.16119	3.86844	4.13805	4.10208	4.07478
FBgn0011676	Nos	Nitric oxide synthase	2.04358	2.23993	2.1681	4.40674	4.92954	4.13999	6.05322	5.76487	6.50417	2.27197	2.70267	2.6584	2.73092	2.67379	1.85039	2.39863	3.00272	2.09639	6.08333	6.67561	5.60902
FBgn0011692	pav	pavarotti	3.01854	3.59033	3.10034	2.56368	2.90738	2.08391	2.05016	2.62533	2.161	3.52605	3.60203	3.57115	3.19456	3.35254	3.56722	2.87741	3.23365	3.30647	3.07008	2.704	2.82608
FBgn0011693	Pdh	Photoreceptor dehydrogenase	0.0957372	0	0.0914912	0.116003	0	0	0.441749	0.342671	0.305569	0.296682	0	0.095427	0	0.0972424	0.0938443	0.102789	0	0	0	0.197343	0.0931138
FBgn0011694	PebII	Protein ejaculatory bulb II	0	0	0	0	0	0	0	0	0	0	0	0	0	0	0	0	0	0	0	0	0
FBgn0011695	PebIII	Ejaculatory bulb protein III	8.89118	7.98923	7.67698	12.0018	11.1956	15.4435	13.2253	19.1689	11.451	12.0847	12.7615	14.1487	19.7272	17.5074	18.4246	11.472	22.5377	15.9597	10.3365	9.40482	12.592
FBgn0011701	repo	reversed polarity	7.73056	6.71776	6.20451	10.6842	10.8925	9.75922	11.9829	11.7093	13.0438	6.33222	5.11238	7.31421	7.41434	6.56386	6.06808	6.64644	7.70814	5.5701	11.2905	12.2936	10.5145
FBgn0011703	RnrL	Ribonucleoside diphosphate reductase large subunit	60.49	68.0016	70.2879	11.9109	10.9406	33.6418	7.04664	7.58145	6.27502	57.3712	54.0238	62.9185	50.5302	57.4115	49.3485	54.7304	69.3242	46.0049	4.69066	4.19726	4.54133
FBgn0011704	RnrS	Ribonucleoside diphosphate reductase small subunit	117.505	125.109	135.795	57.1167	34.0733	104.766	42.1907	42.2144	40.7857	116.393	115.219	119.729	100.255	110.469	100.04	107.135	126.151	99.3023	9.54631	9.59955	9.16934
FBgn0011705	rost	rolling stone	19.0039	18.1508	14.7462	25.782	19.5295	19.3308	27.0432	22.1567	25.3453	16.7223	16.3865	15.4345	15.5854	15.5081	15.2847	15.4044	14.446	18.2572	23.3935	26.7289	24.9602
FBgn0011706	rpr	reaper	2.61073	2.18184	2.68686	1.58168	1.84794	1.75134	2.77993	2.63564	3.52541	1.86702	3.89378	2.60226	1.80655	3.26372	2.95281	1.61712	1.35409	1.25407	2.48845	2.58725	2.63685
FBgn0011708	Syx5	Syntaxin 5	69.4702	69.3155	73.1256	53.1326	52.4877	54.9644	56.8081	56.5518	57.825	75.6276	73.1536	78.0158	78.5117	77.8211	75.9594	72.2381	68.0869	68.5153	54.5818	48.0502	49.1264
FBgn0011710	Sep1	Septin 1	31.2141	28.7857	30.9819	25.5931	24.3257	28.222	25.3439	24.9342	25.5601	32.7046	32.1831	33.65	32.8925	32.3398	30.2467	32.8419	30.4106	28.1	24.7315	22.7358	20.8906
FBgn0011715	Snr1	Snf5-related 1	48.6582	52.3101	50.8393	38.4296	40.2425	43.0384	46.123	42.6106	41.6021	48.7225	49.8026	52.2833	51.4955	48.9413	48.6261	49.9864	49.0235	53.7126	46.8062	46.9365	47.3907
FBgn0011722	Tig	Tiggrin	181.794	214.607	188.096	102.641	87.7494	114.882	104.809	108.095	95.6372	201.505	191.144	173.328	202.941	217.911	185.099	200.568	199.064	168.038	72.4799	72.4245	62.4273
FBgn0011723	byn	brachyenteron	8.0571	8.23072	8.71117	11.7069	12.566	9.91258	10.0031	11.6495	11.8048	8.85176	8.07247	9.35815	8.67145	8.21845	7.56314	8.4306	8.31994	7.18294	16.0018	15.0598	12.9166
FBgn0011725	twin	twin	24.5766	24.2006	24.8412	28.0382	28.3433	25.3916	27.157	29.4137	29.9585	26.594	26.9586	26.2153	27.5504	26.3638	23.9216	25.6875	26.0533	23.7029	32.1364	31.9238	29.8836
FBgn0011726	tsr	twinstar	1731.52	1692.39	1677.66	974.077	987.972	1311.49	971.784	1020.67	1019.25	1705.2	1749.43	1789.09	1697.4	1659.47	1739.15	1678.26	1640.23	1855.17	814.874	775.641	861.848
FBgn0011737	Wee1	Wee1 ortholog (S. pombe)	10.9508	10.3071	11.2475	14.5916	15.1097	12.4951	12.9864	15.4667	15.2439	11.3118	12.0028	11.0853	11.481	11.2615	10.6674	11.2445	11.8954	11.1432	16.5779	16.49	16.0258
FBgn0011739	wts	warts	21.359	21.6646	20.367	33.361	32.4028	27.1601	31.5445	34.5048	35.6621	21.2741	21.2483	21.8803	19.5685	22.059	19.9128	21.4424	23.1267	19.0219	35.9827	35.8645	30.1598
FBgn0011740	alpha-Man-IIa	alpha-Mannosidase class II a	14.8073	14.3855	14.1074	9.47763	8.79232	10.7387	9.4923	10.1414	9.88519	15.1088	15.2235	14.3763	15.1684	14.7646	13.6282	15.1212	13.2613	12.9224	9.91389	10.3916	10.0261
FBgn0011741	Arp6	Actin-related protein 6	39.8962	36.4159	37.3565	32.3904	34.8573	31.7673	31.6886	31.4128	34.5144	38.5753	37.6068	37.1559	35.4699	36.2255	38.2515	38.5801	35.4534	35.3604	35.0271	32.8121	34.5568
FBgn0011742	Arp2	Actin-related protein 2	80.3935	89.4606	81.2	78.2905	71.7897	79.8621	78.3584	73.9255	76.6085	82.6677	82.1818	84.2966	78.8713	83.9472	82.346	78.9824	83.1859	78.222	69.4773	70.7277	64.9707
FBgn0011743	Arp53D	Actin-related protein 53D	0	0	0	0	0	0	0	0	0	0	0	0	0	0	0	0	0	0.0630746	0	0	0
FBgn0011745	Arp1	Actin-related protein 1	149.288	142.36	147.434	102.16	97.7763	110.703	96.7615	97.6543	96.9751	147.53	145.973	140.087	146.261	139.999	142.049	147.918	136.206	144.605	93.9654	93.0539	95.2404
FBgn0011746	ana	anachronism	6.82609	7.20637	7.05316	29.3895	31.7567	23.143	34.8144	36.7522	40.3671	6.65745	7.34097	9.70515	8.47094	7.46133	7.71007	7.58927	10.4802	7.39009	37.3353	39.569	36.5653
FBgn0011747	Ank	Ankyrin	81.1907	81.4533	79.1166	108.672	113.209	96.8444	111.383	113.4	117.177	83.9578	84.3455	89.223	85.8021	91.8055	88.7255	87.6852	94.0288	76.6749	119.549	119.8	113.053
FBgn0011754	PhKgamma	Phosphorylase kinase gamma	42.0556	38.4089	38.2778	46.4402	52.6743	47.3387	49.9678	53.4801	48.9439	40.9219	40.3985	43.7502	42.8251	42.2713	39.8804	40.0904	45.5006	38.0854	56.983	53.8839	50.929
FBgn0011758	B-H1	BarH1	2.35811	2.09629	2.34874	3.21947	3.1784	2.58972	3.25656	3.05121	3.25088	1.85263	2.2303	2.25115	2.70651	2.42892	2.1487	2.88838	2.01548	2.07401	3.9723	3.4573	3.29488
FBgn0011760	ctp	cut up	179.833	167.17	169.345	136.433	134.824	139.321	132.56	135.107	135.481	168.581	172.223	181.735	170.263	169.861	173.853	169.26	162.34	161.072	132.257	129.438	122.962
FBgn0011761	dhd	deadhead	0.663143	1.17627	0.543199	0.573941	0.58115	0.777558	0.764965	1.01725	0	0.978585	0.985602	0.566566	0.802071	0.481121	1.39292	0.813698	0.638764	0.910124	0.612456	0.585829	0.276416
FBgn0011762	DNApol-alpha50	DNA polymerase alpha 50kD	15.1651	15.0947	18.6805	5.17023	3.60802	11.3586	4.78913	3.30223	4.11029	13.8783	14.9976	16.6103	13.9746	14.115	14.9218	16.5297	18.6066	13.7937	2.79587	2.61488	3.47708
FBgn0011763	Dp	DP transcription factor	70.1877	67.9691	72.9685	48.4356	47.482	53.7538	47.417	48.334	52.0701	61.7188	60.4435	67.366	56.3466	61.2627	60.9521	64.5442	64.2556	56.4226	53.9232	54.8153	49.8019
FBgn0011764	Dsp1	Dorsal switch protein 1	41.0287	37.3867	38.0349	48.8791	47.506	40.6044	50.6354	54.0152	53.4152	37.2281	36.657	40.803	34.2208	35.9824	35.5279	37.515	37.3148	32.3703	57.6471	58.4024	51.6187
FBgn0011766	E2f1	E2F transcription factor 1	48.8331	47.1756	45.0858	33.2386	35.2563	36.0867	32.9219	34.0841	34.0792	48.7339	48.0699	46.7318	40.8458	44.9997	39.7705	45.3227	41.9315	38.1971	37.1736	38.4483	34.3322
FBgn0011768	Fdh	Formaldehyde dehydrogenase	307.076	320.392	323.462	115.362	103.279	165.925	103.426	95.2662	91.9348	299.307	302.145	294.142	329.064	313.072	320.24	304.774	279.948	331.805	85.8167	86.6189	89.0456
FBgn0011769	Fdxh	Ferredoxin	28.4479	34.6147	33.1368	13.3145	15.2793	22.7981	17.0418	15.878	14.6785	33.4218	30.9477	37.7265	31.1405	31.0034	32.0742	29.2323	30.5774	30.4971	14.3395	17.7429	16.2685
FBgn0011770	Gip	GIP-like	140.613	159.778	168.231	88.4907	75.2256	113.976	73.4524	68.8181	80.0187	194.885	202.065	195.658	179.766	190.708	202.475	153.992	148.83	152.628	64.1075	69.9333	63.9625
FBgn0011771	Hem	HEM-protein	25.3905	27.0151	25.9355	30.9684	28.536	27.9422	27.1062	28.7501	28.415	29.5681	29.6102	28.627	28.5949	31.3612	28.1522	28.0579	29.6484	24.623	30.1455	29.4274	25.6965
FBgn0011774	Irbp	Inverted repeat-binding protein	9.30398	9.67039	9.57528	7.39661	7.64446	7.86106	6.70177	7.03202	8.28621	8.26265	7.76444	9.23186	8.50988	7.65427	8.83114	8.04563	9.40799	7.92727	9.84351	9.11183	8.47578
FBgn0011785	BRWD3	BRWD3	21.6063	21.8908	21.5551	22.4724	25.0684	21.783	23.4255	24.6161	24.6748	24.241	23.093	23.3289	23.0777	23.1004	22.0238	23.2915	22.7247	21.1053	27.1159	27.5331	23.1885
FBgn0011787	mRpL12	mitochondrial ribosomal protein L12	311.38	324.975	342.673	113.93	112.504	175.957	95.4541	103.115	82.5596	296.194	293.111	311.226	312.93	273.939	290.683	278.375	261.555	296.789	90.878	90.9701	95.1464
FBgn0011802	Gem3	Gemin3	6.02688	7.01552	6.54498	6.19619	5.60179	6.60498	4.76652	5.44746	5.41628	6.53217	6.13206	7.37265	6.33	5.797	6.57904	6.34823	6.22312	5.39529	6.05115	6.44687	5.28444
FBgn0011812	Lcp1Psi	Larval cuticle protein 1 pseudogene	0	0	0	0	0	0	0	0	0	0	0	0	0	0	0	0	0	0	0	0	0
FBgn0011817	nmo	nemo	15.3717	13.3846	13.8434	18.894	17.2293	14.6883	17.9724	17.7804	17.6016	15.0443	14.2306	15.4777	12.8077	13.6816	12.9098	12.5038	14.8693	11.6014	19.6369	18.7294	16.8763
FBgn0011818	oaf	out at first	14.7652	15.8003	17.0343	22.3803	22.4892	17.3949	23.0875	22.7404	26.2512	15.571	15.4251	16.5919	15.3885	15.8241	16.0141	15.4307	17.4399	14.3198	28.2799	26.7322	23.4792
FBgn0011822	pcl	pepsinogen-like	39.0893	45.3764	42.0416	93.3049	72.9547	75.5322	101.814	83.6341	108.305	50.6511	54.7375	63.951	63.4417	64.887	59.9117	61.4695	63.5963	67.8747	61.6149	65.3422	68.0431
FBgn0011824	CG4038	-	231.71	245.619	259.377	121.879	137.909	190.686	131.844	136.139	133.268	222.651	207.706	255.93	187.593	176.394	183.296	223.299	225.65	201.898	135.579	133.679	128.909
FBgn0011826	Pp2B-14D	Protein phosphatase 2B at 14D	23.7677	23.7067	22.6975	27.904	26.9364	24.4193	26.1005	26.675	27.6263	23.7538	23.94	24.1926	23.3595	26.2043	22.689	23.644	24.7371	20.7052	28.9554	28.0425	24.602
FBgn0011828	Pxn	Peroxidasin	38.3612	39.488	40.1298	19.8076	19.404	28.7114	14.6862	13.7397	11.3792	40.709	41.5555	34.5268	33.5879	36.6959	29.4567	34.6457	35.8095	30.7821	14.2418	15.0788	11.4516
FBgn0011829	Ret	Ret oncogene	3.35217	2.38221	2.79866	4.53042	5.22005	3.60929	5.54535	4.54884	4.76177	3.00608	3.06596	3.23115	2.49504	2.37592	3.01507	3.00581	3.79665	2.725	4.84237	5.96065	4.37097
FBgn0011832	Ser12	Serine protease 12	0	0	0	0	0	0	0	0	0	0	0	0	0	0	0	0	0	0	0	0	0
FBgn0011834	Ser6	Serine protease 6	25.1031	34.5977	31.7625	74.8258	79.4614	73.9684	80.6179	67.3287	87.2806	49.891	47.77	47.7416	41.7632	65.3763	60.139	54.9822	56.9687	55.758	64.267	64.3707	67.4837
FBgn0011836	Taf2	TBP-associated factor 2	15.853	16.6388	16.0424	9.16283	8.66311	11.3339	9.69537	9.51146	9.86292	15.5993	16.7388	15.8244	15.4276	16.218	16.2987	14.9665	14.9411	14.705	9.7188	9.95358	8.90559
FBgn0011837	Tis11	Tis11 homolog	23.8777	23.0804	22.8015	52.021	44.8519	37.8771	49.9835	50.0811	53.0369	18.8066	16.5875	23.4043	23.6071	26.3445	25.2469	23.6002	28.4802	20.4582	59.4937	57.205	52.2791
FBgn0011840	tRNA:A:90C	transfer RNA:ala:90C	0	0	0	0	0	0	0	0	0	0	0	0	0	0	0	0	0	0	0	0	0
FBgn0011844	tRNA:D2:69F	transfer RNA:asp2:69F	0	0	0	0	0	0	0	0	0	0	0	0	0	0	0	0	0	0	0	0	0
FBgn0011845	tRNA:D:96A	transfer RNA:asp:96A	0	0	0	0	0	0	2.89898	0	0	0	1.18845	2.50496	1.32982	0	0	0	0	0	1.35392	0	1.22212
FBgn0011848	tRNA:E4:56Fa	transfer RNA:glu4:56Fa	0	0	0	0	0	0	0	0	0	0	0	0	0	0	0	0	0	0	0	0	0
FBgn0011849	tRNA:E4:56Fb	transfer RNA:glu4:56Fb	0	0	0	0	0	0	0	0	0	0	0	0	0	0	0	0	0	0	0	0	0
FBgn0011850	tRNA:E4:56Fc	transfer RNA:glu4:56Fc	0	0	0	0	0	0	0	0	0	0	0	0	0	0	0	0	0	0	0	0	0
FBgn0011851	tRNA:E4:62Aa	transfer RNA:glu4:62Aa	0	0	0	0	0	0	0	0	0	0	0	0	0	0	0	0	0	0	0	0	0
FBgn0011852	tRNA:E4:62Ab	transfer RNA:glu4:62Ab	0	0	0	0	0	0	0	0	0	0	0	0	0	0	0	0	0	0	0	0	0
FBgn0011853	tRNA:E4:62Ac	transfer RNA:glu4:62Ac	0	0	0	0	0	0	0	0	0	0	0	0	0	0	0	0	0	0	0	0	0
FBgn0011854	tRNA:E4:62Ad	transfer RNA:glu4:62Ad	0	0	0	0	0	0	0	0	0	0	0	0	0	0	0	0	0	0	0	0	0
FBgn0011855	tRNA:E4:62Ae	transfer RNA:glu4:62Ae	0	0	0	0	0	0	0	0	0	0	0	0	0	0	0	0	0	0	0	0	0
FBgn0011858	tRNA:F2:89BC	transfer RNA:phe2:89BC	0	0	0	0	0	0	0	0	0	0	0	0	0	0	0	0	0	0	0	0	0
FBgn0011859	tRNA:G3:22BCa	transfer RNA:gly3:22BCa	0	0	0	0	0	0	0	0	0	0	0	0	0	0	0	0	0	0	0	0	0
FBgn0011860	tRNA:G3:22BCb	transfer RNA:gly3:22BCb	0	0	0	0	0	0	0	0	0	0	0	0	0	0	0	0	0	0	0	0	0
FBgn0011861	tRNA:G3:28D	transfer RNA:gly3:28D	0	0	0	0	0	0	0	0	0	0	0	0	0	0	0	0	0	0	0	0	0
FBgn0011862	tRNA:G3:35Ba	transfer RNA:gly3:35Ba	0	0	0	0	0	0	0	0	0	0	0	0	0	0	0	0	0	0	0	0	0
FBgn0011863	tRNA:G3:35Bb	transfer RNA:gly3:35Bb	0	0	0	0	0	0	0	0	0	0	0	0	0	0	0	0	0	0	0	0	0
FBgn0011864	tRNA:G3:35Bc	transfer RNA:gly3:35Bc	0	0	0	0	0	0	0	0	0	0	0	0	0	0	0	0	0	0	0	0	0
FBgn0011865	tRNA:G3:35Bd	transfer RNA:gly3:35Bd	0	0	0	0	0	0	0	0	0	0	0	0	0	0	0	0	0	0	0	0	0
FBgn0011866	tRNA:G3:35Be	transfer RNA:gly3:35Be	0	0	0	0	0	0	0	0	0	0	0	0	0	0	0	0	0	0	0	0	0
FBgn0011867	tRNA:G3:53E	transfer RNA:gly3:53E	0	0	0	0	0	0	0	0	0	0	0	0	0	0	0	0	0	0	0	0	0
FBgn0011868	tRNA:G3:55E	transfer RNA:gly3:55E	0	0	0	0	0	0	0	0	0	0	0	0	0	0	0	0	0	0	0	0	0
FBgn0011869	tRNA:G3:56EFa	transfer RNA:gly3:56EFa	0	0	0	0	0	0	0	0	0	0	0	0	0	0	0	0	0	0	0	0	0
FBgn0011870	tRNA:G3:56EFb	transfer RNA:gly3:56EFb	0	0	0	0	0	0	0	0	0	0	0	0	0	0	0	0	0	0	0	0	0
FBgn0011871	tRNA:G3:57BCa	transfer RNA:gly3:57BCa	0	0	0	0	0	0	0	0	0	0	0	0	0	0	0	0	0	0	0	0	0
FBgn0011872	tRNA:G3:57BCb	transfer RNA:gly3:57BCb	0	0	0	0	0	0	0	0	0	0	0	0	0	0	0	0	0	0	0	0	0
FBgn0011877	tRNA:HPsi	transfer RNA:his:pseudogene	0	0	0	0	0	0	0	0	0	0	0	0	0	0	0	0	0	0	0	0	0
FBgn0011878	tRNA:H:48F	transfer RNA:his:48F	0	0	0	1.52254	0	0	1.44949	0	0	0	1.18845	0	0	0	0	1.3491	0	0	0	0	0
FBgn0011879	tRNA:CR30233	transfer RNA:CR30233	0	0	0	0	0	0	0	0	0	0	0	0	0	0	0	0	0	0	0	0	0
FBgn0011880	tRNA:I:42A	transfer RNA:ile:42A	0	0	0	0	0	0	0	0	0	0	0	0	0	0	0	0	0	0	0	0	0
FBgn0011881	tRNA:I:49Fa	transfer RNA:ile:49Fa	0	0	0	0	0	0	0	0	0	0	0	0	0	0	0	0	0	0	0	0	0
FBgn0011882	tRNA:I:49Fb	transfer RNA:ile:49Fb	0	0	0	0	0	0	0	0	0	0	0	0	0	0	0	0	0	0	0	0	0
FBgn0011883	tRNA:I:49Fc	transfer RNA:ile:49Fc	0	0	0	0	0	0	0	0	0	0	0	0	0	0	0	0	0	0	0	0	0
FBgn0011884	tRNA:I:49Fd	transfer RNA:ile:49Fd	0	0	0	0	0	0	0	0	0	0	0	0	0	0	0	0	0	0	0	0	0
FBgn0011885	tRNA:I:49Fe	transfer RNA:ile:49Fe	0	0	0	0	0	0	0	0	0	1.2629	0	0	0	0	0	0	0	0	0	0	0
FBgn0011887	tRNA:K2:42Aa	transfer RNA:lys2:42Aa	0	0	0	0	0	0	0	0	0	0	0	0	0	0	0	0	0	0	0	0	0
FBgn0011888	tRNA:K2:42Ab	transfer RNA:lys2:42Ab	0	0	0	0	0	0	0	0	0	0	0	0	0	0	0	0	0	0	0	0	0
FBgn0011889	tRNA:K2:42Ac	transfer RNA:lys2:42Ac	0	0	0	0	0	0	0	0	0	0	0	0	0	0	0	0	0	0	1.33538	0	0
FBgn0011890	tRNA:K2:42Ad	transfer RNA:lys2:42Ad	0	0	0	0	0	0	0	0	0	0	0	0	0	0	0	0	0	1.19064	0	0	0
FBgn0011891	tRNA:K2:42Ae	transfer RNA:lys2:42Ae	0	0	0	0	0	0	0	0	0	0	0	0	0	0	0	0	0	0	0	0	0
FBgn0011892	tRNA:K2:42Ea	transfer RNA:lys2:42Ea	0	0	0	0	0	0	0	0	0	0	1.17217	1.23532	0	0	0	0	0	0	0	0	0
FBgn0011893	tRNA:K2:42Eb	transfer RNA:lys2:42Eb	0	0	0	1.50168	0	0	0	0	0	0	0	0	0	0	0	0	0	0	0	0	0
FBgn0011894	tRNA:K2:42Ec	transfer RNA:lys2:42Ec	0	2.56469	0	3.00336	0	0	1.42963	0	0	0	0	0	0	0	0	0	1.19378	0	0	0	1.20538
FBgn0011895	tRNA:K2:42Ed	transfer RNA:lys2:42Ed	0	0	0	0	0	0	0	0	0	0	0	0	0	0	1.21483	0	1.19378	0	0	0	1.20538
FBgn0011896	tRNA:K2:50C	transfer RNA:lys2:50C	0	0	0	0	0	0	0	0	0	0	0	0	0	0	0	0	0	0	0	0	0
FBgn0011897	tRNA:K2:56EF	transfer RNA:lys2:56EF	0	0	0	0	0	0	0	0	0	0	0	1.23532	0	0	0	0	0	0	0	0	0
FBgn0011902	tRNA:K5:29A	transfer RNA:lys5:29A	0	0	0	0	0	0	0	0	0	0	0	0	0	0	0	0	0	0	0	0	0
FBgn0011904	tRNA:K5:84ABa	transfer RNA:lys5:84AB	0	0	0	0	0	0	0	0	0	0	0	0	0	0	0	0	0	0	0	0	0
FBgn0011905	tRNA:K5:87BC	transfer RNA:lys5:87BC	0	0	0	0	0	0	0	0	0	0	0	0	0	0	0	0	0	0	0	0	0
FBgn0011906	tRNA:L2:44EF	transfer RNA:leu2:44EF	0	0	0	0	0	0	0	0	0	0	0	0	0	0	0	0	0	0	0	0	0
FBgn0011909	tRNA:L3:49Fa	transfer RNA:leu:49Fa	0	0	0	0	0	1.11833	0	0	0	0	0	0	0	0	0	0	0	0	0	0	0
FBgn0011910	tRNA:L3:49Fb	transfer RNA:leu:49Fb	0	0	0	0	0	0	0	0	0	0	0	0	0	0	0	0	0	0	0	0	0
FBgn0011915	tRNA:M2:48Ba	transfer RNA:met2:48Ba	0	0	0	0	0	0	0	0	0	0	0	0	0	0	0	0	0	0	0	0	0
FBgn0011916	tRNA:M2:48Bb	transfer RNA:met2:48Bb	0	0	0	1.50168	1.52054	0	0	0	0	0	0	0	0	0	0	0	0	1.19064	0	0	0
FBgn0011919	tRNA:M2:83F	transfer RNA:met2:83F	0	0	0	0	0	0	0	0	0	0	0	0	0	0	0	0	0	0	0	0	0
FBgn0011921	tRNA:M3:46A	transfer RNA:met3:46A	0	0	0	1.52254	0	0	0	0	0	0	0	0	0	0	0	0	0	0	0	0	0
FBgn0011927	tRNA:M3:70Fa	transfer RNA:met3:70Fa	0	0	0	0	0	0	0	0	0	0	0	0	0	0	0	0	0	0	0	0	0
FBgn0011928	tRNA:M3:70Fb	transfer RNA:met3:70Fb	0	0	0	0	0	0	0	0	0	0	0	0	0	0	0	0	0	0	0	0	0
FBgn0011931	tRNA:N5:42Aa	transfer RNA:asn5:42Aa	0	0	0	0	0	0	0	0	0	0	0	0	0	0	0	0	0	0	0	0	0
FBgn0011932	tRNA:N5:42Ab	transfer RNA:asn5:42Ab	0	0	0	0	0	0	0	0	0	0	0	0	0	0	0	0	0	0	0	0	0
FBgn0011933	tRNA:N5:42Ac	transfer RNA:asn5:42Ac	0	0	0	0	0	0	0	0	0	0	0	0	0	0	0	0	0	0	0	0	0
FBgn0011934	tRNA:N5:42Ad	transfer RNA:asn5:42Ad	0	0	0	0	0	0	0	0	0	0	0	0	0	0	0	0	0	0	0	0	0
FBgn0011935	tRNA:N5:42Ae	transfer RNA:asn5:42Ae	0	0	0	0	0	0	0	0	0	0	0	0	0	0	0	0	0	0	0	0	0
FBgn0011936	tRNA:N5:42Af	transfer RNA:asn5:42Af	0	0	0	0	0	0	0	0	0	0	0	0	0	0	0	0	0	0	0	0	0
FBgn0011937	tRNA:N5:42Ag	transfer RNA:asn5:42Ag	0	0	0	0	0	0	0	0	0	0	0	0	0	0	0	0	0	0	0	0	0
FBgn0011938	tRNA:N5:42Ah	transfer RNA:asn5:42Ah	0	0	0	0	0	0	0	0	0	0	0	0	0	0	0	0	0	0	0	0	0
FBgn0011944	tRNA:P:90Ca	transfer RNA:pro:90Ca	0	0	0	0	0	0	0	0	0	0	0	1.25248	0	0	0	0	0	1.20718	0	0	0
FBgn0011945	tRNA:P:90Cb	transfer RNA:pro:90Cb	0	0	0	0	0	0	0	0	0	0	0	0	0	0	0	0	0	0	0	0	0
FBgn0011948	tRNA:R:12Ea	transfer RNA:arg:12Ea	0	0	0	0	0	0	0	0	0	0	0	0	0	0	0	0	0	0	0	0	0
FBgn0011949	tRNA:R:12Eb	transfer RNA:arg:12Eb	0	0	0	0	0	0	0	0	0	0	0	0	0	0	0	0	0	0	0	0	0
FBgn0011950	tRNA:R:12Ec	transfer RNA:arg:12Ec	0	0	0	0	0	0	0	0	0	0	0	0	0	0	0	0	0	0	0	0	0
FBgn0011951	tRNA:R:12Ed	transfer RNA:arg:12Ed	0	0	0	0	0	0	0	0	0	0	0	0	0	0	0	0	0	0	0	0	0
FBgn0011952	tRNA:R:12Ee	transfer RNA:arg:12Ee	0	0	0	0	0	0	0	0	0	0	0	0	0	0	0	0	0	0	0	0	0
FBgn0011953	tRNA:R:12Ef	transfer RNA:arg:12Ef	0	0	0	0	0	0	0	0	0	0	0	0	0	0	0	0	0	0	0	0	0
FBgn0011954	tRNA:R:19F	transfer RNA:arg:19F	0	0	0	0	0	0	0	0	0	0	0	0	0	0	0	0	0	0	0	0	0
FBgn0011955	tRNA:R2:42Aa	transfer RNA:arg2:42Aa	0	0	0	0	0	0	0	0	0	0	0	0	0	0	0	0	0	0	0	0	0
FBgn0011956	tRNA:R2:42Ab	transfer RNA:arg2:42Ab	0	0	0	0	0	0	0	0	0	0	0	0	0	0	0	0	0	0	0	0	0
FBgn0011957	tRNA:R2:42Ac	transfer RNA:arg2:42Ac	0	0	0	0	0	0	0	0	0	0	0	0	0	0	0	0	1.19378	0	0	0	0
FBgn0011958	tRNA:R2:42Ad	transfer RNA:arg2:42Ad	0	0	0	0	0	0	0	0	0	0	0	0	0	0	0	0	0	0	0	0	0
FBgn0011959	tRNA:R2:84Fa	transfer RNA:arg2:84Fa	0	0	0	0	0	0	0	0	0	0	0	0	0	0	0	0	0	0	0	0	0
FBgn0011960	tRNA:R2:84Fb	transfer RNA:arg2:84Fb	0	0	0	0	0	0	0	0	0	0	0	0	0	0	0	0	0	0	0	0	0
FBgn0011961	tRNA:R2:84Fc	transfer RNA:arg2:84Fc	0	0	0	0	0	0	0	0	0	0	0	0	0	0	0	0	0	0	0	0	0
FBgn0011962	tRNA:R2:84Fd	transfer RNA:arg2:84Fd	0	0	0	0	0	0	0	0	1.31855	0	0	0	0	0	0	0	0	0	0	0	0
FBgn0011963	tRNA:R2:84Fe	transfer RNA:arg2:84Fe	0	0	0	0	0	0	0	0	0	0	0	0	0	0	0	0	0	0	0	0	0
FBgn0011965	tRNA:R:83AB	transfer RNA:arg:83AB	0	0	0	0	0	0	0	0	0	0	0	0	0	0	0	0	0	0	0	0	0
FBgn0011966	tRNA:R:85Ca	transfer RNA:arg:85Ca	0	0	0	1.50168	0	0	0	0	0	0	0	0	0	0	0	0	0	0	0	0	0
FBgn0011970	tRNA:S2b:86A	transfer RNA:ser2b:86A	0	0	0	0	0	0	0	0	0	0	0	0	0	0	0	0	0	0	0	0	0
FBgn0011971	tRNA:S2b:88A	transfer RNA:ser2b:88A	0	0	0	0	0	0	0	0	0	1.13969	0	0	0	0	0	0	0	0	0	0	0
FBgn0011974	tRNA:S474:12Eh	transfer RNA:ser474:12Eh	0	0	0	0	0	0	0	0	0	0	0	0	0	0	0	1.18458	0	0	0	0	0
FBgn0011975	tRNA:S4:12Ea	transfer RNA:ser4:12Ea	0	0	0	0	0	0	0	0	0	0	0	0	0	0	0	0	0	0	0	0	0
FBgn0011976	tRNA:S4:12Eb	transfer RNA:ser4:12Eb	0	0	0	0	0	0	0	0	0	0	0	0	0	0	0	0	0	0	0	0	0
FBgn0011977	tRNA:S4:12Ee	transfer RNA:ser4:12Ee	0	0	0	0	0	0	0	0	0	0	0	0	0	0	0	0	0	0	0	0	0
FBgn0011980	tRNA:S774:12Ec	transfer RNA:ser774:12Ec	0	0	3.16314	0	0	0	0	0	0	0	0	0	0	0	0	1.18458	0	0	0	0	0
FBgn0011981	tRNA:S774:12Ef	transfer RNA:ser774:12Ef	0	0	0	0	0	0	0	0	0	0	0	0	0	0	0	0	0	0	1.18881	0	0
FBgn0011982	tRNA:S7:12Ed	transfer RNA:ser7:12Ed	0	0	1.05438	0	0	0	1.27272	0	0	1.13969	0	1.09974	0	1.12066	1.0815	0	2.1255	0	0	0	0
FBgn0011983	tRNA:S7:12Eg	transfer RNA:ser7:12Eg	0	0	0	0	0	0	0	0	0	0	0	0	0	0	0	0	0	0	0	0	0
FBgn0011984	tRNA:S7:23Ea	transfer RNA:ser7:23Ea	0	0	0	0	0	0	0	0	0	0	0	0	0	0	0	0	0	0	0	0	0
FBgn0011985	tRNA:S7:23Eb	transfer RNA:ser7:23Eb	0	0	0	0	0	0	0	0	0	0	0	0	0	0	0	0	0	0	0	0	0
FBgn0011986	tRNA:S7:64D	transfer RNA:ser7:64D	0	0	0	0	0	0	0	0	0	0	0	0	0	0	0	0	0	0	0	0	0
FBgn0011987	tRNA:SeC	transfer RNA:SeCys	0	0	0	0	0	0	0	0	0	0	0	0	0	0	0	0	0	0	0	0	0
FBgn0011993	tRNA:T:90Ca	transfer RNA:thr:90Ca	0	0	0	0	0	0	0	0	0	0	0	0	0	0	0	0	0	0	0	1.26006	0
FBgn0011994	tRNA:T:90Cb	transfer RNA:thr:90Cb	0	0	0	0	0	0	0	0	0	0	0	0	0	0	0	1.31264	0	0	0	0	0
FBgn0011998	tRNA:V3b:84Da	transfer RNA:val3b:84Da	0	0	0	0	0	0	0	0	0	0	0	0	0	0	0	0	0	0	0	0	0
FBgn0011999	tRNA:V3b:84Db	transfer RNA:val3b:84Db	0	0	0	0	0	0	0	0	0	0	0	0	0	0	0	0	0	0	0	0	0
FBgn0012000	tRNA:V3b:84Dc	transfer RNA:val3b:84Dc	0	0	0	0	0	0	0	0	0	0	0	0	0	0	0	0	0	0	0	0	0
FBgn0012001	tRNA:V3b:84Dd	transfer RNA:val3b:84Dd	0	0	0	0	0	0	0	0	0	0	0	0	0	0	0	0	0	0	0	0	0
FBgn0012002	tRNA:V3b:90BC	transfer RNA:val3b:90BC	0	0	0	0	0	0	0	0	0	0	0	0	0	0	0	0	0	0	0	0	0
FBgn0012003	tRNA:V3b:92Ba	transfer RNA:val3b:92Ba	0	0	0	0	0	0	0	0	0	0	0	0	0	0	0	0	0	0	0	0	0
FBgn0012004	tRNA:V3b:92Bb	transfer RNA:val3b:92Bb	0	0	0	0	0	0	0	1.47865	0	0	0	0	0	0	0	0	0	0	0	0	0
FBgn0012009	tRNA:V4:70BCa	transfer RNA:val4:70BCa	0	0	0	0	0	0	0	0	0	0	0	0	0	0	0	0	0	0	0	0	0
FBgn0012010	tRNA:V4:70BCb	transfer RNA:val4:70BCb	0	0	0	0	0	0	0	0	0	0	0	0	0	0	0	0	0	0	0	0	0
FBgn0012011	tRNA:V4:89BC	transfer RNA:val4:89BC	0	0	0	0	0	0	0	0	0	0	0	0	0	0	0	0	0	0	0	0	0
FBgn0012016	tRNA:Y1:22Fa	transfer RNA:tyr1:22Fa	0	0	0	0	0	0	0	0	0	0	0	0	0	0	0	0	0	0	0	0	0
FBgn0012017	tRNA:Y1:22Fb	transfer RNA:tyr1:22Fb	0	0	0	0	0	0	0	0	0	0	0	0	0	0	0	0	0	0	0	0	0
FBgn0012018	tRNA:Y1:28C	transfer RNA:tyr1:28C	0	0	0	0	0	0	0	0	0	0	0	0	0	0	0	0	0	0	0	0	0
FBgn0012024	tRNA:Y1:85Aa	transfer RNA:tyr1:85Aa	0	0	0	0	0	0	0	0	0	0	0	0	0	0	0	0	0	0	0	0	0
FBgn0012025	tRNA:Y1:85Ab	transfer RNA:tyr1:85Ab	0	0	0	0	0	0	0	0	0	1.2802	1.17217	0	0	0	0	0	0	0	0	0	1.20538
FBgn0012026	tRNA:Y1:85Ac	transfer RNA:tyr1:85Ac	0	0	0	0	0	0	0	0	0	0	0	0	0	0	0	0	0	0	1.33538	0	0
FBgn0012027	tRNA:Y1:85Ad	transfer RNA:tyr1:85Ad	0	1.28234	0	1.50168	0	0	1.42963	1.47865	1.31855	1.2802	1.17217	0	0	0	2.42967	1.33062	1.19378	1.19064	0	1.27732	0
FBgn0012028	tRNA:Y1:85Ae	transfer RNA:tyr1:85Ae	0	0	0	0	0	0	0	0	0	0	0	0	0	0	0	0	0	0	0	0	0
FBgn0012034	AcCoAS	Acetyl Coenzyme A synthase	155.571	167.825	136.752	344.955	373.149	278.54	268.768	285.858	208.262	175.011	193.163	211.5	130.514	162.274	146.394	132.567	171.922	162.261	292.312	310.953	282.26
FBgn0012036	Aldh	Aldehyde dehydrogenase	888.021	867.87	991.273	736.644	644.28	908.211	429.653	433.956	451.977	855.36	1006.48	1051.65	722.129	804.85	912.876	699.186	720.235	799.929	368.974	372.572	390.355
FBgn0012037	Ance	Angiotensin converting enzyme	217.372	239.238	222.069	337.506	325.575	290.539	303.145	291.041	300.271	220.901	214.332	180.935	193.468	216.244	201.943	209.444	203.632	191.273	293.519	324.583	294.894
FBgn0012042	AttA	Attacin-A	0.114521	0.118495	0.109442	0.555052	0.421517	0.117495	1.32105	1.91289	2.6805	0.118297	0.433256	0.57075	0.242398	0.348965	0.449027	0.245912	0.110311	0.220043	0	0.236062	1.00245
FBgn0012051	CalpA	Calpain-A	80.9774	75.025	73.3646	150.636	142.17	110.522	158.335	156.798	167.578	77.7794	77.9317	80.6101	76.7648	81.4224	77.5717	77.0587	84.3843	74.8394	171.558	164.804	166.598
FBgn0012058	Cdc27	Cell division cycle 27 ortholog	19.9559	20.4467	18.2093	18.364	19.0131	18.2242	16.8645	20.5824	19.4686	19.3555	21.271	20.4256	19.3145	21.0121	18.176	19.3852	18.7998	18.095	22.8676	20.6931	17.6317
FBgn0012344	Dh44	Diuretic hormone 44	10.5086	8.57388	8.02681	25.603	25.5549	18.3169	27.416	26.6933	26.0472	10.6216	11.2927	10.7373	11.2011	9.71735	8.97166	11.6465	13.4963	8.97393	33.1976	29.6581	27.2916
FBgn0013263	Trl	Trithorax-like	8.11555	7.82837	8.83393	4.8729	4.63238	5.25402	4.20523	4.53927	4.8789	7.44172	7.88092	10.007	7.5171	8.21375	7.26025	8.01435	7.20407	6.61535	5.54905	4.97979	5.29025
FBgn0013269	FK506-bp1	FK506-binding protein 1	565.535	563.18	609.141	95.6984	91.8588	251.596	78.4933	73.5398	69.727	446.267	443.782	557.94	412.767	392.902	413.375	458.158	422.847	422.339	65.5136	57.9996	62.4551
FBgn0013272	Gp150	Gp150	173.692	179.168	175.257	251.646	238.775	205.203	248.085	248.38	258.082	168.907	167.081	171.203	166.136	182.442	169.248	168.92	189.572	162.182	268.592	269.946	249.551
FBgn0013275	Hsp70Aa	Heat-shock-protein-70Aa	2.69668	0.589491	0.108891	0	0.0931986	0.155871	0	0.0453155	0.0808181	0.31387	0.0718456	0.0378583	1.44706	0.115736	0.0372304	1.3457	0.951211	0.401379	0.409246	0.0782908	0
FBgn0013276	Hsp70Ab	Heat-shock-protein-70Ab	4.26645	1.22187	0.254827	0.046157	0	0.234495	0.0439424	0.045449	0.0405282	0.629591	0.0360287	0.0379699	2.01573	0.0773845	0.11202	1.84046	0.880629	0.512352	0.738815	0.0392608	0.074099
FBgn0013277	Hsp70Ba	Heat-shock-protein-70Ba	5.64475	0.443082	0	0	0.143287	0.319522	0.0898134	0.0464464	0	0.160852	0.0368193	0	1.11238	0.237248	0.0763191	1.88085	0.59997	0.336597	1.0067	0.0401224	0.0757251
FBgn0013278	Hsp70Bb	Heat-shock-protein-70Bb	12.875	0.997136	0.110514	0	0.189177	0.435037	0.355733	0.36793	0.328093	0.915834	0.218751	0	4.03876	0.313231	0.151142	5.67001	2.11645	0.740663	2.07675	0.317833	0.299932
FBgn0013279	Hsp70Bc	Heat-shock-protein-70Bc	7.24229	0.863137	0.217416	0.229721	0.232606	0.389024	0.262439	0.271437	0.363072	0.9792	0.107588	0.0755897	2.48798	0.539194	0.297344	2.68689	0.803522	0.619273	0.817121	0.312638	0.110636
FBgn0013300	ProtA	Protamine A	0	0	0	0	0	0	0	0	0	0	0	0	0	0	0	0	0	0	0	0	0
FBgn0013301	ProtB	Protamine B	0	0	0	0	0	0.136703	0	0	0	0	0	0	0	0	0	0	0.128344	0	0	0	0
FBgn0013303	Nca	Neurocalcin	42.2671	48.1072	41.1619	48.5316	57.4136	56.4773	56.9992	65.0771	61.4572	43.6608	39.5955	51.2583	41.0041	37.9229	41.8259	44.7319	48.8558	37.6092	60.2895	60.6763	62.8378
FBgn0013305	Nmda1	N-methyl-D-aspartate receptor-associated protein	48.8338	44.131	43.6302	79.1908	71.914	72.1424	82.6846	82.1439	92.8353	50.9491	51.3078	52.6796	55.7109	53.6462	52.114	52.0555	55.2483	53.0226	82.0133	77.5476	81.7074
FBgn0013307	Odc1	Ornithine decarboxylase 1	42.2394	50.2796	39.814	227.032	270.545	145.713	274.193	289.194	279.391	41.7675	49.9887	44.9813	49.7458	53.1709	48.0572	50.6995	63.0815	56.4647	308.552	352.438	300.354
FBgn0013308	Odc2	Ornithine decarboxylase 2	10.1317	12.3289	9.13685	20.9217	24.2483	21.1556	24.2801	25.7085	23.7599	16.2883	15.9934	16.784	20.6899	20.1471	20.2124	18.232	19.5871	18.6446	25.9851	28.8999	27.7579
FBgn0013323	Ptth	Prothoracicotropic hormone	0.401027	0.414943	0.459889	0.485917	0.688827	0.822881	0.462603	1.14831	0.511991	0.6628	0.45515	0.479673	0.594176	0.407332	0.550337	0.775015	0.849824	0.847593	0.950627	0.743971	1.17011
FBgn0013325	RpL11	Ribosomal protein L11	2765.39	2764.24	2771.2	3101.45	3160.27	3101.97	3053.11	3051.66	3160.87	2770.84	2742.81	2738.96	2736.94	2665.29	2717.43	2746.05	2777.26	2895.6	3315.46	3352.95	3525.33
FBgn0013334	Sap47	Synapse-associated protein 47kD	69.1011	63.9966	59.9987	119.796	127.526	102.957	132.455	131.988	143.427	69.394	66.4253	73.1177	68.5533	65.2489	65.8367	71.1253	80.2703	61.6741	140.795	141.316	131.954
FBgn0013342	nSyb	neuronal Synaptobrevin	58.1667	51.4494	50.2576	112.126	125.093	106.27	136.733	140.255	144.594	59.7404	53.5011	64.8213	57.3731	56.6439	55.9277	56.7735	69.511	52.5087	145.697	150.973	140.222
FBgn0013343	Syx1A	Syntaxin 1A	38.1745	38.4426	36.2738	73.2925	63.1237	49.8211	62.7833	65.947	66.0651	42.2163	38.6331	44.1797	39.6418	41.2685	40.1245	42.1059	46.4818	34.9838	68.8745	68.8584	58.8519
FBgn0013347	TfIIA-S	Transcription-factor-IIA-S	83.7266	77.984	75.2489	83.6829	110.28	86.3521	100.473	106.367	115.443	83.4581	81.1302	75.2705	78.2117	80.4259	75.6032	72.1036	77.2587	80.0142	120.708	113.646	128.21
FBgn0013348	TpnC41C	Troponin C at 41C	2.0693	2.29049	1.93153	1.86592	2.53882	2.51802	3.1642	3.73202	3.63514	1.69014	2.00266	2.06259	1.83346	1.56415	2.02838	1.9117	2.08593	1.75683	3.21485	3.86865	4.1656
FBgn0013432	bcn92	bcn92	88.6574	91.7339	100.214	32.9748	36.5052	51.0019	24.277	32.9019	26.6372	88.5822	91.8599	97.2915	83.5869	84.2771	81.095	82.7208	71.0679	84.709	28.0197	25.181	32.3502
FBgn0013433	beat-Ia	beaten path Ia	3.84584	3.75097	3.97652	7.90659	10.4038	6.59773	10.7636	11.4711	10.3633	4.68902	4.23369	5.12164	4.47043	4.54667	4.17149	4.4337	5.40485	4.02785	9.98601	10.689	9.62706
FBgn0013435	cdc2rk	cdc2-related-kinase	16.9228	15.7889	17.0707	9.37621	10.7362	11.7232	9.34346	9.05984	9.77163	15.0902	18.1259	14.6333	15.9961	17.3357	16.5173	14.8304	15.5343	15.2851	9.19499	7.75173	10.199
FBgn0013467	igl	igloo	50.2065	46.9997	46.5457	90.1149	97.3835	88.3628	105.012	103.466	108.161	47.8254	49.7029	61.9159	50.0241	50.3607	51.2056	53.1659	61.1585	44.1191	99.5709	99.7528	98.9688
FBgn0013469	klu	klumpfuss	3.24731	2.65674	2.65223	3.29417	2.94177	2.9055	2.63521	3.0184	2.95271	2.92534	2.55347	2.29586	2.53754	2.81895	2.70194	2.91892	2.87333	2.37607	3.01073	3.44413	2.82781
FBgn0013531	MED20	Mediator complex subunit 20	16.1401	16.4293	20.1766	9.61974	9.41944	12.6208	7.44732	9.88856	10.2102	15.4106	19.8036	16.9574	15.327	16.2166	16.5051	16.4858	15.7988	21.7921	10.1525	8.54216	9.50353
FBgn0013548	l(2)dtl	lethal-(2)-denticleless	13.0609	13.3025	14.7303	7.97482	9.03728	10.3212	9.83444	8.62555	9.9048	11.4485	13.1916	11.693	11.0797	11.2919	10.4628	11.6064	11.9895	9.89404	10.2884	10.544	9.12098
FBgn0013563	Pex1	Peroxin 1	11.0224	13.7201	12.8303	11.7154	10.8119	12.1588	11.8225	11.8653	12.3147	12.6414	13.3512	12.2533	13.7116	14.0857	14.5684	13.8214	13.145	12.1285	12.5313	12.2428	11.795
FBgn0013576	mtd	mustard	28.4826	27.7314	26.8755	39.3548	44.44	34.3297	44.5901	44.5346	47.2781	26.6174	25.7818	27.347	27.2357	27.8606	27.0986	27.0616	29.937	24.8621	51.2506	51.5777	47.3684
FBgn0013672	mt:ATPase6	mitochondrial ATPase subunit 6	536.799	476.516	480.969	437.03	303.563	427.802	312.162	334.219	270.653	546.053	624.204	522.367	471.928	565.931	449.458	569.428	518.484	574.681	357.436	349.77	280.924
FBgn0013673	mt:ATPase8	mitochondrial ATPase subunit 8	0	0	0	0	0	0	0	0	0	0	0	0	0	0	0	0	0	0	0	0	0
FBgn0013674	mt:CoI	mitochondrial Cytochrome c oxidase subunit I	450.356	401.748	446.987	648.173	463.365	469.906	428.188	439.918	392.725	382.824	460.486	547.059	420.016	444.334	472.109	439.322	440.721	399.161	463.93	455.659	479.777
FBgn0013675	mt:CoII	mitochondrial Cytochrome c oxidase subunit II	0.924528	0.409976	1.3884	2.08043	1.78247	0.948536	0.60942	0.945473	0.421552	0.818583	0.499668	1.31647	1.39777	0.939063	1.55357	0.709016	1.14498	0.507543	0.996172	0.816739	1.15611
FBgn0013676	mt:CoIII	mitochondrial Cytochrome c oxidase subunit III	975.81	878.213	1042.88	1567.79	1235.49	1221.5	1180.4	1188.86	1171.4	869.758	1020.85	1171.98	947.643	939.322	1029.01	948.7	989.086	984.066	1258.25	1236.29	1369.85
FBgn0013678	mt:Cyt-b	mitochondrial Cytochrome b	917.13	809.074	927.934	1088.51	864.566	848.451	754.315	808.374	713.4	769.092	898.804	1021.86	821.81	869.558	896.968	900.017	847.313	859.078	817.756	811.562	837.593
FBgn0013679	mt:ND1	mitochondrial NADH-ubiquinone oxidoreductase chain 1	252.145	238.564	246.487	418.061	294.699	244.162	255.073	275.314	211.78	240.057	261.079	285.517	227.489	265.602	280.498	269.786	250.486	266.582	265.559	254.709	270.631
FBgn0013680	mt:ND2	mitochondrial NADH-ubiquinone oxidoreductase chain 2	4.14442	3.55832	3.28646	2.99166	1.6228	2.895	1.22062	1.47289	1.59486	2.91477	3.16919	2.72469	2.33302	3.49305	4.1489	4.63901	1.95356	2.79557	0.665085	1.90851	1.54373
FBgn0013681	mt:ND3	mitochondrial NADH-ubiquinone oxidoreductase chain 3	58.2699	48.9211	67.4088	60.6951	45.1524	61.8807	46.875	32.9313	44.5924	53.5913	67.681	69.2897	61.6677	58.4072	61.8776	60.9153	46.2807	71.4486	35.2479	39.2469	50.9561
FBgn0013683	mt:ND4L	mitochondrial NADH-ubiquinone oxidoreductase chain 4L	0	0.321688	0.297111	0.376711	0.762884	0.318973	0.358636	0.370933	0.330771	0.963452	0.294049	0	0.329028	0	0	0.333798	0	0.298683	0	0.320427	0.30238
FBgn0013684	mt:ND5	mitochondrial NADH-ubiquinone oxidoreductase chain 5	139.791	126.705	144.418	154.698	102.208	111.147	96.2791	95.2425	85.4349	112.614	129.374	152.836	119.614	132.248	135.271	127.006	118.207	112.632	92.9973	95.4709	94.1935
FBgn0013685	mt:ND6	mitochondrial NADH-ubiquinone oxidoreductase chain 6	0	0	0	0	0	0	0	0	0	0	0	0	0	0	0	0	0	0	0	0	0
FBgn0013686	mt:lrRNA	mitochondrial large ribosomal RNA	7879.72	7674.84	8132.19	13054.1	11666.7	9703.51	10618.5	11042.1	10638.7	7499.75	8217.13	9599.99	7981.45	8214.38	8504.91	8517.01	8338.66	8314.28	12062.6	11787.4	11788.1
FBgn0013688	mt:srRNA	mitochondrial small ribosomal RNA	0	0	0	0	0	0	0	0	0	0	0	0	0	0	0	0	0	0	0	0	0
FBgn0013689	mt:tRNA:A	mitochondrial alanine tRNA	12.5269	5.76069	1.33014	13.492	0	5.71206	0	4.98191	0	7.18884	6.58216	1.38736	7.36518	8.48253	4.09305	0	1.3407	2.67436	4.49919	1.43453	4.06119
FBgn0013690	mt:tRNA:C	mitochondrial cysteine tRNA	0	0	0	0	0	0	0	0	0	0	0	0	0	0	0	0	0	0	0	0	0
FBgn0013691	mt:tRNA:D	mitochondrial aspartic acid tRNA	0	0	0	0	0	0	0	0	0	0	0	0	0	0	0	0	0	0	0	0	0
FBgn0013692	mt:tRNA:E	mitochondrial glutamic acid tRNA	0	0	0	0	0	0	0	0	0	0	0	0	0	0	0	0	0	0	0	0	0
FBgn0013693	mt:tRNA:F	mitochondrial phenylalanine tRNA	0	0	0	0	0	0	0	0	0	0	0	0	0	0	0	0	0	0	0	0	0
FBgn0013694	mt:tRNA:G	mitochondrial glycine tRNA	0	0	0	0	0	0	0	0	0	0	0	0	0	0	0	0	0	0	0	0	0
FBgn0013695	mt:tRNA:H	mitochondrial histidine tRNA	0	0	0	0	0	0	0	0	0	0	0	0	0	0	0	0	0	0	0	0	0
FBgn0013696	mt:tRNA:I	mitochondrial isoleucine tRNA	0	0	0	0	0	0	0	0	0	0	0	0	0	0	0	0	0	0	0	0	0
FBgn0013697	mt:tRNA:K	mitochondrial lysine tRNA	0	0	0	0	0	0	0	0	0	0	0	0	0	0	0	0	0	0	0	0	0
FBgn0013698	mt:tRNA:L:CUN	mitochondrial leucine CUN tRNA	0	0	0	0	0	0	0	0	0	0	0	0	0	0	0	0	0	0	0	0	0
FBgn0013699	mt:tRNA:L:UUR	mitochondrial leucine UUR tRNA	0	0	0	0	0	0	0	0	0	0	0	0	0	0	0	0	0	0	0	0	0
FBgn0013700	mt:tRNA:M	mitochondrial methionine tRNA	0	0	0	0	0	0	0	0	0	0	0	0	0	0	0	0	0	0	0	0	0
FBgn0013701	mt:tRNA:N	mitochondrial asparagine tRNA	0	0	0	0	0	0	0	0	0	0	0	0	0	0	0	0	0	0	0	0	0
FBgn0013702	mt:tRNA:P	mitochondrial proline tRNA	0	0	0	0	0	0	0	0	0	0	0	0	0	0	0	0	0	0	0	0	0
FBgn0013703	mt:tRNA:Q	mitochondrial glutamine tRNA	0	0	0	0	0	0	0	0	0	0	0	0	0	0	0	0	0	0	0	0	0
FBgn0013704	mt:tRNA:R	mitochondrial arginine tRNA	0	0	0	0	0	0	0	0	0	0	0	0	0	0	0	0	0	0	0	0	0
FBgn0013705	mt:tRNA:S:AGY	mitochondrial serine AGY tRNA	0	0	0	0	0	0	0	0	0	0	0	0	0	0	0	0	0	0	0	0	0
FBgn0013706	mt:tRNA:S:UCN	mitochondrial serine UCN tRNA	0	0	0	0	0	0	0	0	0	0	0	0	0	0	0	0	0	0	0	0	0
FBgn0013707	mt:tRNA:T	mitochondrial threonine tRNA	1.37078	0	2.61997	0	0	0	0	0	0	0	1.29649	1.36634	0	2.78467	0	0	0	0	0	0	0
FBgn0013708	mt:tRNA:V	mitochondrial valine tRNA	0	0	0	0	0	0	0	0	0	0	0	0	0	0	0	0	0	0	0	0	0
FBgn0013709	mt:tRNA:W	mitochondrial tryptophan tRNA	0	0	0	0	0	0	0	0	0	0	0	0	0	0	0	0	0	0	0	0	0
FBgn0013710	mt:tRNA:Y	mitochondrial tyrosine tRNA	0	0	0	0	0	0	0	0	0	0	0	0	0	0	0	0	0	0	0	0	0
FBgn0013717	not	non-stop	17.5858	17.2252	15.5331	9.0955	10.5095	10.869	8.10045	9.2449	8.66257	18.1344	19.0374	17.8305	16.9456	17.8008	14.7755	16.8662	15.1317	17.9417	9.84935	9.67071	9.21434
FBgn0013718	nuf	nuclear fallout	24.211	22.7418	22.8281	33.9803	34.5261	28.5233	39.1968	38.9778	41.623	26.0451	27.61	26.5828	26.9578	26.1358	24.4773	27.7132	25.4084	23.1509	45.1689	43.7385	42.3132
FBgn0013720	pck	pickel	41.6243	41.232	38.5498	74.1697	79.4571	64.5602	77.1779	88.0767	78.7358	43.8821	43.4788	45.8214	48.1328	44.0818	48.2415	42.2584	47.7001	45.9283	98.274	92.4242	86.2065
FBgn0013725	phyl	phyllopod	6.3955	5.90478	5.59469	13.1738	15.8743	13.6784	14.8117	18.3131	15.7545	6.91129	5.76968	6.32573	6.8205	6.14626	7.04062	6.70809	8.7193	6.47504	17.7578	18.8618	17.3688
FBgn0013726	pnut	peanut	54.1575	53.2845	52.4125	47.6952	49.3943	53.2027	48.9234	49.1389	54.4392	59.5555	52.89	54.7863	53.6463	53.1571	51.3874	51.8568	51.9073	48.2106	48.3387	48.2394	51.3363
FBgn0013732	sced	scrambled	4.6895	4.36985	5.05808	6.81197	7.16669	6.69639	7.75052	8.53978	8.37375	4.87246	5.4469	5.139	4.41151	4.70751	4.46237	4.50491	5.52089	3.71484	8.89428	8.70545	7.86839
FBgn0013733	shot	short stop	52.6815	61.3025	53.7534	88.8617	91.1091	62.8451	87.5183	93.5713	82.5349	62.927	58.2243	55.8049	64.9334	68.6138	59.9121	65.8044	78.67	54.398	110.954	110.904	90.8018
FBgn0013746	alien	alien	33.3641	33.9142	34.9044	18.3665	18.803	22.9829	15.4528	16.7167	16.8408	31.3153	36.1317	36.4338	34.4217	33.7466	35.6102	31.7378	33.2689	31.9994	15.549	15.0747	15.8849
FBgn0013749	Arf102F	ADP ribosylation factor at 102F	222.093	226.881	239.854	103.375	102.167	142.525	122.543	112.004	124.82	226.502	232.322	247.167	250.796	229.439	239.444	224.247	203.527	228.04	93.8138	91.0386	97.6433
FBgn0013750	Arf51F	ADP ribosylation factor at 51F	93.3144	91.3945	94.609	72.383	72.2811	81.4931	74.6605	75.4509	72.4538	91.71	97.4526	103.853	94.8317	95.8694	89.0059	93.7735	85.836	86.3231	75.8641	70.273	75.4909
FBgn0013751	Awh	Arrowhead	6.62198	4.53818	6.04063	7.60691	8.28276	6.9704	7.53954	8.72151	8.92091	5.99639	5.93771	6.04333	6.73507	6.46403	7.12329	7.61754	7.16549	5.94868	9.35906	8.68626	9.95353
FBgn0013753	Bgb	Big brother	20.2505	19.7473	17.4032	28.0677	29.2245	28.8478	34.4516	32.5041	30.4573	19.6391	22.0465	20.1849	20.9688	18.5712	18.065	20.8817	20.2778	21.6942	31.3953	33.9343	33.5817
FBgn0013755	Bro	Brother	0	0	0	0.147342	0	0.124759	0	0	0	0.125611	0	0	0	0	0	0	0.117131	0	0	0	0
FBgn0013756	Mtor	Megator	34.5839	35.1222	34.0391	22.7982	21.5722	23.9688	19.9605	20.3812	19.0653	34.5831	34.6562	33.2895	32.0716	33.9701	32.0193	31.8998	33.3909	28.7898	20.8372	19.7994	17.1461
FBgn0013759	CASK	CASK ortholog	17.8943	18.3392	17.9852	27.1221	31.6526	25.9122	32.5092	34.4616	34.0014	18.6492	17.6389	18.9604	17.6542	18.2729	18.6146	18.9953	21.0281	17.2525	34.1601	34.7693	31.0933
FBgn0013762	Cdk5	Cyclin-dependent kinase 5	14.0445	13.9483	15.0926	19.8879	22.7674	19.5017	21.3411	22.6112	26.884	16.7217	17.8178	16.8663	17.7885	17.6455	17.6923	16.8957	16.0274	14.6306	22.912	25.2295	25.8931
FBgn0013763	CG5210	-	423.683	435.543	405.036	532.981	509.151	510.798	537.836	515.508	539.79	396.732	401.712	357.527	468.374	466.574	437.44	423.994	443.379	427.193	512.443	515.341	478.882
FBgn0013764	Chi	Chip	30.7346	29.1337	30.9113	31.0419	30.9375	30.2102	30.3424	34.3625	34.4561	29.5011	31.4309	30.4744	30.7363	31.2996	31.7063	31.0954	31.6611	29.14	35.7204	32.6729	34.672
FBgn0013765	cnn	centrosomin	7.68046	7.17645	6.90724	13.3932	13.5435	11.3105	16.2541	16.2888	17.2438	7.99404	7.568	7.64101	7.5411	7.20796	7.32821	7.85422	8.52328	6.46686	17.6211	17.0507	15.8489
FBgn0013767	Crz	Corazonin	7.47014	7.72936	8.59304	37.7143	40.2246	35.0563	23.2982	22.6116	27.9638	8.43094	7.85029	9.10058	11.4194	12.927	10.9837	10.5453	14.2578	11.6952	21.315	21.8141	23.1418
FBgn0013770	Cp1	Cysteine proteinase-1	97.6972	101.631	93.1131	158.916	165.264	137.839	182.307	179.206	218.459	127.109	125.619	103.229	143.621	129.346	121.821	113.403	111.189	119.858	208.129	209.597	207.8
FBgn0013771	Cyp6a9	Cytochrome P450-6a9	4.79076	5.81495	5.15057	49.6763	56.2345	31.4287	64.0313	62.7643	78.366	7.66101	6.14313	6.7037	7.21517	7.29912	8.17291	8.45729	9.8061	7.39059	98.2767	101.268	97.9388
FBgn0013772	Cyp6a8	Cytochrome P450-6a8	0.761974	0.840976	0.82527	1.78499	1.30881	5.00327	7.55915	8.06076	6.53946	2.51872	4.37209	3.03802	5.26852	3.40539	3.63495	3.7087	2.29974	4.73382	2.02518	2.04185	2.61853
FBgn0013773	Cyp6a22	Cyp6a22	2.38193	2.5943	1.47759	5.92419	6.20367	4.37309	8.05018	9.02421	9.02524	2.50364	2.21331	2.08264	3.71491	3.05606	3.03119	2.28817	3.34092	2.72995	10.9865	9.90587	9.22601
FBgn0013799	Deaf1	Deformed epidermal autoregulatory factor-1	23.5109	23.7445	22.9825	28.6063	28.005	26.4808	29.5197	31.174	30.7139	23.4016	23.9952	24.3126	22.0338	23.135	22.3266	25.0324	25.7808	22.5401	33.162	33.2583	30.1002
FBgn0013809	Dhc16F	Dynein heavy chain at 16F	0.0509003	0.037619	0.0555918	0.0528642	0.124899	0.0596824	0.167759	0.130134	0.0773625	0.0450674	0.0343868	0	0.0615639	0.0443148	0.0427662	0.117106	0.0350207	0.0489003	0.0783495	0.112415	0.0707222
FBgn0013810	Dhc36C	Dynein heavy chain at 36C	0.133461	0.176451	0.16297	0.242568	0.272905	0.235818	0.333565	0.353848	0.370755	0.229769	0.252455	0.184762	0.204018	0.240994	0.167162	0.151251	0.228541	0.170956	0.407442	0.35152	0.367777
FBgn0013811	Dhc62B	Dynein heavy chain at 62B	0.35171	0.356172	0.407624	0.571235	0.615134	0.299423	0.647414	0.651756	0.931494	0.293737	0.304337	0.283439	0.332621	0.27363	0.33742	0.273168	0.331571	0.208485	0.790181	0.755827	0.633197
FBgn0013812	Dhc93AB	Dynein heavy chain at 93AB	0.807206	0.648129	0.617125	1.32236	1.75096	1.29194	1.73566	1.57174	1.66264	0.820482	0.806209	0.830337	0.710758	0.800219	0.727946	0.769594	1.08854	0.533537	1.70473	1.797	1.60158
FBgn0013813	Dhc98D	Dynein heavy chain at 89D	0.0795655	0.0470437	0.0597431	0.144612	0.160374	0.0874625	0.157341	0.196639	0.217674	0.0352239	0.0645027	0.0566483	0.0842052	0.0346356	0.0891341	0.0610184	0.087589	0.0545994	0.122473	0.251869	0.193463
FBgn0013949	Ela	Elastin-like	21.9505	26.0445	21.3414	35.7879	35.6134	32.3895	35.2439	37.3624	33.9483	24.2939	23.8469	24.4981	28.2084	27.848	29.1179	27.8894	28.4907	26.8282	32.4181	27.9515	31.735
FBgn0013953	Esp	Epidermal stripes and patches	4.9484	4.02525	4.19358	12.1803	12.066	8.49343	12.278	13.6644	12.0525	6.07601	5.23947	4.93236	6.48855	5.43714	6.00981	5.71384	6.59513	7.0562	15.895	16.936	16.6783
FBgn0013954	FK506-bp2	FK506-binding protein 2	1071.22	1105	1144.59	356.058	380.695	620.42	350.35	361.51	338.943	1050.59	1060.61	1104.79	1064.87	1031.16	1034.35	1039.18	927.626	1028.31	287.827	276.345	292.335
FBgn0013972	Gycalpha99B	Guanylyl cyclase alpha-subunit at 99B	13.5285	16.5828	14.6547	29.0123	30.6498	29.7705	30.9897	33.4279	33.1207	17.2697	16.7574	17.622	15.4156	15.8101	16.0865	16.5056	18.5101	16.3938	32.4666	29.9063	30.9133
FBgn0013973	Gycbeta100B	Guanylyl cyclase beta-subunit at 100B	5.80746	4.88086	4.40163	11.5662	12.9126	10.6838	14.1683	17.123	16.9972	5.24046	4.92448	6.01042	5.53384	5.10774	5.32184	5.61406	7.11568	5.0021	15.6557	16.3052	15.8413
FBgn0013983	imd	immune deficiency	21.8133	20.5969	22.4976	17.765	19.3043	20.6677	21.3126	18.1325	21.1785	20.2547	21.3639	22.2773	19.8685	21.0061	20.0383	17.9169	20.7818	20.6699	20.0359	22.1747	21.5634
FBgn0013984	InR	Insulin-like receptor	9.84547	9.693	8.47326	57.3429	53.0829	27.821	54.3713	57.1567	65.1264	12.8832	11.2239	12.6378	13.233	13.048	11.414	12.0233	12.1975	10.8961	80.1849	76.5265	71.8989
FBgn0013987	MAPk-Ak2	MAP kinase activated protein-kinase-2	76.477	77.3421	76.468	95.2092	94.2335	87.7957	94.0598	98.6599	94.5027	79.679	77.2761	80.9063	77.6694	80.8567	77.7891	78.4418	84.4099	78.2568	99.4783	96.8079	94.7581
FBgn0013995	Calx	Na/Ca-exchange protein	9.95704	9.91595	9.63124	12.0158	13.7898	11.5936	14.3049	14.2291	15.0522	11.0573	11.318	11.0924	11.5957	11.8778	12.3536	11.883	12.4897	10.7688	16.5064	16.0906	15.6754
FBgn0013997	Nrx-IV	Neurexin IV	51.3383	47.5072	47.412	54.5233	53.6739	51.7138	54.9344	54.2544	54.3574	52.7764	52.7034	52.6817	53.1018	50.5891	48.4415	51.3189	54.642	47.6291	58.0682	58.7565	53.1861
FBgn0014000	Hf	Helical Factor	19.0839	19.9551	17.2725	31.1985	32.4575	24.4484	35.7583	34.0931	35.3434	19.7131	20.5325	14.6943	19.7692	21.7428	19.6963	17.6708	23.5371	24.1543	36.3383	35.1748	37.3183
FBgn0014002	Pdi	Protein disulfide isomerase	1647.18	1627.1	1533.28	632.827	512.848	754.729	575.521	517.405	541.844	1844.73	1843.32	1500.81	1684.09	1709.28	1532.48	1584.5	1301.38	1561.18	370.584	385.634	358.396
FBgn0014006	Pk92B	Protein kinase at 92B	21.6901	21.7726	21.4308	24.8815	24.206	21.2475	26.0302	26.2335	28.1425	21.4288	21.806	21.7071	21.2319	22.0489	20.2145	21.5397	22.5284	19.2401	28.6336	27.2985	26.9699
FBgn0014007	Ptp69D	Protein tyrosine phosphatase 69D	14.5301	14.672	15.1738	14.6786	16.5168	15.3025	16.0543	16.6257	16.0921	16.5825	16.0937	15.5125	15.3218	14.1362	14.1398	13.4764	15.2775	13.3537	16.6746	16.3105	14.2
FBgn0014009	Rab2	Rab2	88.6749	88.0339	83.7321	138.117	147.243	121.719	158.495	159.138	172.718	91.7626	93.3652	93.2863	93.7898	95.2756	93.3967	93.3905	94.4756	89.7599	180.217	176.794	180.714
FBgn0014010	Rab5	Rab5	94.2965	93.9682	91.5434	119.832	124.125	113.091	134.617	131.822	143.77	91.4943	92.4767	95.9114	92.7038	99.6931	95.8147	92.473	94.1261	93.3817	141.762	141.586	134.674
FBgn0014011	Rac2	Rac2	65.3676	64.8226	64.3549	90.8032	84.2207	75.8924	86.6184	85.811	81.7112	65.0606	66.7213	68.4599	69.5735	74.9074	71.3041	69.5423	72.436	71.7091	91.0211	86.9104	86.5797
FBgn0014018	Rel	Relish	35.2682	37.9902	33.9017	75.7553	68.4587	56.4248	104.87	98.7484	111.659	39.5026	39.3971	47.3701	42.1135	47.5359	41.0846	44.8893	49.5128	46.7746	95.0587	90.3396	97.4482
FBgn0014019	Rh5	Rhodopsin 5	4.3164	2.97745	4.17996	11.1575	11.9332	10.3922	11.4189	12.3597	12.8584	5.46937	4.62678	4.47451	5.42081	4.44271	4.68236	6.17909	6.81864	6.74545	14.5108	13.9985	14.5535
FBgn0014020	Rho1	Rho1	274.753	265.722	268.15	326.938	329.555	302.087	349.759	362.792	366.493	264.456	270.661	292.844	264.158	276.414	271.886	267.621	269.073	262.318	347.095	346.236	333.117
FBgn0014022	Rlb1	Rlb1	24.4349	25.8662	28.7399	11.3874	14.2977	18.7699	14.0211	15.4736	14.5315	25.7583	24.829	27.1035	17.4387	21.3189	21.7408	22.2658	25.2867	18.7196	14.3118	15.0457	14.9295
FBgn0014023	mRpL47	mitochondrial ribosomal protein L47	139.156	134.986	149.99	70.3766	67.4583	84.3082	56.2754	61.0674	54.7746	119.168	124.996	131.531	126.323	121.544	133.073	127.832	112.952	127.734	64.5216	58.6255	59.4071
FBgn0014024	Rnp4F	RNA-binding protein 4F	36.5916	37.6924	35.2289	18.9357	19.3406	26.6759	18.1214	18.8077	18.2776	35.3233	36.3851	36.6901	31.1762	33.9037	35.0942	35.1066	35.666	30.1057	19.3029	19.7825	16.4969
FBgn0014026	RpL7A	Ribosomal protein L7A	4235.73	4242.47	4251.95	4584.9	4587.36	4520.63	4439.52	4401.63	4597.59	4161.83	4172.93	4126.88	4236.11	4210.84	4251.65	4228.74	4281	4369.7	4959.38	4961.1	5078.34
FBgn0014028	SdhB	Succinate dehydrogenase, subunit B (iron-sulfur)	485.979	484.874	500.456	504.319	484.064	490.528	453.239	479.494	433.737	450.561	463.851	459.104	436.793	457.586	456.073	469.5	482.339	458.256	505.406	492.535	470.352
FBgn0014029	Sep2	Septin 2	53.7578	55.235	50.8613	51.4344	52.8695	51.8544	51.8724	53.9707	56.1104	63.1706	56.3188	53.9041	56.4954	54.984	48.5444	54.6673	59.6287	53.9626	50.3005	51.2071	50.6166
FBgn0014031	Spat	Serine pyruvate aminotransferase	38.1778	36.8469	33.7252	55.5889	62.3487	47.3321	77.1251	97.9894	103.422	33.9354	38.1112	30.6991	48.6206	39.9511	40.1903	39.9563	41.2242	41.8557	82.7564	86.5652	76.5722
FBgn0014032	Sptr	Sepiapterin reductase	34.194	33.3331	35.6275	18.5102	17.0918	25.4182	15.3395	16.432	16.9266	33.6863	36.6828	32.0319	30.2404	36.4199	34.2938	31.2736	31.2596	29.6567	13.39	16.5605	13.0873
FBgn0014033	Sr-CI	Scavenger receptor class C, type I	17.3384	19.1303	15.2737	23.0994	25.3051	22.046	27.9155	27.304	28.4567	18.9711	17.6033	16.5041	18.4364	18.3621	15.3443	17.9096	18.3235	15.5519	29.9265	30.531	24.8553
FBgn0014037	Su(Tpl)	Su(Tpl)	53.7423	53.036	49.271	68.6094	62.787	53.681	64.9868	67.1824	67.4333	53.3	51.1911	51.4722	50.4891	53.4222	49.4943	51.0011	52.3584	43.9569	75.0759	74.3028	63.7966
FBgn0014073	Tie	Tie-like receptor tyrosine kinase	11.8878	11.0667	10.1882	13.3574	13.4404	10.7783	15.0087	16.2861	16.0669	10.6734	11.505	12.2798	11.0449	12.1449	10.8736	12.3738	12.1331	11.2547	20.2933	19.2152	17.7128
FBgn0014075	Ugt	UDP-glucose-glycoprotein glucosyltransferase	71.2065	72.1806	68.6176	22.6628	18.3538	30.5213	17.8258	16.6907	17.4366	73.9236	78.6628	70.2802	73.0893	75.1263	70.4992	67.4611	62.6871	62.4408	13.9182	14.4181	11.9012
FBgn0014076	Vm32E	Vitelline membrane 32E	0	0	0	0	0	0	0	0	0	0	0	0	0	0	0	0	0	0	0	0	0
FBgn0014092	CG4278	-	47.5764	43.5032	47.9063	37.0222	33.5192	34.4913	34.5586	31.3772	37.6687	37.4523	41.8584	49.034	42.4242	41.495	44.4665	45.5978	41.7282	46.2793	36.4069	36.5785	40.8921
FBgn0014127	barr	barren	8.74228	8.04773	8.62213	7.95406	9.58077	7.88404	7.82365	9.31682	9.63206	7.71292	9.35718	8.37283	9.77887	8.59532	8.96587	7.91645	9.37984	8.8471	8.64872	9.45911	9.28945
FBgn0014133	bif	bifocal	17.1796	18.5804	17.0239	21.5601	21.2534	20.5126	24.1492	22.8286	25.6802	19.0144	18.3291	18.5722	19.47	22.1057	20.4205	20.4992	19.6132	18.618	21.5979	22.7469	21.7941
FBgn0014135	bnl	branchless	10.22	8.66504	8.93228	8.00711	5.74597	7.20742	6.89039	7.33974	7.00953	7.42063	7.18855	7.25938	7.49765	7.6192	7.31405	8.09638	7.9901	6.74897	8.275	7.87433	7.16061
FBgn0014141	cher	cheerio	187.382	187.56	180.108	127.459	126.093	123.499	130.598	135.396	138.838	169.642	173.923	153.374	172.95	181.381	161.92	159.941	152.033	146.25	138.521	124.121	126.156
FBgn0014143	croc	crocodile	2.50561	1.67519	1.39985	2.89587	2.79036	2.17518	3.02373	3.31137	2.66576	1.59275	1.89584	1.8443	1.95819	1.60531	1.77592	2.31767	1.74514	1.88869	2.90745	3.29752	3.41173
FBgn0014163	fax	failed axon connections	119.435	111.156	104.842	171.708	172.613	160.337	180.826	187.648	189.598	123.194	117.684	126.903	108.799	107.816	103.368	120.609	133.887	100.558	166.541	167.267	157.17
FBgn0014179	gcm	glial cells missing	0.291441	0.56003	0.159152	0.65582	0.459731	0.299009	0.384218	0.745109	0.487252	0.387066	0.275645	0.290497	0.484685	0.507468	0.408112	0.625814	0.280727	0.27999	0.448608	0.300373	0.283455
FBgn0014184	Oda	Ornithine decarboxylase antizyme	345.051	314.947	294.598	892.72	877.464	650.62	822.399	816.823	916.601	344.12	356.446	371.373	345.983	365.359	361.985	368.677	401.297	361.176	1004.81	1019.66	1050.01
FBgn0014189	Hel25E	Helicase at 25E	232.578	230.108	240.82	60.5599	56.2668	101.801	50.0604	53.883	48.8706	212.667	223.068	224.896	204.961	200.112	209.126	196.482	180.739	197.329	48.7016	47.2666	46.5001
FBgn0014269	prod	proliferation disrupter	24.02	23.0951	24.0375	20.1124	24.2573	21.7958	24.1793	27.3064	26.0375	27.0943	25.1829	25.128	23.9218	24.4552	23.1564	26.884	24.5012	26.3417	27.7126	27.1501	26.9983
FBgn0014340	mof	males absent on the first	10.1458	9.50399	8.69181	11.7115	10.6433	9.39297	10.3878	10.7798	11.5288	8.40288	10.3057	8.49724	8.16425	6.70759	8.44458	8.70156	8.99213	8.36293	12.3551	11.8489	12.4369
FBgn0014342	mia	meiosis I arrest	5.44926	4.91549	5.84183	2.96278	3.21427	3.26128	3.30416	3.91757	3.0846	3.53613	3.53505	3.93443	2.80957	2.59006	4.1431	3.7879	3.97034	3.59077	3.16159	3.45616	3.19355
FBgn0014343	mirr	mirror	13.2035	11.0881	11.1961	16.5336	18.1672	14.7626	16.5715	18.3046	18.7216	12.3182	12.5318	13.1607	11.2427	11.4041	10.755	12.0546	13.1435	10.3398	19.5366	20.1726	17.5442
FBgn0014366	noi	noisette	52.3655	52.0174	52.0429	27.6563	22.6895	32.8044	20.547	20.9031	21.7983	47.7077	48.6528	50.304	43.161	42.4621	47.4184	47.5487	45.4245	42.1259	21.185	21.5681	19.6433
FBgn0014368	nol	no optic lobe	0.637125	0.494425	0.761084	0.385996	0.390844	1.14392	1.28617	0	1.01677	1.31627	0	0.793825	0.674277	0.485356	0.312263	0.513038	0.767127	0.459068	1.20137	0.984976	0.619666
FBgn0014380	RhoL	Rho-like	48.3754	51.7778	52.1694	70.9598	77.1966	63.8966	79.0854	80.1152	85.1428	52.9489	53.1468	55.5632	52.01	56.9457	55.1441	53.5895	55.4843	54.4769	93.4783	86.3105	95.6576
FBgn0014388	sty	sprouty	36.5181	33.5162	30.0969	59.4479	51.9889	40.4022	54.734	59.866	59.066	28.442	29.1888	31.2258	32.5379	30.9074	28.5879	31.2412	37.2428	30.7997	68.4959	63.2374	60.5495
FBgn0014391	sun	stunted	823.091	815.457	879.962	683.072	768.61	740.712	634.064	709.056	592.071	782.736	790.84	826.636	794.064	775.177	789.671	815.072	781.793	832.084	736.534	712.594	691.23
FBgn0014395	tilB	touch insensitive larva B	1.79877	1.51653	2.41933	1.61447	2.37039	2.39229	2.30552	2.62303	2.62254	2.20218	1.89031	1.66013	1.69215	1.62405	2.08973	1.7882	1.47596	1.02406	2.94314	3.22716	2.85101
FBgn0014396	tim	timeless	0.292741	0.318045	0.321721	0.78036	1.05953	0.946081	0.86111	1.15259	1.07451	0.49895	0.429156	0.350151	0.356283	0.312211	0.229562	0.455739	0.465265	0.267177	0.883194	0.69394	0.768743
FBgn0014411	Vps26	Vacuolar protein sorting 26	52.9026	52.4929	51.6103	43.4094	45.0022	47.0858	41.5318	44.8235	46.6321	49.1713	53.2656	56.2773	52.0341	53.5175	50.3222	53.4377	49.9639	48.1238	46.0387	45.5772	42.0413
FBgn0014417	CG13397	-	1.2782	1.54836	1.2811	5.02406	5.35491	4.28602	7.40827	7.43911	8.7896	1.90001	1.50378	1.18083	2.01261	1.77328	1.31405	1.70706	1.92189	1.49753	8.63301	8.4826	7.73194
FBgn0014427	CG11899	-	48.6208	62.1686	54.7722	74.4801	69.2803	75.7723	73.2139	72.2363	73.5004	61.588	74.0717	76.2223	59.3535	65.326	58.9711	65.2524	76.3265	79.6738	60.7608	65.3345	73.3271
FBgn0014454	Acp1	Adult cuticle protein 1	0	0	0	0	0	0	0	0	0	0	0	0	0	0.107103	0	0	0	0	0	0	0
FBgn0014455	Ahcy13	Adenosylhomocysteinase at 13	219.796	231.488	246.525	119.763	96.1752	205.661	114.607	110.692	119.512	227.308	228.68	247.342	238.126	220.91	226.834	227.184	221.421	225.393	65.0957	64.2018	64.1569
FBgn0014464	Cp7Fa	Chorion protein a at 7F	0.0875815	0.271862	0.0836972	0	0.214907	0.359423	0.303087	0.522466	0.0931794	0.271408	0	0.174595	0.0926886	0.266875	0.1717	0	0.0843617	0.0841402	0.188737	0.270797	0.0851816
FBgn0014465	Cp7Fb	Chorion protein b at 7F	0	0.0447258	0	0	0.0530337	0	0	0.0515726	0	0	0	0.0430858	0	0.0439054	0	0	0	0	0	0.0445506	0.126124
FBgn0014466	Cp7Fc	Chorion protein c at 7F	0	0	0	0	0	0	0	0	0	0	0	0	0	0	0	0	0.0769837	0	0.0861153	0	0.155464
FBgn0014469	Cyp4e2	Cytochrome P450-4e2	33.1459	36.3687	37.8287	47.6747	38.8528	50.5451	43.3517	45.1795	45.2096	56.2109	61.075	51.7207	53.0471	62.5383	60.3062	52.4336	52.2322	62.5416	37.9241	40.3551	36.0876
FBgn0014848	Eig71Eh	Eig71Eh	0	0	0	0	0	0	0	0	0	0	0	0	0	0	0	0	0	0	0	0	0
FBgn0014849	Eig71Ei	Eig71Ei	0	0	0	0	0	0	0	0	0	0	0	0	0	0	0	0	0	0	0	0	0
FBgn0014850	Eig71Ej	Eig71Ej	0	0	0	0	0	0	0	0	0	0	0	0	0	0	0	0	0	0	0	0	0
FBgn0014851	Eig71Ek	Eig71Ek	0	0	0	0	0	0	0	0	0	0	0	0	0	0	0	0	0	0	0	0	0
FBgn0014859	Hr38	Hormone receptor-like in 38	0.340561	0.182265	0.280566	1.02451	0.936523	0.843389	0.772157	1.12089	1.07449	0.460966	0.211033	0.409689	0.397704	0.417483	0.425917	0.504337	0.723951	0.236923	1.41719	1.4282	0.982264
FBgn0014861	Mcm2	Minichromosome maintenance 2	24.6003	25.9062	27.0893	9.91069	9.30742	19.9222	6.01402	7.18865	5.24782	22.7026	20.1076	23.9294	19.3939	20.96	21.5128	22.5576	27.1841	18.3851	4.67566	5.27677	4.82775
FBgn0014863	Mlp84B	Muscle LIM protein at 84B	393.16	363.639	349.173	425.033	408.178	409.229	397.918	393.215	385.601	374.058	374.824	384.38	384.913	390.432	378.655	434.816	472.937	385.915	430.154	397.716	381.544
FBgn0014865	Mtk	Metchnikowin	2.02549	1.39718	1.29044	0.818081	0.414177	1.38539	4.67298	0.805533	11.8522	4.88197	8.93996	7.06623	1.78633	4.45755	7.94174	2.53711	2.92653	4.54043	1.09122	0.347927	2.29831
FBgn0014868	Ost48	Oligosaccharyltransferase 48kD subunit	333.603	340.292	341.722	104.479	93.539	157.667	92.568	88.5363	89.6381	339.538	340.519	314.641	352.613	344.921	341.191	335.447	285.513	335.489	54.3144	60.5195	59.9024
FBgn0014869	Pglym78	Phosphoglyceromutase	729.508	710.736	707.656	649.534	682.608	681.287	555.991	643.373	553.039	638.718	634.153	631.884	627.162	662.672	657.002	636.595	629.274	621.96	598.453	571.614	575.902
FBgn0014870	Psi	P-element somatic inhibitor	40.4817	40.2084	43.4879	22.6759	25.2626	29.0535	24.706	25.3824	22.4481	37.809	36.889	40.3664	36.1955	36.3377	34.1328	38.9907	38.3196	34.0182	23.7796	23.434	22.9801
FBgn0014877	Roe1	Roe1	237.69	245.235	278.293	64.2297	64.9321	95.0871	55.9543	59.5959	56.0354	180.943	182.385	198.308	173.424	173.002	179.864	176.303	157.271	159.633	61.6932	60.9372	61.7187
FBgn0014879	Set	Set	157.648	149.746	175.433	40.0419	37.981	74.1615	32.7641	36.8423	32.6063	146.618	145.59	168.554	130.475	131.434	138.069	146.077	130.085	143.498	31.1043	27.2794	28.7538
FBgn0014903	CG14630	-	0	0.0689331	0.0636665	0.0807237	0.0817375	0.205054	0.0768506	0	0.0708795	0	0.126021	0.0664054	0.0705061	0.0676687	0.065304	0.286113	0.256688	0	0.0717839	0.068663	0.0647957
FBgn0014906	Hydr2	alpha/beta hydrolase2	41.515	44.6922	43.5171	64.001	66.2423	54.4515	61.88	63.3972	55.6571	39.9399	42.7691	45.2628	38.2386	43.3256	42.2151	40.3568	47.7669	40.8269	72.0627	74.2822	69.7596
FBgn0014930	CG2846	-	45.3854	46.4961	51.2324	32.3433	29.3553	38.8161	29.9289	31.4012	35.3993	48.5038	47.3807	45.2383	49.4562	48.3773	49.3252	42.8679	40.1158	45.1824	32.6284	31.9805	31.9973
FBgn0014931	CG2678	-	1.35504	1.40206	1.81292	1.75134	0.886666	0.973161	1.61521	0.916128	1.34554	1.30641	1.75152	0.900434	1.86428	1.83513	1.68245	1.8428	1.56627	1.56216	1.16804	1.53623	1.27398
FBgn0014949	btn	buttonless	0	0.588749	0.181256	0.459634	1.62892	0.194593	0.656372	0.452585	0.403582	0	0	0.189053	0	0.96325	0.371836	0.610913	0.36539	0	0.408732	0.586443	1.2913
FBgn0015000	betaggt-I	beta subunit of type I geranylgeranyl transferase	35.499	37.5704	36.2508	66.0563	57.1797	58.3773	59.611	66.3138	66.4716	37.6648	40.2899	45.1903	44.4924	42.1868	46.0813	40.4004	44.5986	41.8506	47.4298	50.8035	50.2603
FBgn0015001	iotaTry	iotaTrypsin	24.111	30.0975	25.2613	74.9134	69.0694	40.283	64.6847	70.7294	64.1304	20.7931	22.072	18.3003	17.5576	17.3003	21.3576	20.4245	21.6266	22.6324	68.2854	76.6017	81.3232
FBgn0015008	Actn3	alpha actinin 3	0	0	0	0	0	0	0	0	0	0	0	0	0	0	0	0	0	0	0	0	0
FBgn0015010	Ag5r	Antigen 5-related	21.487	18.5095	15.8672	88.2588	71.5821	57.0638	146.82	168.536	178.836	39.6121	45.1177	43.1422	40.2574	31.1709	28.9227	48.1813	90.5621	48.545	80.4231	92.9265	97.4417
FBgn0015011	Ahcy89E	Adenosylhomocysteinase 89E	30.969	32.9469	33.5913	53.336	57.7829	49.3097	63.6037	64.6881	74.5006	22.2602	21.5115	21.205	31.4619	29.6824	29.5009	28.3167	34.4334	26.1324	82.1843	76.8591	76.4628
FBgn0015019	Cctgamma	Cctgamma	431.799	428.363	447.311	150.535	128.021	232.203	119.017	117.165	105.413	382.712	385.748	408.615	359.815	343.679	367.266	388.047	359.41	362.843	98.0679	91.9954	91.9756
FBgn0015024	CkIalpha	Casein kinase Ialpha	114.479	109.755	111.173	117.269	122.663	118.471	133.11	138.7	142.824	111.291	113.024	120.024	104.756	109.487	107.714	108.495	107.167	101.983	142.361	142.205	133.778
FBgn0015025	CkIIalpha-i1	CKII-alpha subunit interactor-1	2.16904	2.65773	2.45468	4.70306	3.99178	3.10379	3.75312	4.08611	4.12952	3.24291	2.69931	3.29991	3.32246	3.71055	3.07732	2.6965	3.73874	3.34506	4.55123	3.52976	4.66333
FBgn0015031	cype	cyclope	733.826	743.33	768.029	605.655	697.468	692.601	609.185	660.676	588.59	722.753	751.918	725.574	729.293	710.33	723.394	731.678	744.911	765.268	696.197	659.856	683.207
FBgn0015032	Cyp4c3	Cytochrome P450-4c3	35.8374	36.0005	35.881	68.5574	67.2054	62.5787	66.9107	70.4508	57.8738	26.5263	25.0509	44.2376	42.2474	43.3435	47.738	50.1475	52.0313	47.0153	61.4764	53.9115	62.8782
FBgn0015033	Cyp4d8	Cytochrome P450-4d8	0.402608	0.297556	0.109929	0.627212	0.564524	0.295045	0.729812	0.754836	1.10145	0.0594119	0.163194	0.114658	0.426085	0.525776	0.62016	0.741019	0.221604	0.60781	0	0.355668	0.167818
FBgn0015034	Cyp4e1	Cytochrome P450-4e1	0.561619	0.316968	0.683086	0.680503	0.939613	1.04764	1.06012	1.15739	0.543196	0.738357	0.820913	1.17049	1.51294	2.22993	1.10103	3.67272	5.60643	2.89396	0.660152	0.368347	0.496572
FBgn0015035	Cyp4e3	Cytochrome P450-4e3	0.150368	0	0.0478998	2.42931	1.10692	0.874215	1.2142	1.43523	1.65312	0.310653	0.0474062	0.349723	0.318274	0.916395	0.491318	4.03609	6.8075	1.54091	0.378048	0.258295	0.194997
FBgn0015036	Cyp4ae1	Cytochrome P450-4ae1	5.36276	5.95988	5.50453	8.0021	7.43246	8.71152	8.99287	5.98358	8.3998	7.53999	6.66887	6.13728	6.56883	7.41406	8.37181	6.98393	7.07879	7.29872	7.91845	9.62126	8.30665
FBgn0015037	Cyp4p1	Cytochrome P450-4p1	4.68514	5.34921	4.73467	19.184	15.0642	13.8679	22.7363	23.1303	25.7824	6.89786	5.24614	6.60235	6.15518	8.69711	5.8594	8.21024	8.50707	6.67397	17.4656	19.3149	19.0127
FBgn0015038	Cyp9b1	Cytochrome P450-9b1	1.85901	1.28234	1.82591	4.44248	5.38525	3.86754	7.14816	4.37434	7.25204	2.40038	2.19781	2.31623	3.66157	2.15049	2.73337	1.66327	2.23833	2.18284	7.62278	7.39781	6.57935
FBgn0015039	Cyp9b2	Cytochrome P450-9b2	115.763	149.542	158.655	163.744	97.6823	94.8256	78.0689	96.1566	85.5723	100.687	96.1936	71.5153	78.8034	87.1533	86.2357	92.5319	60.4321	64.7053	66.6062	63.0952	63.7115
FBgn0015040	Cyp9c1	Cytochrome P450-9c1	52.8919	53.5458	56.4986	94.9687	89.9205	75.9929	89.3344	98.8999	108.569	47.2368	55.4254	50.7545	58.2833	61.7372	54.5427	52.8866	59.397	53.5563	103.075	97.4171	92.0817
FBgn0015075	Ddx1	Dead-box-1	43.3312	45.4791	46.6599	16.1549	15.0546	23.0361	14.4503	15.2079	13.4444	44.6465	46.0059	44.067	43.6871	44.124	43.1925	41.371	36.5165	41.4878	13.9317	12.7598	12.6111
FBgn0015218	eIF-4E	Eukaryotic initiation factor 4E	255.79	259.514	267.346	156.17	153.959	182.735	153.906	156.769	155.859	242.23	250.158	269.607	247.186	239.582	242.32	239.687	230.361	229.445	158.938	150.902	151.142
FBgn0015221	Fer2LCH	Ferritin 2 light chain homologue	372.372	392.508	430.722	805.209	715.637	695.088	843.897	761.682	845.73	376.258	377.009	378.881	449.338	421.608	432.49	386.36	402.943	385.588	614.057	601.336	589.091
FBgn0015222	Fer1HCH	Ferritin 1 heavy chain homologue	312.006	321.02	342.452	584.747	513.84	519.423	621.347	556.971	605.6	295.35	285.839	308.679	335.801	322.171	331.59	299.541	305.266	310.757	406.546	416.499	408.595
FBgn0015229	glec	gliolectin	15.9318	13.2882	11.556	51.1751	49.2188	33.5061	58.4434	56.6035	66.1573	22.1556	18.7415	21.3349	19.9435	19.3202	15.0112	16.2524	20.4898	16.4506	73.2308	74.5955	77.1759
FBgn0015230	Glut3	Glucose transporter type 3	0	0	0	0	0	0	0	0	0	0	0	0	0	0	0	0	0	0	0	0	0
FBgn0015239	Hr78	Hormone-receptor-like in 78	53.311	54.8128	50.6251	40.1799	38.9416	44.4544	43.039	50.447	47.1328	56.4591	53.3563	52.5047	56.5779	51.9847	48.8488	55.4714	49.1184	51.0008	47.4522	45.6589	43.5963
FBgn0015240	Hr96	Hormone receptor-like in 96	18.803	20.0171	20.2572	32.3762	26.0853	45.9847	29.2762	27.5757	29.4809	40.33	45.0486	58.2628	48.1439	56.1286	56.8584	53.2633	46.7401	52.6899	23.9063	21.0902	23.4419
FBgn0015245	Hsp60	Heat shock protein 60	1089.86	1109.71	1178.6	311.585	279.468	473.649	216.511	229.115	185.523	886.615	900.605	958.328	870.605	848.167	906.245	929.247	823.983	880.383	214.933	202.205	200.609
FBgn0015247	Diap2	Death-associated inhibitor of apoptosis 2	32.6444	32.9438	33.9516	65.034	66.5789	53.5004	63.4297	67.3243	74.0175	36.3484	37.3709	39.3844	39.2591	39.4877	38.4819	41.6034	42.5519	37.797	81.2659	77.3832	74.5092
FBgn0015268	Nap1	Nucleosome assembly protein 1	699.64	712.794	737.253	565.022	610.427	597.88	626.047	629.363	673.537	602.553	586.915	708.944	544.948	533.706	548.97	623.765	597.68	563.861	733.091	710.532	705.943
FBgn0015269	Nf1	Neurofibromin 1	9.44811	9.50622	9.14075	19.2254	20.7242	14.2958	21.331	22.5772	22.8394	11.1061	9.90529	9.92824	10.8172	11.1946	9.42872	10.2984	12.4605	9.25823	26.4144	27.258	23.6331
FBgn0015270	Orc2	Origin recognition complex subunit 2	6.75703	6.5692	7.10742	2.30785	1.78044	5.67627	1.30781	1.51497	1.35094	5.38712	6.30502	6.41872	8.20691	7.50813	6.09	6.03748	7.38226	5.22808	0.781815	0.934781	0.617492
FBgn0015271	Orc5	Origin recognition complex subunit 5	7.40077	8.32346	8.71254	2.79418	2.63188	4.73184	2.04148	1.85554	1.42641	7.25702	6.54315	7.05605	6.75396	6.26426	7.04416	5.98818	7.43863	6.80084	1.32904	1.49235	1.56478
FBgn0015277	Pi3K59F	Phosphotidylinositol 3 kinase 59F	10.2081	12.3967	11.4222	24.0103	28.5217	19.8315	31.0385	28.8617	31.882	12.819	12.792	12.9111	13.2848	13.4762	11.6039	12.0345	13.6062	13.0485	37.5265	36.8675	36.2928
FBgn0015278	Pi3K68D	Phosphotidylinositol 3 kinase 68D	15.6722	15.4958	14.9438	16.9094	18.2888	17.3288	19.5104	19.2244	20.253	16.9319	17.2475	16.0376	18.1575	18.5343	17.375	17.8602	17.2637	15.6582	21.3739	21.1501	19.2931
FBgn0015279	Pi3K92E	Pi3K92E	20.4351	21.7826	20.2435	28.023	30.4853	24.9172	33.1055	31.9207	35.3072	21.5531	22.0507	21.7666	24.8124	22.6554	23.1099	22.141	22.6553	21.141	37.7521	37.0164	35.7316
FBgn0015282	Rpt2	Regulatory particle triple-A ATPase 2	219.025	214.758	221.389	73.9364	74.3868	100.418	68.976	76.5886	69.2439	212.962	220.318	210.379	215.299	215.739	213.057	206.405	173.004	205.445	64.2485	64.439	64.3293
FBgn0015283	Rpn10	Regulatory particle non-ATPase 10	218.608	213.16	222.775	94.9756	92.4216	117.691	87.5564	89.6476	85.0179	209.649	228.723	216.695	216.138	219.202	220.086	214.626	190.96	216.008	86.4455	82.2937	83.5991
FBgn0015286	Rala	Ras-like protein A	49.2645	49.3747	46.8281	64.634	64.437	57.2244	69.1961	70.9801	72.147	53.165	52.6908	53.6941	53.8426	53.0787	49.5799	48.1616	51.1596	47.6763	65.2364	66.0269	67.1379
FBgn0015288	RpL22	Ribosomal protein L22	1542.38	1507.65	1421.94	1732.34	1793.65	1634.75	1697.32	1757.19	1724.79	1410.66	1330.12	1415.88	1383.72	1489.18	1359.75	1386.47	1469.51	1274.44	1878.49	2017.05	1826.41
FBgn0015295	shark	SH2 ankyrin repeat kinase	14.4994	15.0025	15.2447	18.5351	18.5582	15.3728	18.8287	19.3044	21.4572	13.6239	15.0606	14.5944	14.7118	15.5086	14.4361	14.0993	14.8444	14.0939	21.2399	22.5771	19.9202
FBgn0015296	Shc	SHC-adaptor protein	20.4127	18.8978	18.2645	26.241	29.1374	23.3213	32.0264	30.4935	33.3882	19.1582	18.2902	22.7701	18.4912	18.4937	18.1246	18.9414	20.806	20.0452	35.2156	33.9176	33.9321
FBgn0015298	Srp19	Signal recognition particle protein 19	125.663	122.999	126.577	73.8653	77.5127	91.9682	75.1159	75.7078	77.6815	123.509	120.686	124.013	126.099	120.602	117.474	120.787	107.964	136.032	68.2228	71.8253	71.1486
FBgn0015299	Ssb-c31a	Single stranded-binding protein c31A	55.0257	61.9999	58.8761	19.6339	26.0932	28.2273	25.7014	27.5895	26.2185	49.3428	52.5222	56.0251	52.8754	49.7188	53.4413	50.3798	46.0116	53.6744	24.0069	26.4424	27.0873
FBgn0015300	Ssl	Suppressor of Stellate-like	0	0.206192	0	0.24146	0	0.102226	0.229875	0.356635	0.212014	0.205848	0	0.198631	0	0	0	0	0.191951	0	0.536798	0.308076	0.0969081
FBgn0015316	Try29F	Trypsin 29F	0.918853	0.58507	0.337731	1.02771	1.04062	1.01523	0.570736	1.26494	1.42878	0.43807	0.735351	0.563616	0.673223	0.64613	0.623551	0.758869	0.54466	0.54323	1.44701	1.52979	1.99358
FBgn0015320	Ubc2	Ubiquitin conjugating enzyme 2	35.4334	33.7117	33.6315	25.1665	22.9688	27.2033	25.8591	25.4036	24.5765	35.1908	32.639	38.2017	33.2054	33.5013	32.4094	32.134	31.6154	30.4904	23.2452	23.6423	21.5293
FBgn0015321	Ubc4	Ubiquitin conjugating enzyme 4	80.1487	80.958	83.4237	44.5162	47.0888	51	47.8153	49.139	55.3082	80.7135	77.2567	82.1579	76.1384	75.0101	76.9553	74.5139	67.3606	70.337	47.743	47.5224	49.9431
FBgn0015324	Vha26	Vacuolar H[+]-ATPase 26kD subunit	744.119	741.723	733.248	777.55	660.004	610.918	676.113	683.728	613.219	620.52	656.617	680.777	675.336	713.922	704.189	659.032	668.394	611.091	653.259	656.726	592.972
FBgn0015331	abs	abstrakt	17.2781	16.0946	15.1683	13.957	14.5774	16.0052	15.903	15.8531	18.7201	18.5036	18.4433	18.4425	17.7096	17.6418	17.0698	16.5544	17.2544	15.6842	16.6136	16.3587	14.6434
FBgn0015336	CG15865	-	0.897066	1.39229	1.18506	2.68542	2.03936	1.5971	3.40877	3.11642	2.91935	1.14468	0.923307	0.604872	1.08899	0.991566	1.08623	0.878154	1.34696	1.14064	2.61545	2.96402	2.46348
FBgn0015338	CG5861	-	120.682	116.474	133.298	55.2982	49.1907	62.8974	48.1034	50.6155	50.8627	114.868	128.428	120.291	126.869	113.439	123.731	115.769	103.089	124.895	47.9621	49.4377	56.4997
FBgn0015351	CG14906	-	7.3023	6.52176	5.95004	7.26472	7.35596	7.9651	9.39889	10.9134	10.4678	6.19327	7.12462	7.81496	8.21621	5.85561	8.06207	7.51003	8.66273	7.5323	8.11664	7.12999	9.27024
FBgn0015359	CG2034	-	35.8646	37.0362	36.7653	20.661	23.0817	25.9523	17.3126	21.9414	19.041	35.8098	36.7197	35.1162	35.8679	33.9235	35.5698	34.6479	32.8493	30.1907	22.3967	19.8253	19.3255
FBgn0015360	oxt	peptide O-xylosyltransferase	18.6832	20.6055	20.1312	16.7677	15.7961	16.7517	17.013	15.9677	16.517	18.3315	19.2908	18.1958	18.2146	19.4663	18.1826	19.0247	18.151	16.4319	16.0933	16.7178	14.5786
FBgn0015371	chn	charlatan	17.0936	16.8189	16.0176	33.013	37.544	28.3092	38.8526	39.8224	39.6188	17.1194	16.2218	16.7355	17.2486	15.6731	15.9192	18.1352	21.7446	14.6436	42.9914	40.228	39.0594
FBgn0015372	RabX1	RabX1	13.2304	13.5759	10.9648	24.5454	21.2165	23.7685	30.0171	24.2344	33.4671	12.4191	12.8768	13.8441	14.1181	13.0481	12.5921	14.087	11.7922	11.2865	27.3282	28.6862	27.6045
FBgn0015376	cutlet	cutlet	8.52715	9.60411	8.22912	2.67621	2.3668	5.96625	1.90279	1.86796	1.18979	7.53761	6.87507	7.80284	6.77569	7.97967	7.59121	6.39363	7.8905	6.71483	1.05435	1.29666	1.22363
FBgn0015379	dod	dodo	66.5468	63.3549	63.5106	25.8757	23.0479	37.6375	22.8965	22.3072	23.5686	59.6793	66.0408	68.8042	63.2063	61.0227	61.2354	61.9344	59.4912	66.6561	21.7689	20.2745	26.8028
FBgn0015380	drl	derailed	4.95496	5.69991	5.23657	13.5263	13.8749	10.7354	14.2894	16.8659	17.3965	6.38287	6.03719	6.79825	5.98421	6.09864	5.59982	7.04105	7.66455	6.04834	17.6499	16.9126	14.7127
FBgn0015381	dsf	dissatisfaction	0.306944	0.238196	0.146665	0.495891	0.533501	0.682315	0.619628	0.427249	0.571485	0.290643	0.193538	0.254958	0.406053	0.311769	0.150437	0.466864	0.369574	0.172015	0.881945	0.500889	0.472677
FBgn0015391	glu	gluon	7.16409	6.62587	7.19059	6.06187	6.21165	7.0011	5.97878	6.58966	6.32328	7.21428	7.21112	6.66216	6.81943	6.44336	6.29666	6.27372	7.74885	6.20972	6.59802	6.78553	5.83892
FBgn0015393	hoip	hoi-polloi	547.302	579.711	674.438	105.65	106.611	315.163	81.8399	70.242	66.601	476.204	477.603	626.644	359.171	374.994	412.295	492.237	464.154	427.281	56.5302	55.3014	55.8108
FBgn0015396	jumu	jumeau	7.40649	6.40242	5.84607	15.4778	16.1611	13.2498	17.3578	16.6946	17.256	6.14962	7.42625	7.54602	7.24306	6.97538	6.86947	7.75069	10.9045	6.10219	18.1833	17.1995	16.1396
FBgn0015399	kek1	kekkon-1	6.58061	6.82514	6.24394	20.8336	18.6981	14.1605	19.0587	22.062	21.935	7.15282	6.88921	7.22924	7.54332	7.04923	7.27787	7.75336	10.3587	6.32204	23.5117	23.1661	21.6789
FBgn0015400	kek2	kekkon-2	5.73678	4.31699	4.57278	11.1218	12.2373	8.76175	13.5962	14.0002	14.9119	5.37376	4.41467	5.73119	5.16061	4.55563	4.52424	5.3754	6.36732	4.44667	15.0038	15.0503	13.1627
FBgn0015402	ksr	kinase suppressor of ras	6.83826	7.46582	7.78869	11.4054	11.1664	10.5658	11.9175	12.9522	12.7537	8.28338	8.39086	8.90833	7.41057	8.77799	7.555	8.99694	9.22477	8.08199	14.5773	12.6253	12.8392
FBgn0015477	Rme-8	Receptor mediated endocytosis 8	19.3843	21.2736	20.3715	16.5189	17.5977	17.6899	16.5724	17.9046	16.9817	20.4564	22.3087	21.1666	20.6255	21.8176	20.5531	22.087	21.4864	18.4549	17.7127	17.5666	15.4335
FBgn0015509	Cul1	Cullin 1	50.0533	51.3833	52.7399	46.6446	46.3459	43.8888	45.3895	48.1449	49.9983	51.5232	49.5308	52.3954	51.6772	49.9082	47.4574	47.946	49.5389	43.8677	50.8246	50.6641	48.193
FBgn0015513	mbc	myoblast city	14.2282	15.0982	14.1415	22.3651	24.6534	19.3227	25.4302	24.2344	27.8899	14.0464	13.9958	13.9888	14.391	16.1015	14.6359	15.2762	17.1606	14.065	27.619	28.5416	25.8968
FBgn0015519	nAChRalpha3	nicotinic Acetylcholine Receptor alpha3	1.78257	1.4791	1.01223	4.57023	3.76126	3.22479	4.28141	4.75699	4.15948	1.62785	1.51491	1.87121	1.53108	1.56568	1.55317	2.08028	2.31426	1.48915	4.95485	5.16545	3.93646
FBgn0015520	nonA-l	nonA-like	8.08894	7.30734	7.40314	9.27346	10.6114	9.09697	9.83339	9.83648	10.5589	7.23086	7.91535	7.87666	7.27653	8.62692	7.929	8.01666	8.54075	6.51577	10.2243	10.7417	9.83411
FBgn0015521	RpS21	Ribosomal protein S21	1528.99	1541.8	1541.07	1579.77	1781.53	1733.5	1664.98	1691.17	1767.1	1533.24	1528.44	1610.25	1563.68	1465.83	1513.61	1537.67	1521.84	1686.93	1803.89	1831.22	1943.67
FBgn0015522	olf186-M	olf186-M	29.7945	16.2989	10.9931	35.8503	36.0462	23.1787	39.6293	35.0532	40.74	17.8774	11.811	13.7385	17.5482	16.1578	15.4916	22.5314	23.708	18.4188	42.6556	44.4326	43.9459
FBgn0015524	otp	orthopedia	10.718	10.8398	10.1143	16.1765	18.0935	14.1381	17.4765	18.5564	19.0051	10.7662	11.2804	12.2898	12.9634	11.9506	11.2697	11.767	12.8597	11.5356	20.4053	22.2037	20.2216
FBgn0015527	pen	penguin	113.061	116.114	127.114	53.6304	52.522	80.7821	49.6463	49.1597	50.3028	96.2186	89.9785	112.771	75.2387	82.9259	81.9763	103.619	106.843	84.0159	44.6434	42.2692	39.5539
FBgn0015541	sda	slamdance	25.3328	24.8028	23.6586	29.299	27.2465	25.5607	30.2697	31.1618	32.9888	23.7334	23.9928	23.9455	24.9438	24.1528	24.1644	25.0992	25.2591	22.4588	32.5443	31.1654	29.5459
FBgn0015543	snoRNA:Me28S-A1322	-	39.6588	60.2702	60.403	21.0236	16.726	24.1589	12.8667	13.3079	5.27421	39.6863	55.0918	56.8248	44.5946	46.5764	43.734	39.9186	41.7821	28.5754	12.0184	15.3278	13.2592
FBgn0015544	spag	spaghetti	22.1594	21.3895	22.9294	12.3739	12.5901	15.4617	12.6951	12.8347	12.2889	20.8417	21.5679	23.4217	22.6121	21.0979	22.4501	18.8948	21.9177	18.7169	15.0096	15.43	13.7413
FBgn0015546	spel1	spellchecker1	3.93888	3.94886	4.34929	5.91018	6.93591	5.9047	6.26226	6.13608	8.16414	4.17416	4.69052	5.08564	4.42774	4.47758	4.54117	4.77678	4.89494	4.3331	8.59816	9.00261	8.01917
FBgn0015550	tap	target of Poxn	0.382275	0.747131	0.36532	1.28665	1.35492	1.08945	0.734952	1.01354	0.813417	0.39488	0.361556	0.762072	0.314662	0.47457	0.749432	1.00327	1.18649	0.775314	1.18993	1.57596	0.908843
FBgn0015553	tos	tosca	3.59616	4.11262	3.97929	1.78882	1.85773	2.67977	1.35366	1.49041	0.926297	4.49678	3.61606	3.47131	2.96456	4.22943	3.11689	3.25139	4.52136	3.45485	1.22363	1.75565	1.03088
FBgn0015558	tty	tweety	12.8889	12.4143	11.2274	26.3262	32.7927	24.9603	36.2311	35.4183	35.1601	14.6759	14.5048	15.831	15.5137	15.553	13.5423	15.3177	18.2736	13.09	37.8743	38.5049	34.1872
FBgn0015561	unpg	unplugged	0.481802	0.720086	0.767389	0.972983	0.985203	1.59279	2.7789	2.23547	1.93648	0.44239	0.607584	0.853761	0.963138	0.598127	0.4198	0.344859	0.670351	0.720021	2.48032	1.76557	1.8744
FBgn0015568	alpha-Est1	alpha-Esterase-1	34.0494	37.7884	36.2452	59.9492	65.3554	46.6073	62.087	62.0295	71.6354	28.1729	32.2442	29.5639	35.5839	41.2939	42.5243	35.6879	35.9173	38.6479	73.5137	79.014	75.0196
FBgn0015569	alpha-Est10	alpha-Esterase-10	12.135	14.2356	13.6651	8.00748	6.06918	12.3312	7.40038	5.57921	5.18071	15.2498	16.7042	17.6813	14.6423	15.1914	13.8271	16.3068	16.4166	15.5567	6.78755	5.73566	5.48779
FBgn0015570	alpha-Est2	alpha-Esterase-2	12.508	14.9096	12.559	11.2644	12.4946	12.7461	20.7166	19.4607	17.1289	13.1823	14.5877	14.7419	17.4411	16.6105	14.8288	15.3801	17.0139	13.5998	16.1181	16.1577	13.316
FBgn0015571	alpha-Est3	alpha-Esterase-3	21.775	18.7513	21.6595	56.3434	47.284	42.1826	55.3686	50.4509	55.0025	23.6539	23.7394	24.4117	23.7881	26.5884	24.5117	23.1777	25.8911	25.9581	60.094	59.605	60.6201
FBgn0015572	alpha-Est4	alpha-Esterase-4	37.9164	45.6013	41.623	39.048	32.7477	34.9737	32.1622	29.13	32.47	37.0293	39.8731	35.2155	34.8719	39.6684	39.347	34.1556	33.0346	35.3333	30.5991	36.1462	30.2867
FBgn0015574	alpha-Est6	alpha-Esterase-6	0.098553	0.152959	0.141273	0.358244	0.181372	0.101112	0.227371	0.117583	0.524261	0.101803	0.233029	0.196467	0.3129	0.150154	0.43472	0.158718	0.0474649	0.0946806	0.42476	0.0507867	0.479262
FBgn0015575	alpha-Est7	alpha-Esterase-7	118.326	125.867	116.165	177.614	169.609	169.949	154.035	147.971	138.536	130.383	144.113	121.967	140.464	154.493	132.519	130.846	128.407	131.862	163.164	168.737	157.008
FBgn0015576	alpha-Est8	alpha-Esterase-8	8.0009	8.1724	7.38464	10.2745	9.43874	10.103	10.4915	13.5437	19.0617	6.64003	7.11451	7.22519	8.93786	8.89073	8.84817	8.14967	9.12295	8.17925	11.8998	11.2415	10.1428
FBgn0015577	alpha-Est9	alpha-Esterase-9	23.6981	26.4441	23.4728	58.4761	55.7086	50.4001	59.7785	57.3293	59.9257	24.9934	29.2492	32.4173	31.4539	34.0979	30.7759	32.8938	36.2707	31.8737	67.2361	62.2079	62.5498
FBgn0015582	dare	defective in the avoidance of repellents	32.023	34.3594	32.1972	25.9547	24.5639	27.0567	22.909	23.8229	22.446	32.7453	35.2759	31.7046	35.656	31.6518	32.2867	31.5502	28.8757	33.2983	24.0082	23.1863	21.828
FBgn0015583	Acp29AB	Accessory gland protein 29AB	0	0	0	0	0	0	0	0	0	0	0	0	0	0	0	0	0	0	0	0	0
FBgn0015584	Acp53Ea	Accessory gland protein 53Ea	0	0	0	0	0	0	0.222998	0	0.205672	0.19969	0	0	0	0	0	0	0	0	0	0.39848	0
FBgn0015585	Acp63F	Accessory gland protein 63F	0	0	0	0	0	0	0	0.538362	0	0	0	0	0	0	0	0	0	0	0	0	0
FBgn0015586	Acp76A	Accessory gland protein 76A	0	0	0	0	0	0	0	0	0	0	0	0.0750862	0	0	0	0.0808786	0	0	0	0	0
FBgn0015589	Apc	APC-like	15.1992	16.64	14.7283	27.1544	27.0256	20.7118	28.2195	28.2353	30.7797	16.6232	15.6831	16.9098	17.4362	16.9074	16.0768	17.3692	19.722	14.8676	34.175	34.2788	30.2584
FBgn0015591	AstA	Allatostatin A	21.2692	17.6443	17.0074	44.8559	42.4522	38.4899	39.3418	45.5736	40.8372	22.6111	22.0518	24.5998	23.1001	24.8158	24.4957	25.0328	26.5797	22.6973	38.9529	37.579	40.3475
FBgn0015600	toc	toucan	12.6893	12.0577	10.7604	20.0756	21.2638	16.4219	21.1783	22.9394	23.7282	14.1945	13.4676	12.5842	12.5538	12.9378	10.9427	13.4946	14.2883	11.4423	26.8088	25.5936	23.6287
FBgn0015602	BEAF-32	Boundary element-associated factor of 32kD	31.7759	28.9273	34.6918	19.9937	20.8233	27.1353	21.3186	23.062	20.9161	31.7523	28.5822	34.0695	27.2922	28.1093	27.4968	31.0286	29.8357	29.2591	21.7418	20.0677	21.5052
FBgn0015609	CadN	Cadherin-N	11.8149	12.472	11.5972	24.8014	28.2742	20.149	29.759	31.1543	30.9771	14.0481	13.1419	13.6871	13.8673	12.7475	11.3472	13.6769	17.1858	10.8193	33.5596	34.1408	28.52
FBgn0015614	CanB2	Calcineurin B2	57.1978	53.3234	54.7449	68.2948	65.5441	65.5737	68.7146	71.6467	75.8453	55.9097	58.9137	61.6067	55.3764	54.6192	54.2166	57.8758	56.5749	51.9139	75.7251	70.3065	70.4453
FBgn0015615	SMC3	Structural maintenance of chromosomes 3	21.4251	21.5399	21.2277	19.7157	19.9634	19.0029	20.2755	20.568	21.5016	21.2482	20.7535	22.7241	19.9116	21.4191	20.1411	20.5627	22.5451	18.1833	21.6789	22.6384	18.8243
FBgn0015618	Cdk8	Cyclin-dependent kinase 8	7.75134	8.08154	7.18137	4.15835	4.35577	5.88858	5.52872	6.49484	6.2323	8.25141	6.93947	7.43132	7.45188	6.07017	7.48207	7.30579	7.40937	7.50361	5.41924	6.52528	6.5606
FBgn0015621	Clp	Clipper	20.4759	21.3367	21.7189	11.1734	10.2447	14.0796	10.8886	10.7422	9.19283	17.8509	18.2674	19.903	16.7519	17.3315	17.7935	21.3604	17.3452	18.7645	8.68424	9.57888	8.8275
FBgn0015622	Cnx99A	Calnexin 99A	237.945	237.963	243.57	90.7575	85.9403	132.174	96.4099	96.626	88.8846	226.264	223.732	233.851	230.033	233.335	227.022	231.804	210.989	210	75.2656	69.2577	68.7885
FBgn0015623	Cpr	Cytochrome P450 reductase	127.835	138.401	135.661	120.342	110.734	129.683	111.385	113.558	109.207	128.5	135.338	132.463	132.769	141.441	138.275	136.175	133.455	136.301	107.394	104.231	102.86
FBgn0015625	CycB3	Cyclin B3	3.89126	3.63665	4.10853	2.16736	2.6566	2.35031	1.99097	2.0218	1.86967	3.66299	3.08675	4.254	3.28789	2.93245	3.66051	3.16709	3.29479	3.34643	1.45395	2.00526	2.44169
FBgn0015663	Dot	Dorothy	12.7674	14.3079	13.4025	9.8056	9.10939	10.197	10.1961	7.6398	8.52622	15.2174	13.5988	13.7049	14.7591	13.2075	15.8651	13.5812	12.3359	12.228	8.762	8.90741	8.13826
FBgn0015664	Dref	DNA replication-related element factor	43.6608	41.2319	41.7846	25.1155	22.4163	24.7889	23.5835	25.2565	24.1306	39.4059	42.4563	43.2995	39.139	38.5238	36.5909	40.8901	37.5952	37.0728	25.4907	26.2331	25.7973
FBgn0015714	Cyp6a17	Cytochrome P450-6a17	27.503	30.4087	27.3345	150.501	153.613	84.544	173.858	170.319	187.437	28.3557	23.4854	24.8552	36.6468	37.3004	34.1996	33.5783	37.4418	35.1794	235.042	232.058	211.192
FBgn0015721	ktub	king tubby	2.83284	1.11309	2.33025	3.47595	3.16764	3.2743	3.76419	4.44943	3.50987	2.18543	2.37407	3.1096	1.85954	2.03966	1.75749	2.38699	2.76324	2.13589	3.55465	3.76969	4.49902
FBgn0015737	Hmu	Hemomucin	265.281	254.416	249.083	95.3161	92.4683	121.336	79.0241	75.1017	64.8901	292.363	288.357	255.786	273.245	275.371	249.777	264.323	227.834	237.99	76.4164	76.2154	69.2009
FBgn0015754	Lis-1	Lissencephaly-1	52.4417	50.6891	49.091	89.118	89.1783	72.5072	88.4628	94.835	99.4823	57.1698	55.7838	59.3108	57.4373	56.587	52.6098	57.7083	57.5176	51.0595	105.965	108.61	103.179
FBgn0015756	RpL9	Ribosomal protein L9	3444.74	3479.45	3549.17	3935.05	3969.69	4009.85	3844.23	3770.53	4050.14	3574.65	3552.48	3558.9	3525.72	3456.06	3494.65	3599.41	3529.21	3738.37	4115.23	4173.7	4301.74
FBgn0015765	p38a	p38a MAP kinase	23.0886	23.8325	24.6043	36.4291	32.1315	29.4823	37.9386	35.5401	36.4636	17.9017	20.8945	20.9717	22.1496	21.8769	23.0119	20.0928	21.6531	21.1175	37.943	36.8641	34.9493
FBgn0015766	Msr-110	Msr-110	230.762	230.899	215.492	562.544	629.507	492.668	639.916	693.213	683.963	226.391	228.074	240.051	271.24	297.215	282	248.394	301.376	260.391	802.669	789.814	765.766
FBgn0015770	MstProx	MstProx	0	0	0	0	0	0	0	0	0	0.0286496	0.0262318	0	0	0	0	0	0	0	0	0	0
FBgn0015772	Nak	Numb-associated kinase	12.8504	13.1173	13.3196	22.4725	23.0125	19.0155	24.1167	24.634	26.936	14.8823	14.1406	15.0626	13.7566	15.4872	14.0739	13.903	15.8295	12.2624	28.0385	27.7364	26.0901
FBgn0015773	NetA	Netrin-A	8.76842	8.51265	9.15541	18.8553	19.7893	15.6044	22.0402	22.7959	28.2457	9.70052	10.52	10.5204	10.0817	10.0333	9.62963	10.4022	12.4084	9.87987	24.2321	24.378	22.2679
FBgn0015774	NetB	Netrin-B	11.4419	11.2544	10.8497	19.4202	20.7241	16.0687	21.1461	22.6244	21.9895	13.4324	12.215	13.6902	11.8746	11.7118	11.2374	12.6889	14.8515	10.407	22.9862	24.407	20.296
FBgn0015776	nrv1	nervana 1	184.694	178.821	176.148	197.071	185.387	170.249	167.314	185.345	175.275	169.539	175.58	183.972	175.442	174.745	174.214	169.046	174.093	159.381	213.973	209.98	204.848
FBgn0015777	nrv2	nervana 2	59.0297	54.7027	52.8254	89.0685	91.3071	83.4557	93.7747	93.2084	93.0711	58.095	58.3964	63.6405	57.4269	57.408	57.4152	59.7839	66.3117	52.3011	98.7666	92.591	96.2295
FBgn0015778	rin	rasputin	197.767	197.647	191.57	88.0092	79.7269	112.308	68.948	77.1146	65.664	187.073	179.347	195.295	161.518	172.251	161.946	184.661	174.764	147.733	65.6654	65.1943	57.8246
FBgn0015781	P5cr	Pyrroline 5-carboyxlate reductase	48.0244	46.3247	46.7087	34.0694	32.5966	41.5628	30.0223	32.0682	28.3489	49.2078	48.8647	47.0194	50.005	50.4316	48.5933	46.1559	44.2443	47.0303	31.4648	27.622	32.5452
FBgn0015789	Rab10	Rab10	112.16	112.806	110.443	146.555	140.745	126.834	138.853	141.488	150.397	105.417	106.521	112.878	104.355	110.54	110.816	107.032	118.109	109.502	162.207	156.831	150.71
FBgn0015790	Rab11	Rab11	266.68	267.991	269.572	245.881	244.688	262.405	240.811	254.48	260.762	271.199	276.6	283.801	279.645	288.238	283.345	270.48	273.248	273.632	236.643	240.74	240.949
FBgn0015791	Rab14	Rab14	26.8443	23.8943	27.3298	61.1574	62.6427	50.4842	70.1374	72.6585	73.3441	28.7863	30.0433	29.0397	28.3065	29.0973	29.7997	27.4092	32.662	29.768	83.7289	81.5449	81.7378
FBgn0015793	Rab19	Rab19	18.6675	17.5362	17.5266	29.4642	35.6605	29.9883	41.5564	39.4646	51.5679	18.6064	20.1337	21.7897	18.3696	21.2895	17.5761	21.7126	20.1105	20.5297	47.9032	49.4491	49.3714
FBgn0015794	Rab18	Rab18	65.0571	61.5833	62.8983	123.046	139.649	100.175	152.598	153.554	173.443	71.6899	65.1263	62.7893	63.9081	67.2934	67.284	74.2799	69.57	73.0393	187.124	176.302	184.436
FBgn0015795	Rab7	Rab7	106.171	97.6309	93.6302	229.047	243.611	184.55	269.011	271.822	300.257	113.135	106.759	117.391	118.952	119.246	113.984	112.048	120.261	117.9	314.983	311.93	324.693
FBgn0015797	Rab6	Rab6	134.753	132.418	131.239	98.9265	98.2955	107.41	97.6478	97.6939	97.2697	145.604	143.02	132.937	137.359	137.696	132.229	134.227	121.572	124.599	89.5132	85.3756	90.8235
FBgn0015799	Rbf	Retinoblastoma-family protein	52.9481	54.475	55.3061	23.6269	25.6106	32.9324	23.1277	24.3383	22.9532	49.1936	49.6527	50.6086	44.5798	45.2233	43.7165	49.2252	50.7125	43.8307	23.1383	21.2821	21.1532
FBgn0015801	Reg-5	Rhythmically expressed gene 5	34.6444	29.329	25.3892	85.3101	95.7301	60.2477	109.403	118.548	125.979	44.4973	40.7902	31.089	45.105	35.963	29.1792	37.2506	40.1232	33.1855	155.282	149.893	150.195
FBgn0015803	RtGEF	Rho-type guanine nucleotide exchange factor	9.90996	9.99288	9.45035	15.484	15.1369	12.852	19.2627	17.7917	19.1301	10.215	10.2177	10.0769	9.95398	10.45	9.93033	10.0644	11.3576	8.64221	18.106	17.6221	16.0367
FBgn0015805	Rpd3	Rpd3	132.896	135.172	136.242	36.4377	33.5507	67.5618	29.7759	29.3739	27.0999	133.582	134.919	136.626	104.808	116.555	109.476	120.184	120.625	103.695	25.3803	26.0329	22.9095
FBgn0015806	S6k	RPS6-p70-protein kinase	55.172	56.8566	55.8577	69.05	67.7813	58.4668	73.3853	75.4596	75.4666	52.7059	51.5511	59.2944	43.0422	50.9979	50.414	51.5801	54.7849	43.8232	84.6312	81.7153	76.3743
FBgn0015808	ScpX	Sterol carrier protein X-related thiolase	39.4462	44.4442	44.2627	37.2007	32.3036	38.7946	32.5338	37.2034	35.9356	42.5833	42.8522	39.6536	48.6618	48.9483	45.354	53.1329	50.7231	47.1742	36.3942	35.5052	32.9914
FBgn0015818	Spx	Spliceosomal protein on the X	36.2327	42.0481	39.7302	21.284	17.2276	23.5019	17.7856	19.3152	19.3329	34.299	35.9355	38.6401	36.4224	33.3347	32.9255	35.8271	31.6122	34.4387	19.6389	16.3447	18.5304
FBgn0015828	TfIIEalpha	Transcription factor IIEalpha	33.4109	31.9155	35.3406	21.4244	23.5412	24.779	21.4903	21.8279	24.8054	30.4218	30.1757	32.3019	25.8553	28.3274	28.3216	25.8708	30.1947	29.526	25.783	22.765	23.924
FBgn0015829	TfIIEbeta	Transcription factor IIEbeta	18.6431	19.4571	20.053	13.2995	16.239	16.1464	15.8267	17.0434	17.2588	18.3408	21.6783	21.881	21.951	21.4775	19.8567	21.576	18.3464	18.6084	15.5659	16.8855	18.4463
FBgn0015831	Rtnl2	Rtnl2	0.264537	0.456195	0.252805	0.106845	0.216373	0	0	0.105206	0	0.455433	0.166799	0.791039	0.186642	0.268696	0.605048	0.284021	0.424686	0.593	0.285037	0.0908815	0.257288
FBgn0015834	Trip1	Trip1	519.155	526.195	533.814	532.374	544.624	526.722	510.821	508.893	558.063	522.458	520.533	534.405	501.677	501.709	489.903	520.173	494.442	505.255	624.816	614.763	603.837
FBgn0015838	Vang	Van Gogh	21.2448	22.1428	20.3521	19.3378	20.2164	20.3611	20.4124	21.0195	23.0988	22.2932	22.5437	22.6479	21.9626	21.3156	19.3517	21.836	22.011	18.3192	24.6777	25.1268	21.343
FBgn0015872	Drip	Drip	37.4341	38.1337	40.4099	48.5604	49.4368	52.112	48.8615	48.118	51.0737	37.5839	41.3973	45.0712	34.4445	37.6916	38.5392	39.6859	38.5338	39.9977	42.2853	42.2379	43.8026
FBgn0015903	apt	apontic	24.2335	21.022	21.4978	30.52	33.9065	27.4244	33.8559	33.352	36.2516	24.628	22.758	24.1794	23.9886	22.7	22.6506	23.7582	22.9417	21.1648	39.6946	38.0445	34.9018
FBgn0015904	ara	araucan	6.18111	6.14105	5.73064	10.2841	11.017	7.66673	11.3161	10.53	11.6801	6.98847	5.78792	4.56716	5.793	6.59063	5.78759	5.61284	6.69439	5.76097	9.37714	9.38149	10.8869
FBgn0015905	ast	asteroid	16.1168	16.4033	16.7249	11.0222	10.6754	12.9848	9.99909	9.90938	9.32738	13.4139	13.7158	16.8859	11.5455	13.3238	13.9243	14.6853	16.2862	13.932	10.4407	9.98683	8.71912
FBgn0015919	caup	caupolican	7.12541	6.65708	6.1685	10.4366	9.56494	9.48206	10.8545	12.0268	11.9064	6.27795	6.56082	7.01876	7.49654	5.76865	6.63529	6.14267	6.82307	6.32196	11.6293	12.3548	10.2525
FBgn0015924	crq	croquemort	29.2572	25.2106	25.9863	21.863	20.7734	17.958	24.625	25.0524	29.4035	19.0322	17.5162	15.3253	18.7931	18.2304	18.7455	15.8595	14.8711	16.9988	28.9915	30.5467	26.818
FBgn0015925	csul	capsuleen	30.0224	30.5992	33.759	12.9064	13.0685	17.7988	12.3909	11.0998	11.3803	28.134	28.0976	33.8225	24.4006	26.888	26.0365	29.7727	30.0009	25.7771	11.3318	13.1089	11.7586
FBgn0015926	dah	discontinuous actin hexagon	0.422945	0.517189	0.881861	0.559062	0.283042	0.473375	0.177413	0.321118	0.204535	0.714912	0.545483	0.268274	0.732448	0.351486	0.678407	0.660503	0.518503	0.517142	0.41429	0.158511	0.224375
FBgn0015929	dpa	disc proliferation abnormal	35.4993	36.8531	39.3303	9.42378	9.83129	22.034	6.79669	8.15449	5.89248	29.2446	30.566	32.3304	26.2206	29.594	28.6754	30.0483	35.2442	26.293	4.82492	4.8277	4.78501
FBgn0015946	grim	grim	0.05325	0.0550978	0.0508883	0.193566	0.261329	0.218531	0.307131	0.0635324	0.339921	0.165017	0.0503638	0	0	0.0540871	0.0521971	0	0.153877	0.0511576	0.172129	0.439055	0.258954
FBgn0015949	hrg	hiiragi	30.3347	30.3058	30.4219	40.7471	48.4458	39.6822	50.1453	49.582	53.5726	33.8817	30.5187	32.9495	29.6197	33.7967	31.417	31.8702	32.9622	30.4124	56.8276	55.0685	56.5707
FBgn0016013	Faa	Fumarylacetoacetase	138.159	125.957	134.039	116.334	103.188	130.968	105.832	105.359	130.665	114.763	113.87	128.128	145.272	128.367	141.73	145.805	155.648	134.32	110.928	105.187	107.065
FBgn0016031	lama	lamina ancestor	53.2857	61.9139	59.5555	40.7766	34.6222	40.4687	31.83	33.5616	28.7621	45.3877	46.2736	46.6494	38.8811	43.108	41.3824	43.0698	46.2867	39.1405	31.0807	24.5671	25.293
FBgn0016032	lbm	late bloomer	11.8651	12.5326	9.76406	28.5538	33.0572	27.4743	37.8293	39.8145	41.5524	13.1075	11.4558	13.4693	15.2603	11.8843	14.1343	11.0582	16.4291	12.1114	42.0826	42.5459	44.4771
FBgn0016034	mael	maelstrom	2.69061	2.87097	2.24987	2.08854	2.21793	1.50964	1.98833	2.25714	1.47602	2.43191	2.82311	2.84951	2.80301	2.5194	2.51378	1.85062	2.42971	3.39266	1.63075	1.73317	2.78043
FBgn0016036	mei-P22	meiotic P22	0.36334	0.65791	0.607645	0.440252	0.111445	0.372775	0.628694	0.325125	0.193282	0.18766	0.257735	0.362163	0.769054	0.461315	0.534234	0.390101	0.612469	0.610861	0.97874	0.936188	1.41353
FBgn0016038	mod(r)	modifier of rudimentary	24.9962	24.8453	26.6462	26.8691	24.9528	22.9528	26.034	25.596	28.1992	25.4138	26.5578	28.2503	26.662	26.5886	26.4955	23.6675	27.3633	25.4006	27.3573	28.6698	26.6721
FBgn0016041	Tom40	Translocase of outer membrane 40	256.532	264.105	273.854	111.82	103.352	150.18	84.667	89.6433	76.0389	235.139	237.733	268.201	215.641	219.011	225.317	232.76	221.885	209.181	85.1496	87.9106	78.1829
FBgn0016047	nompA	no mechanoreceptor potential A	15.9341	16.0221	13.196	13.6741	13.1461	13.6882	10.7254	12.5159	11.3814	18.9588	17.8982	17.5189	17.1742	18.4666	15.8901	17.9426	15.831	15.2084	13.668	12.1654	10.5053
FBgn0016053	pgc	polar granule component	0.298586	0.386185	0.142672	0	0	0	0	0.267182	0.0794178	0	0	0.0744047	0	0.0758202	0.219512	0.0801446	0.0719023	0.143427	0.160862	0	0.217803
FBgn0016054	phr6-4	(6-4)-photolyase	0.500997	0.777573	0.758064	0.354112	0.614672	0.342671	0.288961	0.498115	0.399764	0.431264	0.434356	0.665831	0.574395	0.0848122	0.409242	0.582722	0.281504	0.320874	0.26991	0.731497	0.365451
FBgn0016059	Sema-1b	Sema-1b	33.5132	33.5278	33.4852	39.5987	39.9258	33.8344	39.139	39.9135	40.3151	32.1002	32.3528	36.3282	33.9573	34.0803	32.6757	32.4281	34.171	30.1781	46.3389	43.3642	41.8471
FBgn0016061	side	sidestep	3.57318	3.85688	3.24508	7.25644	8.27549	6.57974	10.0241	10.0732	10.6739	4.36064	3.71528	4.45392	4.36143	3.4961	3.58574	4.08493	5.15157	3.24001	10.411	8.77323	9.9229
FBgn0016070	smg	smaug	8.25366	9.12093	9.16354	13.0709	14.7987	11.4411	13.1438	14.753	15.8191	8.32207	9.2987	9.78459	9.00792	9.41594	9.53307	9.05705	10.2301	8.94968	16.6422	16.075	14.9335
FBgn0016075	vkg	viking	567.928	607.746	542.5	402.872	396.051	442.98	359.437	376.442	322.895	527.532	521.751	487.363	533.699	570.823	512.118	539.016	541.166	491.254	309.072	319.523	290.837
FBgn0016076	vri	vrille	4.1809	3.31856	2.11632	7.58731	6.88624	3.3689	12.0241	8.19982	12.2679	16.1707	11.8629	3.97706	9.77879	7.17468	2.28304	5.90313	6.23388	4.7686	13.9261	14.3044	13.7587
FBgn0016078	wun	wunen	26.092	27.5125	27.6701	50.0616	53.0823	44.6869	53.2104	54.3419	59.5356	28.3236	29.4251	26.7517	26.9989	29.5359	25.4541	28.5928	30.2872	27.1391	58.4627	55.75	59.7914
FBgn0016080	xmas-1	xmas-1	2.284	2.10067	2.24333	0.807181	1.28436	1.56221	1.20757	1.36252	1.65374	1.96609	2.37023	2.9406	2.35004	2.09436	2.51869	3.03122	2.78059	2.0114	1.26467	1.04622	1.29582
FBgn0016081	fry	furry	11.7579	12.5948	11.0384	16.6647	18.5031	15.1342	20.6371	20.7312	24.1126	13.6044	13.3129	12.0947	14.8234	16.8306	14.1811	14.0083	14.4158	13.0655	21.7574	21.737	19.8931
FBgn0016119	ATPsynCF6	ATP synthase, coupling factor 6	736.111	794.365	805.519	574.118	682.395	664.514	551.909	617.29	542.251	715.647	752.854	733.213	733.201	699.648	733.775	704.368	730.34	771.51	690.824	651.254	655.445
FBgn0016120	ATPsynD	ATP synthase, subunit D	828.53	873.737	863.954	760.782	781.671	782.335	705.934	711.278	646.323	829.584	827.309	811.701	797.222	804.508	809.254	819.617	842.56	836.414	757.49	731.428	685.416
FBgn0016122	Acer	Angiotensin-converting enzyme-related	54.7979	54.709	51.989	44.2193	44.74	42.0858	43.501	45.8701	46.7728	38.808	43.2657	39.083	46.4964	47.2401	41.0137	44.6494	44.7991	42.181	42.4314	45.0477	38.796
FBgn0016123	Aph-4	Alkaline phosphatase 4	31.8076	35.7446	33.0136	37.4499	42.9364	34.019	24.187	29.939	21.0307	81.7149	70.952	71.7839	17.9824	29.1455	22.9428	26.7806	43.5367	29.6569	21.5415	24.3935	26.5583
FBgn0016126	CaMKI	Calcium/calmodulin-dependent protein kinase I	41.2232	41.7956	38.0144	70.8885	72.2711	64.2502	80.2936	80.5891	87.8015	45.2629	46.3515	49.3555	44.448	44.3982	46.9112	44.5179	46.5103	44.8205	85.0594	90.0737	82.5288
FBgn0016131	Cdk4	Cyclin-dependent kinase 4	45.1256	46.1212	45.5473	33.8842	32.7769	33.6674	32.5128	30.427	30.3385	50.5233	49.3181	50.73	46.9792	46.3203	46.4666	46.082	48.4221	49.1069	33.4972	32.306	30.6294
FBgn0016641	PTP-ER	Protein tyrosine phosphatase-ERK/Enhancer of Ras1	14.6354	15.291	13.611	16.5007	16.9488	15.5465	17.3149	17.9938	18.9698	14.7124	15.3108	15.5486	14.4688	15.0105	13.7337	15.9816	16.9856	12.9629	20.5004	19.6091	16.9076
FBgn0016650	Lgr1	Leucine-rich repeat-containing G protein-coupled receptor 1	7.66567	8.51275	8.0502	12.6226	11.9199	11.2929	12.0494	11.7925	12.7861	8.20848	8.20626	8.14461	11.0843	9.29778	8.36734	8.95381	9.16895	9.01	14.7646	13.8912	13.3545
FBgn0016660	H15	H15	2.37068	2.9093	2.68703	4.60937	5.10693	4.72307	5.11958	5.55823	5.80694	3.01835	3.12863	3.10487	3.03404	2.99594	2.59401	2.90044	2.92078	2.48939	5.4355	5.56852	4.82592
FBgn0016672	Ipp	Inositol polyphosphate 1-phosphatase	39.1055	41.9982	41.9345	50.8237	55.4206	58.5262	61.7842	60.8229	58.4254	45.5276	54.6245	47.9194	46.3712	45.4882	44.5312	50.5075	55.445	45.8762	56.7373	55.7338	58.055
FBgn0016675	Lectin-galC1	Galactose-specific C-type lectin	23.9589	23.3103	24.0354	31.7747	47.6757	36.9327	39.1877	39.3937	42.9911	24.0101	26.9444	31.9605	26.4913	24.8199	28.3925	25.9795	28.4745	31.2626	40.8425	39.5582	38.9532
FBgn0016684	NaPi-T	Na[+]-dependent inorganic phosphate cotransporter	32.9575	37.3037	36.6639	55.3472	59.3389	46.7246	51.9069	57.6635	52.7952	46.2707	47.738	45.5978	45.7859	45.9125	41.8076	47.5086	53.2702	46.2032	65.0128	70.3539	64.5058
FBgn0016685	Nlp	Nucleoplasmin	642.517	632.915	685.269	159.359	153.858	305.708	116.539	127.931	113.455	588.42	594.065	693.79	563.49	552.981	578.409	590.276	520.372	589.103	112.285	112.929	111.946
FBgn0016687	Nurf-38	Nucleosome remodeling factor - 38kD	455.169	468.751	495.403	275.648	254.377	318.449	242.621	238.331	213.566	427.583	447.312	457.042	427.145	423.172	442.037	435.37	413.427	454.068	229.917	231.946	247.876
FBgn0016691	ATPsynO	ATP synthase, oligomycin sensitivity conferring protein	1135.18	1119.83	1144.88	953.664	955.676	980.292	797.298	841.863	749.272	1052.47	1069.71	1043.69	1012.87	1036.27	1066.18	1056.13	1062.7	1134.36	881.597	873.73	867.089
FBgn0016693	Past1	Putative Achaete Scute Target 1	215.401	225.915	220.775	179.765	160.52	182.084	151.536	151.439	140.46	211.855	216.018	216.323	194.272	208.158	212.398	205.507	201.043	201.565	143.632	144.986	141.529
FBgn0016694	Pdp1	PAR-domain protein 1	48.8807	47.6848	45.2311	76.4235	64.0502	54.2718	57.349	58.9685	51.2675	42.9624	42.6642	49.1234	39.2913	42.3888	40.0965	43.2459	48.4118	37.4506	65.0044	61.9709	58.437
FBgn0016696	Pitslre	Pitslre	39.9796	41.5523	41.422	60.7461	74.2114	59.9333	83.7156	86.4197	89.3064	42.6552	38.6224	42.3902	38.6023	42.1248	39.4233	38.5847	45.1454	37.2419	93.1919	88.5863	87.2954
FBgn0016697	Prosalpha5	Proteasome alpha5 subunit	240.3	249.531	248.307	86.8862	81.1648	117.18	73.2198	79.7282	84.8464	237.346	233.524	241.049	250.361	237.174	247.843	227.985	197.346	242.447	67.8767	64.3337	74.8635
FBgn0016698	Ptpa	Phosphotyrosyl phosphatase activator	30.2655	28.7621	27.2474	22.5069	25.0207	24.3214	23.3749	24.3314	23.0789	27.909	30.8365	30.4911	28.8685	28.9601	30.3673	29.4962	28.0267	26.7676	27.2223	24.0976	25.8356
FBgn0016700	Rab1	Rab1	222.769	220.381	230.142	238.752	251.903	223.408	263.106	263.751	292.178	228.819	231.66	232.195	245.737	238.344	229.13	225.123	214.579	229.723	295.582	291.259	292.756
FBgn0016701	Rab4	Rab4	43.7922	43.5335	45.3976	67.5563	71.1882	61.2224	83.5064	84.6471	86.0145	52.9767	50.1315	51.325	47.8009	47.972	50.0694	49.1581	49.4664	46.4965	94.1491	89.4891	93.0742
FBgn0016715	Reg-2	Rhythmically expressed gene 2	23.9755	26.2917	21.6393	26.3194	28.1584	32.377	34.7483	37.7734	46.1105	28.8937	27.0368	21.8553	44.5664	45.4787	38.9682	34.4318	27.93	34.4517	33.6718	34.3198	30.2942
FBgn0016726	RpL29	Ribosomal protein L29	3205.58	3263.4	3436.14	3093.11	4005.12	3659.63	3940.58	3967.2	4014.48	3489.78	3398.09	3641.68	3435.33	3296.85	3347.83	3473.9	3375.6	3767.59	4177.71	4150.93	4326.79
FBgn0016754	sba	six-banded	7.61556	7.7633	7.42577	19.1887	20.3623	13.3303	23.6266	25.0581	28.8898	8.63734	7.66878	7.71716	7.73189	7.94976	7.86513	7.52658	8.9627	6.80242	29.3494	29.7274	28.0804
FBgn0016756	Usp47	Ubiquitin specific protease 47	82.622	81.9845	75.1225	112.618	118.247	89.3295	138.713	142.798	161.494	81.0351	76.8231	77.7461	79.846	83.5134	77.0231	83.0889	90.9648	69.1973	164.644	147.907	142.746
FBgn0016762	angel	angel	17.4324	16.8196	15.9563	22.2811	22.9219	20.4508	23.4181	25.3619	25.2766	16.4876	17.6702	17.0093	17.2034	19.4995	18.1692	18.6373	16.8623	19.0793	28.373	27.5943	28.687
FBgn0016794	dos	daughter of sevenless	6.28222	7.26259	5.87389	14.2373	13.2743	10.2847	15.9475	14.9675	15.9874	8.15176	6.56524	6.82233	6.87427	7.10968	7.20334	7.55681	8.60997	7.22755	17.6329	19.1045	16.765
FBgn0016797	fz2	frizzled 2	29.9866	30.5731	27.2005	52.6698	54.9016	41.1079	52.5472	52.2401	57.75	30.308	27.8425	30.7885	29.7098	30.037	28.2824	30.376	35.0015	26.1149	63.78	63.7459	56.4091
FBgn0016917	Stat92E	Signal-transducer and activator of transcription protein at 92E	45.9652	45.2963	43.7938	55.6951	53.4758	49.3858	54.5453	57.9901	61.5769	46.4584	46.8079	49.1395	49.1601	50.868	51.116	49.8354	53.1237	44.0757	66.3854	64.3583	58.369
FBgn0016919	nompB	no mechanoreceptor potential B	0.45333	0.368548	0.216612	1.02011	0.595917	0.597988	0.971167	1.31353	1.68807	0.334484	0.275631	0.322758	0.445496	0.526236	0.507847	0.695313	0.499044	0.311084	1.46538	1.2348	1.13376
FBgn0016920	nompC	no mechanoreceptor potential C	2.52517	2.36975	2.35706	4.6109	4.38061	3.97649	4.03742	4.10578	4.19855	3.25145	2.88819	3.07892	2.73457	3.06592	2.72852	3.17773	3.28083	2.59521	4.08761	4.36988	3.92956
FBgn0016926	Pino	Pinocchio	65.2179	64.0695	56.4391	181.227	199.817	124.121	142.313	169.542	135.805	73.4689	74.9449	79.3802	67.4104	72.0579	67.5509	70.4493	76.1172	72.2276	217.881	212.815	226.765
FBgn0016930	Dyrk2	Dual-specificity tyrosine phosphorylation-regulated kinase 2	10.2614	10.5608	9.47474	12.2786	14.6954	10.8088	13.3113	14.6609	15.7737	11.1467	10.4823	9.37274	10.338	9.66232	9.27098	10.3898	10.9218	9.19161	17.6078	17.087	14.8282
FBgn0016970	l(2)k10201	lethal (2) k10201	7.28187	8.44784	9.17311	9.35804	10.017	8.60292	7.7636	7.50325	7.39515	7.86388	8.86987	10.6675	8.75737	10.6463	9.40903	7.34437	9.77731	8.05571	8.44056	8.52845	7.83348
FBgn0016974	swaPsi	swallow pseudogene	0.175446	0.0605114	0	0.354308	1.00452	0.840009	1.01192	0.767522	1.11996	0.0604104	0	0.0582925	0	0.0594014	0.0573257	0.0627894	0.112664	0.168552	1.32329	1.14521	1.59263
FBgn0016975	stnB	stoned B	0	0	0	0	0	0	0	0	0	0	0	0	0	0	0	0	0	0	0	0	0
FBgn0016976	stnA	stoned A	0	0	0	0	0	0	0	0	0	0	0	0	0	0	0	0	0	0	0	0	0
FBgn0016977	spen	split ends	19.0095	18.9336	16.1733	44.444	33.5047	21.4373	36.4399	36.7381	36.7467	19.8594	17.3514	17.6325	18.3015	18.9054	16.5893	18.959	21.0648	15.6552	44.6638	42.9851	36.4805
FBgn0016978	snRNP-U1-70K	small ribonucleoprotein particle U1 subunit 70K	54.1357	53.855	54.4329	26.9223	33.8496	41.3727	31.755	35.5167	31.6386	52.9408	50.7081	56.9581	46.8343	47.755	51.0498	50.6434	51.4656	48.2052	32.8359	31.0287	33.7882
FBgn0016983	smid	smallminded	68.3748	69.614	71.9557	40.7281	42.0264	46.7943	37.572	39.1471	39.8833	61.466	63.4053	70.3904	57.7707	61.3622	61.8632	62.567	63.2616	58.1413	43.156	42.3813	42.2032
FBgn0016984	sktl	skittles	38.8019	37.8457	37.1231	34.4674	36.306	34.2484	35.457	35.5686	34.179	38.5792	37.2407	39.2472	35.6779	39.3896	36.998	38.2769	38.0121	34.5254	39.8382	37.1297	36.0671
FBgn0017414	cag	cag	4.98824	5.72697	5.61593	6.45814	9.05434	9.60459	8.11888	9.94627	7.92426	5.78799	6.52748	6.87917	5.2068	6.38539	7.09998	6.52948	7.89839	6.49907	8.46714	8.80328	9.96894
FBgn0017418	ari-1	ariadne 1	19.1841	20.5886	18.2256	23.0629	25.1737	20.2606	24.7524	26.3409	29.3861	18.8657	19.6194	19.8898	18.8114	18.3216	19.5047	19.0236	20.6326	16.9321	30.5101	30.4037	28.5816
FBgn0017424	CR11538	-	0	0	0	0	0	0	0	0	0	0	0.0358626	0	0	0	0	0	0	0	0	0	0
FBgn0017429	CG5989	-	53.8096	57.5288	58.7062	45.0524	43.7056	45.9663	44.7556	44.1547	50.0621	54.8086	53.8965	55.1315	53.8922	52.603	53.9907	51.698	49.6624	49.5875	55.8643	52.1264	49.4712
FBgn0017430	Nelf-E	Negative elongation factor E	20.2769	19.9887	21.421	11.2571	14.7457	18.8365	11.6526	11.0845	16.0032	23.4589	20.0147	23.8124	20.6009	20.1463	20.4541	21.2953	21.0229	21.1094	13.4267	15.9587	15.0598
FBgn0017448	CG2187	-	20.6542	21.4435	20.0398	17.2932	16.1337	19.9313	15.9781	16.6514	16.2662	9.23682	8.95481	8.66832	11.5045	11.5046	10.5869	12.0854	15.6051	11.0162	14.169	15.0348	15.0747
FBgn0017456	Ubc84D	Ubiquitin conjugating enzyme 84D	1.70433	1.32261	0.814372	1.72092	1.91679	1.60287	1.14685	2.03343	1.66216	1.46711	0.940309	1.41567	0.901858	1.29835	0.417658	0.914931	1.09445	1.91026	2.29551	1.4638	2.62458
FBgn0017457	U2af38	U2 small nuclear riboprotein auxiliary factor 38	49.8551	47.9086	48.2709	28.4821	26.3582	34.5485	25.3498	27.4582	26.5208	43.9323	45.8087	50.5653	41.4808	42.9764	42.1712	46.1906	46.8111	45.2178	26.2113	26.593	27.0092
FBgn0017482	T3dh	Type III alcohol dehydrogenase	21.1516	23.2236	20.9638	24.0062	21.9279	23.8804	20.0309	20.332	19.359	24.1866	28.217	27.8039	28.5922	29.1772	32.2318	31.1884	27.4471	31.1019	19.4567	21.6571	20.4373
FBgn0017545	RpS3A	Ribosomal protein S3A	4167.06	4150.74	4301.81	3813.56	3638.55	3946.17	3534.96	3446.53	3713.53	3872.11	4120.78	4293.74	4021.6	3907.44	4113.59	3975.56	3898.49	4183.99	3757.59	3818.73	4015.7
FBgn0017550	Rga	Regena	58.579	59.4505	58.1261	52.8849	62.4229	54.9825	61.4239	68.2538	66.6019	57.3546	58.3232	60.0051	59.1574	58.0117	56.8401	56.2661	58.6476	53.9711	73.599	73.4838	69.4056
FBgn0017551	Rca1	Regulator of cyclin A1	4.43032	5.60943	4.01099	9.39422	10.5135	8.19361	9.88491	9.38924	11.9698	5.11834	5.23774	4.53217	4.62696	4.73681	6.17123	5.57025	5.5589	5.4323	13.944	9.85314	11.1692
FBgn0017556	Prosalpha4T2	Proteasome alpha4 subunit, Testis-specific 2	0.0721465	0	0.0689467	0.524511	0.265549	0.22206	0.332897	0.258233	0.0767579	0.0745254	0	0	0	0	0.07072	0.0774603	0.0694941	0	0.155474	0.29743	0.421017
FBgn0017558	Pdk	Pyruvate dehydrogenase kinase	52.8705	38.1368	35.6603	97.8082	99.633	69.9678	91.6641	93.9541	108.971	42.0606	38.0513	35.1993	40.974	40.8934	40.6136	40.34	42.1406	39.0357	113.319	121.742	111.715
FBgn0017561	Ork1	Open rectifier K[+] channel 1	4.42064	5.03353	4.28245	5.69882	5.99328	4.74253	6.05409	5.15383	6.03469	3.81576	3.8183	3.98379	4.25116	3.69052	4.19473	3.61927	4.19979	3.64577	5.85069	5.80437	4.90811
FBgn0017566	ND-75	NADH dehydrogenase (ubiquinone) 75 kDa subunit	391.975	393.529	382.206	333.363	336.665	314.725	283.532	300.917	257.007	381.341	380.086	364.891	364.45	382.124	375.37	372.757	375.844	354.168	329.568	327.948	297.752
FBgn0017567	ND-23	NADH dehydrogenase (ubiquinone) 23 kDa subunit	320.572	314.78	320.712	291.792	297.625	280.73	230.134	268.206	228.707	322.128	336.213	347.721	301.037	321.124	328.419	315.719	317.938	323.471	277.926	274.496	266.986
FBgn0017572	Mo25	Mo25	82.3674	76.5079	81.8199	61.9819	59.0193	62.5256	57.7584	59.8824	61.1674	84.4202	82.874	80.8207	81.2684	84.3551	82.6264	81.1111	76.8273	76.9339	55.6796	58.3863	55.9562
FBgn0017577	Mcm5	Minichromosome maintenance 5	28.4108	31.6873	32.2635	8.18147	7.8768	18.6248	5.06493	6.07501	3.92555	25.0407	25.7193	26.6637	24.2492	24.0603	24.3408	25.5911	29.3921	22.4736	4.41295	4.10701	4.12689
FBgn0017578	Max	Max	44.3585	45.0989	42.5924	59.1912	68.8903	61.8567	77.402	72.1843	79.8262	47.7062	50.7833	57.6471	45.2367	49.7611	46.1646	53.2021	52.5984	49.7631	86.6679	86.5169	85.8764
FBgn0017579	RpL14	Ribosomal protein L14	4200.58	4128.87	4240.13	4762.31	5068.5	4913.97	4927.15	4881.43	5192.6	4237.93	4166.57	4380.29	4306.62	4112.22	4231.7	4315.85	4303.36	4397.93	5329.88	5403.35	5622.85
FBgn0017581	Lk6	Lk6	89.1958	93.9962	83.4743	247.944	246.867	158.711	276.477	271.828	317.808	85.4095	84.1225	86.9195	92.062	96.1465	92.5913	89.986	94.7758	81.9753	360.271	363.019	317.533
FBgn0017590	klg	klingon	12.4142	10.9275	11.7356	29.1101	30.4893	23.274	32.8131	33.6984	33.9456	13.6769	12.1003	13.9541	11.2004	12.7681	11.6872	13.0888	15.7645	12.0765	37.2416	34.771	31.1188
FBgn0019624	COX5A	Cytochrome c oxidase subunit 5A	1190.45	1170.14	1222.81	997.072	1078.48	1143.59	945.693	972.151	877.414	1176.17	1188.28	1186.48	1103.62	1117.74	1129.15	1176.36	1162.23	1233	1026.14	1004.72	1002.52
FBgn0019637	Atu	Another transcription unit	38.7131	35.1988	35.2677	20.4698	23.9846	27.3212	22.595	21.2118	21.2079	34.3847	36.4329	35.6341	32.7031	32.5206	35.1185	34.8299	34.5839	33.458	22.681	22.0915	21.7455
FBgn0019643	Dat	Dopamine N acetyltransferase	59.2597	63.9949	68.9566	54.6662	59.2939	53.9611	76.6546	74.2491	100.131	47.8913	47.296	45.8778	49.1675	54.0553	59.5448	51.9908	47.8908	54.3979	65.0917	67.9444	64.3973
FBgn0019644	ATPsynB	ATP synthase, subunit B	1102.81	1087.44	1108.81	1100.77	1061.39	1079.98	936.653	976.294	873.629	1046.33	1061.03	1057.68	987.303	1029.15	1015.02	1045.21	1054.29	1102.65	1058.93	1005.27	1045.37
FBgn0019650	toy	twin of eyeless	4.31477	3.67664	3.57215	8.24757	9.73829	7.76468	9.76824	10.8465	10.5313	3.98035	3.90632	4.59977	4.54195	4.42948	3.75449	4.45915	5.35631	3.45805	10.5911	11.7477	10.5923
FBgn0019660	roX2	RNA on the X 2	7.53931	4.37947	3.85527	10.818	15.9034	12.0776	13.1217	15.8598	18.9976	6.42161	9.38247	7.11935	4.61939	3.15718	8.23298	5.89344	5.54215	8.0055	19.6675	22.1524	25.2142
FBgn0019661	roX1	RNA on the X 1	96.7756	79.9838	56.306	225.801	221.837	145.648	192.408	228.912	229.88	84.0889	111.858	82.6746	75.9429	51.6778	98.3653	73.3311	91.3053	101.684	286.885	273.407	343.457
FBgn0019662	qm	quemao	22.5912	21.0193	20.6373	30.1323	29.7687	28.507	31.8876	33.5327	36.261	25.1736	23.7558	26.3124	25.4523	27.3189	25.8411	26.5852	27.4836	26.3519	32.3153	32.8904	31.8683
FBgn0019686	lok	loki	10.9427	12.8192	12.3007	13.4388	13.289	14.2714	14.6767	15.3127	16.4568	9.42595	9.47249	10.7963	10.403	10.7756	10.5081	9.95646	9.82577	10.3701	16.1871	17.2038	17.5696
FBgn0019809	gcm2	gcm2	0.427487	0.442321	0.742776	0.565066	0.476802	0.279101	0.224148	0.556399	0.661542	0.281007	0.404317	0.464838	0.493543	0.276314	0.57141	0.375523	0.336903	0.709373	0.669983	0.761015	0.642557
FBgn0019828	dj	don juan	0	0	0	0	0	0	0	0	0	0	0	0	0	0	0	0	0	0	0	0	0
FBgn0019830	colt	congested-like trachea	158.081	161.226	161.702	126.585	118.95	115.399	101.684	105.243	96.9047	177.88	187.036	168.536	186.578	188.693	193.065	197.421	179.826	204.842	114.871	110.507	114.093
FBgn0019886	Letm1	LETM1 ortholog	71.4459	78.4013	77.1783	69.1594	69.1886	71.6708	65.6884	66.4924	63.5903	82.3059	86.1944	85.4485	77.9947	85.7737	83.512	78.7698	78.0037	72.3494	68.1117	65.7419	64.1858
FBgn0019890	Smg5	Smg5	24.2157	23.6049	21.004	46.2283	51.4702	35.6458	58.4073	57.4022	64.881	24.0239	22.5003	21.6952	22.6404	24.38	22.6058	23.4451	26.8482	21.3028	74.2214	71.3971	66.3052
FBgn0019925	Surf4	Surfeit 4	350.144	350.771	356.321	161.595	141.1	191.864	144.048	139.252	130.04	335.093	347.8	341.535	337.479	334.593	341.167	332.189	288.149	331.936	109.839	110.575	110.782
FBgn0019928	Ser8	Ser8	0	0.111575	0.10305	0	0.1323	0.110633	0.12439	0	0.22945	0	0	0	0	0.219056	0	0	0.207737	0	0	0	0
FBgn0019929	Ser7	Ser7	0.0640281	0	0	0.232745	0.0785559	0	0.147719	0.0763917	0.136241	0	0	0.0638206	0	0	0.125524	0	0	0.246049	0.137979	0.197971	0.124547
FBgn0019932	SamDC	S-adenosylmethionine decarboxylase	61.4232	64.1665	65.4095	45.2284	42.3503	53.2356	44.9341	46.1221	44.7457	53.3701	57.5348	64.9079	63.9097	67.7944	66.5121	64.1219	62.0841	60.1459	46.9095	44.9462	41.552
FBgn0019936	RpS20	Ribosomal protein S20	3899.91	4038.39	4075.84	4117.85	4497.65	4293.3	4255.39	4220.05	4455.86	3897.43	3893.35	3953.78	3889.99	3744.19	3782.23	3727.31	3930.51	3863.48	4626.62	4644.69	4715.4
FBgn0019938	RpI1	RNA polymerase I subunit	59.0614	67.1759	65.3466	28.2152	25.5312	42.7547	25.0324	22.8084	23.7508	50.261	48.2437	61.1076	36.5605	43.1963	43.8873	51.9916	56.5125	40.891	23.3052	21.6493	18.4025
FBgn0019940	Rh6	Rhodopsin 6	7.71614	7.31857	7.37392	27.581	28.8741	21.5725	29.5955	29.9198	30.785	7.23993	10.0955	8.65252	10.1395	8.35994	8.95022	9.87231	13.3165	9.88393	33.3949	33.5998	38.2739
FBgn0019947	Psn	Presenilin	36.8867	33.0016	35.8417	31.9019	29.0507	30.5475	27.9253	27.8287	27.1185	35.3194	36.2662	35.226	33.7079	37.7807	36.7202	35.9988	32.5945	35.1402	29.5113	28.547	28.4429
FBgn0019948	Phm	Peptidylglycine-alpha-hydroxylating monooxygenase	67.106	64.2956	58.7361	82.5419	90.2953	75.9708	93.3604	98.0429	105.141	77.7722	75.3726	69.9826	76.3947	71.1419	72.0306	71.1396	72.4129	70.9757	100.645	96.8508	101.277
FBgn0019949	Cdk9	Cyclin-dependent kinase 9	14.4657	14.5871	13.9412	13.5914	14.439	13.6465	13.9999	15.6501	16.6945	15.0693	16.1745	16.8626	16.2174	16.0005	15.6216	15.4653	14.5243	14.4861	16.4452	15.5407	18.2424
FBgn0019952	Orct	Organic cation transporter	19.7873	20.1044	19.6948	20.4271	18.405	21.6204	15.4093	16.0655	12.312	37.4853	46.1453	37.0255	27.8964	27.0277	29.8994	27.4954	28.2458	27.1422	16.741	15.461	16.3271
FBgn0019957	ND-42	NADH dehydrogenase (ubiquinone) 42 kDa subunit	348.411	348.352	345.569	372.568	343.632	332.561	301.092	324.091	284.896	331.077	343.595	332.791	337.778	333.386	348.702	350.479	358.385	357.229	346.852	345.027	332.827
FBgn0019960	Mitofilin	Mitofilin	231.788	230.876	233.209	189.684	176.415	174.968	160.058	167.021	154.296	197.937	208.9	215.376	199.697	210.713	207.488	211.722	212.345	190.116	172.414	172.968	156.216
FBgn0019968	Khc-73	Kinesin heavy chain 73	23.2858	24.6753	22.6676	36.6365	38.2457	30.8089	40.1782	40.9794	41.5246	26.0293	23.5622	22.6208	23.9551	24.7534	23.1733	23.7519	26.703	19.7663	46.569	46.0684	40.6835
FBgn0019972	Drice	Death related ICE-like caspase	13.6623	13.262	13.4153	15.3028	14.8614	14.4988	16.4641	17.6448	19.1809	12.8519	12.7442	15.5367	13.9621	13.6387	12.5638	11.5937	12.7078	12.7195	19.5774	19.1134	18.6762
FBgn0019982	Gs1l	GS1-like	133.516	121.419	129.723	88.7257	91.9559	102.405	90.6857	96.8816	88.2268	121.142	123.765	130.218	111.566	112.404	120.099	116.963	113.587	125.439	79.2868	82.8016	81.5626
FBgn0019985	mGluR	metabotropic Glutamate Receptor	5.31349	5.12938	5.11867	11.8581	13.0557	10.6399	14.1813	14.7015	14.883	6.23915	5.82041	6.67358	6.09068	5.46937	5.48769	5.04718	7.56058	5.11839	14.9194	16.7373	14.7001
FBgn0019990	Gcn2	Gcn2	13.6424	14.5396	15.0246	15.6904	17.5303	14.126	17.2636	16.8782	19.7939	15.8009	14.989	14.666	13.2709	15.265	14.4227	14.0214	15.1439	13.1669	23.2037	23.2177	22.2778
FBgn0020018	Ppox	Protoporphyrinogen oxidase	30.6128	34.0507	35.8897	23.0506	21.7975	25.014	19.5484	18.6533	19.4254	32.9774	35.8817	33.129	34.7699	32.4822	36.1161	34.2174	31.9622	34.7667	20.4389	20.8462	18.7682
FBgn0020224	Cbl	Cbl proto-oncogene ortholog	10.2615	10.359	10.4105	13.2353	13.2572	11.9458	13.5838	13.997	14.5148	10.3265	10.3032	10.1403	9.87968	9.87032	9.45335	10.2912	10.3374	8.17758	15.0326	14.7124	13.4977
FBgn0020235	ATPsyngamma	ATP synthase, gamma subunit	979.821	996.446	1003.1	939.753	905.331	909.328	808.528	834.698	770.299	949.463	967.623	948.912	916.485	938.83	974.721	965.897	953.349	980.076	912.93	909.771	881.372
FBgn0020236	ATPCL	ATP citrate lyase	126.71	154.386	123.98	215.456	233.178	213.195	224.072	210.062	177.979	210.86	228.898	199.187	138.005	171.632	150.387	154.154	171.379	148.734	224.082	238.559	204.701
FBgn0020238	14-3-3epsilon	14-3-3epsilon	572.772	555.994	577.37	370.067	397.072	451.006	390.013	404.091	388.392	537.213	539.339	588.705	510.937	515.6	519.503	535.196	518.421	503.89	370.352	358.102	349.173
FBgn0020248	stet	stem cell tumor	0.78054	0.624074	0.779828	1.33267	1.87176	1.60162	2.16912	1.60854	2.22706	0.769628	1.20802	0.990195	0.976247	1.08111	0.765107	0.799937	1.40116	1.02255	2.8289	2.34025	2.86407
FBgn0020249	stck	steamer duck	121.277	119.572	113.331	200.964	212.042	170.807	229.164	226.725	245.713	127.637	129.244	119.004	131.796	128.698	127.786	134.382	144.894	134.246	265.783	260.295	262.199
FBgn0020251	sfl	sulfateless	11.5519	9.94173	9.88618	15.5166	14.8076	13.2831	15.4592	15.1477	16.3426	12.1433	12.7937	12.3425	12.5573	14.6948	12.0149	13.7154	13.7241	10.4656	18.4595	17.4147	15.4429
FBgn0020255	Ran	Ran	664.571	661.246	702.743	188.346	169.423	328.052	148.682	150.026	135.71	599.135	629.589	690.64	577.51	582.205	591.156	605.022	558.136	581.72	120.441	115.45	114.928
FBgn0020257	Ppa	Partner of paired	12.4502	12.4877	13.0986	20.1686	20.9724	17.2845	21.711	20.9834	22.5063	13.2315	13.2394	13.9304	15.028	14.1498	15.4585	14.8123	16.2277	12.1765	24.9689	22.2649	19.5491
FBgn0020258	ppk	pickpocket	7.42294	5.4372	5.12715	17.2761	15.9601	13.6479	15.9809	16.0465	17.2804	7.25015	7.47244	7.72854	7.97246	8.39811	6.84392	7.41731	10.2649	7.23718	18.174	16.9673	15.69
FBgn0020261	pcm	pacman	23.9622	24.8111	24.7141	16.3701	18.5137	20.2572	18.2597	17.743	16.4119	24.0927	23.4899	22.7624	21.0559	22.8882	20.6553	23.2194	23.5345	19.9211	17.5447	17.2322	16.2289
FBgn0020269	mspo	M-spondin	19.3022	19.2245	18.7498	34.4519	42.6485	34.2409	43.5985	43.4386	46.2673	22.4459	20.169	22.6382	21.7121	20.3981	20.2801	23.1127	26.2467	20.9866	49.4418	47.6199	45.6403
FBgn0020270	mre11	meiotic recombination 11	5.3483	5.44089	5.06815	14.5401	13.5096	10.1444	18.4567	18.4997	20.0829	5.52465	6.20613	5.77895	5.89799	5.38673	5.50688	5.64571	7.14308	5.91535	21.7435	23.6238	23.998
FBgn0020272	mst	misato	13.2949	12.4534	13.413	4.17312	4.67988	7.10501	4.18649	3.62309	4.37341	12.0501	11.2083	13.3256	9.28862	10.0809	10.9628	11.7294	11.7716	9.96181	3.51145	3.96947	3.45775
FBgn0020277	lush	lush	0	0.0956192	0	0	0	0.189624	0.106602	0	0.0983191	0	0.0874036	0	0.195602	0	0	0	0	0	0	0.0952445	0
FBgn0020278	loco	locomotion defects	8.33835	8.37143	8.56589	14.362	13.4282	10.2973	14.3532	14.7187	15.873	8.4671	7.12789	7.4414	8.50005	9.09237	8.15036	8.92717	8.5771	8.28265	17.2574	16.9204	16.0477
FBgn0020279	lig	lingerer	152.882	157.694	157.03	81.35	87.888	101.75	84.2843	85.7081	83.0113	147.769	152.158	148.828	135.129	140.602	133.393	144.663	139.478	126.486	83.7901	83.2763	77.1095
FBgn0020280	laf	labial associated factor	0	0	0	0	0	0	0	0	0	0	0	0	0	0	0	0	0	0	0	0	0
FBgn0020294	ko	knockout	21.4366	19.4179	19.3294	21.1565	23.3076	21.1459	25.5479	26.0572	23.8899	21.7466	20.0204	21.2905	21.9954	21.7346	19.8077	23.0773	24.1269	19.2103	26.2644	26.4093	24.4922
FBgn0020299	stumps	stumps	11.9088	11.9877	12.0292	17.5428	18.5561	14.1412	19.4225	20.3005	19.9935	11.6172	10.8202	10.4207	11.2352	11.2919	10.8656	11.641	11.6422	11.5185	22.1464	21.7498	19.7861
FBgn0020300	gk	geko	2.81437	2.62793	2.75515	6.73706	7.49542	5.28192	7.91829	8.18979	7.96034	1.48904	2.20737	2.39472	2.83319	2.64945	2.48958	3.31645	3.50434	2.11027	9.83701	8.91411	9.14642
FBgn0020304	drongo	drongo	17.8775	18.4556	15.5013	39.5316	41.6593	31.0802	51.2967	51.0544	61.2825	18.1078	18.8819	19.2468	20.9549	20.1947	18.2258	19.4139	21.5943	18.472	60.3012	56.4357	56.9972
FBgn0020305	dbe	dribble	70.0869	71.5711	70.6266	28.3077	30.0682	49.5045	30.2961	28.6022	24.8556	58.9909	55.3846	65.2177	51.146	54.2058	53.3594	58.527	65.4511	58.9714	25.9953	26.3602	25.024
FBgn0020306	dom	domino	60.3978	67.7998	65.1432	35.9347	36.9743	43.3165	35.3648	35.3256	34.5983	56.238	54.6269	57.4316	46.4396	54.0636	48.8845	56.9681	60.1653	44.1193	37.9149	39.1096	31.9936
FBgn0020307	dve	defective proventriculus	11.4442	10.4181	10.9191	18.5334	18.1362	15.373	20.0772	19.0807	18.4782	10.9501	10.5811	10.8222	11.0828	11.4192	10.6606	11.2829	12.8077	9.60261	20.1961	21.0003	18.3727
FBgn0020309	crol	crooked legs	52.959	53.2074	50.4471	56.5767	60.3984	54.1967	62.2157	64.9889	63.9448	54.0001	53.8015	54.3914	52.4217	53.8659	49.1394	53.2077	56.5548	45.5725	67.5323	69.4087	62.3098
FBgn0020312	CG4050	-	19.6545	18.3186	18.323	18.1068	21.1931	18.3459	18.582	19.3098	20.291	20.7997	22.1586	21.0046	19.7821	20.581	18.2232	19.7969	19.6151	18.5903	22.0782	21.5099	19.8796
FBgn0020369	Rpt6	Regulatory particle triple-A ATPase 6	226.437	233.161	234.807	81.7486	82.38	115.762	81.989	87.9523	88.8502	234.636	230.985	236.751	226.957	223.517	227.266	217.24	196.636	219.211	75.3337	77.6372	77.4009
FBgn0020370	TppII	tripeptidyl-peptidase II	61.5426	63.8143	60.7352	33.5269	32.1952	36.276	33.9999	33.82	34.698	61.766	63.8072	60.4063	62.008	63.6175	60.1414	56.9733	51.4219	55.5126	35.8496	35.589	33.2006
FBgn0020371	Tim17b2	Translocase inner membrane 17	0	0	0	0	0	0.113612	0	0	0	0	0	0	0	0	0	0	0	0	0	0	0
FBgn0020372	TM4SF	Transmembrane 4 superfamily	23.9473	22.5082	20.682	60.0605	68.2513	56.5014	70.6907	76.2201	77.1459	25.8509	25.6388	28.6881	27.4295	24.1727	24.8224	27.8271	34.0989	27.6148	82.177	86.6525	88.8967
FBgn0020376	Sr-CIII	Scavenger receptor class C, type III	0.852045	1.36249	0.888279	1.97096	1.99571	1.03311	1.34028	2.77247	2.06024	0.88014	0.805864	0.231623	1.14766	0.314706	0.911125	0.415819	0.596888	0.446491	2.33691	1.83615	1.95874
FBgn0020377	Sr-CII	Scavenger receptor class C, type II	0.0763797	0.0395151	0.0729921	0	0	0	0.0440537	0	0	0.0788982	0.0361199	0	0	0.0775804	0	0	0.0367858	0	0.0411492	0	0.0742867
FBgn0020378	Sp1	Sp1	3.08496	2.85153	2.88918	5.30795	6.2073	5.86593	7.28336	7.50855	7.19884	3.99398	3.4235	4.14095	3.54781	3.50948	3.34652	3.66548	4.14036	3.10206	8.0663	7.52484	6.70096
FBgn0020379	Rfx	Rfx	3.66315	3.95872	3.28287	7.39762	7.07105	6.24709	8.39487	9.32372	9.12832	4.35573	3.75718	4.17057	3.60108	3.93572	4.03757	3.91547	4.2969	3.51922	10.2272	11.5444	9.76991
FBgn0020381	Dredd	Death related ced-3/Nedd2-like caspase	25.8491	27.0201	29.714	26.443	32.689	31.7374	34.4618	34.3163	35.3346	30.8598	31.8125	32.2066	31.6168	32.0123	33.2301	29.6865	29.4397	30.482	38.7533	34.9393	37.505
FBgn0020385	pug	pugilist	76.359	83.5804	77.3438	76.6824	72.8943	67.1426	69.7053	71.4752	76.7049	72.0845	73.1053	63.1845	89.9711	84.9776	84.5302	72.5514	71.1985	73.3587	73.4549	75.6187	65.571
FBgn0020386	Pdk1	Phosphoinositide-dependent kinase 1	21.9284	19.0829	16.3529	36.1973	36.6182	27.2142	36.1068	37.2302	37.9732	21.8293	20.9475	21.6385	22.0162	21.2278	19.5713	23.9413	23.6865	20.6317	46.4125	46.9404	43.2022
FBgn0020388	Gcn5	Gcn5 ortholog	18.9109	18.0125	19.4455	31.106	33.4602	25.5342	33.4565	33.9412	36.938	20.2429	22.3651	21.4866	22.4678	19.2745	21.6104	20.3037	20.4493	20.0505	41.6676	41.4045	39.9302
FBgn0020389	Papss	PAPS synthetase	123.297	115.214	115.117	39.3035	34.7034	50.0725	30.2512	31.2171	29.6803	151.768	156.729	122.868	129.001	128.3	109.792	128.594	101.703	115.784	28.2889	26.3818	24.0534
FBgn0020391	Nrk	Neurospecific receptor kinase	6.20857	5.72952	4.91762	10.437	12.421	10.272	11.259	12.1789	12.8538	5.8644	5.68691	6.13269	5.5347	5.65283	5.94874	5.40474	7.866	5.26606	13.2287	12.3942	12.3489
FBgn0020392	Nmt	N-myristoyl transferase	120.529	126.881	127.255	30.1281	23.5231	47.7936	24.6509	22.041	21.8325	108.309	110.832	116.306	102.088	101.631	106.4	106.516	97.8224	97.4217	20.282	19.1943	17.2392
FBgn0020399	Mst89B	Mst89B	0	0.145472	0.0671788	0	0	0.072122	0	0.167741	0.224369	0.145229	0.0664865	0.0700688	0	0.285607	0	0.0754741	0.0677122	0	0.227232	0.217353	0.205111
FBgn0020407	asun	asunder	8.07977	8.885	8.6563	6.40966	5.77891	6.09637	6.22752	5.79261	6.43752	8.75788	9.28673	7.33129	7.66899	8.42761	8.63033	8.67487	8.16663	7.06613	7.30045	7.31914	6.30784
FBgn0020412	JIL-1	JIL-1	17.2106	17.9913	16.3821	18.3751	17.2841	16.7061	17.0058	17.9143	18.2817	19.4404	21.0502	18.922	18.6039	19.2404	17.5922	17.1312	18.811	17.3074	19.8227	18.5252	17.8664
FBgn0020414	Idgf3	Imaginal disc growth factor 3	34.1843	35.6546	32.2746	46.3554	43.8215	46.0584	52.3135	54.9808	62.1491	32.0498	32.5263	30.8577	44.3624	37.3247	38.5773	36.0142	39.0546	32.995	56.8771	56.5267	55.6351
FBgn0020415	Idgf2	Imaginal disc growth factor 2	116.112	124.676	113.177	173.346	174.843	149.723	172.641	168.824	172.357	99.4909	109.676	105.443	139.409	135.539	133.864	120.716	129.02	116.002	186.172	196.353	175.887
FBgn0020416	Idgf1	Imaginal disc growth factor 1	36.2513	34.011	30.9937	60.9943	63.4503	55.5641	62.1845	67.5288	66.8119	25.4171	22.0878	27.0848	37.305	39.7466	35.3504	31.7286	34.8582	34.4058	80.4821	79.6288	79.2237
FBgn0020429	GluRIIB	Glutamate receptor IIB	4.75521	4.85673	4.30976	10.966	11.8942	9.97771	10.086	11.7861	12.9579	5.16553	5.28091	4.92327	5.45458	6.16989	5.50321	5.89597	6.6785	5.92414	12.6605	13.5645	13.278
FBgn0020440	Fak	Focal adhesion kinase	17.4052	18.6089	16.7256	20.7579	20.9396	18.4188	20.8206	21.0735	20.6076	18.2951	18.2893	18.9055	17.2103	18.6765	17.6135	18.0303	18.2697	15.4993	21.5471	22.22	19.1206
FBgn0020443	Elf	Ef1alpha-like factor	229.103	226.926	235.944	75.8086	69.938	110.989	68.2183	62.9434	61.739	218.683	218.724	230.672	189.866	198.107	191.546	202.819	182.83	182.271	56.4244	57.2494	51.171
FBgn0020445	E23	Early gene at 23	13.424	12.5445	10.7297	9.687	9.80866	9.93288	8.31013	8.637	8.48698	20.6911	20.9226	12.9952	16.7916	15.3484	10.7473	13.5827	12.9136	12.6434	9.65548	9.25381	7.87814
FBgn0020493	Dad	Daughters against dpp	22.9769	22.5041	20.829	29.5246	29.7818	27.7085	30.1654	29.0165	31.173	20.0021	20.3953	24.3108	20.4682	21.4561	21.2512	22.9036	24.1848	21.095	35.1646	34.5668	31.2232
FBgn0020496	CtBP	C-terminal Binding Protein	92.7017	93.6913	94.2289	79.1491	84.2662	83.2879	82.0864	85.3259	86.1379	94.1427	94.0927	101.725	86.5856	91.1705	90.383	92.6792	88.0108	82.6171	86.0189	89.4616	82.0732
FBgn0020497	emb	embargoed	78.5082	77.4814	78.2983	45.6111	44.1329	51.2458	44.5379	46.906	45.5773	76.3534	75.8151	80.0404	68.0377	72.2551	73.8168	71.4459	71.7419	63.3301	46.0286	47.8884	41.7632
FBgn0020503	CLIP-190	Cytoplasmic linker protein 190	28.8974	30.2809	29.427	57.1552	66.7912	46.4277	67.1962	65.6295	73.5281	31.5662	30.2942	30.8707	29.3318	31.0956	30.9707	30.7266	35.8892	29.2615	82.0943	79.5823	77.9301
FBgn0020506	Amyrel	Amyrel	1.34335	2.41733	0.837242	6.93546	3.72626	12.7636	10.2409	8.64089	35.7303	19.246	12.8711	21.5404	96.5508	62.8842	70.4195	40.8858	24.1352	24.9696	2.45437	3.4914	2.61308
FBgn0020508	Ag5r2	Antigen 5-related 2	865.182	942.727	1069.59	2795.83	2191.49	1646.94	2804.41	2829.75	2827.32	1027.78	1127.91	843.153	862.064	1088.98	934.042	931.423	1213.57	1112	1771.91	2021.83	1924.75
FBgn0020509	Acp62F	Accessory gland protein 62F	0	0	0	0	0	0	0	0.450695	0	0	0	0	0	0	0	0	0	0	0	0	0
FBgn0020510	Abi	Abelson interacting protein	37.112	33.6971	34.3716	39.4607	41.3614	34.918	43.7599	44.3209	46.2234	36.0437	34.4574	35.4935	35.4129	37.9499	34.1681	37.3479	36.4715	30.9091	50.1295	49.7943	44.4488
FBgn0020513	ade5	ade5	65.2106	65.4911	65.8785	42.2585	39.7857	52.5622	46.0016	52.5315	46.1266	55.0467	57.9179	59.3056	53.2054	52.5418	58.0438	58.4335	57.892	53.4112	42.4336	42.5999	36.7153
FBgn0020518	snoRNA:Me28S-G764	-	2.31979	4.80057	3.32535	7.0271	1.42307	2.38003	4.01397	5.53546	2.46806	7.18884	1.09703	5.78067	4.91012	2.35626	4.54784	1.24532	6.70351	1.11432	0	1.19544	2.25622
FBgn0020521	pio	piopio	54.861	54.6325	53.3165	61.6628	66.5689	56.3114	68.7927	69.4124	70.1587	68.0663	64.9129	60.7953	63.2198	60.7777	54.8848	63.9204	62.4786	55.9648	84.7285	78.2476	77.5068
FBgn0020545	kraken	kraken	117.476	120.985	118.095	148.572	155.063	140.849	143.895	136.808	131.766	108.889	106.117	119.896	90.7423	105.4	106.151	109.645	109.13	116.943	169.191	174.056	187.051
FBgn0020546	iab-4	iab-4	0.406961	0.246842	0.227983	0.425092	0.550952	0.431927	0.307569	0.535773	0.522554	0.463868	0.437994	0.363679	0.386138	0.484628	0.398914	0.286268	0.364965	0.22919	0.49898	0.462823	0.545944
FBgn0020556	bxd	bithoraxoid	0.103752	0.107352	0.123938	0.408571	0.318233	0.266115	0.329127	0.433251	0.496726	0.0803798	0.0981286	0.258539	0.0823514	0.18442	0.203401	0.250636	0.124922	0.149513	0.447167	0.481192	0.428863
FBgn0020616	SA	Stromalin	15.4852	16.7954	16.3687	15.2036	16.4942	14.9934	16.4844	17.5546	16.3161	17.076	16.718	17.5195	16.8888	16.5379	15.4475	16.8664	16.067	14.7811	17.946	17.602	16.5622
FBgn0020617	Rx	Retinal Homeobox	1.57848	1.40402	1.77311	3.12058	3.02386	2.92641	3.51391	3.66743	3.29981	1.57331	1.38816	1.68377	1.40676	1.4064	1.54727	1.63527	1.5738	1.56966	3.28224	3.19662	3.58219
FBgn0020618	Rack1	Receptor of activated protein kinase C 1	2879.33	2936.5	2908.66	3300.47	3207.25	3099.39	3026.72	2950.44	3169.46	2929.12	2864.13	2822.7	2907.37	2842.58	2865.4	2856.62	2930.93	2797.61	3340.6	3349.36	3354.37
FBgn0020620	RN-tre	Related to the N terminus of tre oncogene	12.3689	13.3601	12.624	17.386	18.2492	15.0268	19.0578	18.3317	19.4037	14.5141	13.8361	14.3371	14.147	14.2895	13.1891	13.7502	15.1374	13.3977	20.1799	19.8262	19.7489
FBgn0020621	Pkn	Protein kinase N	21.442	20.9803	19.4381	31.8343	32.442	26.8898	33.3498	32.8248	34.6921	22.7947	23.897	20.6228	23.1744	23.7375	21.2465	22.9075	24.0008	20.4774	39.2898	36.861	34.2697
FBgn0020622	Pi3K21B	Pi3K21B	29.2228	31.071	30.4481	23.2876	22.7259	23.5342	23.375	23.7611	23.8394	24.6223	26.5299	28.8359	22.8995	23.6528	24.8197	24.6871	26.7896	22.5301	26.2559	24.2836	23.3079
FBgn0020626	Osbp	Oxysterol binding protein	68.3552	67.8162	65.8293	60.9541	60.626	65.5005	62.4958	62.412	61.1369	83.4706	82.7756	78.9339	75.5248	87.0843	79.3176	81.9429	74.5084	80.4944	55.4042	55.4643	53.099
FBgn0020633	Mcm7	Minichromosome maintenance 7	36.6907	42.3561	41.3776	9.16878	8.42347	23.2147	6.21665	5.50497	4.3984	36.2609	35.0163	34.1803	32.4236	34.4931	34.1923	33.2503	35.9818	29.2205	4.45452	4.86956	4.27218
FBgn0020637	Lcp65Ag2	Lcp65Ag2	1612	1429.16	1597.34	1281.56	1385.55	1884.63	1103.6	1122.55	793.434	880.334	758.137	1717.21	1533.01	1431.21	2068.61	1686.54	2244.6	1571.87	956.513	764.157	873.768
FBgn0020638	Lcp65Ag1	Lcp65Ag1	691.925	504.269	623.275	121.921	101.123	407.371	53.4937	51.1522	27.3683	381.954	347.734	719.509	581.706	532.701	784.937	660.783	751.61	683.062	27.1518	21.6428	31.4867
FBgn0020639	Lcp65Af	Lcp65Af	28.2397	22.7264	30.4856	4.22439	8.98262	9.65768	4.0217	8.52717	4.63653	17.4665	18.9602	28.8432	31.7313	21.2472	33.1493	32.9399	30.3918	31.3169	5.07134	5.03052	5.08627
FBgn0020640	Lcp65Ae	Lcp65Ae	1.7106	1.96662	2.54292	0.2303	0.699577	1.17001	0.21925	0.226768	0.40443	1.96334	0.71906	2.27341	2.0115	1.35138	1.86308	2.44879	2.38003	1.64339	0.40959	0.587675	0.739433
FBgn0020641	Lcp65Ad	Lcp65Ad	0.293739	0.303932	0.280712	0.177959	0.360388	0.150683	0.508262	0.350459	0.625028	0.303425	0	0.292787	0.155434	0	0.143966	0.315374	0	0.423296	0.316502	0.605483	0.57138
FBgn0020642	Lcp65Ac	Lcp65Ac	38.876	42.0787	34.9261	89.2178	105.724	110.834	135.155	139.148	131.325	43.859	39.48	59.2857	42.4701	36.7576	44.7804	60.5893	83.8669	53.1828	140.336	117.986	135.212
FBgn0020643	Lcp65Ab2	Lcp65Ab2	0	0	0	0	0	0	0	0	0	0	0	0	0	0	0	0	0	0	0	0	0
FBgn0020644	Lcp65Ab1	Lcp65Ab1	0	0	0	0	0	0	0	0	0	0	0	0	0	0.222504	0	0	0	0	0	0	0
FBgn0020645	Lcp65Aa	Lcp65Aa	94.0906	82.565	104.443	58.5386	63.9357	90.4077	47.3809	51.596	43.6995	60.7457	60.4111	109.116	72.5764	63.0393	78.3956	87.2274	96.2087	75.6176	43.2822	40.4681	36.6049
FBgn0020646	Lcp65APsi	Lcp65APsi	0	0	0	0	0	0	0	0	0	0	0	0	0	0	0	0	0.331352	0	0	0	0
FBgn0020647	KrT95D	Krueppel target at 95D	16.5768	16.2062	15.201	23.575	26.189	20.6338	30.7922	28.4487	34.0084	17.3123	14.8138	15.3385	15.9471	15.4292	14.5316	16.4237	17.4203	14.5496	32.5544	31.7357	30.8522
FBgn0020653	Trxr-1	Thioredoxin reductase-1	364.838	369.311	376.237	251.347	195.224	292.303	175.173	176.769	164.943	363.101	352.915	359.938	337.175	357.432	356.384	347.876	322.189	321.343	160.514	156.343	147.285
FBgn0020655	ArfGAP1	ADP-ribosylation factor GTPase activating protein 1	99.9311	99.5825	100.517	53.8387	53.3437	62.4594	52.1565	50.3727	48.9812	100.133	100.589	94.3306	94.1859	92.0263	86.6412	92.1503	80.7507	84.7908	51.1023	47.7626	43.0045
FBgn0020660	eIF-4B	Eukaryotic initiation factor 4B	0.894361	1.26633	0.809711	0.285179	0.115504	0.434646	0.108598	0.168483	0.350562	0.291743	0.445204	0.797625	0.448348	0.525928	0.461409	0.555925	5.16889	0.180888	0.608632	0.194057	0.274691
FBgn0020762	Atet	ABC transporter expressed in trachea	17.9425	19.6541	18.9109	38.1297	38.2487	30.6217	41.7333	40.8589	43.4283	22.8647	24.4434	23.6452	20.2304	24.1476	22.881	21.9128	26.4561	21.895	48.797	48.4714	44.2144
FBgn0020764	Alas	Aminolevulinate synthase	63.8508	66.0665	71.1575	112.36	108.408	93.4761	110.822	113.567	110.677	66.8694	66.011	61.245	51.8761	62.2106	55.3184	56.4776	63.7743	55.5852	154.427	141.031	141.065
FBgn0020765	Acp65Aa	Adult cuticle protein 65Aa	0	0	0	0.178248	0	0	0	0	0.313022	0	0	0.146632	0	0	0	0	0	0	0	0	0
FBgn0020767	Spred	Sprouty-related protein with EVH-1 domain	35.6068	33.4502	32.9279	61.8749	68.4857	53.6834	68.8241	71.7538	73.0628	37.678	35.4018	39.7764	36.4423	38.3057	34.4558	38.8121	40.8227	32.1219	76.2876	74.1345	72.0285
FBgn0020880	CG7179	-	27.7593	24.1387	22.4887	21.2253	20.694	18.4725	19.3161	21.7241	18.3774	31.5295	33.4431	25.7248	29.2489	28.6498	23.2663	27.4475	21.8843	27.3323	23.7356	23.3739	22.097
FBgn0020887	Su(z)12	Su(z)12	28.369	28.0971	27.6171	19.18	21.1273	23.8734	22.3599	22.7051	22.3372	29.8745	28.9612	30.4556	27.9204	30.1604	27.5267	28.9652	28.283	25.5363	25.0962	23.5955	21.3432
FBgn0020906	Jon25Bi	Jonah 25Bi	3130.15	3073.28	3065.41	910.021	746.363	1347.19	759.706	697.382	840.836	830.41	841.255	498.377	797.599	845.298	923.284	554.433	613.038	630.298	354.697	389.882	387.431
FBgn0020907	Scp2	Sarcoplasmic calcium-binding protein 2	27.2191	29.404	36.3897	9.31324	9.17066	10.0562	7.97162	10.5165	10.2781	21.2695	21.1419	21.9999	25.3734	23.9225	21.7041	24.9084	21.1241	19.646	9.1936	9.44799	9.5331
FBgn0020908	Scp1	Sarcoplasmic calcium-binding protein 1	0.590354	0.381775	0.423128	0.447075	0.362152	0.151421	0.425624	0.96848	0.706598	0.533592	0.628151	0.44133	0.468584	0.749544	0.434011	0.396147	0.213244	0.708946	0.715614	1.369	0.789493
FBgn0020909	Rtc1	Rtc1	47.2873	48.3526	51.8356	23.6772	21.9269	36.8145	20.1346	19.9953	18.4222	43.6745	42.817	53.9269	34.5897	40.1904	39.3994	43.9012	47.8932	43.8259	19.1818	19.2796	20.2904
FBgn0020910	RpL3	Ribosomal protein L3	3284.03	3356.16	3316.8	3586.94	3501.54	3453.85	3396.27	3327.03	3580.65	3217.72	3132.61	3140.93	3161.03	3163.82	3106.68	3119.73	3309.23	3042.24	3789.45	3841.33	3736.63
FBgn0020912	Ptx1	Ptx1	16.7718	17.3801	16.8028	24.8654	29.0632	22.25	27.1502	26.9627	28.3022	18.4502	16.4139	17.5003	18.4738	17.5245	18.0793	16.9463	18.8397	16.4536	33.2221	32.7439	30.8504
FBgn0020930	Dgkepsilon	Diacyl glycerol kinase epsilon	21.3801	22.4946	20.6039	23.6153	24.5745	22.9974	25.3379	25.9382	29.02	23.3405	23.329	23.7335	24.2465	22.1277	24.2664	22.1333	21.1144	22.14	31.2817	27.1847	33.1395
FBgn0021738	Crg-1	Circadianly Regulated Gene	0.147108	0.0761066	0.210876	0.0891242	0.270731	0.301857	0.0848481	0.526544	0.469533	0.227939	0.0695676	0.0733158	0.0778433	0.0747106	0.1442	0	0.1417	0.141328	0.951049	0.454851	0.930003
FBgn0021742	C901	C901	1.22259	0.924435	0.718995	0.17093	0.230768	0.434194	0.271214	0.504924	0.100057	6.80025	4.9811	0.984277	4.97647	2.24481	0.368744	1.41361	2.35529	1.35525	0.354666	0.484638	0.320139
FBgn0021750	Aats-ser	Seryl-tRNA synthetase	19.7464	20.9818	19.9208	16.0225	13.8749	15.4217	11.8594	12.2238	11.0511	22.4848	22.3979	22.2266	21.1229	22.0733	21.0587	21.0866	21.8888	20.7756	13.4077	12.8613	13.5506
FBgn0021760	chb	chromosome bows	42.0646	40.7031	40.0736	40.7221	39.4804	33.8973	37.3386	36.5836	35.1976	43.045	43.2323	42.9165	40.4438	42.8888	38.6031	40.9831	40.5462	36.0134	43.5647	43.5942	37.6645
FBgn0021761	Nup154	Nucleoporin 154kD	30.4132	33.4202	34.2965	10.5173	10.6494	17.2284	9.87791	8.86235	7.6009	28.5537	29.7752	31.8453	23.2832	26.7883	26.2612	29.1406	30.8708	25.0006	9.76624	9.08358	8.79925
FBgn0021764	sdk	sidekick	9.06136	9.40516	8.53293	11.0826	11.7672	9.89832	12.2857	11.8606	12.9413	9.48716	9.54534	9.33369	9.25941	9.78986	8.40934	9.64751	9.90353	8.13283	13.2287	13.2677	12.5848
FBgn0021765	scu	scully	277.638	280.421	286.139	191.985	184.803	221.248	163.999	166.672	149.984	286.463	296.848	287.633	341.026	335.405	327.595	339.117	311.926	338.316	146.138	155.983	145.801
[truncated: 15,358 more rows]

## Sheet: (B)DEGs
(B) Comparison of gene expression levels in the larvae fed on the supportive and the non-supportive conditions.
FlyBase ID	Symbol	Gene name	Significant difference between conditions			log2(fold change)
			Le. mes+A. ori (LA) or Le. mes (L)	La. pla+A. ori (LA) or La. pla (L)	H. uva (H) or Germ-free (GF)	log2([Le. mes+A. ori]/Le. mes)	log2([La. pla+A. ori]/La. pla)	log2(H. uva/Germ-free)
FBgn0000003	7SLRNA:CR32864	Signal recognition particle 7SL RNA CR32864	na	na	na	NA	NA	NA
FBgn0000008	a	arc	ns	ns	H>GF	0.162919	0.12321	0.26814
FBgn0000014	abd-A	abdominal A	ns	LA<L	H<GF	-0.168462	-0.225064	-0.185648
FBgn0000015	Abd-B	Abdominal B	LA<L	LA<L	H<GF	-0.290656	-0.226536	-0.17721
FBgn0000017	Abl	Abl tyrosine kinase	LA<L	LA<L	H<GF	-0.381626	-0.493212	-0.392614
FBgn0000018	abo	abnormal oocyte	LA>L	LA>L	H>GF	0.400645	0.40075	0.567423
FBgn0000022	ac	achaete	na	na	na	NA	NA	NA
FBgn0000024	Ace	Acetylcholine esterase	LA<L	LA<L	H<GF	-0.858784	-0.991175	-0.866361
FBgn0000028	hel	abnormal chemosensory jump 6	LA<L	LA<L	H<GF	-1.08828	-1.29172	-0.956457
FBgn0000032	Acph-1	Acid phosphatase 1	ns	ns	H>GF	0.245081	0.204666	0.314842
FBgn0000036	nAChRalpha1	nicotinic Acetylcholine Receptor alpha1	LA<L	LA<L	H<GF	-1.09735	-1.06583	-0.938479
FBgn0000037	mAChR-A	muscarinic Acetylcholine Receptor, A-type	LA<L	LA<L	H<GF	-0.985396	-1.15012	-0.96816
FBgn0000038	nAChRbeta1	nicotinic Acetylcholine Receptor beta1	LA<L	LA<L	H<GF	-0.927734	-0.928641	-0.687338
FBgn0000039	nAChRalpha2	nicotinic Acetylcholine Receptor alpha2	LA<L	LA<L	H<GF	-1.14369	-1.10611	-1.13878
FBgn0000042	Act5C	Actin 5C	LA>L	LA>L	H>GF	0.237835	0.515193	0.490042
FBgn0000043	Act42A	Actin 42A	LA>L	LA>L	H>GF	0.62707	0.438059	0.907506
FBgn0000044	Act57B	Actin 57B	LA>L	LA>L	H>GF	0.268433	0.2814	0.208679
FBgn0000045	Act79B	Actin 79B	na	na	na	NA	NA	NA
FBgn0000046	Act87E	Actin 87E	ns	LA<L	H<GF	-0.124249	-0.503945	-0.701451
FBgn0000047	Act88F	Actin 88F	na	na	na	NA	NA	NA
FBgn0000052	ade2	adenosine 2	ns	LA>L	H>GF	0.105407	0.419796	0.375396
FBgn0000053	ade3	adenosine 3	LA>L	LA>L	H>GF	0.280949	0.404241	0.585139
FBgn0000054	Adf1	Adh transcription factor 1	ns	LA<L	H<GF	-0.0118285	-0.232189	-0.294726
FBgn0000055	Adh	Alcohol dehydrogenase	na	na	na	NA	NA	NA
FBgn0000056	Adhr	Adh-related	na	na	na	NA	NA	NA
FBgn0000057	adp	adipose	ns	ns	ns	0.217516	0.102702	0.108555
FBgn0000061	al	aristaless	ns	ns	H<GF	0.00347849	0.0360685	-0.152406
FBgn0000063	ald	altered disjunction	ns	ns	ns	0.465178	0.10972	-0.187504
FBgn0000064	Ald	Aldolase	ns	ns	H>GF	-0.160144	0.134741	0.162193
FBgn0000071	Ama	Amalgam	ns	ns	ns	-0.187799	-0.281369	0.0927861
FBgn0000075	amd	alpha methyl dopa-resistant	ns	LA>L	H>GF	0.0730712	0.492327	0.257848
FBgn0000077	amx	almondex	ns	ns	H<GF	-0.0189681	-0.124962	-0.374652
FBgn0000078	Amy-d	Amylase distal	LA>L	LA<L	H<GF	1.3042	-1.25972	-1.36576
FBgn0000079	Amy-p	Amylase proximal	LA>L	LA<L	H<GF	1.41619	-1.26165	-1.1075
FBgn0000083	AnxB9	Annexin B9	ns	ns	ns	-0.00233599	0.106883	-0.0753684
FBgn0000084	AnxB10	Annexin B10	ns	LA<L	ns	-0.178201	-0.496429	-0.0619955
FBgn0000092	CG2650	-	LA<L	LA<L	H<GF	-2.89421	-0.923916	-0.755143
FBgn0000094	Anp	Andropin	na	na	na	NA	NA	NA
FBgn0000097	aop	anterior open	ns	ns	H>GF	0.154211	0.0872502	0.117304
FBgn0000100	RpLP0	Ribosomal protein LP0	ns	LA>L	H>GF	0.0255704	0.207989	0.23847
FBgn0000108	Appl	beta amyloid protein precursor-like	LA<L	LA<L	H<GF	-1.08008	-1.21965	-0.986129
FBgn0000109	Aprt	Adenine phosphoribosyltransferase	LA>L	LA>L	H>GF	0.984323	1.07873	1.07736
FBgn0000114	aret	arrest	LA<L	LA<L	H<GF	-0.711322	-0.795328	-0.684613
FBgn0000115	Arl1	ADP ribosylation factor-like 1	LA>L	LA>L	H>GF	0.885286	1.02413	0.918436
FBgn0000116	Argk	Arginine kinase	LA>L	LA>L	H>GF	0.283797	0.720296	0.558002
FBgn0000117	arm	armadillo	ns	LA<L	H<GF	-0.148368	-0.192129	-0.185282
FBgn0000119	arr	arrow	ns	ns	ns	-0.0214795	-0.110206	-0.0375899
FBgn0000120	Arr1	Arrestin 1	LA<L	LA<L	H<GF	-0.891195	-0.512837	-0.934354
FBgn0000121	Arr2	Arrestin 2	LA<L	LA<L	H<GF	-1.54596	-1.73887	-1.95332
FBgn0000137	ase	asense	ns	na	ns	-0.267614	NA	-0.145375
FBgn0000139	ash2	absent, small, or homeotic discs 2	LA<L	LA<L	H<GF	-0.644225	-0.858227	-0.760967
FBgn0000140	asp	abnormal spindle	LA>L	LA>L	H>GF	0.384658	0.364992	0.489844
FBgn0000146	aub	aubergine	LA<L	LA<L	H<GF	-0.911432	-0.631348	-0.716357
FBgn0000147	aurA	aurora A	ns	ns	ns	-0.0039849	0.472839	-0.0807225
FBgn0000150	awd	abnormal wing discs	LA>L	LA>L	H>GF	1.54946	2.1806	2.03987
FBgn0000152	Axs	Abnormal X segregation	LA>L	LA>L	ns	0.387666	0.259786	0.10328
FBgn0000153	b	black	na	na	H<GF	NA	NA	-2.5594
FBgn0000157	Dll	Distal-less	LA<L	LA<L	H<GF	-0.399572	-0.653918	-0.446905
FBgn0000158	bam	bag of marbles	na	na	na	NA	NA	NA
FBgn0000163	baz	bazooka	LA<L	LA<L	H<GF	-0.776989	-0.804474	-0.599113
FBgn0000166	bcd	bicoid	na	na	na	NA	NA	NA
FBgn0000173	ben	bendless	ns	LA>L	H>GF	0.140522	0.220769	0.144819
FBgn0000179	bi	bifid	LA<L	LA<L	H<GF	-0.690991	-0.645879	-0.356436
FBgn0000180	bib	big brain	ns	LA<L	H<GF	-0.245211	-1.10857	-0.37086
FBgn0000181	bic	bicaudal	LA>L	LA>L	H>GF	0.291843	0.356632	0.285316
FBgn0000182	BicC	Bicaudal C	na	na	na	NA	NA	NA
FBgn0000183	BicD	Bicaudal D	LA>L	LA>L	H>GF	0.462323	0.480924	0.483029
FBgn0000206	boss	bride of sevenless	LA<L	LA<L	H<GF	-0.886474	-1.18608	-0.989321
FBgn0000210	br	broad	LA<L	LA<L	H<GF	-1.04593	-1.10894	-0.979271
FBgn0000212	brm	brahma	LA>L	LA>L	H>GF	0.660675	0.829139	0.770087
FBgn0000216	Brd	Bearded	na	na	na	NA	NA	NA
FBgn0000221	brn	brainiac	ns	LA>L	ns	0.304611	0.329037	0.160009
FBgn0000227	Bsg25A	Blastoderm-specific gene 25A	na	na	na	NA	NA	NA
FBgn0000228	Bsg25D	Blastoderm-specific gene 25D	LA<L	LA<L	H<GF	-0.442162	-0.609361	-0.495827
FBgn0000229	bsk	basket	ns	ns	H>GF	0.200861	0.0768917	0.13757
FBgn0000233	btd	buttonhead	ns	LA<L	H<GF	-0.612255	-0.692801	-0.722116
FBgn0000239	bur	burgundy	LA>L	LA>L	H>GF	0.400203	0.516542	0.535538
FBgn0000241	bw	brown	ns	LA>L	ns	-0.00641692	0.507953	0.107829
FBgn0000244	by	blistery	LA<L	LA<L	H<GF	-0.630484	-0.8349	-0.753354
FBgn0000246	c(3)G	crossover suppressor on 3 of Gowen	LA<L	ns	H<GF	-0.667439	-0.197059	-0.397173
FBgn0000247	ca	claret	ns	LA<L	H<GF	-0.0360228	-0.255472	-0.23136
FBgn0000250	cact	cactus	ns	ns	H<GF	-0.183054	-0.125646	-0.123268
FBgn0000251	cad	caudal	LA<L	LA<L	H<GF	-0.441067	-0.437668	-0.392317
FBgn0000253	Cam	Calmodulin	ns	ns	H>GF	0.126376	0.0819999	0.316522
FBgn0000256	capu	cappuccino	LA<L	LA<L	H<GF	-0.624492	-0.593023	-0.717292
FBgn0000257	car	carnation	ns	ns	ns	-0.00231029	-0.0394728	0.0140372
FBgn0000259	CkIIbeta	Casein kinase II beta subunit	LA>L	LA>L	H>GF	0.524313	0.596249	0.639491
FBgn0000261	Cat	Catalase	LA>L	LA>L	ns	0.902502	0.507327	-0.026898
FBgn0000273	Pka-C1	cAMP-dependent protein kinase 1	LA<L	LA<L	H<GF	-0.260275	-0.221518	-0.206372
FBgn0000274	Pka-C2	cAMP-dependent protein kinase 2	na	na	na	NA	NA	NA
FBgn0000276	CecA1	Cecropin A1	na	na	na	NA	NA	NA
FBgn0000277	CecA2	Cecropin A2	na	na	na	NA	NA	NA
FBgn0000278	CecB	Cecropin B	na	na	na	NA	NA	NA
FBgn0000279	CecC	Cecropin C	na	na	na	NA	NA	NA
FBgn0000280	Cec-Psi1	Cecropin pseudogene 1	na	na	na	NA	NA	NA
FBgn0000281	Cec2	Cecropin 2	na	na	na	NA	NA	NA
FBgn0000283	Cp190	Centrosomal protein 190kD	LA>L	LA>L	H>GF	0.306038	0.251921	0.322476
FBgn0000286	Cf2	Chorion factor 2	LA<L	LA<L	H<GF	-0.312151	-0.51506	-0.46325
FBgn0000287	salr	spalt-related	LA<L	LA<L	H<GF	-0.683996	-0.92722	-0.666753
FBgn0000289	cg	combgap	ns	ns	H<GF	-0.0482444	-0.138995	-0.161075
FBgn0000299	Cg25C	Collagen type IV	LA>L	LA>L	H>GF	0.454238	0.717437	0.815741
FBgn0000303	Cha	Choline acetyltransferase	LA<L	LA<L	H<GF	-0.980066	-0.906909	-0.719562
FBgn0000307	chif	chiffon	LA<L	LA<L	H<GF	-0.384296	-0.548511	-0.45813
FBgn0000308	chic	chickadee	LA>L	LA>L	H>GF	0.531103	0.595203	0.583249
FBgn0000316	cin	cinnamon	LA>L	LA>L	H>GF	0.629073	0.894228	0.804565
FBgn0000317	ck	crinkled	LA>L	LA>L	H>GF	0.456527	0.464225	0.317869
FBgn0000318	cl	clot	LA>L	LA>L	H>GF	0.312357	0.381714	0.401655
FBgn0000319	Chc	Clathrin heavy chain	LA>L	LA>L	H>GF	0.427086	0.441012	0.434961
FBgn0000320	eya	eyes absent	LA<L	LA<L	ns	-0.4824	-0.416748	-0.111013
FBgn0000326	clt	cricklet	LA>L	LA>L	H>GF	0.732907	0.858141	0.379116
FBgn0000330	cm	carmine	LA>L	LA>L	H>GF	0.709056	0.666517	0.54703
FBgn0000337	cn	cinnabar	ns	ns	H<GF	-0.0612529	0.0337022	-0.408355
FBgn0000339	cni	cornichon	LA>L	LA>L	H>GF	0.664116	0.839472	0.675279
FBgn0000346	comt	comatose	LA<L	LA<L	H<GF	-0.594193	-0.625055	-0.446939
FBgn0000351	cort	cortex	na	na	na	NA	NA	NA
FBgn0000352	cos	costa	LA<L	LA<L	H<GF	-0.320472	-0.330279	-0.238712
FBgn0000355	Cp15	Chorion protein 15	na	na	na	NA	NA	NA
FBgn0000356	Cp16	Chorion protein 16	na	na	na	NA	NA	NA
FBgn0000357	Cp18	Chorion protein 18	na	na	na	NA	NA	NA
FBgn0000358	Cp19	Chorion protein 19	na	na	na	NA	NA	NA
FBgn0000359	Cp36	Chorion protein 36	na	na	na	NA	NA	NA
FBgn0000360	Cp38	Chorion protein 38	na	na	na	NA	NA	NA
FBgn0000370	crc	cryptocephal	LA<L	LA<L	H<GF	-0.252435	-0.283352	-0.282958
FBgn0000376	crm	cramped	LA<L	LA<L	H<GF	-0.750963	-1.04423	-0.872532
FBgn0000377	crn	crooked neck	LA>L	LA>L	H>GF	0.464894	0.518259	0.427982
FBgn0000382	csw	corkscrew	LA<L	LA<L	H<GF	-0.70872	-0.9984	-0.784536
FBgn0000384	cta	concertina	ns	LA<L	H<GF	-0.130679	-0.29275	-0.159767
FBgn0000392	cup	cup	na	na	na	NA	NA	NA
FBgn0000394	cv	crossveinless	LA<L	ns	H<GF	-0.243047	-0.0267672	-0.112708
FBgn0000395	cv-2	crossveinless 2	LA<L	LA<L	H<GF	-0.295571	-0.522694	-0.55942
FBgn0000404	CycA	Cyclin A	LA>L	LA>L	H>GF	1.16948	1.44847	1.32873
FBgn0000405	CycB	Cyclin B	LA>L	LA>L	H>GF	0.787996	0.890794	1.09242
FBgn0000406	Cyt-b5-r	Cytochrome b5-related	LA>L	LA>L	H>GF	1.16032	0.941054	0.302042
FBgn0000409	Cyt-c-p	Cytochrome c proximal	LA>L	LA>L	H>GF	0.800025	1.57164	1.15983
FBgn0000411	D	Dichaete	ns	LA<L	H<GF	-0.101705	-0.314446	-0.22772
FBgn0000412	D1	D1 chromosomal protein	LA>L	LA>L	H>GF	0.833239	1.16377	1.13032
FBgn0000414	Dab	Disabled	LA<L	LA<L	H<GF	-0.755922	-1.02646	-0.906091
FBgn0000416	Sap-r	Saposin-related	LA<L	LA<L	H<GF	-0.488732	-0.729108	-0.659578
FBgn0000422	Ddc	Dopa decarboxylase	LA<L	LA<L	H<GF	-1.10403	-1.01083	-1.07828
FBgn0000426	SmF	Small ribonucleoprotein particle protein SmF	LA>L	LA>L	H>GF	1.99053	2.49618	2.03051
FBgn0000427	dec-1	defective chorion 1	na	na	na	NA	NA	NA
FBgn0000439	Dfd	Deformed	ns	LA<L	H<GF	-0.163905	-0.462864	-0.553318
FBgn0000442	Pkg21D	cGMP-dependent protein kinase 21D	ns	LA<L	H<GF	-0.181925	-0.393501	-0.231919
FBgn0000447	Dhod	Dihydroorotate dehydrogenase	LA>L	LA>L	H>GF	0.593226	0.827289	0.652174
FBgn0000448	Hr46	Hormone receptor-like in 46	LA>L	LA>L	H>GF	2.58934	2.24289	1.58315
FBgn0000449	dib	disembodied	na	na	na	NA	NA	NA
FBgn0000451	ect	ectodermal	LA>L	LA>L	H>GF	2.09974	1.24236	0.878306
FBgn0000454	Dip-B	Dipeptidase B	LA>L	LA>L	H>GF	1.27228	1.56815	1.70344
FBgn0000455	Dip-C	Dipeptidase C	LA>L	LA>L	H>GF	0.514202	0.420629	0.305901
FBgn0000459	disco	disconnected	LA<L	LA<L	H<GF	-0.849237	-0.930903	-0.637038
FBgn0000463	Dl	Delta	LA>L	LA>L	H>GF	0.516575	0.468131	0.717113
FBgn0000464	Lar	Leukocyte-antigen-related-like	LA<L	LA<L	H<GF	-0.606051	-0.711703	-0.657999
FBgn0000473	Cyp6a2	Cytochrome P450-6a2	na	na	na	NA	NA	NA
FBgn0000477	DNaseII	Deoxyribonuclease II	LA>L	LA>L	H>GF	0.8308	0.784081	0.693521
FBgn0000479	dnc	dunce	LA<L	LA<L	H<GF	-0.729478	-0.685106	-0.564255
FBgn0000482	dor	deep orange	ns	ns	H<GF	-0.0370342	-0.157013	-0.183259
FBgn0000489	Pka-C3	cAMP-dependent protein kinase 3	ns	ns	H<GF	0.0263722	-0.164536	-0.350173
FBgn0000490	dpp	decapentaplegic	LA<L	LA<L	H<GF	-0.265759	-0.369604	-0.27485
FBgn0000492	Dr	Drop	LA<L	LA<L	H<GF	-0.576106	-0.548872	-0.416152
FBgn0000497	ds	dachsous	LA>L	LA>L	H>GF	0.561068	0.705651	0.504842
FBgn0000499	dsh	dishevelled	ns	ns	ns	-0.101512	-0.143385	-0.0870779
FBgn0000500	Dsk	Drosulfakinin	LA<L	LA<L	H<GF	-0.614563	-0.909797	-0.790462
FBgn0000504	dsx	doublesex	ns	ns	ns	-0.354208	-0.0990426	0.0609357
FBgn0000520	dwg	deformed wings	LA<L	LA<L	H<GF	-0.37401	-0.582596	-0.387651
FBgn0000524	dx	deltex	ns	ns	H>GF	0.237489	0.199098	0.193202
FBgn0000527	e	ebony	LA<L	LA<L	H<GF	-0.589231	-0.62795	-0.600672
FBgn0000529	bsh	brain-specific homeobox	na	na	na	NA	NA	NA
FBgn0000533	ea	easter	ns	LA>L	H>GF	0.228721	0.2569	0.128225
FBgn0000535	eag	ether a go-go	LA<L	LA<L	H<GF	-1.17441	-1.3145	-1.1064
FBgn0000536	eas	easily shocked	ns	ns	ns	0.150219	-0.111128	0.0715467
FBgn0000541	E(bx)	Enhancer of bithorax	ns	LA<L	H<GF	-0.126382	-0.220036	-0.157039
FBgn0000542	ec	echinus	ns	ns	ns	-0.197114	-0.0643212	0.0720207
FBgn0000543	ecd	ecdysoneless	ns	ns	ns	0.0310486	0.0669259	0.0479991
FBgn0000546	EcR	Ecdysone receptor	LA<L	LA<L	H<GF	-0.800314	-1.0019	-0.824554
FBgn0000547	ed	echinoid	ns	ns	ns	-0.0756429	-0.124004	-0.0647375
FBgn0000551	Edg78E	Ecdysone-dependent gene 78E	na	na	na	NA	NA	NA
FBgn0000552	Edg84A	Ecdysone-dependent gene 84A	na	na	na	NA	NA	NA
FBgn0000556	Ef1alpha48D	Elongation factor 1alpha48D	ns	LA>L	H>GF	0.0885473	0.224188	0.213744
FBgn0000557	Ef1alpha100E	Elongation factor 1alpha100E	ns	ns	H<GF	-0.0137037	0.0964544	-0.119718
FBgn0000559	EF2	Elongation factor 2	ns	LA>L	H>GF	0.128619	0.261869	0.218166
FBgn0000560	eg	eagle	na	na	na	NA	NA	NA
FBgn0000562	egl	egalitarian	ns	ns	H<GF	0.0525134	-0.109024	-0.0857743
FBgn0000564	Eh	Eclosion hormone	LA<L	LA<L	ns	-0.724418	-0.606428	-0.298094
FBgn0000565	Eip71CD	Ecdysone-induced protein 28/29kD	LA<L	LA<L	H>GF	-2.29406	-1.35286	1.71373
FBgn0000566	Eip55E	Eip55E	LA>L	LA>L	H>GF	1.09476	1.74586	1.912
FBgn0000567	Eip74EF	Ecdysone-induced protein 74EF	LA<L	LA<L	H<GF	-1.22158	-1.65307	-1.36749
FBgn0000568	Eip75B	Ecdysone-induced protein 75B	LA<L	LA<L	H<GF	-0.76767	-0.710118	-0.779662
FBgn0000575	emc	extra macrochaetae	LA<L	LA<L	H<GF	-0.510031	-0.572416	-0.21774
FBgn0000576	ems	empty spiracles	ns	ns	H>GF	-0.0657121	0.148986	0.175249
FBgn0000577	en	engrailed	LA<L	LA<L	H<GF	-0.580537	-0.574003	-0.412838
FBgn0000578	ena	enabled	LA<L	LA<L	H<GF	-0.325838	-0.418554	-0.225231
FBgn0000579	Eno	Enolase	ns	LA>L	H>GF	-0.035716	0.208313	0.300047
FBgn0000581	E(Pc)	Enhancer of Polycomb	LA<L	LA<L	H<GF	-0.289512	-0.279585	-0.214436
FBgn0000588	esc	extra sexcombs	ns	LA>L	H>GF	0.155942	0.601929	0.579108
FBgn0000591	E(spl)m8-HLH	Enhancer of split m8, helix-loop-helix	na	na	na	NA	NA	NA
FBgn0000592	Est-6	Esterase 6	LA>L	LA>L	H>GF	1.34354	1.28149	1.09838
FBgn0000594	Est-P	Esterase P	na	na	na	NA	NA	NA
FBgn0000606	eve	even skipped	ns	LA<L	H<GF	-0.355946	-0.7444	-0.452265
FBgn0000611	exd	extradenticle	ns	ns	ns	-0.0130006	0.0437103	-0.037266
FBgn0000615	exu	exuperantia	LA>L	LA>L	H>GF	1.98879	1.91615	1.87208
FBgn0000617	e(y)1	enhancer of yellow 1	LA>L	LA>L	H>GF	0.839586	1.21478	0.94919
FBgn0000618	e(y)2	enhancer of yellow 2	LA>L	LA>L	H>GF	0.450737	0.339613	0.393911
FBgn0000625	eyg	eyegone	ns	LA<L	ns	-0.34659	-0.320182	-0.17747
FBgn0000629	E(z)	Enhancer of zeste	ns	ns	ns	-0.0266917	-0.136425	-0.000495664
FBgn0000633	fas	faint sausage	LA<L	LA<L	H<GF	-1.07428	-1.07099	-0.894559
FBgn0000635	Fas2	Fasciclin 2	LA<L	LA<L	H<GF	-0.363326	-0.416458	-0.250165
FBgn0000636	Fas3	Fasciclin 3	LA>L	LA>L	H>GF	0.392425	0.510872	0.42465
FBgn0000639	Fbp1	Fat body protein 1	na	na	na	NA	NA	NA
FBgn0000640	Fbp2	Fat body protein 2	na	na	na	NA	NA	NA
FBgn0000644	Fcp3C	Follicle cell protein 3C	na	na	na	NA	NA	NA
FBgn0000658	fj	four-jointed	ns	ns	ns	0.0207347	0.132247	0.0119388
FBgn0000659	fkh	fork head	LA<L	LA<L	H<GF	-0.410908	-0.583526	-0.427573
FBgn0000662	fl(2)d	female lethal d	ns	ns	ns	0.0508504	-0.0614068	-0.00250188
FBgn0000667	Actn	alpha actinin	ns	LA>L	ns	0.167354	0.189348	-0.00663383
FBgn0000709	fliI	flightless I	LA>L	LA>L	H>GF	0.23426	0.17552	0.269623
FBgn0000711	flw	flapwing	LA<L	LA<L	H<GF	-0.26511	-0.185485	-0.219926
FBgn0000715	FMRFa	FMRFamide	LA<L	LA<L	H<GF	-0.49258	-1.25855	-0.857515
FBgn0000719	fog	folded gastrulation	LA<L	LA<L	H<GF	-0.910285	-1.1704	-1.08375
FBgn0000721	for	foraging	ns	ns	H<GF	-0.189782	-0.155695	-0.0876825
FBgn0000723	FER	FER ortholog (H. sapiens)	LA<L	LA<L	H<GF	-0.346992	-0.753823	-0.649688
FBgn0000808	gd	gastrulation-defective	na	na	na	NA	NA	NA
FBgn0000810	fs(1)K10	female sterile (1) K10	ns	ns	ns	0.142816	-0.105495	0.0468417
FBgn0000826	png	pan gu	na	na	na	NA	NA	NA
FBgn0000927	fs(1)Ya	female sterile (1) Young arrest	na	na	na	NA	NA	NA
FBgn0000928	fs(1)Yb	female sterile (1) Yb	na	na	ns	NA	NA	0.0404319
FBgn0000964	tj	traffic jam	LA<L	LA<L	H<GF	-0.74822	-0.464863	-0.595475
FBgn0000996	dup	double parked	LA>L	LA>L	H>GF	1.3974	2.5126	2.23628
FBgn0001075	ft	fat	LA>L	LA>L	H>GF	0.286633	0.232555	0.219894
FBgn0001077	ftz	fushi tarazu	na	na	na	NA	NA	NA
FBgn0001078	ftz-f1	ftz transcription factor 1	LA<L	LA<L	H<GF	-1.53276	-1.85526	-1.41617
FBgn0001079	fu	fused	LA<L	LA<L	H<GF	-0.334765	-0.254383	-0.179689
FBgn0001083	fw	furrowed	ns	ns	H>GF	0.0579231	0.112486	0.106905
FBgn0001084	fy	fuzzy	ns	ns	ns	0.276501	0.134882	-0.0552256
FBgn0001085	fz	frizzled	ns	ns	ns	-0.173858	-0.0937551	0.0021396
FBgn0001086	fzy	fizzy	LA>L	LA>L	H>GF	0.530588	1.02102	1.14075
FBgn0001087	g	garnet	ns	LA<L	ns	0.102417	-0.202575	-0.0566389
FBgn0001089	Gal	beta galactosidase	LA>L	LA>L	ns	2.0821	1.15328	0.2248
FBgn0001090	bnb	bangles and beads	LA>L	LA>L	H>GF	1.48694	1.1715	1.27311
FBgn0001091	Gapdh1	Glyceraldehyde 3 phosphate dehydrogenase 1	LA<L	LA<L	H<GF	-0.479642	-0.196231	-0.159775
FBgn0001092	Gapdh2	Glyceraldehyde 3 phosphate dehydrogenase 2	LA>L	LA>L	H>GF	0.413021	0.71086	0.712225
FBgn0001098	Gdh	Glutamate dehydrogenase	ns	ns	H>GF	0.0482922	0.0989882	0.612472
FBgn0001099	gdl	gonadal	na	na	na	NA	NA	NA
FBgn0001104	Galphai	G protein alpha i subunit	LA>L	LA>L	H>GF	0.239235	0.249926	0.214856
FBgn0001105	Gbeta13F	G protein beta-subunit 13F	ns	ns	ns	-0.181646	-0.13875	-0.0272851
FBgn0001108	Gl	Glued	LA>L	LA>L	H>GF	0.249012	0.211948	0.187562
FBgn0001112	Gld	Glucose dehydrogenase	LA>L	LA>L	H>GF	2.46687	2.85112	2.14819
FBgn0001114	Glt	Glutactin	LA>L	LA>L	H>GF	0.462906	0.325931	0.508621
FBgn0001120	gnu	giant nuclei	na	na	na	NA	NA	NA
FBgn0001122	Galphao	G protein alpha o subunit	LA<L	LA<L	H<GF	-0.678912	-0.695756	-0.486124
FBgn0001123	Galphas	G protein alpha s subunit	ns	ns	H>GF	-0.0137551	-0.0856289	0.10009
FBgn0001124	Got1	Glutamate oxaloacetate transaminase 1	LA>L	LA>L	H>GF	0.673374	0.732752	0.441323
FBgn0001125	Got2	Glutamate oxaloacetate transaminase 2	LA>L	LA>L	H>GF	0.737305	1.12147	0.622217
FBgn0001128	Gpdh	Glycerol 3 phosphate dehydrogenase	ns	LA>L	ns	-0.153591	0.317415	-0.0338085
FBgn0001133	grau	grauzone	ns	ns	H<GF	-0.230625	-0.131923	-0.138403
FBgn0001134	Grd	Glycine receptor	na	LA<L	H<GF	NA	-1.11828	-0.898847
FBgn0001137	grk	gurken	ns	LA>L	H>GF	0.246854	0.325343	0.384254
FBgn0001138	grn	grain	LA<L	LA<L	H<GF	-0.456369	-0.393533	-0.298541
FBgn0001139	gro	groucho	ns	ns	ns	0.00951542	-0.00294727	0.0260701
FBgn0001142	Gs1	Glutamine synthetase 1	LA<L	LA<L	H<GF	-0.744908	-0.388551	-0.903788
FBgn0001145	Gs2	Glutamine synthetase 2	LA<L	LA<L	H<GF	-0.985572	-0.801069	-0.953069
FBgn0001147	gsb-n	gooseberry-neuro	ns	ns	ns	-0.0469747	0.206799	0.13586
FBgn0001148	gsb	gooseberry	ns	na	na	-0.129497	NA	NA
FBgn0001149	GstD1	Glutathione S transferase D1	LA>L	LA>L	H>GF	1.87996	1.97129	1.66287
FBgn0001150	gt	giant	na	ns	na	NA	-0.559198	NA
FBgn0001168	h	hairy	LA<L	LA<L	H<GF	-0.743193	-0.667587	-0.64143
FBgn0001169	H	Hairless	ns	LA>L	H>GF	0.158911	0.246765	0.231654
FBgn0001170	H2.0	Homeodomain protein 2.0	LA<L	LA<L	H<GF	-0.68954	-1.13173	-0.591042
FBgn0001174	halo	halo	na	na	na	NA	NA	NA
FBgn0001179	hay	haywire	LA>L	LA>L	H>GF	0.733261	0.745837	0.730112
FBgn0001180	hb	hunchback	LA<L	LA<L	H<GF	-0.870039	-1.52487	-1.40441
FBgn0001185	her	hermaphrodite	ns	LA<L	H<GF	-0.24564	-0.270368	-0.239107
FBgn0001186	Hex-A	Hexokinase A	LA<L	LA<L	H<GF	-0.545913	-0.505012	-0.363479
FBgn0001187	Hex-C	Hexokinase C	ns	LA>L	H>GF	0.230577	0.959756	0.917261
FBgn0001189	hfw	halfway	ns	LA<L	H<GF	-0.165106	-0.422061	-0.105101
FBgn0001197	His2Av	Histone H2A variant	LA>L	LA>L	H>GF	1.65742	2.39471	1.96957
FBgn0001202	hk	hook	ns	ns	H<GF	-0.114191	-0.181942	-0.166094
FBgn0001206	Hmr	Hybrid male rescue	ns	ns	ns	-0.124352	-0.0692065	0.0262917
FBgn0001208	Hn	Henna	LA<L	LA<L	H<GF	-0.253229	-0.743044	-0.241203
FBgn0001215	Hrb98DE	Heterogeneous nuclear ribonucleoprotein at 98DE	LA>L	LA>L	H>GF	0.633786	0.818984	0.852431
FBgn0001216	Hsc70-1	Heat shock protein cognate 1	LA<L	LA<L	H<GF	-2.53288	-2.58329	-1.51629
FBgn0001217	Hsc70-2	Heat shock protein cognate 2	LA<L	LA<L	H<GF	-1.20868	-1.13943	-0.762891
FBgn0001218	Hsc70-3	Heat shock 70-kDa protein cognate 3	LA>L	LA>L	H>GF	1.70697	1.87219	2.05918
FBgn0001220	Hsc70-5	Heat shock protein cognate 5	LA>L	LA>L	H>GF	1.11204	1.7716	1.53067
FBgn0001222	Hsf	Heat shock factor	ns	ns	ns	0.031981	-0.0577573	-0.0130703
FBgn0001223	Hsp22	Heat shock protein 22	na	na	na	NA	NA	NA
FBgn0001224	Hsp23	Heat shock protein 23	LA>L	LA>L	H>GF	0.906784	1.28207	1.21372
FBgn0001225	Hsp26	Heat shock protein 26	LA>L	LA>L	H>GF	1.24407	1.4363	1.43819
FBgn0001226	Hsp27	Heat shock protein 27	LA>L	LA>L	H>GF	0.793018	1.18141	1.15823
FBgn0001227	Hsp67Ba	Heat shock gene 67Ba	na	LA>L	H>GF	NA	2.30406	2.52857
FBgn0001228	Hsp67Bb	Heat shock gene 67Bb	na	na	na	NA	NA	NA
FBgn0001229	Hsp67Bc	Heat shock gene 67Bc	LA<L	ns	ns	-0.408735	-0.231439	-0.0742137
FBgn0001230	Hsp68	Heat shock protein 68	ns	LA>L	ns	-0.0791893	0.440142	0.0912915
FBgn0001233	Hsp83	Heat shock protein 83	LA>L	LA>L	H>GF	1.52078	2.57383	2.07055
FBgn0001234	Hsromega	Heat shock RNA omega	LA<L	LA<L	H<GF	-0.827283	-0.43612	-0.326409
FBgn0001235	hth	homothorax	LA<L	LA<L	H<GF	-0.375955	-0.45391	-0.281691
FBgn0001247	Ide	Insulin degrading metalloproteinase	LA>L	LA>L	H>GF	0.277949	0.325982	0.342653
FBgn0001248	Idh	Isocitrate dehydrogenase	ns	LA>L	H>GF	0.245442	0.72707	0.809958
FBgn0001250	if	inflated	ns	ns	ns	0.00495325	0.0301512	-0.0461885
FBgn0001253	ImpE1	Ecdysone-inducible gene E1	LA>L	LA>L	H>GF	1.40942	1.36226	0.828671
FBgn0001254	ImpE2	Ecdysone-inducible gene E2	LA>L	LA>L	H>GF	5.34542	5.55935	4.76463
FBgn0001255	ImpE3	Ecdysone-inducible gene E3	LA>L	LA>L	H>GF	4.08842	4.80213	3.18152
FBgn0001256	ImpL1	Ecdysone-inducible gene L1	LA>L	LA>L	H>GF	7.55482	6.3181	3.85251
FBgn0001257	ImpL2	Ecdysone-inducible gene L2	ns	LA>L	H>GF	-0.0115878	0.304252	0.181192
FBgn0001258	ImpL3	Ecdysone-inducible gene L3	LA>L	LA>L	H>GF	0.319942	0.960468	0.734651
FBgn0001259	in	inturned	ns	ns	ns	-0.0964885	0.071841	0.10153
FBgn0001263	inaD	inactivation no afterpotential D	na	na	na	NA	NA	NA
FBgn0001269	inv	invected	LA<L	LA<L	H<GF	-0.408298	-0.564393	-0.399546
FBgn0001276	ix	intersex	ns	ns	ns	0.197655	-0.142536	0.0618212
FBgn0001280	janA	janus A	LA>L	LA>L	H>GF	1.5819	1.88304	1.49696
FBgn0001281	janB	janus B	na	na	na	NA	NA	NA
FBgn0001285	Jon44E	Jonah 44E	LA<L	LA<L	ns	-0.70086	-1.52401	0.0356109
FBgn0001291	Jra	Jun-related antigen	LA<L	LA<L	H<GF	-0.462945	-0.553361	-0.600388
FBgn0001296	kar	karmoisin	LA<L	LA<L	H<GF	-1.00704	-1.08348	-0.91677
FBgn0001297	kay	kayak	LA<L	LA<L	H<GF	-0.434977	-0.540351	-0.524494
FBgn0001301	kel	kelch	LA<L	LA<L	H<GF	-1.48581	-1.8903	-1.48005
FBgn0001308	Khc	Kinesin heavy chain	LA>L	LA>L	H>GF	0.534237	0.575493	0.586631
FBgn0001311	kkv	krotzkopf verkehrt	LA<L	LA<L	H<GF	-0.943571	-1.21349	-0.917042
FBgn0001313	kl-2	male fertility factor kl2	na	na	na	NA	NA	NA
FBgn0001316	klar	klarsicht	LA<L	LA<L	H<GF	-0.4884	-0.583165	-0.523372
FBgn0001319	kn	knot	LA<L	LA<L	H<GF	-0.99036	-1.05918	-0.912391
FBgn0001320	kni	knirps	ns	ns	ns	0.168824	0.188016	-0.0679215
FBgn0001321	knk	knickkopf	LA<L	LA<L	H<GF	-0.358976	-0.29427	-0.329831
FBgn0001323	knrl	knirps-like	ns	LA<L	H<GF	-0.101056	-0.322151	-0.240784
FBgn0001324	kto	kohtalo	ns	LA<L	H<GF	-0.0240187	-0.246605	-0.206935
FBgn0001325	Kr	Kruppel	LA<L	LA<L	H<GF	-1.22018	-1.16008	-1.01283
FBgn0001330	kz	kurz	LA>L	LA>L	H>GF	0.45668	1.06657	1.08478
FBgn0001341	l(1)1Bi	lethal (1) 1Bi	LA>L	LA>L	H>GF	1.01087	2.05363	1.94714
FBgn0001404	egh	egghead	LA<L	LA<L	ns	-0.480773	-0.611073	0.0250523
FBgn0001491	l(1)10Bb	lethal (1) 10Bb	LA>L	LA>L	H>GF	0.493827	0.969643	0.780676
FBgn0001565	Hlc	Helicase	LA<L	LA<L	H<GF	-1.20936	-1.43052	-1.19269
FBgn0001612	Grip91	Gamma-tubulin ring protein 91	ns	ns	ns	0.00772673	-0.0110196	-0.0854889
FBgn0001624	dlg1	discs large 1	ns	LA<L	H<GF	-0.163358	-0.214531	-0.106609
FBgn0001941	ifc	infertile crescent	ns	LA>L	H>GF	0.163197	0.269113	0.407756
FBgn0001942	eIF-4a	Eukaryotic initiation factor 4a	LA<L	LA<L	H<GF	-0.42071	-0.359374	-0.374106
FBgn0001961	Arpc1	Actin-related protein 2/3 complex, subunit 1	ns	ns	H>GF	-0.0466822	0.0966787	0.168151
FBgn0001965	Sos	Son of sevenless	ns	LA<L	H<GF	-0.114425	-0.238322	-0.151201
[truncated: 17,017 more rows]

## Sheet: (C)Le.mes+A.ori>Le.mes
(C) Genes that were differentially expressed higher in the larvae fed on mixed culture of Leuconostoc mesenteroides and A. orientalis (LA) than in those fed on Leuconostoc mesenteroides only (L).
[truncated: 3,369 more rows]

[truncated: 4 more sheets: (D)La.pla+A.ori>La.pla, (E)Le.mes>Le.mes+A.ori, (F)La.pla>La.pla+A.ori, (G)Z-score]
