# Supplementary material for: Identification of key yeast species and microbe–microbe interactions impacting larval growth of Drosophila in the wild
Source: eLife. 2023 Dec 27;12:RP90148. doi: 10.7554/eLife.90148 (PMC10752588; doi:10.7554/eLife.90148)
Supplement: Supplementary file 5. [file elife-90148-supp5.xlsx]

## Sheet: (A)TPM
Table S5. RNA-seq data of whole bodies of 1st instar larvae fed on yeasts
(A) TPM values of all samples.
Yeast fed			H. uvarum (H. uva)			K. humilis (K. hum)			M. asiatica			Saccharomycopsis crataegensis			Pichia kluyveri (Pi. klu)			Starmerella bacillaris (St. bac)			BY4741			Germ-free
Sample number			1	2	3	1	2	3	1	2	3	1	2	3	1	2	3	1	2	3	1	2	3	1	2	3
FlyBase ID	Symbol	Gene name
FBgn0000003	7SLRNA:CR32864	Signal recognition particle 7SL RNA CR32864	0	0	0	0	0.269591	0	0	0.57647	0.598797	0	0	0	0	0	0	0	0	0	0.305897	0	0	0	0.298644	0
FBgn0000008	a	arc	11.6554	9.95646	8.70442	7.53077	6.8786	6.61006	7.73028	7.64084	7.07696	7.87005	8.21086	7.72508	7.81468	9.06151	8.6351	7.67731	8.21476	7.86237	5.59187	7.12028	6.66093	7.41117	8.03223	8.06339
FBgn0000014	abd-A	abdominal A	22.5489	23.7264	26.4586	23.7301	25.005	26.5077	24.2238	27.9459	28.1947	25.871	29.7489	29.1142	33.6109	38.4984	35.4298	33.6408	37.9114	35.7722	24.4815	27.6055	26.98	32.7712	35.5255	31.5541
FBgn0000015	Abd-B	Abdominal B	4.6025	5.03119	5.8639	5.44083	6.00917	5.80409	5.40713	6.19817	5.79288	4.95914	5.99435	5.82319	7.24273	7.83047	7.33216	7.34342	7.96554	7.16371	4.99554	6.0217	5.70912	7.49279	7.5504	6.96311
FBgn0000017	Abl	Abl tyrosine kinase	4.77489	4.91923	4.75911	5.06942	5.6719	5.47756	5.55324	6.06416	5.33532	7.29125	6.92107	6.83852	9.2535	9.50641	8.69541	8.95303	9.63972	8.71415	6.71402	7.11922	6.28949	8.48236	8.99285	8.28846
FBgn0000018	abo	abnormal oocyte	10.6527	11.2481	12.9618	13.6824	13.2549	14.0866	11.0321	12.8265	14.2713	8.23688	8.34608	9.55452	9.36801	8.69608	9.73766	8.5957	10.3167	8.45083	11.4202	12.0248	12.4438	9.08121	10.2037	9.71249
FBgn0000022	ac	achaete	0	0	0	0	0	0	0	0	0	0	0	0	0	0	0	0	0	0	0	0	0	0	0	0
FBgn0000024	Ace	Acetylcholine esterase	12.5969	12.2166	14.1395	13.9153	16.2871	14.9329	16.3601	17.7491	17.0842	25.0688	27.8899	24.6111	35.4955	38.3532	35.5655	35.249	40.4596	36.6808	19.1714	23.7113	19.5681	36.4009	38.5296	35.9094
FBgn0000028	acj6	abnormal chemosensory jump 6	0.752405	0.779743	0.558459	0.713259	0.945544	0.879977	1.00586	0.933172	1.0097	1.86098	1.65733	1.72342	1.98375	2.36829	2.23907	2.65894	2.49258	2.31131	1.5268	1.69264	1.47204	2.31006	2.75961	2.26435
FBgn0000032	Acph-1	Acid phosphatase 1	17.9936	20.3091	19.1772	17.2663	18.8775	19.1477	16.9287	19.6295	18.134	16.2142	16.863	17.5667	15.5449	19.6333	17.5074	17.2958	18.2886	18.8498	16.8105	20.2509	19.3869	15.7765	15.1324	16.5158
FBgn0000036	nAChRalpha1	nicotinic Acetylcholine Receptor alpha1	4.63525	3.99035	4.40196	5.67442	5.63603	5.62944	5.8456	6.68231	6.49462	10.0546	11.0229	8.72263	12.2902	14.8151	12.4489	12.8352	15.0391	12.321	6.85954	8.68444	7.16365	13.8288	15.4587	11.9198
FBgn0000037	mAChR-A	muscarinic Acetylcholine Receptor, A-type	5.74942	4.94231	5.83464	6.53388	7.66701	7.53457	7.42621	7.99073	7.88768	13.1347	13.817	11.519	20.4967	19.4247	19.0282	19.718	22.4896	18.9788	10.4192	12.5692	10.62	20.2322	19.1428	17.7349
FBgn0000038	nAChRbeta1	nicotinic Acetylcholine Receptor beta1	20.2784	19.8529	21.108	22.7463	27.0499	26.1481	25.3832	28.1962	26.6393	38.7133	43.4663	40.8389	48.8224	54.3707	53.6673	50.2723	58.7653	53.8348	33.3684	35.9847	32.018	48.6763	51.9134	49.1952
FBgn0000039	nAChRalpha2	nicotinic Acetylcholine Receptor alpha2	6.4579	6.69254	6.70435	6.51854	7.59812	7.60278	7.50486	8.62906	8.02569	14.546	14.9219	14.9773	22.5958	23.3066	22.9536	24.5045	26.6558	24.3238	10.8055	13.1633	11.4387	21.9186	22.5575	21.0261
FBgn0000042	Act5C	Actin 5C	2717.16	2652.1	2621.19	2612.54	2535.76	2567.27	2540.79	2555.05	2633.57	2565.68	2567.13	2623.33	2053.43	2226.24	2053.65	2081.13	2087.85	1897.07	2257.07	2137.16	2222.39	1767.03	1774.59	1843.41
FBgn0000043	Act42A	Actin 42A	251.034	240.736	232.241	222.602	215.35	212.164	210.868	205.226	213.34	180.142	177.476	183.968	202.572	194.969	158.776	147.871	161.565	149.44	149.514	144.44	153.507	113.306	100.827	116.944
FBgn0000044	Act57B	Actin 57B	12687.1	12513.5	13357.7	12697.8	13153.9	13148.9	12176.8	12514.1	12199.6	13529.3	13617.3	12743.6	12038.3	12367.1	12838.9	12191.7	11869.2	11832.7	12962.5	12459.9	13066.9	13903.6	13585.1	12879
FBgn0000045	Act79B	Actin 79B	0.167041	0.403923	0.218446	0.35976	0.398308	0.314279	0.193274	0.212927	0.442348	0.391966	0.287212	0.604987	0.603524	0.424229	0.551773	0.218961	0.511872	0.771783	0.395456	0.811063	0.530343	0.345011	0.496388	0.701891
FBgn0000046	Act87E	Actin 87E	279.458	252.083	248.045	214.858	231.691	248.142	308.78	266.433	316.764	790.792	704.764	634.566	671.299	702.464	752.792	783.497	797.241	880.336	673.214	642.833	604.362	707.88	651.505	607.983
FBgn0000047	Act88F	Actin 88F	0.508662	0.527144	0.609765	0.573843	0.606453	0.584848	1.079	0.486295	0.673506	0.454702	0.816293	0.614091	0.735126	0.61516	0.808998	0.55564	0.750496	0.678943	0.860157	0.764463	0.968982	0.350202	0.503857	0.415597
FBgn0000052	ade2	adenosine 2	30.9433	32.0255	37.5279	41.8664	43.4125	40.3742	33.6622	37.5128	36.6843	24.269	24.2041	24.3875	28.8019	24.1865	23.4825	23.0456	24.6295	26.5459	32.9425	32.0472	32.5712	35.7558	25.5559	27.8495
FBgn0000053	ade3	adenosine 3	24.0641	24.5672	27.6901	29.8537	30.523	30.8342	20.9971	24.0878	23.9532	13.5605	13.4635	16.2699	15.924	14.1224	13.7258	12.0144	14.6981	16.2071	22.7128	23.3111	23.2978	21.8716	15.5799	15.6903
FBgn0000054	Adf1	Adh transcription factor 1	38.4123	37.8877	37.9206	32.9593	34.9748	35.4288	41.6779	42.9954	38.0958	33.6939	36.063	37.3833	51.0266	50.0947	51.3935	48.5958	54.0203	54.3771	33.689	33.922	33.5818	50.0646	54.9162	57.4494
FBgn0000055	Adh	Alcohol dehydrogenase	0	0.041447	0	0.0369154	0.0357621	0	0.0347061	0.0764705	0	0	0	0.043455	0.0433498	0	0	0.0393188	0.0408519	0.110871	0.121735	0.0832242	0.11428	0.0826046	0	0
FBgn0000056	Adhr	Adh-related	0	0	0	0	0	0	0	0	0	0	0	0	0	0	0	0	0	0	0	0	0	0	0	0
FBgn0000057	adp	adipose	17.7459	16.8004	14.5109	15.0361	12.9479	14.8063	15.7753	16.2885	13.9497	13.6519	15.6284	15.4766	16.0363	16.7028	15.2938	15.1254	15.9965	15.5621	14.3722	14.6565	15.1412	16.0916	17.5783	15.211
FBgn0000061	al	aristaless	10.8814	14.3805	12.5819	11.9328	12.6312	11.6921	13.6443	14.3637	13.3338	11.9971	13.3886	12.962	19.6395	15.3208	17.2574	18.1568	19.9864	21.5402	14.4842	14.0223	14.0727	15.7736	18.0468	17.985
FBgn0000063	ald	altered disjunction	1.17893	1.0036	1.77575	1.59341	1.39303	1.70319	1.79035	2.4152	1.37981	1.99012	1.73749	1.96718	2.14498	1.74147	1.9935	1.65576	2.1504	2.02319	1.4952	2.14661	1.96509	2.13063	2.33559	2.21151
FBgn0000064	Ald	Aldolase	1095.22	1024.06	1109.53	1141.4	1127.77	1132.32	1090.5	1060.66	1069.49	1173.06	1157.25	1124.79	1087.1	1156.76	1166	1160.5	1120.24	1103.25	1379.87	1328.65	1344.2	1203.15	1136.82	1084.65
FBgn0000071	Ama	Amalgam	4.53974	3.84056	5.4976	4.06202	4.4736	5.40369	3.45713	4.47298	4.78422	5.40397	4.2533	4.73128	5.32236	5.14288	3.82545	3.55227	4.022	4.53747	4.93507	5.78378	4.89761	5.88424	5.46046	5.35285
FBgn0000075	amd	alpha methyl dopa-resistant	2.99947	2.64639	3.65749	4.4896	4.05938	4.00374	3.97469	4.61137	4.1862	3.70941	3.13621	4.22795	3.64657	3.39707	3.25801	3.22778	3.18803	3.371	3.57793	3.50039	3.78351	2.80458	2.60978	3.15088
FBgn0000077	amx	almondex	8.17782	9.46042	9.07787	8.36754	8.50292	10.0189	10.4523	8.12126	9.12829	9.75415	11.8374	11.1586	13.8801	13.179	12.8435	12.4025	14.3754	13.9421	11.1917	11.7407	11.0498	13.6173	14.8824	15.1169
FBgn0000078	Amy-d	Amylase distal	5.10791	5.75887	3.46837	8.49688	9.58659	5.12197	1.26645	1.07325	0.613152	1.52411	1.27396	3.59832	35.2269	14.7238	16.5636	8.77417	11.5817	24.2227	5.809	9.40273	2.56625	24.4042	18.6262	18.7507
FBgn0000079	Amy-p	Amylase proximal	13.7273	14.4501	10.9725	21.6	28.174	13.3204	3.84572	3.61676	1.93209	2.39141	3.28954	9.80649	98.9407	40.059	44.9278	22.9531	34.7233	66.5709	17.6566	25.9788	8.28769	52.0173	38.8657	43.8852
FBgn0000083	AnxB9	Annexin B9	275.179	284.186	275.015	238.985	252.555	266.6	277.476	269.564	277.586	330.701	331.89	332.067	358.696	345.898	344.122	321.066	356.372	358.56	327.291	347.937	327.462	343.865	332.97	332.466
FBgn0000084	AnxB10	Annexin B10	3.25307	2.77193	2.12709	2.66904	2.32709	2.31219	3.19936	2.62624	1.93829	3.70767	3.57976	2.74913	3.0559	3.14733	2.22872	2.55853	4.06127	3.74087	4.10741	3.76077	3.92475	4.25536	3.86681	3.03759
FBgn0000092	CG2650	-	0.800904	0.645559	1.83291	4.43553	5.01311	5.02288	4.32452	2.72244	3.26974	7.4279	7.06904	7.83193	10.8996	8.91102	13.0319	11.0234	13.1803	11.5947	6.9523	7.22202	10.256	3.40032	2.38002	4.39363
FBgn0000094	Anp	Andropin	0	0.25046	0	0	0	0	0	0	0	0	0	0	0	0	0	0	0	0	0	0	0	0	0	0.253879
FBgn0000097	aop	anterior open	20.3465	22.6617	22.793	19.8941	21.4303	21.9704	24.828	24.7296	23.2254	20.5614	20.6665	21.6045	25.8161	25.9237	28.6636	26.0641	28.6336	28.6223	17.3066	19.794	19.7575	22.5655	24.6895	22.8668
FBgn0000100	RpLP0	Ribosomal protein LP0	3910.23	4139.47	4026.45	3920.95	4083.25	4035.68	3912.2	4068.09	4043.98	3372.1	3631.73	3505.38	3719.25	3734.17	3746.98	3557.06	3698.18	3671.02	3592.35	3682.88	3667.33	3822.66	3881.56	3870.94
FBgn0000108	Appl	beta amyloid protein precursor-like	39.6711	37.8634	44.0764	46.8896	52.9386	50.9907	51.6451	56.9913	53.6869	92.0623	96.6853	87.6356	123.275	136.486	124.994	137.553	151.154	136.364	68.1497	80.4659	68.1197	125.766	133.068	122.796
FBgn0000109	Aprt	Adenine phosphoribosyltransferase	44.8524	49.2271	41.4802	45.1487	42.4749	43.0244	38.9988	42.036	39.7186	25.572	26.2329	28.0124	16.2691	20.4693	18.0822	15.0167	15.512	19.6626	43.1786	37.7563	39.189	17.7802	17.4916	20.312
FBgn0000114	aret	arrest	3.69101	3.48937	4.0514	3.71661	4.06608	4.16885	4.63883	4.91143	4.41224	6.19036	6.78007	6.24822	8.72886	9.42014	9.63148	10.0557	10.4714	9.66553	4.9189	6.12771	5.60955	9.53537	9.78791	8.69056
FBgn0000115	Arl1	ADP ribosylation factor-like 1	137.152	148.522	140.974	132.862	128.524	128.629	124.276	128.824	121.884	75.5294	76.4037	78.3126	67.8199	65.3741	62.108	59.2542	66.4727	58.3976	97.3984	87.0553	98.9956	61.704	64.3584	62.8751
FBgn0000116	Argk	Arginine kinase	1102.23	1055.5	1041.31	1095.97	1061.63	1090.31	970.789	940.282	943.564	998.021	967.706	866.321	715.903	687.722	641.635	747.037	673.047	658.635	1238.04	1095.38	1125.84	750.316	721.365	668.066
FBgn0000117	arm	armadillo	117.868	119.975	124.115	110.99	120.617	116.093	118.066	130.071	125.991	131.508	141.456	134.197	168.965	162.016	162.171	156.038	177.365	165.013	124.543	138.454	132.335	163.439	171.825	165.294
FBgn0000119	arr	arrow	10.1908	10.9488	11.096	10.1937	10.4105	10.5018	10.4018	11.9173	11.3535	10.3388	11.6712	11.6581	12.23	13.3072	12.6049	11.5047	13.7111	11.6572	10.6434	11.9733	11.2174	12.2242	13.6225	13.2204
FBgn0000120	Arr1	Arrestin 1	4.00488	5.05594	4.6779	5.37688	5.04612	6.165	6.63481	7.65755	7.15872	9.77593	9.42762	8.97984	12.3125	11.175	10.5832	10.7738	11.5286	10.564	9.27193	9.69757	10.0566	13.4605	13.8125	13.0418
FBgn0000121	Arr2	Arrestin 2	0.582716	0.603889	0.685838	1.02194	0.937904	0.877083	1.01134	1.1699	1.09947	2.22685	2.88556	2.40595	4.67394	3.67863	5.51789	3.72372	4.28557	5.00776	2.01018	2.12203	1.33206	4.39299	3.34783	3.97886
FBgn0000137	ase	asense	0.964527	0.922683	0.836859	0.61635	0.928813	0.802662	0.772617	0.886649	1.21571	1.23113	0.727154	1.28984	0.603151	1.69587	1.14371	1.27649	1.13679	1.19981	0.639867	0.849161	0.777356	1.45581	0.955416	1.36394
FBgn0000139	ash2	absent, small, or homeotic discs 2	18.9569	18.3499	18.4744	21.7419	21.2068	19.5407	18.5856	20.437	21.3487	24.0533	27.338	24.9361	47.0847	44.5592	50.4061	52.7386	53.7649	57.174	18.9065	21.3187	18.6324	50.1923	52.578	51.4794
FBgn0000140	asp	abnormal spindle	1.94857	1.69509	1.93907	1.96925	1.72967	1.63237	1.83905	2.32521	1.70905	1.08707	1.32059	1.3445	0.95583	1.48617	1.28418	1.16059	1.1332	1.38003	1.35651	1.55386	1.39537	1.24852	1.6343	1.19529
FBgn0000146	aub	aubergine	1.79395	1.48731	2.02345	2.62179	2.05864	2.05327	1.76434	2.60119	2.04872	1.8041	2.28257	2.72888	3.62971	4.49098	3.85179	2.64551	3.17623	4.39299	2.06285	3.20423	2.81937	3.5509	4.08712	4.24015
FBgn0000147	aurA	aurora A	1.42908	1.24404	1.62591	1.10802	1.02229	1.02172	1.48816	1.69414	0.851492	0.689838	0.471777	1.2422	0.929396	1.24436	1.88823	0.95537	1.1094	1.37338	1.04397	1.54638	1.6334	1.2397	1.41558	1.08088
FBgn0000150	awd	abnormal wing discs	2973.09	3014.29	2969.17	3003.47	3047.01	2977.9	2731.4	2749.77	2713.19	1031.01	1016.59	1118.78	506.966	534.723	473.352	466.894	470.28	454.547	1775.67	1586.24	1899.72	434.36	464.283	468.664
FBgn0000152	Axs	Abnormal X segregation	13.3731	13.9316	12.1894	11.9237	13.179	12.3829	13.1544	12.8186	11.5768	10.4915	11.9183	11.1831	13.8882	12.8411	13.4143	12.8377	13.374	15.0751	12.3253	13.5136	13.3379	14.0999	13.2468	14.7102
FBgn0000153	b	black	0.126669	0	0.124238	0.155892	0.113266	0.119161	0.146562	0.161466	0.167719	0.594467	0.60983	0.504647	0.961087	1.42466	1.16227	0.539635	0.215644	0.429186	0.2142	0.30752	0.321733	1.26453	1.17108	1.06451
FBgn0000157	Dll	Distal-less	2.806	2.99265	3.6339	2.91691	3.16682	3.04973	3.28608	3.80254	4.08509	3.64378	4.77783	4.44005	5.49234	5.87107	7.04913	6.02615	7.79161	6.218	3.34453	4.79031	4.28145	6.44268	6.58443	5.92391
FBgn0000158	bam	bag of marbles	1.04711	0.493251	1.02701	1.05437	0.638392	0.850716	0.330422	1.13757	0.661712	0.28719	0.441918	0.465432	0.619074	0.414437	0.366845	0.280754	0.291701	0.395834	0.86924	0.544736	0.680009	0.245764	0.424315	0.449985
FBgn0000163	baz	bazooka	2.80159	2.90338	2.70313	2.9013	3.15689	3.12835	3.00438	3.51131	2.9857	4.16317	4.44112	4.36188	5.94991	6.40857	6.15071	6.46029	6.95065	6.30375	3.32783	3.97546	3.33557	5.95114	6.4076	5.74246
FBgn0000166	bcd	bicoid	0	0.0368382	0	0	0	0.0334397	0	0	0	0.0714955	0.0733432	0.0772456	0	0	0.078279	0.10484	0.181546	0.0985423	0.036066	0	0	0	0.0704216	0.074682
FBgn0000173	ben	bendless	104.678	103.431	104.162	98.5878	100.798	98.7595	100.125	102.404	103.13	99.4943	108.484	105.464	87.2887	105.126	104.24	93.629	97.3241	93.8745	95.8776	109.501	111.514	99.8798	109.119	100.318
FBgn0000179	bi	bifid	2.73619	3.18814	3.10435	2.70304	3.66338	3.50621	3.34986	3.84603	3.53968	4.49191	4.77584	4.88532	5.06588	5.74703	5.0321	5.62719	6.10342	5.17984	3.51147	4.13954	3.66272	5.33064	5.84554	5.09607
FBgn0000180	bib	big brain	0.57786	0.427755	0.674725	0.304789	0.811982	0.647154	0.573095	0.631372	0.90176	0.719494	0.99358	0.687665	1.07374	0.808665	1.03015	0.622212	0.89944	1.11882	0.809657	0.773025	0.681449	1.02303	1.00852	1.09844
FBgn0000181	bic	bicaudal	1470.04	1549.61	1522.97	1634.33	1640.36	1550.42	1423.73	1485.84	1420.68	981.151	1035.8	1001.78	1297.48	1242.66	1210.87	1332.81	1361.9	1360.46	1227.24	1182.73	1222.4	1357.53	1377.54	1323.06
FBgn0000182	BicC	Bicaudal C	0	0	0	0	0	0	0.0172042	0	0	0	0	0	0	0	0	0	0	0	0	0	0	0	0	0
FBgn0000183	BicD	Bicaudal D	53.8615	55.1898	50.8014	49.6398	50.7427	46.3501	46.5267	47.8564	45.3951	35.3193	36.9425	36.0222	34.8687	38.9224	33.7058	35.769	36.5607	35.9234	40.1587	41.4548	41.3383	35.1859	35.4223	32.8631
FBgn0000206	boss	bride of sevenless	0.359029	0.434087	0.498862	0.359009	0.615326	0.9851	0.752937	0.858104	0.653649	1.08318	1.17291	1.39786	1.58905	2.08415	1.58127	1.52953	1.92534	1.88001	1.00176	1.24519	0.96891	1.97747	1.74855	2.26292
FBgn0000210	br	broad	1.65247	1.74153	1.8515	1.80447	2.22394	2.31334	2.29438	2.55982	2.42533	4.12919	4.31103	3.61529	5.40981	6.40179	5.35978	5.80441	7.1808	5.73526	2.77351	3.78835	2.85444	5.80797	6.11463	5.3371
FBgn0000212	brm	brahma	41.2318	40.8271	42.5888	39.5446	41.4488	41.1212	40.4485	44.1613	38.8502	26.7417	27.6821	28.2975	24.109	25.875	20.9262	21.4396	22.8514	20.5388	34.2844	32.1751	34.21	22.937	23.261	23.0609
FBgn0000216	Brd	Bearded	0.677791	0.702418	0.498586	0.469214	0	0.318808	0.294088	0.323994	0.673084	0.852032	0.349621	0.552335	0.734666	1.29103	0.559724	0.66635	0.692332	0.469743	0.859618	0.881519	0.645583	1.04995	0.671388	0.356003
FBgn0000221	brn	brainiac	8.01991	9.98645	7.68304	8.49288	9.00582	9.82545	7.8767	9.15315	8.70507	7.56511	8.40199	7.8358	6.87343	6.96976	8.48825	6.41764	7.55692	6.54919	8.51555	8.53846	9.41527	7.25502	9.23738	8.49005
FBgn0000227	Bsg25A	Blastoderm-specific gene 25A	0	0	0	0	0	0	0	0	0	0	0	0	0	0	0	0	0	0	0	0	0	0	0	0
FBgn0000228	Bsg25D	Blastoderm-specific gene 25D	8.73616	9.22334	10.425	8.60128	9.94373	9.84489	10.1239	10.9794	9.81415	11.769	12.674	12.5376	19.333	18.3043	17.555	19.2888	21.305	18.9542	10.9874	12.3846	10.7653	17.2357	18.9118	17.0542
FBgn0000229	bsk	basket	55.4368	60.0435	53.4965	51.417	53.845	52.5291	50.7432	53.1272	53.7653	46.3164	48.896	48.2457	48.2258	53.046	52.5801	50.4607	52.7476	52.7133	47.8166	48.1982	53.0152	51.53	54.4264	53.9649
FBgn0000233	btd	buttonhead	0.491595	0.60498	0.482159	0.311956	0.576946	0.375746	0.586573	0.675594	0.732272	1.05055	0.85582	0.801206	1.06569	1.33767	1.01491	0.815564	0.941515	0.794966	0.311736	0.703293	0.673087	1.01535	0.943468	1.3233
FBgn0000239	bur	burgundy	61.1004	61.2817	65.2053	66.8916	69.3805	64.7725	57.4907	60.2944	58.1766	37.24	40.232	40.7067	42.4897	43.4541	42.9714	40.2451	44.8285	43.3347	49.5182	50.5089	48.9659	42.8729	42.4981	44.7044
FBgn0000241	bw	brown	2.69978	2.42255	2.74483	3.03898	3.56228	3.4999	2.62854	3.08468	2.74642	2.08595	3.32868	2.32527	2.1769	1.89929	2.8639	1.78026	2.01783	2.19053	2.20474	2.05538	2.06973	1.97207	1.85895	2.52479
FBgn0000244	by	blistery	41.07	45.1649	43.2634	40.0176	42.9547	43.2541	47.1921	49.8428	48.5104	67.1851	73.1487	66.8029	104.895	104.51	104.456	107.523	116.961	112.074	57.2077	66.5436	58.8484	103.489	110.505	99.9334
FBgn0000246	c(3)G	crossover suppressor on 3 of Gowen	1.98877	2.0255	2.65685	2.46868	2.29957	2.45151	2.08289	2.78642	2.69003	2.62072	3.00682	2.94327	3.82814	6.04607	3.88876	2.79796	4.27302	3.7072	3.06153	3.81739	3.168	3.50568	4.27962	3.16977
FBgn0000247	ca	claret	11.7655	12.0999	12.6344	12.127	12.2414	12.2509	12.0804	13.3702	12.6393	12.8643	13.5938	12.7697	17.342	17.5819	17.6308	15.8556	18.2037	17.5233	13.8119	15.0983	14.4082	16.5759	17.3099	16.3084
FBgn0000250	cact	cactus	71.3522	74.816	74.0524	67.9626	72.1443	67.0719	70.7907	73.7631	71.9339	76.0105	84.4099	80.2969	95.6529	99.4168	98.4217	90.9975	100.557	101.57	80.0717	84.6231	80.8771	98.9208	102.485	94.3264
FBgn0000251	cad	caudal	20.4495	23.1191	23.7381	21.3037	21.924	22.8011	25.599	26.5254	27.4134	35.8392	38.9366	38.9122	37.9436	38.2546	43.6425	46.0365	42.9588	42.6878	30.2149	31.6417	30.9372	35.7892	38.9839	39.3157
FBgn0000253	Cam	Calmodulin	395.064	377.962	365.499	356.623	360.224	328.064	371.702	370.204	360.345	347.308	381.149	364.286	295.553	362.152	337.138	345.959	340.959	321.638	300.073	314.254	316.326	298.171	307.861	288.587
FBgn0000256	capu	cappuccino	4.91181	4.716	5.28512	4.92043	5.19299	5.36814	5.41575	5.7593	5.45155	9.03657	8.73357	8.0995	12.6523	12.6893	12.3913	11.7172	12.4987	11.7075	6.71317	7.74098	7.71937	12.4575	11.3192	11.5639
FBgn0000257	car	carnation	11.6445	11.8344	10.8416	10.2808	10.5884	11.0072	11.1544	11.3476	10.4463	10.5789	10.5912	10.0545	12.4387	12.0007	11.9853	10.3418	13.1584	13.5413	10.0453	10.0964	10.984	11.125	10.7265	12.6164
FBgn0000259	CkIIbeta	Casein kinase II beta subunit	64.4534	66.4841	66.0524	69.0744	70.2085	66.787	62.3078	66.4382	61.9345	42.3327	43.1985	42.6814	37.8511	43.5469	40.7122	38.6655	39.6727	39.8181	49.0904	48.6313	51.066	38.1683	41.5247	39.2564
FBgn0000261	Cat	Catalase	101.861	104.953	88.3716	87.2152	82.6704	75.0589	73.2034	70.0096	64.9953	95.114	92.1592	94.5564	101.044	96.5919	95.6222	89.5584	87.3214	104.199	125.332	128.149	122.138	115.283	111.607	107.193
FBgn0000273	Pka-C1	cAMP-dependent protein kinase 1	101.042	99.0351	101.373	96.6222	101.193	95.957	105.46	112.857	105.157	121.851	130.767	122.652	118.618	147.374	141.995	133.997	145.093	133.835	99.3715	112.258	109.739	145.554	151.59	136.661
FBgn0000274	Pka-C2	cAMP-dependent protein kinase 2	0	0	0	0	0	0	0	0.0638861	0	0	0.0689393	0	0	0	0.0735788	0	0	0.0617502	0	0	0	0.0690106	0	0.0701977
FBgn0000276	CecA1	Cecropin A1	0	0	0	0.245449	0.237781	0	0	0	0	0	0	0	0.576463	0	0	0	0	3.93161	0	0	0	0.274618	15.2775	0.558683
FBgn0000277	CecA2	Cecropin A2	0	0	0	0	0	0	0	0	0	0	0	0	0	0	0	0	0	0.703953	0	0	0	0	0.251534	0
FBgn0000278	CecB	Cecropin B	0	0	0	0	0	0	0	0	0	0	0	0	0	0	0	0	0	0	0	0	0	0	0	0
FBgn0000279	CecC	Cecropin C	0	0	0	0	0	0	0	0.22327	0	0	0	0.25375	0.759408	0	0	0	0.23855	1.29484	0	0	0	0	4.39533	0.245328
FBgn0000280	Cec-Psi1	Cecropin pseudogene 1	0	0	0	0	0	0	0	0	0	0	0	0	0	0	0	0	0	0	0	0	0	0	0	0
FBgn0000281	Cec2	Cecropin 2	0	0	0	0	0	0	0	0	0	0	0	0	0	0	0	0	0	0	0	0	0	0	0	0
FBgn0000283	Cp190	Centrosomal protein 190kD	52.853	51.9444	51.8386	50.6841	53.1188	48.9696	51.8419	55.8689	50.3382	39.3836	38.9284	39.1288	42.2206	44.5222	41.5944	42.7124	45.5146	40.9811	42.1843	44.7885	44.1613	40.5083	43.0561	41.0286
FBgn0000286	Cf2	Chorion factor 2	12.2214	12.2975	12.8884	13.0355	14.7018	14.0913	13.7419	13.921	14.0037	17.7531	18.7507	17.0245	20.7875	24.3988	24.4752	20.6209	24.4978	24.5367	15.9398	19.063	16.874	21.7474	22.8255	22.6482
FBgn0000287	salr	spalt-related	4.88509	4.87696	5.01492	5.21548	5.99898	5.91293	5.72293	7.17667	6.35503	8.22063	7.71073	8.35101	12.3021	11.2722	10.937	11.6704	12.5912	12.8051	7.48426	8.33571	7.01045	11.351	11.3554	9.56205
FBgn0000289	cg	combgap	34.7368	34.6395	34.8843	35.8792	38.1287	38.5511	38.3285	42.0672	39.3599	34.8498	37.669	36.5882	46.3806	47.4776	47.8463	48.8096	53.0703	48.8391	35.7329	37.8872	38.9537	43.9841	48.7839	46.9559
FBgn0000299	Cg25C	Collagen type IV	968.578	892.893	936.65	909.49	900.047	883.602	844.654	926.449	805.667	712.912	583.187	672.318	629.769	578.252	496.45	536.779	587.282	507.022	763.589	717.442	702.791	461.853	495.473	457.985
FBgn0000303	Cha	Choline acetyltransferase	10.2485	9.24667	10.6469	11.0155	12.2991	11.5861	12.17	12.8059	12.744	17.8103	20.4269	19.8776	22.899	26.7128	23.1379	22.8245	26.2627	24.008	15.4605	17.8655	16.6116	24.2545	27.6277	23.869
FBgn0000307	chif	chiffon	9.54175	10.2502	10.1119	9.90281	10.3218	9.99421	11.673	12.2371	11.879	13.5159	14.5615	13.895	18.2001	18.7446	17.3352	17.3771	19.5642	17.7312	13.0814	13.7416	13.0783	19.0589	19.468	18.6411
FBgn0000308	chic	chickadee	519.094	530.395	502.446	483.057	498.622	483.558	455.574	454.422	466.376	354.841	382.703	374.188	316.557	351.13	351.815	329.851	353.487	362.322	372.004	396.022	406.868	327.072	348.765	333.849
FBgn0000316	cin	cinnamon	61.2225	66.6349	65.5368	66.0532	69.4525	65.9534	54.9817	63.6769	61.0095	31.3215	36.0096	36.7651	28.6185	31.8535	31.5649	30.7036	29.7624	31.6623	44.3879	43.8296	46.146	29.6934	33.8981	31.416
FBgn0000317	ck	crinkled	23.1088	21.324	19.1902	17.9698	18.0398	16.5162	19.409	18.2747	16.9513	15.7216	16.668	15.9674	16.9977	17.771	16.9988	15.9677	16.9261	15.3799	17.6157	18.2292	18.4157	15.7674	15.9558	15.3351
FBgn0000318	cl	clot	264.773	254.43	229.931	286.809	264.452	258.436	254.239	241.696	243.055	223.982	214.703	217.646	205.11	182.395	174.533	172.793	174.772	167.533	292.018	251.252	271.618	189.701	190.811	187.013
FBgn0000319	Chc	Clathrin heavy chain	150.224	151.577	148.841	131.569	138.031	133.006	133.226	144.522	132.597	118.541	126.264	126.934	112.657	120.443	117.034	109.365	119.437	112.847	128.289	133.821	132.51	103.214	106.387	105.494
FBgn0000320	eya	eyes absent	2.07654	2.07604	2.22837	1.60101	2.42478	1.81557	2.35319	2.38227	2.59584	2.89903	2.4699	2.57477	3.0187	3.93536	3.44309	2.78603	3.39374	3.0476	2.45389	2.89769	2.23382	2.97703	2.85549	3.25921
FBgn0000326	clt	cricklet	25.6653	22.3928	23.5904	20.4408	22.6873	21.0628	20.3629	19.9098	21.312	20.3534	21.3837	22.9465	16.4264	15.3243	18.5705	14.13	17.4772	17.9341	28.4211	31.1798	31.1508	14.0855	13.9462	12.8899
FBgn0000330	cm	carmine	28.7106	28.1213	27.1627	26.6413	28.3081	24.3319	26.9872	24.5333	26.3413	18.6525	19.1345	19.1036	17.6804	20.3537	17.6247	17.1354	19.205	18.7827	20.7262	19.1923	24.0551	17.5275	19.6307	18.3628
FBgn0000337	cn	cinnabar	10.2233	12.1083	11.9534	12.5043	12.564	12.0809	10.7071	10.9293	12.1027	15.5989	15.6384	14.1176	16.5944	17.5407	17.9108	16.6852	16.9757	19.6386	16.6576	17.7108	12.7595	19.6072	18.0086	22.0606
FBgn0000339	cni	cornichon	56.8943	61.2536	60.7392	50.8254	55.9889	58.4007	50.4971	54.4655	55.8176	33.3633	43.7458	42.5931	33.3968	36.9395	37.3686	31.9408	36.7697	34.9554	48.0531	53.4037	58.0407	30.953	34.2221	36.693
FBgn0000346	comt	comatose	14.1629	14.3446	15.5236	17.0889	17.8867	18.2407	16.1929	19.2075	18.9944	25.1089	28.4691	24.1458	27.5691	27.4298	28.7774	27.6467	28.6949	27.3083	22.6362	23.2433	22.5573	28.77	31.2401	28.9274
FBgn0000351	cort	cortex	0.54469	0.338689	0.9082	0.150829	0.389644	0.409924	0.330872	0.260369	0.594998	0.109554	0.224771	0.236731	0.177119	0.474287	0.179923	0	0.4451	0.301998	0.331589	0.453383	0.674449	0.168753	0.161863	0.343311
FBgn0000352	cos	costa	8.46008	8.06137	8.92884	7.51189	8.32647	9.24055	9.04963	9.69845	9.11553	9.80222	10.0165	9.54181	12.3702	11.5978	11.6284	10.8106	12.4307	11.8227	9.54383	11.0473	10.4557	11.9032	13.2545	11.5314
FBgn0000355	Cp15	Chorion protein 15	2.9757	1.45121	1.37345	0.64627	0.469559	0.164666	0.303796	0.334688	0.347651	0	0	0	0	0	0	0	0	0	0	0.182124	0	0	0	0
FBgn0000356	Cp16	Chorion protein 16	0.172694	0	0	0	0	0	0	0	0	0	0.178159	0	0	0	0.190149	0	0	0	0	0	0	0.178344	0	0
FBgn0000357	Cp18	Chorion protein 18	1.1112	0.719735	0.817405	1.15388	1.61464	0.653336	0.482142	0.796755	0.551742	0.977802	0.573184	0.905524	0.150556	1.8142	0.305879	0.819334	0.85128	1.02682	1.55023	2.45685	1.5876	0.717222	0.68794	0.875471
FBgn0000358	Cp19	Chorion protein 19	0	0	0	0	0	0	0	0	0	0	0	0	0	0	0	0	0	0	0	0	0	0	0	0
FBgn0000359	Cp36	Chorion protein 36	0	0	0	0	0	0	0	0	0	0	0	0	0	0.0879194	0	0	0	0	0.0819564	0	0	0	0.0800131	0
FBgn0000360	Cp38	Chorion protein 38	0	0	0	0	0.0645378	0	0	0	0	0	0	0	0	0.0785573	0	0	0	0	0.0732292	0.075095	0	0	0.0714929	0
FBgn0000370	crc	cryptocephal	382.391	394.674	392.822	397.513	398.847	415.716	414.54	409.737	415.59	435.351	468.772	455.801	530.4	554.024	559.155	544.538	576.368	570.867	424.745	474.64	456.353	581.418	607.793	591.53
FBgn0000376	crm	cramped	5.49785	5.8659	6.21141	5.82408	6.20219	7.26696	7.26715	7.31862	6.65757	8.32843	9.81205	9.57798	17.2238	14.9727	16.0406	17.1274	18.8615	17.5134	7.60233	9.41316	8.13109	16.2186	17.5097	16.5463
FBgn0000377	crn	crooked neck	35.525	39.0993	38.2175	38.7135	40.0964	38.8741	35.5915	37.7325	37.2745	28.884	26.0812	27.049	27.9053	28.4425	28.858	26.4506	27.3634	26.362	33.4947	29.6021	31.9959	29.3418	29.0629	28.7907
FBgn0000382	csw	corkscrew	9.66295	10.6239	11.8772	11.9494	12.5453	12.8486	12.2018	14.0939	13.3276	18.4905	20.2677	18.5418	28.9708	31.1816	30.3843	31.7676	33.4808	34.3145	15.607	19.4634	16.1066	29.0736	30.5148	27.7952
FBgn0000384	cta	concertina	14.7091	16.1561	15.8343	15.052	17.4689	16.1077	15.2266	16.6814	16.4531	16.7931	17.8663	16.4073	18.2765	24.565	22.8753	19.2704	23.1866	21.3075	14.924	19.1388	17.5826	20.2425	22.9698	22.6806
FBgn0000392	cup	cup	0	0	0	0	0	0	0	0	0	0	0	0	0	0	0	0	0	0	0	0	0	0	0	0
FBgn0000394	cv	crossveinless	22.306	21.7514	24.9356	23.7503	26.2672	25.0733	24.1198	28.1257	24.8982	26.8922	27.6778	27.7192	25.6056	29.4402	28.6702	27.6709	29.4674	28.8085	23.3893	25.9954	27.0595	29.7923	29.9679	29.5668
FBgn0000395	cv-2	crossveinless 2	10.3078	9.77593	10.9677	10.2255	11.3771	11.4207	11.0773	11.7458	11.601	14.3031	14.5654	15.0236	20.788	20.8747	21.9197	19.0392	22.6318	24.5343	11.2613	14.0398	11.365	19.6556	21.4522	20.8687
FBgn0000404	CycA	Cyclin A	25.2311	26.4679	26.3521	27.3937	27.5044	25.5368	25.0843	27.1331	24.6572	12.0813	13.0626	13.4556	7.86638	9.21012	8.36499	6.5884	7.00301	7.73367	19.2389	17.3192	23.0026	7.55862	7.6783	7.8184
FBgn0000405	CycB	Cyclin B	3.87567	3.21932	3.24995	3.27695	2.03702	3.17281	2.02822	3.36583	2.64418	1.66615	1.49556	1.4787	1.0903	1.80329	1.00984	1.22161	1.0577	1.55831	3.06179	2.67806	3.83239	1.34434	1.14292	1.4607
FBgn0000406	Cyt-b5-r	Cytochrome b5-related	167.381	158.523	158.944	248.874	259.529	275.651	76.67	82.9165	85.668	91.122	88.9375	85.4288	171.323	134.227	129.539	239.861	314.74	340.32	418.605	365.536	385.471	121.975	121.009	135.507
FBgn0000409	Cyt-c-p	Cytochrome c proximal	2619.93	2469.02	2438.51	2732.4	2541.33	2467.63	2339.01	2282.5	2362.36	1606.39	1543.7	1588.73	856.294	958.272	903.086	993.871	944.193	873.132	1960.62	1715.97	1835.89	887.345	894.389	881.055
FBgn0000411	D	Dichaete	10.4735	9.77187	9.06753	9.072	8.51393	8.46585	9.08879	8.54482	8.87577	10.3166	11.7239	9.37759	14.1822	15.0437	12.2085	14.8865	15.0591	13.7653	7.69725	9.49122	8.22057	13.5123	12.8085	13.0672
FBgn0000412	D1	D1 chromosomal protein	167.998	161.908	162.276	162.602	157.608	149.501	153.163	157.718	141.601	86.8407	81.3557	87.25	60.3338	66.6492	58.6451	61.2865	56.9062	59.4691	114.171	98.9906	112.623	62.4438	64.2236	61.0459
FBgn0000414	Dab	Disabled	6.9044	6.65138	7.42999	6.62427	8.30424	7.51975	8.52317	9.70597	8.38226	13.3393	14.4565	12.9012	21.6397	21.5076	19.3483	19.9334	21.8132	19.6706	11.5932	14.4687	11.3835	22.365	21.6446	20.2163
FBgn0000416	Sap-r	Saposin-related	120.178	118.452	122.158	103.001	107.85	108.703	112.451	116.677	114.673	173.19	181.648	171.262	263.71	245.365	251.507	254.968	278.016	276.474	140.061	165.994	144.776	274.984	271.099	264.947
FBgn0000422	Ddc	Dopa decarboxylase	5.67241	6.54653	5.72159	5.71176	6.97428	7.33726	8.25067	8.50422	9.02563	14.9095	15.4611	12.8519	18.3054	17.3645	16.5725	17.6806	18.765	17.9289	11.0855	12.1057	10.1918	15.7433	15.3241	16.996
FBgn0000426	SmF	Small ribonucleoprotein particle protein SmF	141.107	137.232	140.67	149.132	129.456	128.748	110.557	112.203	116.932	34.7483	32.0618	31.8801	19.04	19.5396	13.8153	17.4592	15.5767	17.3024	73.8366	63.0647	73.5439	18.1406	18.5473	23.1166
FBgn0000427	dec-1	defective chorion 1	0.109781	0.0487587	0.0615282	0.0579035	0.0560944	0.029507	0.027219	0.0749672	0.18689	0.0630872	0.0647176	0.102242	0.0679962	0.0682798	0.103609	0.0616733	0.064078	0.101445	0.0159122	0.0815881	0.0896269	0.113373	0.0310698	0.0988484
FBgn0000439	Dfd	Deformed	2.89626	2.62631	3.06664	2.58219	2.35437	2.78652	2.8275	3.42967	2.94152	3.30983	2.98792	4.39852	3.92412	4.87187	4.92846	4.04457	4.77378	4.89649	3.03876	3.2874	3.41695	4.65647	4.89018	4.77114
FBgn0000442	Pkg21D	cGMP-dependent protein kinase 21D	10.0511	11.2844	12.0489	12.0478	11.9523	13.8876	10.3879	10.9438	10.6052	12.2489	12.7455	11.7931	14.2613	14.3208	13.7954	12.592	14.9011	13.2224	13.9868	14.198	13.0639	14.9933	15.3837	15.9844
FBgn0000447	Dhod	Dihydroorotate dehydrogenase	69.0794	75.5878	75.9224	81.7376	79.7315	80.1941	72.7537	73.4189	65.9238	43.1726	42.772	41.987	43.9432	43.9931	38.7726	41.4826	40.0974	40.9715	55.4248	52.6952	58.2722	44.9666	45.6786	40.2719
FBgn0000448	Hr46	Hormone receptor-like in 46	10.4466	9.31436	5.67401	4.50396	4.13084	2.81572	3.7324	2.46876	2.51443	0.893746	1.08118	1.1296	1.02691	1.33233	1.39397	1.31058	1.37024	1.19311	0.93573	0.90723	1.04613	1.35071	1.27065	1.21542
FBgn0000449	dib	disembodied	1.27802	1.32446	1.34303	0.674084	0.938722	1.24521	1.14866	1.3091	0.95186	0.459019	0.141264	0.297562	0.0494737	0.14904	0.150771	0.179493	0.139869	0	0.231553	0.142471	0.391272	0.0942738	0.090425	0.0479477
FBgn0000451	ect	ectodermal	58.3143	38.882	24.7215	18.7945	15.6432	14.5985	15.8504	13.6841	13.1134	8.74817	8.99911	8.43066	12.8243	11.8025	12.311	12.9585	12.9961	13.1153	9.58397	10.9313	9.15775	12.6914	10.8366	11.5681
FBgn0000454	Dip-B	Dipeptidase B	250.411	249.11	228.864	246.772	250.413	229.234	199.923	196.145	202.251	95.5729	103.839	112.859	55.5955	59.8417	47.6456	47.7696	44.025	46.2079	184.014	161.618	185.287	44.6433	48.7255	52.5292
FBgn0000455	Dip-C	Dipeptidase C	52.0732	56.6946	54.7445	50.6664	52.678	51.8989	42.7826	47.3539	47.9032	43.4462	48.9068	46.6393	43.6718	45.5135	44.5668	43.2902	44.5062	47.4359	51.5683	58.3626	53.0314	41.3704	41.4206	46.6446
FBgn0000459	disco	disconnected	3.99786	4.89119	5.28263	4.58703	5.68499	4.91006	5.44485	6.63553	5.70702	7.84552	8.22013	7.60171	10.412	10.6972	11.3106	10.481	12.4778	10.4672	6.05624	7.45265	6.42581	9.77688	10.5328	9.18678
FBgn0000463	Dl	Delta	5.12389	5.00916	4.84127	3.98853	4.42899	4.19355	3.86839	5.06186	4.61339	3.17761	2.90732	3.04346	2.42518	3.06735	2.72686	2.38437	3.0705	2.79354	2.73801	2.94993	3.02585	2.53993	2.69001	2.99628
FBgn0000464	Lar	Leukocyte-antigen-related-like	1.15114	1.00317	1.24879	1.11887	1.19309	1.39465	1.32435	1.23391	1.34233	1.93819	1.71837	1.75295	2.19298	2.73367	2.41975	2.27199	2.51201	2.3128	1.61921	1.98712	1.61143	2.37759	2.40146	2.37269
FBgn0000473	Cyp6a2	Cytochrome P450-6a2	0.323105	0.334845	0.580989	0.34794	0.433375	0.506589	0.560771	0.772243	1.28344	0.379088	0.55555	1.40426	0.992281	0.937807	1.30446	0.476476	0.825091	0.497617	1.03811	0.672356	0.769378	0.834188	0.640105	1.01824
FBgn0000477	DNaseII	Deoxyribonuclease II	74.9506	80.2605	84.24	59.0853	58.7491	65.1906	57.2055	62.6015	58.3922	53.1535	51.4979	55.7535	46.866	42.1876	42.031	31.2496	37.6419	44.7031	67.0334	68.4358	66.3547	40.4828	38.9028	48.0424
FBgn0000479	dnc	dunce	14.0869	13.4115	15.3269	14.9527	16.2056	15.6308	16.5289	17.7758	15.9422	23.9913	24.9291	23.1497	26.8656	33.2941	30.5335	30.3278	34.2258	32.1361	19.7203	23.2025	20.9522	29.8655	31.2261	27.07
FBgn0000482	dor	deep orange	11.8636	12.1764	12.0834	11.1873	12.7758	12.7701	11.6809	13.3595	12.3476	12.1888	14.5927	12.8903	15.7338	16.3271	14.6328	15.2521	17.6237	18.2625	11.8055	13.6492	13.7445	15.2557	17.5143	15.9376
FBgn0000489	Pka-C3	cAMP-dependent protein kinase 3	27.4434	27.7454	26.0585	24.5234	27.4864	25.9814	28.0921	30.5026	26.6736	36.7494	40.3167	36.663	41.7901	43.869	44.9245	39.3664	45.3996	46.0837	30.6259	35.4116	29.3616	47.4964	45.904	38.7549
FBgn0000490	dpp	decapentaplegic	8.0568	8.2062	8.85177	8.93672	9.16769	9.67737	8.71695	9.686	8.61894	9.00651	10.2559	9.14853	11.3002	12.7023	11.879	12.3061	13.0509	11.8385	9.68311	10.0737	9.94648	12.7662	13.3925	13.0585
FBgn0000492	Dr	Drop	4.3095	3.58751	4.40001	3.58652	5.05377	4.78512	4.87389	5.74098	5.19161	6.00349	6.5595	5.949	7.5427	8.80448	8.36224	7.01496	9.2008	8.22566	6.52285	5.36594	4.97949	8.71857	8.64255	6.97609
FBgn0000497	ds	dachsous	8.32766	8.06642	8.02552	7.88752	8.13406	7.12435	7.47212	8.63418	7.21809	5.50051	5.47802	5.73797	6.07005	5.72428	5.11185	5.11337	5.54244	4.41073	5.58628	5.43425	5.69331	5.3863	5.51131	5.1589
FBgn0000499	dsh	dishevelled	14.8025	14.7491	15.3267	15.9159	15.6737	15.9826	15.2659	15.8486	15.8958	13.8981	14.3881	15.4636	19.1711	18.7335	19.5095	17.8558	19.5233	18.1892	14.7615	17.7759	15.6388	17.9709	18.5874	17.714
FBgn0000500	Dsk	Drosulfakinin	5.86188	5.41813	6.37092	7.31171	9.20826	6.85578	6.04923	8.9363	7.0798	10.6748	10.4604	9.63982	15.6268	17.2439	13.0832	13.3949	11.9753	16.2503	13.3418	13.1872	11.7703	18.4882	14.9086	12.9813
FBgn0000504	dsx	doublesex	0.278813	0.237347	0.283228	0.349263	0.284927	0.318491	0.207385	0.352231	0.355984	0.240335	0.277364	0.367858	0.345381	0.379336	0.383743	0.303475	0.345822	0.377261	0.29299	0.352257	0.341439	0.308501	0.424132	0.38703
FBgn0000520	dwg	deformed wings	8.96059	10.1728	10.6876	10.0165	10.4283	10.6321	10.3939	9.94411	10.7764	9.59996	10.87	10.5188	14.4955	15.4872	14.7251	15.5823	17.0178	16.3107	11.5129	12.3215	12.7378	16.5544	16.4584	16.0824
FBgn0000524	dx	deltex	7.93607	8.37085	8.70763	6.82526	7.4122	7.55429	7.76553	8.75781	7.50679	6.22847	7.14257	6.67824	7.83624	8.40719	8.34927	6.1815	7.62524	7.26817	6.0211	6.93407	7.42437	7.00404	7.46455	7.66875
FBgn0000527	e	ebony	1.06156	1.39746	1.407	1.11226	1.3084	1.32252	1.41915	1.5086	1.70949	2.71219	2.3679	2.21333	2.82994	2.52946	2.43248	2.79244	2.63756	2.43912	1.95036	1.79109	1.85826	3.05182	3.09775	2.95362
FBgn0000529	bsh	brain-specific homeobox	0.179217	0.139297	0.439443	0.165422	0.200317	0.126446	0.116641	0.171337	0.355945	0.360462	0.600889	0.389453	0.437075	0.780263	0.542662	0.572624	0.366124	0.57963	0.227295	0.512788	0.298726	0.416431	0.532572	0.282396
FBgn0000533	ea	easter	48.2315	41.9082	38.6784	30.4603	30.6172	31.1555	31.8648	29.5176	33.1231	38.471	37.2727	38.1655	40.1848	39.0673	39.1311	33.5462	36.1808	34.4224	36.1181	37.1612	39.0233	40.6035	42.2205	40.2477
FBgn0000535	eag	ether a go-go	2.2206	2.17832	2.30267	2.68335	3.08455	2.7667	3.22883	3.43562	3.00477	5.48063	6.18187	5.54385	8.60801	10.2029	8.623	10.074	10.3889	8.61519	4.16211	4.762	4.04448	8.56904	9.37778	7.65694
FBgn0000536	eas	easily shocked	34.0557	35.6161	34.9116	33.4124	39.0234	36.7107	31.903	35.7618	33.084	29.5265	32.1387	30.6522	39.5319	41.0539	39.2784	42.0809	47.1645	43.8559	35.1858	39.7716	39.823	33.6004	37.9411	38.4149
FBgn0000541	E(bx)	Enhancer of bithorax	31.4509	31.4064	30.54	31.1614	33.6052	31.077	33.2964	35.3645	32.0858	30.2878	33.1111	31.2358	39.4936	42.6685	40.0204	39.5432	44.2482	38.7641	32.3282	36.9792	33.767	38.8298	40.8794	39.4319
FBgn0000542	ec	echinus	7.57658	7.27354	7.93638	8.54856	8.99159	9.07594	8.02763	9.23382	8.7069	8.73106	8.89027	8.23225	9.53841	11.0383	8.92138	9.27393	10.5563	8.59786	8.04659	9.74784	9.42443	8.53374	9.37594	9.35694
FBgn0000543	ecd	ecdysoneless	19.469	18.9895	21.2615	17.0265	20.2982	21.2007	18.3146	19.6295	17.8309	16.453	18.1019	16.4875	20.7036	19.0093	19.185	17.4917	21.6413	19.578	17.886	17.8736	18.4659	20.2326	21.1487	21.0533
FBgn0000546	EcR	Ecdysone receptor	5.63527	5.29458	5.1622	4.84971	5.37979	5.43784	5.75642	6.09019	5.55108	9.5639	9.64255	8.79496	11.9802	14.0056	13.6287	13.043	14.5619	12.922	6.38973	8.79021	7.76168	14.6381	15.5866	13.8604
FBgn0000547	ed	echinoid	28.3136	26.0272	26.8482	25.4608	27.0867	25.3155	27.5531	29.3355	26.9048	28.7983	29.036	27.532	34.1112	34.7269	33.3228	30.6496	35.7715	32.2184	27.4888	28.7439	27.77	33.6158	34.7311	32.7791
FBgn0000551	Edg78E	Ecdysone-dependent gene 78E	0.186445	0.19322	0.365733	0.172094	0.333434	0.701576	0.323589	0.445617	0.648026	0.9375	1.25025	0.60774	1.1115	0.608799	1.23174	0.824841	0.476112	0.861438	1.2296	1.06694	0.887927	0.962723	0.738735	0.489642
FBgn0000552	Edg84A	Ecdysone-dependent gene 84A	0	0.143285	0	0	0.247263	0.520264	0.479923	0.264363	0.274602	0.139043	0.570547	1.05158	0.299726	0.300976	0.761179	0.679637	1.12982	0.894337	0.561125	0.143855	0.395073	0.856706	0.684775	0.871443
FBgn0000556	Ef1alpha48D	Elongation factor 1alpha48D	9966.5	10086	10401.2	9895.22	10148.2	9544.78	9697.36	10212.6	9612.27	8408.29	8980.61	8397.05	9524.52	9588.53	9337.2	9256.6	9274.61	9132.12	7946.99	8153.24	8159	10017	9816.97	10011.5
FBgn0000557	Ef1alpha100E	Elongation factor 1alpha100E	23.419	28.6667	30.0601	29.323	33.5359	31.5776	27.5976	30.2417	30.0648	28.3983	31.8984	31.7518	30.2402	31.6224	27.5052	31.9329	33.178	31.7397	29.2021	28.3924	28.6747	35.6468	36.5449	36.6879
FBgn0000559	EF2	Elongation factor 2	4222.21	4488.76	4535.25	4328.47	4587.7	4426.77	4227	4642.11	4352.68	3454.49	3756.51	3665.27	3971.15	4075.43	3920.55	3897.54	4111	3977.3	3814.04	4018.67	4022.33	4143.87	4303.47	4133.53
FBgn0000560	eg	eagle	0.221707	0.18381	0.304433	0.204642	0.0792992	0.208566	0.115437	0.339133	0.0880671	0.0891847	0.320213	0.240894	0.576747	0.579152	0.390586	0.915453	0.679391	0.327796	0.134968	0.0461356	0.126703	0.366337	0.351381	0.465798
FBgn0000562	egl	egalitarian	43.2862	42.2932	40.8495	37.4479	39.6165	40.2885	40.6298	40.3711	40.3684	38.2503	42.5551	39.9817	53.7137	54.1768	53.0694	55.1769	58.0013	58.4491	36.1802	42.607	39.9741	54.0427	55.9303	54.1334
FBgn0000564	Eh	Eclosion hormone	4.4817	3.71563	4.27009	4.60949	4.35098	4.45698	4.11139	4.03979	4.45058	4.63583	5.28404	4.1739	6.2457	4.18117	6.90857	4.15428	6.0166	6.15292	7.40541	5.32919	4.51266	6.47965	5.70775	4.70794
FBgn0000565	Eip71CD	Ecdysone-induced protein 28/29kD	154.261	132.75	172.522	43.8159	45.2451	141.672	76.1476	56.3304	55.7352	690.099	725.517	793.997	33.9894	41.1603	53.5142	52.6249	57.125	31.3763	35.5991	47.1047	55.6141	31.1464	29.5451	38.4662
FBgn0000566	Eip55E	Eip55E	260.375	266.738	277.511	315.095	301.106	294.573	250.402	269.276	249.603	148.558	147.616	177.538	52.6235	59.216	48.0843	48.2698	49.7781	45.934	187.197	160.871	211.694	48.6892	47.5473	52.474
FBgn0000567	Eip74EF	Ecdysone-induced protein 74EF	0.376736	0.580632	0.577944	0.543897	0.665108	0.763336	0.603556	0.738811	0.68109	1.27261	1.43505	1.12306	2.08363	2.4498	2.19107	2.57365	2.35825	2.73148	0.803685	1.01513	1.0397	2.71345	2.42087	2.22231
FBgn0000568	Eip75B	Ecdysone-induced protein 75B	11.9896	12.1127	14.2441	14.7782	15.8866	17.1863	16.9064	17.8439	17.1507	22.7129	23.2239	23.411	32.776	36.363	37.2576	38.2738	41.8951	38.9287	16.9382	21.7836	19.399	38.2043	37.3217	34.743
FBgn0000575	emc	extra macrochaetae	81.1272	81.4761	82.3748	75.9383	80.0569	76.7324	80.1364	79.4526	82.8357	93.2666	105.617	105.452	113.447	127.807	139.465	128.331	130.413	142.616	73.6528	88.4837	82.2168	121.901	124.507	125.615
FBgn0000576	ems	empty spiracles	5.20214	4.71255	4.85253	4.6674	5.04205	4.68846	5.01944	5.84287	5.23827	4.68281	5.06654	4.78275	5.08663	5.66218	6.44895	5.18586	5.79681	5.91646	3.6541	4.35281	3.32639	4.54582	5.08093	4.66223
FBgn0000577	en	engrailed	2.87357	3.14528	2.05839	3.06961	2.91596	2.70325	2.96996	3.45717	2.88568	4.51333	3.49746	5.05173	5.28449	5.34167	4.23054	4.79309	5.1119	4.92288	3.76729	4.66953	3.84413	5.40166	5.46898	5.76592
FBgn0000578	ena	enabled	12.6279	12.5946	13.317	12.9844	15.0733	13.6243	14.2033	14.9383	15.2516	16.4897	18.3396	17.816	22.3568	22.3855	23.2664	20.0882	23.7362	22.5153	15.7483	18.3728	18.6565	19.9829	20.2401	20.1552
FBgn0000579	Eno	Enolase	819.899	763.027	803.591	777.556	745.935	773.993	782.465	749.169	768.458	736.027	705.898	695.748	765.942	712.398	723.637	735.193	708.358	685.789	944.129	849.996	895.598	753.927	721.562	706.533
FBgn0000581	E(Pc)	Enhancer of Polycomb	16.8911	16.4977	18.2793	18.8444	20.001	18.3536	17.9024	19.3135	17.1745	18.0054	17.4936	17.807	23.2895	24.0768	23.8578	23.82	25.2535	21.651	18.5166	20.0081	18.4025	24.4943	25.0769	22.7009
FBgn0000588	esc	extra sexcombs	9.41668	10.2523	10.0661	10.5962	11.164	9.00783	9.18163	10.8739	9.98171	7.44828	6.60381	7.18511	6.65166	6.62182	6.34924	6.29318	6.3224	5.23076	10.5204	8.31153	9.97698	6.33748	5.86913	6.05748
FBgn0000591	E(spl)m8-HLH	Enhancer of split m8, helix-loop-helix	0.117225	0.485938	1.03478	0	0.104821	0.110277	0.305179	0.896565	0.465645	0.235777	0.24187	0.63685	0.762371	0.510367	0.645369	1.03722	0.35922	0.54162	0.237876	0	0.558274	0.605301	0.232236	0.369428
FBgn0000592	Est-6	Esterase 6	22.0336	30.0048	26.7606	24.8671	31.5059	28.0676	15.8414	18.672	16.6175	15.0518	16.6052	18.2352	11.5423	10.3085	7.40246	9.74533	10.7769	13.6039	37.3919	30.4306	30.2879	9.73016	10.8398	9.02119
FBgn0000594	Est-P	Esterase P	0	0	0.0508138	0.0478203	0.0463262	0	0	0.14859	0.0514484	0.0521013	0.0534478	0	0	0.0563897	0	0	0	0	0.0525651	0.269522	0.0986926	0.0535031	0	0.0544234
FBgn0000606	eve	even skipped	1.15408	0.93023	0.691732	1.42032	1.03196	1.08567	1.61351	1.5324	1.20973	1.80539	2.51349	2.08992	2.43234	1.8842	2.68264	2.20616	2.94709	2.72536	1.17094	1.33419	1.52672	2.64852	3.3025	3.23289
FBgn0000611	exd	extradenticle	75.95	75.3145	77.6786	74.5892	77.1168	74.7355	78.7961	81.3799	76.2359	74.4853	81.4517	76.1155	78.1507	90.8676	87.4442	81.0558	90.8253	85.6472	71.6583	80.4433	77.1775	88.7535	93.3781	85.8351
FBgn0000615	exu	exuperantia	7.12402	8.29153	6.9604	6.95501	6.1252	6.36667	5.30235	5.42241	5.30591	2.12174	2.14831	2.73896	1.93045	1.75956	1.59899	1.37382	1.00756	1.31661	4.86507	5.10306	4.41057	1.44312	1.62847	1.52551
FBgn0000617	e(y)1	enhancer of yellow 1	35.85	40.7265	39.8029	37.6061	42.8856	40.5908	36.9562	38.644	35.1231	21.4542	18.7819	20.6526	23.2106	16.7604	15.4538	14.7445	17.2036	14.8964	28.1551	29.0393	30.1741	17.4761	16.9215	17.4397
FBgn0000618	e(y)2	enhancer of yellow 2	22.2229	27.3022	23.5542	22.6628	20.833	21.7487	19.7513	22.1024	25.4501	19.6452	19.5982	19.6674	23.5049	17.751	17.3652	16.2097	15.5603	16.7265	21.8203	21.0709	22.0204	19.6185	19.5277	22.9682
FBgn0000625	eyg	eyegone	3.1786	3.20506	3.28611	3.4097	3.48241	3.77142	3.47899	3.55899	3.75371	2.53423	3.48599	3.76482	4.84207	4.86227	5.61242	4.78595	5.49907	5.3717	3.10882	3.78393	2.6457	3.78533	4.62358	4.09109
FBgn0000629	E(z)	Enhancer of zeste	22.3928	24.3983	23.8209	25.4461	25.9517	24.2476	24.9506	25.5798	24.7902	23.608	24.0786	23.7059	27.9382	26.9871	29.3863	29.2644	29.5762	28.413	27.1473	28.0501	27.6435	28.994	28.782	27.3253
FBgn0000633	fas	faint sausage	3.93579	4.03191	4.77724	5.23351	5.93298	6.0148	6.04569	6.37213	6.42425	10.388	10.4231	10.6992	13.2722	15.3627	14.0302	13.6539	16.4352	14.5617	8.93519	9.41388	8.12951	13.2993	14.4592	13.7816
FBgn0000635	Fas2	Fasciclin 2	30.4271	30.4714	31.2348	31.6042	33.2758	32.7906	31.2653	34.6687	31.9802	40.129	42.388	40.6886	43.0643	47.6086	42.4828	44.7733	46.8845	44.2273	40.7616	42.6603	39.1	43.0053	44.6595	43.3692
FBgn0000636	Fas3	Fasciclin 3	39.9332	39.7593	40.4504	37.1991	39.292	37.5149	33.6241	37.2127	35.364	29.1219	29.5229	29.2272	28.5802	32.8396	30.3238	28.0939	31.3897	30.8285	29.1321	32.6264	31.9452	29.8068	31.0749	29.002
FBgn0000639	Fbp1	Fat body protein 1	0	0	0.0255169	0.0240136	0.0232634	0	0.0225765	0	0	0	0.0268396	0.0282677	0.140996	0	0	0.0511542	0	0	0.0263963	0.0270689	0	0	0.0257705	0
FBgn0000640	Fbp2	Fat body protein 2	0	0.0869848	0	0	0	0	0	0.160488	0.0833521	0.0844099	0.0865914	0	0.0909782	0	0.184838	0.0825183	0.257207	0	0.0851614	0	0.0799465	0	0.332569	0
FBgn0000644	Fcp3C	Follicle cell protein 3C	1.40415	1.64919	1.56082	1.38247	0.920752	1.32092	1.2185	1.07392	1.67327	1.03553	1.7383	1.52566	1.52197	1.93587	1.33993	1.84059	2.48607	1.47053	0.949775	2.04534	1.96155	1.45008	1.48361	1.6717
FBgn0000658	fj	four-jointed	13.8101	14.6276	16.8067	13.8015	15.1636	16.8603	17.1391	17.5714	17.5713	17.2071	19.2755	18.2876	15.7393	17.6286	17.9732	16.2724	19.2406	16.7259	15.6861	17.1951	17.5304	17.8798	18.9352	17.2006
FBgn0000659	fkh	fork head	12.2955	11.7839	12.9253	12.2609	13.7384	13.979	13.6064	14.7488	14.5896	16.0429	17.1948	16.1914	20.4124	22.1904	21.777	22.0063	24.0237	20.8981	15.0768	16.5107	14.2537	21.1196	22.3185	21.3945
FBgn0000662	fl(2)d	female lethal d	41.5757	42.2704	42.7081	41.5617	42.4023	43.7261	42.7269	43.482	42.7003	40.4405	40.7359	41.3571	50.4143	48.4822	51.3126	46.7385	51.1591	48.548	42.0909	44.2976	45.5126	47.6891	48.5916	48.0323
FBgn0000667	Actn	alpha actinin	405.436	389.351	383.248	376.453	373.009	354.558	383.377	380.268	349.37	429.809	420.807	375.199	434.786	442.611	436.851	461.245	458.864	454.806	383.74	374.997	366.789	493.518	461.209	432.458
FBgn0000709	fliI	flightless I	20.4683	21.7345	24.4715	22.2713	23.7965	22.9444	21.4084	23.1748	21.8654	18.8562	18.8618	18.7291	22.2263	22.0954	20.4397	18.6356	21.0027	19.9322	21.2031	22.2291	21.8614	18.7849	19.5164	19.8339
FBgn0000711	flw	flapwing	29.2617	28.009	28.5553	30.3563	32.9707	30.9583	29.7287	32.3486	30.7961	32.9466	34.4723	35.4361	37.4984	41.4409	41.2955	37.6385	40.3766	40.5401	31.2507	35.1178	34.7787	39.9944	42.6635	39.5972
FBgn0000715	FMRFa	FMRFamide	7.64379	7.79059	5.76222	6.35571	7.39986	7.25015	7.51028	7.97201	7.40251	14.3576	14.2073	10.7076	20.2679	16.777	19.8237	21.4264	22.9071	21.3069	11.6653	11.3709	9.56702	21.9201	23.3405	17.5856
FBgn0000719	fog	folded gastrulation	4.01016	4.14164	3.86584	4.15783	3.97881	4.54763	4.31419	4.80541	4.74604	7.65136	9.1809	7.29682	12.3255	13.1542	13.2313	13.5286	15.1222	14.0358	5.49003	6.63014	6.30496	14.594	14.896	14.0372
FBgn0000721	for	foraging	31.5492	31.8327	31.4541	26.695	29.4092	29.1162	31.6794	32.6122	31.2139	33.2062	36.1581	34.5057	37.6092	40.5981	41.3132	36.427	39.256	35.0324	31.6274	32.7716	32.801	39.1514	39.95	37.9525
FBgn0000723	FER	FER ortholog (H. sapiens)	12.6746	12.7526	11.8624	10.4496	11.7422	11.543	15.8347	13.9828	14.1577	16.6887	19.2418	17.859	28.9435	27.9353	27.834	28.6889	31.7648	29.9871	18.1928	20.0647	18.5522	28.121	28.8014	25.1515
FBgn0000808	gd	gastrulation-defective	0.0398701	0.123956	0	0.0736022	0	0.0375069	0.0345986	0.0762338	0.0791864	0	0.0822637	0.0866408	0	0.0433959	0.0439	0.117591	0	0.14737	0.0404526	0.0414833	0.0759509	0.0411744	0.0789869	0.0418827
FBgn0000810	fs(1)K10	female sterile (1) K10	13.9118	14.2949	14.2242	13.3317	13.3378	13.1706	13.9179	14.6837	13.4926	12.4162	11.6706	12.6767	15.2713	16.2994	14.0171	12.6316	16.0205	15.23	13.0962	14.8435	14.7699	15.8006	15.887	13.9315
FBgn0000826	png	pan gu	0.809212	1.00634	1.50799	0.821616	0.651229	1.44637	2.10667	1.4699	1.20539	0.81379	0.834822	1.23094	0.263134	1.23308	1.0692	0.636442	0.743915	0.448659	2.2168	1.8523	2.15812	0.835685	0.881724	1.19008
FBgn0000927	fs(1)Ya	female sterile (1) Young arrest	0.242003	0.208997	0.276918	0.148917	0.288529	0.0758864	0.280009	0.385603	0.32043	0.162248	0.124831	0.482068	0	0.175603	0.355285	0.118959	0.205996	0.186356	0.245539	0.293761	0.42259	0.208267	0.27967	0.12711
FBgn0000928	fs(1)Yb	female sterile (1) Yb	0.360379	0.346797	0.454451	0.641518	0.552423	0.363234	0.357407	0.664455	0.664627	0.414192	0.557676	0.503442	0.390619	0.476301	0.53852	0.354296	0.65734	0.808748	0.522349	0.616006	0.686508	0.558253	0.637455	0.594897
FBgn0000964	tj	traffic jam	1.91032	2.167	2.35472	2.57342	2.1006	2.86562	2.66583	3.35647	2.40976	2.41438	3.4888	4.01102	4.08526	4.94524	4.57632	3.88304	5.06283	5.03337	3.22165	3.67976	5.08979	4.47881	5.26767	4.82704
FBgn0000996	dup	double parked	21.8327	24.5611	23.2451	23.175	21.4235	19.0793	18.5971	19.6643	19.8839	8.26249	8.47602	9.48886	2.95809	4.28367	3.92223	2.48533	3.55057	2.81387	20.1697	17.1865	21.5888	2.87771	3.01633	3.28934
FBgn0001075	ft	fat	8.3021	8.50396	9.00844	7.98892	8.71033	8.25284	9.72041	10.1719	9.30156	7.81649	8.22269	7.68956	8.57547	8.2095	7.68052	8.21455	8.21793	7.46408	9.18324	9.22798	9.10493	8.5737	8.05411	7.51865
FBgn0001077	ftz	fushi tarazu	0.0508152	0.0526616	0	0	0.0908767	0	0	0	0	0	0.104847	0	0.110158	0.0553089	0.0559514	0.0499575	0.0519054	0.0469566	0	0	0	0.0524777	0.10067	0.0533804
FBgn0001078	ftz-f1	ftz transcription factor 1	1.93298	2.04676	1.90618	2.23024	2.31086	2.69796	2.77137	3.1938	3.08798	5.80006	7.04457	6.22088	10.772	11.926	11.4978	10.5242	12.8017	12.1345	4.88174	6.83149	4.96304	10.9141	11.3739	10.4949
FBgn0001079	fu	fused	5.37938	6.06336	5.98324	5.52838	5.75238	5.53006	5.43815	6.52133	5.86521	5.8281	5.57823	6.05581	7.36361	7.84703	8.60987	7.36039	7.56241	6.73891	5.96439	5.51049	5.65198	6.75808	7.60831	7.71905
FBgn0001083	fw	furrowed	13.1439	11.7523	11.8377	10.609	11.1011	10.4876	11.3728	12.8044	11.3377	11.7324	13.1838	12.4259	12.6246	12.4475	13.1203	12.2618	14.1511	12.4828	14.4262	15.7521	13.8718	12.6426	12.6586	12.0538
FBgn0001084	fy	fuzzy	5.98127	6.53066	6.0236	5.57015	6.11243	6.68175	6.34903	5.87142	6.20489	6.49846	5.50943	6.55691	6.30951	6.68458	8.05587	5.35528	8.34613	7.84649	5.31007	5.50093	5.13751	7.44542	7.35305	8.415
FBgn0001085	fz	frizzled	11.1236	11.5767	12.022	9.76601	12.2696	12.5749	11.8663	12.7569	11.1167	10.189	12.6208	11.8297	12.3386	14.3437	13.6522	12.8166	14.6913	14.3818	11.3101	12.4337	12.5071	11.3168	15.8611	13.2233
FBgn0001086	fzy	fizzy	5.1938	4.96127	5.35988	3.41833	2.50385	4.03621	3.72325	5.13812	4.44013	2.49804	2.37623	2.45359	1.17488	1.81882	1.14375	2.35326	1.4301	1.71109	2.52028	2.96042	3.44138	2.14548	1.7	1.66051
FBgn0001087	g	garnet	19.1591	19.3462	17.7474	16.3618	17.6261	16.9067	18.4378	19.1777	17.6032	16.0563	17.7594	16.8361	21.1662	23.8166	23.4396	22.5586	24.4209	22.9627	16.9677	19.2741	17.1374	22.8722	22.0804	21.9755
FBgn0001089	Gal	beta galactosidase	2.92158	2.15129	1.92291	2.66121	3.12806	3.36319	2.03492	1.76407	1.79422	2.2809	2.69678	1.75428	3.58341	2.21759	2.03172	2.19199	2.59159	2.20242	7.7227	7.55949	6.73719	1.58798	1.37083	1.49415
FBgn0001090	bnb	bangles and beads	287.436	223.136	166.745	134.853	117.008	100.949	111.2	92.284	95.9567	55.4047	56.3249	60.5435	63.3362	67.7756	59.5692	59.0072	64.8547	63.255	71.7346	79.9964	86.0515	54.6073	55.1622	59.4026
FBgn0001091	Gapdh1	Glyceraldehyde 3 phosphate dehydrogenase 1	1637.74	1624.84	1671.78	1698.5	1680.94	1772.04	1694.63	1672.93	1698.46	2021.76	1975.6	1921.69	2272.56	2244.85	2331.55	2371.43	2291.92	2268.72	2151.49	2091.16	2123.36	2430.61	2366.37	2278.54
FBgn0001092	Gapdh2	Glyceraldehyde 3 phosphate dehydrogenase 2	1886.07	1845.32	1881.49	1706.41	1736.61	1795.56	1855.02	1783.55	1887.62	1534.43	1503.45	1536.21	1182.07	1172.25	1158.01	1020.69	1018.5	986.393	2557.23	2280.62	2354.82	1106.24	1117.76	1201.79
FBgn0001098	Gdh	Glutamate dehydrogenase	724.44	722.971	796.536	781.36	799.23	886.36	658.941	700.236	713.411	793.387	760.148	784.709	496.018	493.187	464.304	456.627	457.453	570.7	970.105	975.646	925.102	512.442	478.525	480.355
FBgn0001099	gdl	gonadal	0.920642	0.636062	0.150495	1.55792	1.02903	0.360864	0.39946	0.733466	0.457124	0.154308	0.87063	1.16703	0.831579	1.50308	1.0137	0.829677	0.783661	1.55968	0.622729	0.399122	0.65767	0.633841	1.29192	0.967116
FBgn0001104	Galphai	G protein alpha i subunit	56.2596	55.6824	53.8965	51.8083	52.9195	52.3506	53.5141	54.0359	49.1993	42.8501	48.1418	46.3438	52.5188	54.4467	52.246	50.2935	57.0211	54.5265	49.0725	53.8622	53.7524	51.029	50.1985	47.692
FBgn0001105	Gbeta13F	G protein beta-subunit 13F	107.654	104.164	106.525	107.814	114.815	105.813	113.785	120.138	107.325	116.944	123.943	118.413	113.457	137.393	123.796	123.256	130.179	116.616	107.616	119.997	114.895	126.229	135.771	119.826
FBgn0001108	Gl	Glued	31.145	31.4348	28.1959	28.6379	31.251	27.4724	28.6261	31.3476	29.0596	25.6428	25.4879	27.1239	29.2917	29.9098	28.3376	27.2691	30.4978	27.7731	26.5947	27.9732	27.4571	28.8289	28.1425	29.3456
FBgn0001112	Gld	Glucose dehydrogenase	22.451	17.7562	14.4564	9.27077	7.8411	6.66957	10.5239	7.64017	8.15224	2.00138	2.24558	2.19613	1.95488	1.42151	1.78041	1.65082	1.65166	1.69533	2.11385	2.20006	2.04364	2.02311	1.87891	1.89459
FBgn0001114	Glt	Glutactin	295.908	296.662	313.846	251.521	261.778	269.821	261.145	270.939	249.611	307.527	291.405	305.923	239.077	212.235	204.725	195.747	218.912	215.007	306.008	294.951	310.485	205.842	215.89	218.058
FBgn0001120	gnu	giant nuclei	0.585999	0.506076	0.47896	0.450744	0.436661	0.551265	0.0847535	0.653603	0.290965	0.392876	0.503787	0.106119	0.741033	0.63782	0.430153	0.48009	0.0997618	0.541502	0.297281	0.508091	0.372102	0.60517	0.290232	0.718177
FBgn0001122	Galphao	G protein alpha o subunit	44.6305	44.4463	48.0327	47.0708	53.818	52.4417	52.2411	57.8892	55.9449	74.0088	81.3144	74.2813	80.1485	93.1777	87.0652	89.6193	97.2475	91.8584	62.8053	70.868	66.9768	89.5109	94.946	86.0168
FBgn0001123	Galphas	G protein alpha s subunit	92.323	97.1815	94.528	93.5688	99.4619	99.6194	91.4136	95.8533	95.3271	86.7072	90.7094	86.1678	106.501	110.708	102.642	104.57	111.394	114.302	84.924	98.7676	90.985	100.809	107.348	103.53
FBgn0001124	Got1	Glutamate oxaloacetate transaminase 1	237.334	245.694	235.576	217.091	212.904	212.582	214.75	211.999	220.058	200.058	209.8	216.591	190.894	188.087	193.917	199.581	195.501	210.182	235.893	238.035	239.348	183.245	179.497	179.014
FBgn0001125	Got2	Glutamate oxaloacetate transaminase 2	391.725	401.972	401.543	360.469	369.01	365.181	411.755	407.104	404.648	318.708	316.058	327.96	240.67	235.393	231.43	190.947	200.888	180.582	380.622	367.386	377.864	234.993	241.981	236.087
FBgn0001128	Gpdh	Glycerol 3 phosphate dehydrogenase	426.85	413.432	411.561	325.438	296.013	311.097	355.747	364.197	432.037	458.084	464.642	477.867	383.03	417.718	497.328	420.039	501.241	437.991	581.483	657.776	690.932	461.608	483.245	538.287
FBgn0001133	grau	grauzone	15.3734	17.2144	17.179	17.6167	17.875	20.1933	19.8253	21.7958	17.6299	20.6777	18.6096	18.8758	21.5128	22.9495	22.0107	22.6475	24.7459	22.6505	21.6827	19.8086	21.7603	22.2662	23.1487	22.3992
FBgn0001134	Grd	Glycine receptor	0.221435	0.229481	0.130311	0.265707	0.198005	0.312465	0.211374	0.338717	0.285866	0.311763	0.662485	0.360897	0.552037	0.964068	0.58516	0.783711	0.927361	0.859407	0.516742	0.43775	0.379643	0.77751	0.877373	0.697839
FBgn0001137	grk	gurken	10.0745	11.4738	12.2485	11.866	12.8559	10.8595	9.38002	10.5345	8.7019	8.33742	8.22809	8.77993	7.1662	10.3943	9.24403	8.46009	10.0763	10.5702	8.19869	6.76974	9.14601	8.7243	10.0833	8.9295
FBgn0001138	grn	grain	15.2301	15.9434	17.0563	15.3598	14.5054	16.2142	16.181	17.4472	18.6482	21.1901	22.2379	22.4872	22.9106	25.9809	25.1421	25.9807	28.8173	25.7032	17.1074	18.667	16.7316	23.308	25.5439	22.7133
FBgn0001139	gro	groucho	48.078	47.2665	48.2666	47.4029	49.7216	48.2549	52.4502	53.1796	48.7689	43.9952	47.8043	45.6209	49.6339	53.607	50.9768	50.9069	55.3101	47.7555	47.8566	48.5074	50.8044	52.1585	56.6635	51.4615
FBgn0001142	Gs1	Glutamine synthetase 1	169.043	164.658	167.127	113.212	109.271	106.995	164.552	171.25	192.603	332.167	360.585	336.684	406.706	421.424	451.755	311.37	349.643	297.638	231.521	245.915	230.281	493.53	482.363	467.002
FBgn0001145	Gs2	Glutamine synthetase 2	287.126	280.391	282.527	263.235	285.939	278.09	305.687	319.118	328.267	532.438	578.379	540.489	685.331	760.052	816.752	955.882	938.879	815.462	267.011	331.998	287.607	838.985	841.275	839.07
FBgn0001147	gsb-n	gooseberry-neuro	1.16864	1.58696	1.73907	2.15736	1.98186	2.19874	2.16813	2.04187	2.28102	1.21577	1.74607	1.75141	1.52877	1.7106	1.95232	1.82241	1.64649	1.71294	1.14482	1.84485	1.42017	1.74788	2.23536	2.45526
FBgn0001148	gsb	gooseberry	1.14801	1.07642	1.28683	1.00918	1.27095	1.13139	1.5655	1.41111	1.79149	0.9346	0.845959	1.12856	0.888816	0.476012	0.782505	0.9674	0.8376	0.202064	1.22025	1.19446	0.624833	0.90329	0.758111	1.09111
FBgn0001149	GstD1	Glutathione S transferase D1	1543.71	1419.17	1225.97	1310.69	1151.65	1162.9	1133.51	1003.93	1068.4	612.01	561.525	590.357	342.856	317.167	271.634	244.112	229.818	245.951	1948.61	1479.23	1838.05	288.783	275.299	277.35
FBgn0001150	gt	giant	0.607727	0.577325	0.695406	0.607694	1.2227	1.19105	1.05475	0.96834	1.20701	1.01861	1.14943	1.10053	1.92127	2.09465	1.56136	1.09536	1.55191	1.49755	1.43875	2.21311	1.44712	1.35982	0.953145	1.33001
FBgn0001168	h	hairy	48.2581	44.4503	48.0513	50.6014	50.5395	55.1673	39.365	39.3449	45.6994	58.4315	62.2118	58.0973	86.0355	93.6218	93.5616	107.792	109.707	108.452	56.4448	69.2105	61.4459	91.5006	93.5777	91.4523
FBgn0001169	H	Hairless	10.9905	10.1451	11.2213	10.0059	10.6734	10.4379	10.5146	10.7943	10.6756	8.30462	9.71193	9.33144	8.88574	10.459	9.96876	8.22184	10.3981	9.47612	8.78986	10.3573	9.43859	9.53592	10.3662	9.13215
FBgn0001170	H2.0	Homeodomain protein 2.0	2.92894	3.31641	4.52187	2.4031	3.24953	3.62275	3.15358	2.64458	4.09358	4.63645	5.37179	4.77361	6.17305	7.20241	6.98746	5.9723	6.31597	7.36779	4.73276	4.289	5.16622	4.92924	7.36063	8.20477
FBgn0001174	halo	halo	0.146341	0	0	0	0	0	0	0	0	0	0	0.159006	0.317242	0	0	0	0	0	0.148479	0	0	0.151129	0	0
FBgn0001179	hay	haywire	17.3226	16.2812	13.9622	14.0895	14.2934	14.0693	14.556	14.4621	14.0003	8.21012	8.7054	9.05679	8.51435	9.7446	8.23371	9.03782	7.88357	8.24135	10.8935	11.2781	11.9907	8.46643	7.4752	7.56709
FBgn0001180	hb	hunchback	0.282074	0.243603	0.345825	0.412239	0.273246	0.420145	0.346771	0.561814	0.700288	1.15832	0.800253	1.35364	1.40132	1.84211	1.99292	1.38656	2.04089	1.80287	0.882436	0.782633	0.626897	1.60216	1.67646	1.60503
FBgn0001185	her	hermaphrodite	14.1398	13.5143	12.4556	13.0514	14.6097	15.1561	13.7507	14.2067	14.644	17.5747	15.2131	13.6336	16.7645	19.31	19.91	18.9697	20.7548	18.6009	16.0003	16.1713	14.8039	19.6134	20.6902	20.1499
FBgn0001186	Hex-A	Hexokinase A	84.8755	86.4923	90.2103	80.1918	93.656	100.825	100.284	103.277	98.7123	127.65	133.421	124.452	142.517	163.119	149.426	151.234	172.347	165.133	111.263	135.037	122.415	155.939	161.697	151.986
FBgn0001187	Hex-C	Hexokinase C	30.6123	30.5357	28.3073	30.5409	31.1525	33.9098	28.1892	26.784	25.2431	23.8026	20.2443	26.4386	13.22	14.0638	14.4266	16.9176	18.194	17.2963	30.8145	29.338	33.6434	10.2261	11.5431	14.4614
FBgn0001189	hfw	halfway	18.7533	19.8959	18.5388	18.1588	20.8285	20.0981	17.8703	18.8932	17.8864	17.9045	18.9182	19.0221	26.1162	23.5768	23.4912	25.5839	26.7936	25.8842	18.4251	20.5	20.434	23.5956	24.4252	24.3132
FBgn0001197	His2Av	Histone H2A variant	471.426	483.976	467.145	501.963	507.157	484.014	467.512	472.172	450.234	178.646	173.841	188.053	79.1902	84.3302	68.6857	65.0927	60.9354	64.5856	349.115	289.044	361.058	72.2554	73.9745	76.8251
FBgn0001202	hk	hook	19.4532	20.2004	18.7746	18.9973	18.2298	19.4714	17.8603	20.16	19.7431	20.3849	21.4335	20.0376	25.9774	27.5679	28.2309	27.1956	28.0572	25.4182	19.8164	20.888	21.9381	27.8844	28.8656	28.2006
FBgn0001206	Hmr	Hybrid male rescue	4.05044	4.11803	4.53753	3.73866	4.30846	4.13541	4.29785	5.02852	4.89921	4.28571	4.0796	4.21324	5.53471	5.13991	4.35415	4.58598	5.255	4.4879	4.44072	5.09314	5.26585	4.40102	5.32421	4.8397
FBgn0001208	Hn	Henna	48.4616	56.2297	63.3752	46.0689	48.0978	52.6059	53.6681	54.4395	57.9871	76.9828	81.8304	83.0354	96.0474	80.7212	91.3266	82.7163	99.046	97.6769	77.8411	87.7181	83.9139	95.9564	93.5588	100.383
FBgn0001215	Hrb98DE	Heterogeneous nuclear ribonucleoprotein at 98DE	215.819	226.317	224.569	239.369	251.197	226.059	199.519	215.848	203.289	123.111	117.885	118.872	105.832	128.058	109.535	98.4143	104.434	96.5114	170.289	174.32	180.928	95.7426	100.395	100.255
FBgn0001216	Hsc70-1	Heat shock protein cognate 1	0.265331	0.412458	0.357828	0.795949	0.830395	0.873614	0.546844	0.63416	0.428169	1.30081	1.12913	1.18921	2.87595	4.15143	3.35972	3.06502	3.11677	4.16812	1.48064	1.96698	1.80065	3.76766	2.7268	3.27502
FBgn0001217	Hsc70-2	Heat shock protein cognate 2	0.290259	0.38675	0.569376	0.650655	0.778639	0.507102	0.683681	0.713561	0.823553	0.667203	1.11223	0.856027	1.52813	1.89556	1.23273	1.38603	1.01652	1.76258	0.799357	1.12173	1.26385	1.49878	1.47866	1.39388
FBgn0001218	Hsc70-3	Heat shock 70-kDa protein cognate 3	1267.7	1239.08	1098.83	994.152	983.216	843.777	908.934	909.897	817.131	415.493	421.904	447.3	211.266	253.948	189.361	234.291	224.133	195.127	528.138	492.776	464.217	161.73	158.536	161.61
FBgn0001220	Hsc70-5	Heat shock protein cognate 5	623.65	638.189	636.31	702.791	705.386	660.807	548.637	586.523	552.378	249.475	253.376	264.948	163.319	183.946	160.98	168.999	169.853	156.254	442.824	394.306	441.537	157.676	150.75	156.402
FBgn0001222	Hsf	Heat shock factor	29.1194	28.9896	27.649	29.5086	30.2486	29.6373	27.2855	28.4017	31.5936	26.0442	28.3152	28.6774	31.6636	33.8524	34.8937	34.7189	38.9205	36.412	27.7533	29.9753	29.0044	34.2949	34.3984	31.8585
FBgn0001223	Hsp22	Heat shock protein 22	0	0	0	0	0	0	0	0	0	0	0	0	0	0	0	0	0	0	0	0	0	0	0	0
FBgn0001224	Hsp23	Heat shock protein 23	22.2306	48.9301	25.0045	31.7204	31.0029	28.9712	13.4509	21.0581	22.7851	11.8961	10.4151	9.52883	9.83737	15.0951	10.7791	12.9328	21.9784	24.783	14.0713	16.2335	12.4326	12.2161	11.6164	12.1049
FBgn0001225	Hsp26	Heat shock protein 26	23.6522	101.099	32.6526	50.0067	47.5665	49.2025	15.1808	25.0014	32.44	7.809	10.0365	9.40684	14.4147	14.8634	11.0068	14.8293	19.3277	24.7429	9.96135	18.2944	17.7676	13.1808	12.7311	13.0325
FBgn0001226	Hsp27	Heat shock protein 27	13.1463	24.1568	13.2191	15.5504	13.4346	13.1985	8.10077	10.2975	11.4094	5.49937	4.61577	6.54184	6.22665	8.29675	6.93345	6.3536	6.2628	9.647	5.7725	9.54029	8.47051	5.70437	6.29221	5.86052
FBgn0001227	Hsp67Ba	Heat shock gene 67Ba	2.49684	1.88676	2.55095	2.30464	2.04659	2.0063	1.76046	1.4919	1.34306	0.31387	0.5903	0.678228	0.563823	0.283087	0.400926	0.460255	0.212533	0.528743	0.738884	0.595344	0.990912	0.214877	0.309156	0.218573
FBgn0001228	Hsp67Bb	Heat shock gene 67Bb	0.0854872	0	0.125769	0.0394534	0	0.0804201	0	0.0817281	0.0424467	0.0429854	0	0.0464426	0.0463303	0	0	0	0	0	0	0.0889461	0.122137	0	0	0
FBgn0001229	Hsp67Bc	Heat shock gene 67Bc	10.5034	12.6834	11.2871	10.5379	9.22864	11.2555	11.9679	15.1059	14.2398	14.696	15.0758	15.5803	14.7506	14.2157	15.7887	13.379	12.8744	16.6265	15.9389	18.2456	14.9629	13.7709	13.6611	15.6389
FBgn0001230	Hsp68	Heat shock protein 68	17.213	27.0508	18.6264	17.6037	17.1982	15.5466	13.8502	14.7951	13.723	36.937	32.5559	31.1272	14.5405	16.2724	11.523	7.26952	11.3088	10.2306	15.9067	14.9246	15.4329	21.2813	21.9334	14.6438
FBgn0001233	Hsp83	Heat shock protein 83	1744.51	2055.69	1952.08	2141.74	2390.62	2043.38	1239.11	1677.7	1607.61	501.886	565.567	507.639	341.624	551.152	217.328	292.88	289.586	209.125	1094.32	1186.93	1075.23	343.635	310.058	230.343
FBgn0001234	Hsromega	Heat shock RNA omega	9.23885	14.209	9.8068	11.8085	13.3183	13.4802	8.39568	10.8373	10.6674	9.49155	11.7759	10.3226	13.5517	17.2464	12.3032	15.5328	15.6167	15.5475	10.3344	12.7362	11.5683	15.0899	16.1561	14.7519
FBgn0001235	hth	homothorax	29.6122	27.8553	29.6114	29.8278	31.7488	29.5045	32.8002	33.0782	31.7203	37.7128	39.583	36.4273	41.2994	51.4749	44.9045	47.8943	49.4039	43.7016	31.1882	35.2786	31.8458	45.3092	47.472	40.5855
FBgn0001247	Ide	Insulin degrading metalloproteinase	57.8257	58.4055	61.7292	59.5686	57.5669	55.7545	57.0727	58.7914	57.7105	52.4061	49.5959	50.8108	50.5174	52.069	51.7791	51.1286	51.703	50.5523	58.4844	56.5108	58.1988	48.9705	50.5804	50.8868
FBgn0001248	Idh	Isocitrate dehydrogenase	402.584	409.382	416.216	461.537	471.691	519.166	342.446	361.3	355.138	399.982	394.196	413.56	273.501	280.608	283.541	369.099	431.347	447.855	661.249	639.716	669.615	205.276	202.545	232.307
FBgn0001250	if	inflated	51.8592	51.2257	50.6873	51.065	52.9428	49.4625	52.4206	56.2601	51.5735	63.8259	68.4304	63.0279	67.6057	69.3405	65.9022	64.6365	70.2205	66.0755	62.1421	67.6887	60.908	66.0232	65.7343	58.6203
FBgn0001253	ImpE1	Ecdysone-inducible gene E1	14.4199	9.64939	7.77733	5.61888	5.81652	4.94143	4.98288	5.22817	4.44457	2.63401	2.43484	2.98658	3.13535	4.16657	3.05823	3.69269	3.33688	3.71025	2.36543	2.63533	2.4399	3.46284	3.70635	2.97817
FBgn0001254	ImpE2	Ecdysone-inducible gene E2	33.0395	31.7787	26.2453	23.9684	20.0103	21.7966	23.5415	21.8483	21.1222	1.00847	0.435593	0.688156	0.286038	0.229785	0.348681	0.363216	0.539111	0.634025	1.55295	0.988458	2.56381	0.381538	0.522802	0.277215
FBgn0001255	ImpE3	Ecdysone-inducible gene E3	36.4211	34.4994	21.6595	15.9721	12.7469	9.61204	16.3749	10.7925	12.6834	1.243	1.87018	2.32782	0.803834	0.896874	0.998022	0.648078	0.757515	0.533005	2.50814	1.54322	2.19758	1.02116	0.897844	0.779041
FBgn0001256	ImpL1	Ecdysone-inducible gene L1	68.1024	29.1233	7.37396	1.61698	1.30539	0.617998	1.77358	0.907182	0.652374	0.220218	0.376515	0.158619	0.237354	0.317791	0.321483	0.574086	0.820147	0.404702	0.444356	0.455678	0.278097	0.527666	0.361517	0.536743
FBgn0001257	ImpL2	Ecdysone-inducible gene L2	86.1916	82.843	85.2334	93.7837	89.3424	95.7412	75.3237	75.6801	74.382	70.2611	66.5674	64.3067	93.2775	95.6531	93.8985	125.144	138.379	130.09	54.9397	65.1316	63.2299	83.7404	88.6585	85.0389
FBgn0001258	ImpL3	Ecdysone-inducible gene L3	628.006	606.567	673.09	682.154	725.552	753.052	598.71	628.128	658.172	435.449	451.108	433.249	409.861	429.557	409.042	441.434	441.719	418.264	569.974	528.278	581.363	407.52	389.963	386.15
FBgn0001259	in	inturned	5.15205	5.88843	5.45742	5.16309	6.05479	4.87437	4.803	5.82617	5.55481	6.0398	6.16552	6.23767	4.97807	5.57562	5.18656	4.602	4.05971	3.89029	5.28707	5.14609	5.77651	4.62132	5.59914	5.8451
FBgn0001263	inaD	inactivation no afterpotential D	0.348055	0.280545	0.227583	0.35696	0.242065	0.363805	0.503395	0.295778	0.537659	0.73894	0.797933	0.630293	0.922193	0.715576	0.851633	1.02654	1.22457	0.893405	0.706281	0.684038	0.773536	0.998449	0.995993	0.812499
FBgn0001269	inv	invected	2.19312	2.38329	2.37509	2.22111	2.46494	2.59323	2.03532	2.46069	2.17789	2.60374	2.02684	2.76351	4.20953	3.97843	3.42095	3.69831	4.58923	3.87021	2.33333	3.1217	2.91576	3.6804	3.96765	3.71172
FBgn0001276	ix	intersex	10.6638	11.1798	10.9456	10.9875	11.8639	9.21518	13.3428	11.6174	10.0972	10.1006	12.0246	10.1046	14.3811	15.2508	12.4243	13.7752	16.5922	15.2394	14.9713	12.3854	11.8105	15.3665	12.037	15.7611
FBgn0001280	janA	janus A	106.835	112.358	106.338	97.7123	102.611	99.357	95.8816	100.391	90.8509	37.4876	37.9537	42.7527	25.2199	25.988	24.1438	20.9585	19.4115	20.0373	72.9235	60.4589	69.5022	21.261	24.737	27.6412
FBgn0001281	janB	janus B	0	0	0.155388	0	0	0.149039	0.274965	0	0	0	0.163443	0	0.171723	0	0	0.155755	0	0	0	0	0	0.163612	0	0
FBgn0001285	Jon44E	Jonah 44E	293.669	299.123	284.108	222.164	199.702	224.421	372.827	284.334	350.968	1292.35	1158	1208.6	715.448	648.478	564.355	640.356	521.04	509.645	579.617	556.182	506.017	414.231	356.348	278.125
FBgn0001291	Jra	Jun-related antigen	34.4225	37.2662	34.9464	37.1443	37.162	36.5138	42.3534	40.8867	40.9438	51.6774	56.128	56.7284	77.5972	76.8452	75.9848	78.6935	80.6402	84.0621	49.7979	57.1787	51.9254	79.8284	74.9379	73.6466
FBgn0001296	kar	karmoisin	5.45321	5.51181	6.20695	6.33842	8.03669	7.53664	6.86463	7.11213	6.95302	12.7284	12.5017	10.6067	22.877	21.9465	22.1644	23.6619	26.4068	22.3339	5.77196	7.53011	7.18193	17.312	21.0399	16.8318
FBgn0001297	kay	kayak	26.6075	28.4859	29.559	28.9287	33.3649	31.2037	30.5819	33.7028	33.4451	35.4059	40.2371	38.0397	57.7055	60.8939	58.9889	59.6899	66.0603	66.1575	34.4176	42.0982	37.8549	56.9998	56.507	56.2053
FBgn0001301	kel	kelch	7.8524	7.98417	8.71889	7.99252	8.92042	9.3847	9.88558	10.8751	10.4135	23.6243	25.9331	25.5422	42.5209	43.3074	45.4418	43.7944	50.3784	53.1356	21.6799	27.2509	20.3837	46.9897	44.0929	43.6995
FBgn0001308	Khc	Kinesin heavy chain	116.502	111.312	109.557	113.174	112.955	106.449	110.419	111.17	105.074	89.876	85.17	85.9346	81.0225	83.2869	75.658	73.0831	82.4214	75.1681	103.591	95.4839	99.0491	67.3552	70.1052	69.609
FBgn0001311	kkv	krotzkopf verkehrt	20.7458	22.9089	25.5276	22.1555	26.6948	26.3884	25.1107	30.6423	26.5216	47.9281	51.7115	45.8554	79.2002	74.0919	71.7665	72.4573	77.9152	74.5925	38.9212	47.086	38.7217	71.8178	73.0678	68.9172
FBgn0001313	kl-2	male fertility factor kl2	0	0	0	0	0	0	0	0	0	0	0	0.00731716	0	0	0	0	0	0	0	0	0	0	0	0
FBgn0001316	klar	klarsicht	20.0958	21.2804	20.5552	22.0002	23.2254	22.5668	22.6998	23.9636	22.2024	29.4012	30.5976	28.9654	39.2777	40.5887	37.4006	37.2667	40.04	37.2178	25.5492	29.8584	26.2197	39.3452	39.4918	36.959
FBgn0001319	kn	knot	3.18211	3.0637	3.54389	3.92255	4.68116	4.57716	4.52512	5.04415	4.87254	7.74222	8.0482	8.07492	9.9691	11.0162	11.5511	10.3742	12.1627	11.6481	6.18643	7.15575	6.39423	10.4311	11.0017	10.589
FBgn0001320	kni	knirps	6.18611	6.19999	6.02745	6.16072	6.5869	6.08744	6.25114	6.80898	6.38564	5.77089	5.58415	5.70439	5.42591	6.55597	7.48354	7.12198	7.31653	6.50613	5.69839	5.03903	5.85338	8.15372	6.813	7.26792
FBgn0001321	knk	knickkopf	7.24811	6.74285	6.67914	6.09896	7.83769	6.59649	7.92807	7.79959	7.7669	8.78084	8.59042	8.75447	9.31795	10.2008	10.0594	8.55092	10.5717	9.65719	12.3479	13.1886	10.8532	10.4097	10.5858	10.0575
FBgn0001323	knrl	knirps-like	6.77999	6.45276	6.42367	6.15168	6.10383	5.40188	6.36387	6.68028	6.481	6.51686	6.06671	6.13894	8.74871	8.30828	8.25244	7.77647	9.61082	9.05678	5.0306	5.56667	5.60116	8.8356	9.2744	9.22984
FBgn0001324	kto	kohtalo	9.4366	9.23884	10.2333	8.89213	9.69241	8.90999	10.0702	9.87505	9.09477	10.6908	9.95052	9.82498	13.7343	13.8925	13.4284	13.0042	13.4047	12.1588	9.80972	10.904	9.89362	13.3609	12.6202	12.5312
FBgn0001325	Kr	Kruppel	2.41153	2.39325	3.0668	3.24454	3.12489	3.15296	3.74201	4.1616	4.34308	7.19331	7.35813	7.81626	8.86062	10.2767	11.0711	9.34265	10.4376	10.3867	4.97647	6.16644	5.21677	10.4682	12.1057	9.68221
FBgn0001330	kz	kurz	17.1478	17.5091	20.1959	22.5446	25.3503	22.3723	15.9563	18.72	19.3995	8.8417	8.38342	9.2535	7.46452	7.49565	7.25413	6.40932	7.01094	6.74554	16.257	13.423	14.9117	7.13565	7.09446	6.82434
FBgn0001341	l(1)1Bi	lethal (1) 1Bi	47.4492	49.6049	59.5126	69.2791	67.3775	65.6532	46.2563	53.419	50.4038	14.9041	13.773	17.4336	7.93898	11.1183	7.60617	7.63424	8.33225	7.08512	31.0429	27.6538	30.8452	8.29763	8.78388	8.51756
FBgn0001404	egh	egghead	24.3638	23.646	25.3376	26.2544	26.1949	25.5209	24.5321	27.3595	26.9597	26.8352	28.8652	29.1615	31.5432	34.3687	33.7672	30.5871	33.103	33.0381	27.2703	30.8219	29.0629	27.3176	28.6348	27.889
FBgn0001491	l(1)10Bb	lethal (1) 10Bb	47.8721	59.3137	55.473	56.6593	57.5646	57.7459	51.1745	48.6275	51.3735	30.3805	34.3519	30.3071	25.4215	28.7841	29.4373	25.3349	27.9987	25.24	43.3814	44.4867	44.2183	29.3041	27.2473	30.011
FBgn0001565	Hlc	Helicase	54.616	58.6314	62.3842	68.1073	72.6078	71.9383	69.3179	70.6646	65.9133	90.0136	102.273	88.5971	215.924	190.254	213.901	233.791	247.346	241.203	74.0006	82.3576	69.672	237.534	225.98	213.47
FBgn0001612	Grip91	Gamma-tubulin ring protein 91	5.4527	5.80779	6.14034	6.57083	7.0653	6.86308	5.8928	8.13314	7.44539	6.19438	6.79719	6.00686	8.53702	7.96814	7.4492	7.79281	8.09666	7.90789	7.22281	8.93023	8.03083	8.62911	8.57689	7.92896
FBgn0001624	dlg1	discs large 1	31.2397	31.0025	32.4461	30.3611	32.4603	29.4323	31.9846	34.6902	31.2173	35.0254	36.7308	35.4075	41.0546	43.9378	39.6168	37.4373	44.3954	39.5979	34.3435	38.724	36.7332	40.0783	41.4613	38.4796
FBgn0001941	ifc	infertile crescent	73.3948	83.2773	80.7835	75.7598	76.689	80.873	88.3925	88.61	89.5202	72.8627	83.2809	80.5919	76.224	86.2155	75.6722	64.7471	70.8695	76.4508	80.4512	90.8959	91.246	55.1128	58.3397	63.8052
FBgn0001942	eIF-4a	Eukaryotic initiation factor 4a	1369.13	1400.19	1408.56	1410.56	1438.1	1430.16	1458.09	1463.12	1479.07	1687.05	1771.03	1709.26	2202.23	2198.68	2221.29	2214.4	2277.09	2249.5	1598.99	1681.02	1598.64	2430.54	2453.26	2363.56
FBgn0001961	Arpc1	Actin-related protein 2/3 complex, subunit 1	147.503	148.547	151.665	145.853	152.559	159.96	139.924	145.694	156.454	132.32	148.197	153.029	180.415	169.101	172.67	148.288	176.345	167.468	129.379	149.193	136.379	134.161	152.347	147.185
FBgn0001965	Sos	Son of sevenless	12.3981	12.9978	13.4468	13.9097	14.9056	13.8454	13.3827	15.5388	14.4249	13.9484	14.5069	14.6009	18.259	20.146	18.2663	16.3094	18.988	17.1924	13.6343	16.8945	15.7859	17.8095	17.5103	17.3093
FBgn0001967	NimC3	Nimrod C3	0	0.2193	0.103775	0.0976611	0.47305	0.199068	0.275449	0.202306	0.315212	0	0.436616	0.459847	0	0.345486	0	0.312058	0	0.0977712	0.536757	0.880692	0.906999	0.109267	0	0
FBgn0001970	Pgant35A	Polypeptide N-acetylgalactosaminyltransferase 35A	8.2634	7.22288	7.65453	7.78142	8.28468	7.89139	8.72816	9.17682	8.53757	5.62404	7.83604	6.98329	7.55447	8.3582	8.5472	6.11346	7.50283	7.90589	7.07147	8.38064	8.626	7.75795	8.3507	6.92689
FBgn0001974	l(2)35Bd	lethal (2) 35Bd	25.4794	25.4546	25.0404	24.6	24.4694	21.9078	22.6855	23.9206	23.1771	12.0943	12.3017	11.406	10.2737	10.2056	11.6708	10.17	9.36937	10.1242	18.0445	15.5881	19.512	8.84116	10.146	9.31443
FBgn0001977	CIAPIN1	CIAPIN1 ortholog	27.7167	28.803	29.3595	28.0533	28.9887	26.4695	24.9147	26.3883	27.6381	15.4169	16.1703	17.3215	15.3735	16.9772	15.4064	13.7184	16.7134	16.2151	24.0877	23.5081	26.9094	14.7263	14.6552	15.2607
FBgn0001978	stc	shuttle craft	51.8694	51.2523	51.5564	55.3845	59.6244	56.8354	49.1824	54.9113	51.3796	30.226	32.7797	31.4283	36.5147	33.8501	31.9924	31.7509	34.4329	34.4659	43.4037	44.7811	44.6195	30.7698	31.8402	32.7383
FBgn0001981	esg	escargot	6.98009	6.12399	6.14594	5.74727	6.24151	5.67094	6.12604	6.82482	6.57715	7.09934	9.12398	9.04926	10.317	11.7414	11.9651	11.892	14.2191	12.3504	5.91514	7.71642	7.78165	11.9185	12.1783	11.6236
FBgn0001983	wor	worniu	2.06906	1.63971	1.39269	1.38554	1.88641	1.37395	1.16179	1.51265	1.53095	1.50958	1.29747	1.19018	1.45115	1.54551	1.78682	1.8746	2.32065	1.42459	0.94674	1.4774	0.850124	2.22055	2.25045	1.1933
FBgn0001986	l(2)35Df	lethal (2) 35Df	31.6078	33.3556	36.1309	43.5417	43.3055	42.8628	31.5529	35.5307	35.059	17.1197	16.2392	16.2016	15.8081	16.3667	14.2311	13.7201	16.2071	13.1516	25.87	25.6134	27.8065	15.7886	16.0407	15.9017
FBgn0001987	Gli	Gliotactin	25.1998	23.8781	24.3599	21.6771	23.1467	23.5163	26.4727	27.1779	25.9865	30.9627	33.2199	32.3349	36.4993	38.4303	39.0766	34.0376	39.4453	36.3743	26.1412	29.2633	27.7881	37.8799	38.3719	37.5989
FBgn0001989	ND-B17	NADH dehydrogenase (ubiquinone) B17 subunit	223.639	233.742	234.587	230.581	250.518	259.025	223.406	232.31	237.878	223.533	230.154	229.861	179.858	194.851	200.817	193.241	209.037	198.008	232.346	246.492	245.037	186.754	200.283	204.858
FBgn0001990	wek	weckle	12.9034	12.7748	11.6989	11.992	12.5293	12.0551	11.6206	13.311	11.0084	9.00765	10.3383	9.58758	11.8233	11.583	11.9129	11.1162	10.825	11.6777	10.4375	10.5189	11.1499	11.5854	11.5956	10.9463
FBgn0001991	Ca-alpha1D	Ca[2+]-channel protein alpha[[1]] subunit D	13.6583	14.0297	14.3072	14.4487	16.1969	14.2565	14.7484	15.9932	15.0239	16.9013	18.1189	17.4195	23.0922	24.0404	22.7476	23.2448	26.2421	23.4143	17.8982	19.9472	18.0392	21.7616	21.9467	20.5096
FBgn0001992	Cyp303a1	Cyp303a1	0	0.067041	0.0951733	0.059711	0.173536	0.121712	0.140344	0.0618459	0.0642413	0.19517	0.200213	0.105433	0.0350594	0.140822	0.320531	0.286194	0.231274	0.269002	0.0328178	0.067308	0.0924247	0.0334034	0.160199	0.16989
FBgn0001994	crp	cropped	31.844	30.1148	31.5943	31.9068	32.3383	31.6518	34.9731	36.7087	34.3073	41.3946	43.9432	41.186	59.8427	63.7032	58.31	64.0022	64.9498	60.3091	35.883	40.2277	36.1824	62.2187	66.4537	57.1579
FBgn0001995	mRpL4	mitochondrial ribosomal protein L4	109.387	120.654	115.238	115.684	123.46	123.182	104.432	111.901	112.873	73.0983	79.1228	81.4938	67.007	73.9764	77.3858	74.4377	74.7924	72.3534	97.6091	83.8768	90.6987	70.6494	71.0298	74.4848
FBgn0002021	l(2)37Bb	lethal (2) 37Bb	60.1151	59.9474	63.7754	64.1592	65.128	61.9141	57.205	60.2469	58.3873	39.8081	41.4902	40.0277	34.0385	37.9145	36.0303	36.2178	39.8403	35.3591	47.8201	46.128	50.8741	39.0804	37.1712	36.3152
FBgn0002022	Catsup	Catecholamines up	124.389	123.902	120.648	96.2911	99.7389	95.1911	102.921	103.896	100.012	67.4316	72.0771	78.1619	59.6736	64.6608	61.9046	56.0037	60.5191	53.9642	82.0369	80.7576	81.0081	56.252	62.7376	63.0196
FBgn0002023	Lim3	Lim3	4.23251	4.27719	5.08066	4.89798	5.61109	4.65515	5.13477	5.37507	5.39505	8.02586	8.66775	9.17471	11.5947	12.4223	12.2188	11.5516	13.6582	12.356	6.34539	8.12835	6.3379	11.2645	11.4721	11.3477
FBgn0002031	l(2)37Cc	lethal (2) 37Cc	359.394	372.628	374.109	380.971	388.887	383.314	318.411	344.851	341.055	173.269	183.453	200.933	113.204	134.837	124.412	115.977	120.934	116.952	272.275	250.839	291.949	111.284	112.303	119.187
FBgn0002036	CG10561	-	8.87404	8.51357	8.91915	7.70438	7.97434	6.94294	9.14942	9.23982	8.89967	9.80784	12.282	11.5036	10.3806	11.2845	11.7058	12.8704	12.8787	11.5696	10.7866	10.2844	10.7537	12.4309	14.2297	13.5677
FBgn0002044	swm	second mitotic wave missing	48.0752	50.1517	51.0436	51.5615	52.5686	48.858	47.8129	51.823	48.1837	44.7841	44.5844	45.4122	50.8444	52.9269	47.4914	48.8697	52.0104	48.9337	47.3569	50.8371	47.2254	51.8389	50.9835	49.1425
FBgn0002069	Aats-asp	Aspartyl-tRNA synthetase	216.494	217.888	214.836	215.399	221.973	216.274	202.577	206.594	203.811	111.78	120.784	114.33	115.002	115.092	109.858	115.181	112.235	113.445	149.344	137.959	149.028	109.981	106.988	108.696
FBgn0002121	l(2)gl	lethal (2) giant larvae	81.3966	78.7982	74.4874	65.9292	70.4543	69.3469	75.2871	79.8763	74.5354	92.5342	102.383	96.5403	133.116	149.865	152.087	139.984	157.133	149.945	68.3759	84.5491	76.3956	139.845	151.649	138.565
FBgn0002174	l(2)tid	lethal (2) tumorous imaginal discs	128.208	133.724	140.013	156.687	161.877	153.833	131.097	135.768	135.621	71.6929	67.0762	73.7682	50.7906	51.7608	48.7178	47.609	51.378	47.7673	110.419	98.8232	109.506	48.0318	51.2042	53.2955
FBgn0002183	dre4	dre4	53.99	58.7873	61.8672	64.6491	65.3599	61.2926	57.9604	61.9859	57.1813	32.9458	33.6712	35.1443	34.9004	37.8645	32.2252	32.3756	33.3135	31.0855	44.3188	42.5757	47.1197	33.6304	35.2339	34.6708
FBgn0002283	l(3)73Ah	lethal (3) 73Ah	30.434	34.2679	29.0312	30.5804	33.8736	33.2205	32.762	29.5868	31.5616	20.2104	27.0254	22.1149	28.1857	26.1369	29.1269	25.5017	29.0538	28.8943	25.6019	25.9202	27.2143	27.186	28.0477	28.5979
FBgn0002284	Prosbeta6	Proteasome beta6 subunit	247.043	253.446	254.009	211.72	223.806	215.96	202.861	203.314	206.636	104.965	108.565	114.134	82.288	77.7461	79.0698	70.036	81.9357	80.742	147.659	140.094	162.448	76.6262	83.8083	76.3392
FBgn0002306	sas	stranded at second	37.7296	37.0181	36.7218	34.2916	34.9782	31.7399	37.0565	36.4851	31.7685	22.6641	24.5771	24.0942	24.5373	24.6711	23.1113	21.8009	24.0832	23.2965	23.7018	25.148	24.5636	23.1096	22.7103	21.4419
FBgn0002354	l(3)87Df	lethal (3) 87Df	35.0114	40.0136	39.3138	35.6387	36.2808	36.0143	36.9132	39.7283	39.9673	38.0065	33.9253	38.0413	35.8213	37.9295	40.7119	42.1409	38.9377	41.2726	38.5109	40.5134	42.8534	37.3395	41.3251	43.6533
FBgn0002413	dco	discs overgrown	45.5914	44.3767	43.7366	45.022	45.0142	43.9174	43.129	46.2714	41.7936	42.8546	38.4985	39.6459	47.1699	50.1565	46.4849	46.6933	50.3043	46.3964	42.7963	44.7888	43.0659	49.9636	49.1186	47.4771
FBgn0002431	hyd	hyperplastic discs	50.6458	51.4884	53.0807	55.7708	58.6786	53.0124	49.143	53.4002	49.2001	36.51	38.9587	37.2466	39.4693	43.3716	39.1764	37.1652	41.9698	37.0696	44.2564	46.8091	47.9839	37.8921	39.2944	37.1885
FBgn0002440	l(3)mbn	lethal (3) malignant blood neoplasm	21.1286	20.0448	28.7609	27.0666	32.2639	33.5047	32.592	39.8793	38.6854	16.5611	21.637	22.7461	5.17811	6.6793	4.36204	3.09289	3.13414	2.40464	18.0877	16.4472	23.713	2.60715	2.88544	3.264
FBgn0002441	l(3)mbt	lethal (3) malignant brain tumor	14.8295	14.503	16.6415	18.4049	19.6965	18.7107	15.8832	17.3865	17.0483	13.9394	13.5588	13.3911	13.5216	13.9416	12.5405	11.9195	14.0901	13.1788	19.4177	18.4008	19.3103	13.3141	12.8202	12.6835
FBgn0002466	sti	sticky	2.16327	1.91941	1.94736	1.64117	1.74888	1.35205	1.77439	1.95483	1.86868	0.96855	1.26873	1.27184	1.50966	1.32243	1.33779	1.42755	1.28646	1.12273	1.36804	1.58789	1.63709	1.28534	1.37963	1.35414
FBgn0002521	pho	pleiohomeotic	34.3018	33.547	32.5293	33.9679	38.0525	35.0467	34.1691	36.2682	36.733	32.8967	36.7153	34.3906	33.774	43.6401	44.0219	38.301	41.38	42.9625	31.5762	36.6351	35.4846	40.6241	43.691	42.1582
FBgn0002522	lab	labial	5.47507	4.63121	5.25387	5.29948	5.05452	5.03918	5.2905	5.85677	5.73094	7.70846	8.18246	7.55668	10.1047	8.60063	9.31967	8.2049	8.79689	7.90348	6.6961	7.26701	7.49817	7.5491	7.2409	7.52351
FBgn0002524	lace	lace	62.0264	62.937	66.4819	69.9375	69.7198	65.2963	64.1565	70.8533	67.7612	55.891	60.196	63.006	54.8172	56.6532	56.4485	50.5199	55.9069	51.8299	67.9783	68.4245	70.4182	40.7428	41.8858	44.1348
FBgn0002525	Lam	Lamin	103.944	100.196	106.113	111.04	121.634	111.966	116.577	122.828	115.919	79.3758	84.737	83.2698	75.7211	79.5552	71.8205	64.5534	70.6679	67.1625	100.397	95.3498	105.301	78.8707	81.959	77.2373
FBgn0002526	LanA	Laminin A	156.935	156.387	164.352	151.367	161.705	149.954	140.04	160.097	146.326	101.343	99.0771	105.455	76.0119	80.9956	70.2276	68.9892	71.6161	66.1349	121.578	121.154	125.334	65.5968	69.0372	66.1257
FBgn0002531	Lcp1	Larval cuticle protein 1	0.423222	0.614039	0.0830197	0.156258	0.151376	0	0.146906	0.0809223	0.0840565	0.0851232	0	0	0	0	0	0	0	0	0.0858811	0.0880692	0	0	0.0838447	0.177834
FBgn0002533	Lcp2	Larval cuticle protein 2	0.19449	0.100778	0.286136	0	0.0869554	0	0	0.185938	0	0.293386	0.100323	0.316982	0	0	0	0	0	0.0898609	0.0986659	0.505899	0.185248	0.100426	0	0
FBgn0002534	Lcp3	Larval cuticle protein 3	0.61744	0.767849	3.87577	12.1961	16.8945	18.4708	6.64398	8.26406	11.1594	82.4599	97.7128	77.4188	48.4537	66.5321	57.5151	58.2737	73.538	55.8003	61.8944	75.4204	50.3413	76.6443	91.6188	78.4816
FBgn0002535	Lcp4	Larval cuticle protein 4	201.463	223.41	216.798	213.376	241.416	221.43	201.89	221.876	208.089	221.146	252.46	238.314	128.8	147.425	129.211	107.871	93.9403	94.45	245.981	274.986	264.743	119.308	129.883	150.415
FBgn0002542	lds	lodestar	11.475	11.1273	11.3047	11.5311	11.9217	12.0156	11.6138	11.8461	10.3846	6.08981	6.48343	7.71305	4.68834	4.01556	4.20228	3.90218	4.44417	4.65527	10.6101	9.1067	11.4144	4.25669	4.18372	4.54373
FBgn0002543	robo2	roundabout 2	4.73536	4.71173	4.63023	4.45131	4.94868	4.71431	4.81516	5.17982	4.91885	6.8949	6.83332	6.34465	8.81694	7.99996	8.78062	9.25375	9.00623	8.99319	6.1457	6.9975	5.96306	9.22553	9.43882	9.1706
FBgn0002552	lin	lines	12.6313	12.2466	13.26	11.3858	13.567	12.8806	12.6954	13.5618	13.6706	11.5367	11.9112	12.7326	14.4667	15.2521	16.7603	14.3342	18.1439	14.4762	12.5656	13.0141	13.159	14.7516	17.0085	15.5495
FBgn0002561	l(1)sc	lethal of scute	0	0	0.080598	0.22755	0.29392	0.154609	0.356552	0.157124	0.0816045	0	0.0847759	0.357147	0.0890707	0.178884	0.180962	0.242364	0.167876	0.0759354	0.250128	0.0855002	0.0782703	0.254591	0.162798	0.172647
FBgn0002562	Lsp1alpha	Larval serum protein 1 alpha	0	0	0.0673645	0	0	0	0	0.0328313	0	0.0345357	0	0.0373133	0	0.0373783	0	0	0	0	0	0.0357309	0	0	0	0
FBgn0002563	Lsp1beta	Larval serum protein 1 beta	0	0	0	0	0.0293225	0	0.0284567	0	0.0325646	0	0.0338302	0	0.035544	0.0356923	0.0361069	0	0	0.0303023	0	0.0341192	0.0312341	0.0338652	0.0649652	0.0344477
FBgn0002564	Lsp1gamma	Larval serum protein 1 gamma	0	0	0	0	0	0	0.062557	0	0	0	0	0	0	0	0	0	0	0	0	0	0	0	0	0
FBgn0002565	Lsp2	Larval serum protein 2	0	0	0	0.033592	0	0	0.0315816	0	0	0	0	0.0395428	0	0	0.0400718	0.035779	0	0	0	0	0	0	0.0360495	0.0382304
FBgn0002566	lt	light	16.7093	18.7957	18.4474	15.7176	18.9356	18.0096	18.4931	19.7956	19.0781	20.0126	24.7917	22.2425	25.3742	28.1303	28.716	26.8449	27.7373	29.1585	20.8382	25.4403	23.4171	26.7944	28.2123	27.2377
FBgn0002567	ltd	lightoid	19.6815	19.7328	21.1453	21.4084	23.3073	22.9203	19.3987	21.308	20.159	25.7241	25.7736	26.1609	30.0003	30.0052	31.0834	31.7928	33.2355	32.1488	22.7482	25.741	20.6609	30.0433	28.8824	30.7921
FBgn0002569	Mal-A2	Maltase A2	18.1089	18.9505	18.0653	25.5425	28.1097	23.5749	16.0605	15.2808	13.1466	15.8515	21.0116	19.4837	32.7302	32.7703	25.497	20.6326	26.412	26.7987	18.7329	17.5518	14.9289	26.8861	26.7094	22.5114
FBgn0002570	Mal-A1	Maltase A1	21.6232	20.7717	19.6103	17.1336	15.892	10.0779	1.97068	1.60471	2.05906	1.0426	0.814888	12.1764	20.4946	3.38523	3.96814	3.05769	17.5991	45.2089	73.9821	74.4802	54.2166	6.32192	5.477	13.4837
FBgn0002571	Mal-A3	Maltase A3	117.316	137.4	125.457	193.857	199.341	183.59	97.8389	94.2004	69.3719	79.4947	94.9161	101.221	227.919	200.718	192.931	150.341	198.524	219.739	136.15	127.34	101.17	223.325	238.981	220.361
FBgn0002573	sens	senseless	1.69185	1.63898	1.26257	1.25609	1.01952	0.795785	1.532	1.12519	1.02267	1.07264	1.4039	1.07898	0.99664	1.12089	1.57938	0.940122	1.50274	0.98561	0.858285	0.61228	0.735664	1.36737	1.74873	1.46817
FBgn0002576	lz	lozenge	0.363912	0.188567	0.305938	0.239929	0.162703	0.171171	0.383468	0.273358	0.206506	0.209126	0.134082	0.169459	0.169049	0.198047	0.257589	0.178885	0.39827	0.336279	0.290109	0.162273	0.123793	0.187909	0.334726	0.191141
FBgn0002577	m	miniature	9.10728	5.37758	2.93422	1.71058	0.99428	0.896596	0.964921	0.759315	0.630979	0.133122	0.10925	0.230126	0.0573924	0.172895	0.204054	0.0780834	0.0540852	0.0978574	0.161169	0.110183	0.226949	0.0546816	0.157347	0.166867
FBgn0002578	Kaz-m1	Kazal-type protease inhibitor m1	60.3795	62.4637	66.3768	79.6935	87.5574	96.1432	77.4475	82.3407	84.6898	291.482	281.016	279.71	496.748	458.479	514.336	531.124	535.793	599.963	139.904	168.554	122.927	496.381	493.922	498.477
FBgn0002579	RpL36	Ribosomal protein L36	3165.24	3357.73	3176.79	3237.08	3368.72	3346.01	3293.42	3473.42	3437.78	3355.73	3580.74	3462.43	4212.52	4172.02	4161.16	4136.68	4275.82	4241.68	3415.21	3580.02	3472.05	4244.66	4882.96	4428.38
FBgn0002590	RpS5a	Ribosomal protein S5a	2660.87	2721.29	2743.51	2682.14	2709.95	2755.42	2784.3	2784.07	2838.16	2610.13	2649	2621.26	2939.64	2845.64	2945.72	2872.88	2834.89	2889.33	2685.23	2713.32	2755.9	3049.04	2986.86	3070.33
FBgn0002592	E(spl)m2-BFM	Enhancer of split m2, Bearded family member	4.33305	6.24763	4.71182	4.08646	5.39069	6.20294	4.41409	4.32262	5.61255	3.03135	2.91533	3.99159	3.67563	3.79349	3.73384	3.79687	3.65626	3.91698	2.58047	2.54821	3.67854	2.62651	2.51928	2.8696
FBgn0002593	RpLP1	Ribosomal protein LP1	4904.05	4920.33	4884.06	5000.56	4934.6	5028.77	5030.5	5027.86	5131.68	5084.3	5204.2	5015.09	6101.69	5830.49	6013.37	6084.4	5916.03	6121.76	5250.45	5216.05	5285.24	6515.7	6268.41	6359.6
FBgn0002607	RpL19	Ribosomal protein L19	3016.95	2889.07	2846.07	3073.72	2949.91	2889.97	3134.16	2986.49	2915.95	3018.77	2917	2790.53	3681.12	3316.69	3277.04	3533.59	3429.09	3382.97	3209.55	3063.08	2984.12	3735.78	3510.11	3446.17
FBgn0002609	E(spl)m3-HLH	Enhancer of split m3, helix-loop-helix	8.22023	9.02002	10.2305	9.88286	9.38879	11.372	9.35134	11.557	12.0732	10.0034	9.90565	8.7815	11.3808	10.6764	9.81169	11.4771	11.219	9.31951	8.55059	8.69658	10.1324	9.98724	10.6059	11.3201
FBgn0002622	RpS3	Ribosomal protein S3	3073.09	3157.62	3198.04	3076.98	3098.02	3162.11	3099.83	3208.29	3263.1	2984.69	3164.19	3131.73	3739.99	3670.38	3856.07	3702.05	3843.72	3869.05	2989.07	3155.62	3155.16	4013.95	4085.17	4060.18
FBgn0002626	RpL32	Ribosomal protein L32	2983.89	2820.37	2872.63	3016.47	2855.09	2863.59	3172.44	2956.83	2924.48	3278.32	2969.08	2982.6	3945	3562.7	3563.55	3912.73	3551.68	3680.21	3261.89	3051	3004.76	4111.98	3724.57	3868.05
FBgn0002629	E(spl)m4-BFM	Enhancer of split m4, Bearded family member	0.237539	0.492341	0.58245	0.657765	0.318607	0.22346	0.515333	0.454189	0.943559	0.477767	0.980228	0.387144	1.02989	0.646364	0.915421	0.350295	0.727906	1.42676	0.361515	0.988603	0.565629	0.858587	0.588239	0.623826
FBgn0002631	E(spl)m5-HLH	Enhancer of split m5, helix-loop-helix	0.408826	0.21184	0.20049	0.283018	0.0913919	0.192297	0.177387	0	0	0	0	0	0	0	0	0	0.104399	0	0	0	0	0.10555	0	0
FBgn0002632	E(spl)m6-BFM	Enhancer of split m6, Bearded family member	0.317137	0.16433	0.777625	0.146363	0.42537	0.447509	0.344008	0.530586	0.157467	0.797328	0.981521	0.430728	0.515623	1.12184	1.30947	0.935352	1.05281	0.439584	0.804427	0.247477	0.302067	0.573146	0.706818	0.749579
FBgn0002633	E(spl)m7-HLH	Enhancer of split m7, helix-loop-helix	0.367194	0.665938	0.27011	0.33893	0.328341	0.172715	0.0796614	0.351048	0.364644	0.184636	0.284111	0.199486	0.0995016	0.0999165	0.505386	0.180498	0.093768	0.42414	0.651979	0.0955129	0.262309	0.379207	0.363726	0.0964325
FBgn0002638	Rcc1	Regulator of chromosome condensation 1 ortholog (H. sapiens)	112.94	119.256	114.66	122.823	120.451	111.481	103.697	108.885	107.803	39.5974	43.1768	43.8589	19.8726	24.6851	21.6982	16.7881	18.3382	18.8088	78.585	68.2532	84.1925	17.3988	22.6163	20.9814
FBgn0002641	mal	maroon-like	14.4953	15.2549	14.1895	13.1202	12.8359	13.2662	13.1151	14.6099	14.2552	10.6505	10.578	11.6597	12.1796	12.2304	11.6301	10.0252	11.8795	11.3179	16.4172	15.8417	17.3384	11.5463	11.1584	11.6859
FBgn0002643	mam	mastermind	8.84285	9.15362	9.48061	9.07221	10.4247	9.6956	11.0166	11.6607	11.002	13.6153	13.1283	14.4232	18.3214	19.6037	17.1678	18.3265	19.9131	16.9533	12.4887	13.9596	12.4887	17.1411	18.9382	16.3362
FBgn0002645	Map205	Microtubule-associated protein 205	48.2191	45.2738	48.2588	44.6314	45.9968	41.9527	44.3022	46.9541	45.0562	38.8655	42.2695	42.121	37.7202	40.8636	41.6994	37.9066	40.3136	41.3612	39.5443	42.5531	43.0733	37.5861	39.8473	40.6134
FBgn0002673	twe	twine	0.568387	0.589039	0.594643	0.699515	0.67766	0.748576	0.328825	0.688299	0.413923	0.72403	0.625467	0.782262	0.369649	0.659894	0.66756	0.670552	0.387054	0.665288	0.615138	0.551959	0.794021	0.743511	0.900829	0.716495
FBgn0002707	mei-9	meiotic 9	6.37473	7.27995	6.54661	6.36861	7.1532	6.91405	6.5515	7.5045	6.92627	3.94704	5.05486	4.29165	3.2516	2.77539	2.94525	2.99839	3.21744	2.93379	5.90986	4.83794	6.6909	3.17547	3.04582	3.624
FBgn0002709	mei-218	meiotic 218	0.22858	0.0740267	0.0840722	0.131866	0.102197	0.0940762	0.136371	0.218529	0.156057	0.186772	0.221076	0.139703	0.139365	0.264343	0.141572	0.140451	0.145927	0.145216	0.0869699	0.163507	0.122466	0.191797	0.141513	0.210104
FBgn0002715	mei-S332	meiotic from via Salaria 332	2.59376	1.92	2.75164	2.6384	2.4613	1.79266	2.6183	3.44122	3.15397	3.0343	1.8021	2.64567	2.5819	3.16882	2.09823	2.08161	3.02788	2.78812	2.63165	2.97408	2.97469	3.1706	2.88386	2.94711
FBgn0002716	mei-W68	meiotic W68	0.862268	0.85298	0.615068	0.687364	0.455609	0.368709	0.680239	0.524588	0.739515	0.748899	0.485213	0.553616	0.637243	0.51192	0.647333	0.385324	0.440383	0.615704	0.556733	1.14184	0.48531	0.485715	0.31059	0.452898
FBgn0002719	Men	Malic enzyme	335.805	301.417	316.877	312.528	280.553	312.177	280.998	282.49	309.04	433.551	403.884	426.138	349.965	351.967	399.776	370.182	395.609	439.675	456.513	487.276	469.255	353.999	330.861	372.503
FBgn0002723	Met	Methoprene-tolerant	6.75034	6.92216	7.50701	6.42698	6.40045	7.23359	8.25632	8.2151	7.98785	11.4746	12.5571	11.6659	17.0725	16.7965	17.5184	16.3907	19.4367	18.6314	9.50945	11.5399	10.9691	17.2724	16.9182	16.5459
FBgn0002732	E(spl)malpha-BFM	Enhancer of split malpha, Bearded family member	0.53341	1.10558	0.653964	0.984701	0.476968	0.501793	0.694327	0.89242	0.662132	0.670534	0	0.289785	1.58996	0.58058	1.02782	1.57322	1.08971	1.47872	0.270602	0.277496	0.635078	0.413145	0.132093	0.280168
FBgn0002733	E(spl)mbeta-HLH	Enhancer of split mbeta, helix-loop-helix	15.7618	20.3464	20.5219	18.1218	19.5338	21.8511	18.1571	22.2065	22.4258	15.2948	15.9753	18.9285	23.5784	20.366	24.7637	24.92	28.9987	27.5967	13.7476	14.961	17.032	20.085	19.3563	23.6258
FBgn0002734	E(spl)mdelta-HLH	Enhancer of split mdelta, helix-loop-helix	0.0889894	0.184446	0	0.328558	0.0795732	0.167429	0.463342	0.170153	0	0.0894928	0	0.0966905	0.192913	0.0968589	0.097984	0.174975	0.272695	0	0.361158	0.09259	0.254282	0	0	0.467407
FBgn0002735	E(spl)mgamma-HLH	Enhancer of split mgamma, helix-loop-helix	1.6822	1.12803	1.45581	0.73069	0.973309	1.02397	1.54566	1.04062	1.57225	1.39318	0.918762	1.2902	1.07256	2.15407	1.63432	0.583697	0.808607	1.09727	1.20479	1.23548	0.659756	1.22628	0.686128	0.311844
FBgn0002736	mago	mago nashi	142.044	130.18	130.901	135.636	138.414	128.781	118.795	122.905	122.309	50.3828	49.9986	49.8173	30.1193	33.3584	30.3263	24.0243	24.2931	27.9432	81.4297	69.2185	90.144	30.1315	31.6539	34.2557
FBgn0002772	Mlc1	Myosin alkali light chain 1	2485.08	2492.79	2385.42	2448.91	2491.26	2436.32	2344	2246.9	2267.25	2873.05	2883.3	2568.52	2832.91	2811.63	2921.16	3100.54	2905.47	2988.76	2545.06	2470.14	2552.01	3274.93	3168.07	3011.08
FBgn0002773	Mlc2	Myosin light chain 2	4101.97	3933.15	3943.02	4052.22	3915.64	4004.22	3940.43	3654.94	3734.59	5170.5	4900.48	4331.93	5251.19	4869.03	5089.07	5420.45	4856.08	5061.91	4825.35	4268.76	4354.95	6087.77	5331.23	5190.18
FBgn0002774	mle	maleless	22.7648	22.1829	24.4235	23.8631	24.646	25.07	22.3002	23.8064	23.2047	23.0499	22.5234	23.0254	25.1171	26.7229	26.0923	26.1806	28.2927	27.9645	21.0478	22.1499	22.6821	27.7621	28.091	28.4641
FBgn0002775	msl-3	male-specific lethal 3	13.9109	13.705	14.6313	14.9942	14.2802	14.5069	14.9307	15.749	14.8594	13.2993	16.3811	14.6175	23.4604	20.819	20.4058	20.3792	23.0901	22.7915	13.9749	15.7592	15.6034	22.4468	22.573	23.6502
FBgn0002778	mnd	minidiscs	62.3871	72.7265	72.8234	70.4615	79.6578	79.1073	68.0266	71.5929	67.6851	33.9338	36.5275	37.6632	38.5316	33.9135	36.0618	31.7113	37.3963	33.0129	40.1275	41.9603	43.4034	31.885	32.5122	32.8054
FBgn0002780	mod	modulo	676.471	734.465	794.584	975.566	960.384	883.034	708.255	793.013	712.208	207.554	212.715	226.645	156.798	181.092	143.223	148.806	156.057	147.808	426.042	351.511	418.05	144.019	148.252	146.496
FBgn0002781	mod(mdg4)	modifier of mdg4	12.2297	13.0053	12.9458	13.722	13.6839	13.7196	12.7067	13.1993	13.2662	9.82948	10.0121	9.50885	11.5528	11.7285	11.8823	11.6567	11.8827	11.6161	11.0789	10.9068	11.2985	11.2876	11.0062	11.907
FBgn0002783	mor	moira	49.1357	48.3644	49.0361	47.4426	49.6436	47.735	50.3971	54.1804	47.7606	33.9363	36.3778	36.8133	34.4918	33.9213	30.1038	29.1484	32.1575	28.506	43.4698	42.8347	46.5421	32.2082	33.5836	32.9525
FBgn0002787	Rpn8	Regulatory particle non-ATPase 8	180.587	186.843	178.448	167.664	171.107	158.037	156.864	175.515	162.212	73.3179	72.9667	81.9639	64.2262	61.8041	56.691	50.9071	58.4216	58.0171	111.165	106.467	117.472	58.458	58.6943	65.4594
FBgn0002789	Mp20	Muscle protein 20	2427.1	2477.45	2474.81	1996.97	2057.45	2160.51	2178.49	2195.28	2319.5	2467.13	2501.75	2421.72	2023.06	2121.85	2227.33	1713.22	1923.58	2143.6	2616.16	2578.63	2677.5	2181.75	2272.49	2243.35
FBgn0002791	mr	morula	12.4899	13.0169	12.2502	12.766	11.8309	10.9862	13.2267	13.8971	13.7696	10.3252	11.4656	11.4623	12.0465	14.1321	12.7423	11.7588	12.2894	13.6281	11.7417	15.0143	12.871	11.6233	13.3156	11.6379
FBgn0002838	ms(3)K81	male sterile (3) K81	0	0	0	0	0	0	0.110025	0.121213	0.125907	0	0	0	0.137427	0	0	0.124648	0	0	0	0	0.120763	0	0	0
FBgn0002842	sa	spermatocyte arrest	0.0942952	0.0977214	0.0924853	0	0	0	0.081828	0.0901488	0	0	0	0	0	0.307902	0.103826	0.185407	0	0.087135	0.0956729	0	0.0898144	0	0	0.0990552
FBgn0002855	Acp26Aa	Accessory gland protein 26Aa	0	0	0	0	0	0	0	0	0	0	0	0	0	0	0	0	0	0	0	0	0	0.0971768	0	0
FBgn0002856	Acp26Ab	Accessory gland protein 26Ab	0	0	0	0	0	0	0	0	0.177619	0	0	0	0.19387	0.389357	0	0.175842	0	0	0	0.186099	0	0	0	0.18789
FBgn0002862	Mst87F	Male-specific RNA 87F	0	0	0	0	0	0	0.125566	0	0	0	0	0	0	0	0	0	0	0	0	0	0.275642	0	0	0
FBgn0002863	Acp95EF	Accessory gland protein 95EF	0	0	0	0	0.331719	0	0.321924	0.35466	0	0.373071	0.382712	0	0	0.403778	0.408468	0	0	0	0	0	0	0.383108	0	0
FBgn0002865	Mst98Ca	Male-specific RNA 98Ca	0	0	0	0	0	0	0	0	0	0	0	0	0	0	0	0	0	0	0	0	0	0	0	0
FBgn0002868	MtnA	Metallothionein A	1696.55	1119.59	1074.76	908.386	605.364	1034.23	1113.74	792.631	1010.04	973.518	715.695	874.391	802.483	633.422	813.914	1450.4	973.419	888.109	1348.43	940.617	1160.86	875.362	858.887	1157.6
FBgn0002869	MtnB	Metallothionein B	122.407	72.3058	102.496	54.7116	39.4757	65.1996	69.5207	54.0115	100.25	51.5374	15.606	35.2208	13.8869	3.02419	69.3445	28.6816	21.128	32.9496	51.9963	58.1392	240.386	3.34761	4.28125	64.8608
FBgn0002872	mu2	mutator 2	5.40834	4.92409	4.98239	4.99203	5.4626	5.06717	5.52932	6.02878	5.10985	4.11774	4.40486	4.87715	3.72615	4.21834	3.61639	3.20745	3.08648	3.29805	5.97611	6.06002	5.777	3.61799	3.36183	3.2202
FBgn0002873	mud	mushroom body defect	1.33775	1.61742	1.70967	1.72121	2.06617	1.67795	1.42472	1.79244	1.50962	1.14148	1.04552	1.56364	1.32917	1.91934	1.45065	1.42477	1.3561	1.74188	1.69662	1.64495	2.01746	1.59084	1.54597	1.51174
FBgn0002878	mus101	mutagen-sensitive 101	3.85177	4.41392	4.55883	3.9826	4.13967	3.88477	3.56748	4.05418	3.60435	3.22176	2.59817	3.25955	1.44518	1.83417	1.95743	1.47465	1.55106	1.52297	4.13351	4.02689	4.30371	1.49167	1.76095	1.43952
FBgn0002887	mus201	mutagen-sensitive 201	5.7511	5.72355	5.21542	5.79291	5.50989	5.17406	5.72348	6.02185	5.46186	4.9574	4.44983	4.04188	4.97211	5.0922	4.37237	4.39758	5.03527	4.34431	5.32571	5.84133	5.52129	4.52514	5.60635	4.93862
FBgn0002891	mus205	mutagen-sensitive 205	3.085	2.56045	3.02579	2.76125	2.75857	2.55037	3.3493	3.47283	2.78507	2.44436	2.49375	2.11857	2.59114	2.77638	2.1322	2.37645	2.70102	2.4435	3.94309	3.5989	4.07052	2.27566	2.51348	2.77777
FBgn0002899	mus301	mutagen-sensitive 301	7.10129	7.02606	5.28288	5.56529	5.00803	4.96617	4.67412	5.91799	4.68358	2.29066	2.23928	3.0281	0.639011	0.816678	0.796659	0.36883	0.547444	0.445725	7.12348	5.54844	8.06556	0.608828	0.63706	0.591151
FBgn0002901	mus304	mutagen-sensitive 304	3.96951	4.27961	4.77245	3.90034	3.60673	3.85468	4.6392	4.62128	4.35521	2.28572	3.07135	2.29564	2.49828	2.78744	2.39685	1.79389	2.55052	1.62697	3.60527	3.99689	3.90284	1.75215	2.2831	2.45485
FBgn0002905	mus308	mutagen-sensitive 308	2.80829	2.75026	3.37413	2.85134	2.95059	2.82677	2.90002	3.04726	2.6633	1.2144	0.927094	0.99168	1.12626	0.825292	0.773036	0.648809	0.68845	0.51901	2.66412	2.20605	2.50098	0.667038	0.973618	0.855516
FBgn0002906	Blm	Bloom syndrome helicase ortholog	5.30824	4.91795	5.37192	5.48829	5.63549	4.46424	5.30632	6.04316	5.64391	4.4517	4.23779	4.56518	4.2695	3.96065	4.31645	4.16753	4.71322	3.96919	5.95673	5.44495	5.73489	4.24217	5.16519	4.47278
FBgn0002909	mus312	mutagen-sensitive 312	0	0	0	0	0	0	0	0	0	0	0	0	0	0	0	0	0	0	0	0	0	0	0	0
FBgn0002914	Myb	Myb oncogene-like	44.2418	48.7209	50.7607	48.9638	48.9207	46.688	49.1594	53.187	45.7996	45.6997	54.2177	46.699	85.9305	84.1778	83.3589	88.9273	93.4324	91.1248	42.5454	46.3202	45.6878	89.0256	89.0202	84.4121
FBgn0002917	na	narrow abdomen	5.40305	5.97899	6.65786	6.71998	7.55409	8.11955	7.59924	8.99579	8.73035	12.0875	13.1675	12.9602	17.7306	18.44	17.6206	17.4098	19.4684	17.7074	10.5691	13.2562	10.7941	17.0468	17.8816	16.366
FBgn0002921	Atpalpha	Na pump alpha subunit	288.279	284.894	305.75	309.411	328.621	312.705	305.122	339.272	319.177	391.749	417.772	388.139	380.662	429.692	386.258	389.311	420.867	391.191	367.305	403.327	384.608	388.199	406.157	378.645
FBgn0002922	nau	nautilus	1.70642	1.89039	2.19309	1.52076	1.78894	1.77134	1.12337	1.91266	2.22047	2.95875	3.15663	2.17377	3.89056	3.7787	3.7578	3.29739	3.72648	3.64306	2.50748	2.02036	1.84952	3.7068	3.32232	2.84338
FBgn0002924	ncd	non-claret disjunctional	6.36326	5.56408	5.5585	4.06859	5.12688	4.27133	4.65914	5.73492	5.79248	4.23285	4.71834	4.14116	4.66999	4.32874	3.32076	3.45375	3.79153	3.9813	5.58195	5.27589	6.56596	3.86756	4.66171	3.62076
FBgn0002926	ndl	nudel	0.0219067	0.0227027	0.0537156	0.0505512	0.0391775	0.0515207	0.0380207	0.0209434	0.0326319	0.033046	0.0565001	0.0595064	0.0474899	0.095376	0.0361815	0.0861479	0.111884	0.131581	0.055567	0.0683793	0.0730301	0.0904937	0.0976491	0.0460252
FBgn0002930	nec	necrotic	20.8115	22.8262	21.9822	19.3624	22.7064	23.4727	18.1078	20.5296	19.6254	21.2068	20.7297	20.6931	28.1823	21.0296	22.4287	19.7004	24.2465	26.4237	27.8367	27.2823	27.6569	22.5185	20.0681	23.6017
FBgn0002931	net	net	1.337	1.09167	1.98688	1.19669	1.55781	1.82946	1.89856	2.32402	2.29333	2.44466	2.92582	2.94943	3.51319	3.74833	4.14875	3.62465	5.83519	4.08082	1.27432	1.43325	1.89091	3.97486	3.85271	4.04323
FBgn0002932	neur	neuralized	6.71546	6.63426	6.89435	6.70061	6.49126	6.71103	6.42667	6.64018	6.41953	6.43788	6.77691	6.56923	7.23362	7.53703	8.03921	6.1702	8.31264	7.28812	5.51879	6.22534	6.07753	6.84874	7.64672	6.83469
FBgn0002933	ng1	new glue 1	0.517091	1.78626	0.507166	0.636384	0.154126	0.162147	1.64532	1.15349	1.19817	1.73339	1.956	4.49472	4.11019	1.68846	1.70807	5.9309	3.69729	3.50406	0.699528	1.97272	1.8059	3.91606	3.41471	1.44852
FBgn0002936	ninaA	neither inactivation nor afterpotential A	0.724482	1.07258	1.11662	1.14637	1.11055	1.46044	1.43702	1.2863	0.822229	2.28982	2.13546	1.68681	1.68273	1.8024	2.27917	2.34026	2.11435	2.77351	0.945086	1.93833	0.690055	1.9239	1.64031	2.82677
FBgn0002937	ninaB	neither inactivation nor afterpotential B	0.249943	0.474879	0.286004	0.499859	0.260746	0.235128	0.397645	0.238953	0.579151	0.209464	0.558682	0.543147	0.135458	0.181364	0.366942	0.327633	0.297856	0.269458	0.422659	0.520113	0.634843	0.34416	0.123791	0.525121
FBgn0002938	ninaC	neither inactivation nor afterpotential C	0.199402	0.189426	0.325957	0.260742	0.118868	0.422061	0.346076	0.333609	0.330028	0.501325	0.702851	0.794413	1.08067	0.868141	0.695262	1.0782	0.967478	0.998077	0.43835	0.60512	0.617261	1.01247	0.905291	0.715681
FBgn0002939	ninaD	neither inactivation nor afterpotential D	0.100835	0.261246	0.0988993	0.13961	0.0450826	0	0.131254	0.0964008	0.100134	0	0.104026	0	0	0	0.0555133	0.0991327	0.051499	0	0	0.0524573	0.0960431	0	0	0
FBgn0002940	ninaE	neither inactivation nor afterpotential E	0.0567671	0.176489	0.167033	0.104795	0.101521	0	0	0	0.0563729	0.171265	0.0585637	0.0616798	0.184592	0.247149	0.0625049	0.279045	0.173955	0.104913	0.0575966	0.177192	0.162209	0.234497	0.168693	0.238531
FBgn0002941	slou	slouch	1.55308	2.27431	1.45704	1.71401	1.87179	2.00097	2.256	2.74363	2.04522	3.39536	4.2494	3.66844	4.35489	4.29955	4.72125	4.81295	5.24202	5.36621	2.53494	4.18032	2.66913	4.70707	4.78245	5.10724
FBgn0002945	nkd	naked cuticle	9.33161	10.2428	10.0084	10.0927	11.736	11.3584	10.9413	12.5477	10.8761	12.5722	15.6162	14.5315	20.7698	20.585	22.2752	20.2741	24.6117	21.8702	12.5215	15.4161	12.8404	21.3336	21.7504	20.2227
FBgn0002948	nod	no distributive disjunction	2.39261	1.8692	2.5272	2.14049	1.8103	2.6317	2.45958	2.35778	1.79113	1.33264	1.3291	1.95975	1.47623	2.00323	1.54014	1.41134	1.35357	1.46262	1.49389	2.18303	2.13867	1.17842	1.89601	1.46937
FBgn0002962	nos	nanos	1.57343	1.31244	2.25839	2.0545	1.92168	2.20221	1.43201	2.49485	2.05794	2.23843	3.12768	4.29484	3.49412	6.8503	5.91575	3.88605	4.58637	7.05701	2.02473	3.07455	2.92422	5.35031	5.28393	5.76485
FBgn0002973	numb	numb	18.8141	20.9039	20.5033	19.1262	19.4796	19.9932	21.1323	22.3169	22.2526	21.8342	25.0091	23.67	29.973	31.7746	32.7292	29.6197	32.7975	35.9571	20.5216	23.4866	21.5006	30.8109	31.987	30.7437
FBgn0002985	odd	odd skipped	4.45546	5.17461	5.08571	4.14796	5.32347	4.66109	4.69965	5.65491	6.59863	6.29611	5.54746	5.84263	7.53541	7.48323	8.7966	6.79694	6.94426	7.41795	5.61173	5.19522	5.45101	6.30684	7.60926	7.86786
FBgn0002989	okr	okra	3.88399	4.90155	4.11666	3.18026	4.28526	3.32965	4.21309	4.58162	3.82592	3.21297	4.03923	3.13105	4.20991	3.75017	4.31106	2.83303	3.19945	3.82062	4.25854	3.8782	4.71379	3.17003	2.97856	3.02714
FBgn0003002	opa	odd paired	2.51514	2.82903	3.39946	3.28412	3.15409	3.37596	2.79479	3.3429	3.38099	3.67067	4.17689	4.2325	5.45237	4.94096	4.82949	5.27707	6.76737	5.72535	2.98757	4.11684	3.62265	4.49797	6.01577	5.34864
FBgn0003008	or	orange	24.8641	25.6541	25.7835	22.2425	19.9805	22.0508	22.7173	21.9906	19.1441	14.6504	17.176	19.8751	20.6581	17.883	20.141	17.1219	18.7964	17.9153	18.3371	20.6278	20.0311	20.3611	19.5298	16.5691
FBgn0003009	ord	orientation disruptor	0.27631	0.1909	0.338758	0.361309	0.350021	0.346577	0.339685	0.506307	0.457319	0.324186	0.237546	0.625463	0.648908	1.05261	0.608477	0.611204	0.776154	1.00004	0.467246	0.57498	0.767609	0.618258	0.615825	0.774022
FBgn0003011	ort	ora transientless	0.041773	0	0	0	0	0	0	0	0	0	0	0	0	0	0	0	0	0	0	0	0	0	0	0
FBgn0003015	osk	oskar	0.0303727	0	0.119159	0	0	0.0285724	0	0.0290372	0.0301618	0.0610891	0.0940018	0.0330012	0.0658427	0.0661173	0.0668853	0.0597201	0.0310243	0.0561328	0	0.0948049	0.0289294	0.0627327	0.120343	0
FBgn0003016	osp	outspread	11.3506	10.0982	10.7194	10.6106	11.951	11.26	12.2838	12.9538	12.3048	15.4934	15.5134	14.9797	19.1539	19.5634	20.1676	20.2985	21.9507	20.4907	13.3735	15.8241	12.9559	18.9291	19.9172	18.1758
FBgn0003023	otu	ovarian tumor	0.158151	0.163898	0.310231	0.291955	0.188556	0.123981	0.228735	0.327593	0.183228	0.371107	0.29912	0.315036	0.514266	0.717237	0.696546	0.5701	0.592328	0.633283	0.187206	0.383951	0.37659	0.517196	0.678848	0.415337
FBgn0003028	ovo	ovo	12.0723	13.7355	12.6769	10.311	10.2285	9.07621	11.5121	9.80615	9.38752	5.39037	5.79359	5.9695	6.12671	6.12575	6.30421	5.82048	6.79402	5.94364	5.1788	5.99519	5.74351	6.47893	6.21442	5.75859
FBgn0003034	SP	Sex Peptide	0	0	0	0	0	0	0	0	0	0	0	0	0	0	0	0	0	0	0	0	0	0	0	0
FBgn0003041	pbl	pebble	7.18862	7.14277	7.26476	6.96632	7.89205	7.84805	7.13128	7.61791	7.29355	6.83725	7.91482	7.57352	11.4596	11.3885	10.9714	10.4553	10.7992	12.8244	7.72083	8.64764	8.68874	10.7412	12.0172	11.0406
FBgn0003042	Pc	Polycomb	5.08949	6.52661	6.17691	5.982	6.87555	6.51006	7.40334	7.52607	7.4176	7.06986	8.12137	8.5535	9.76312	10.6806	10.9659	10.7631	11.108	11.673	7.8758	8.91459	7.63765	10.2095	11.7512	9.96201
FBgn0003044	Pcl	Polycomblike	17.7044	17.6657	17.8889	17.86	19.3797	17.0418	16.5591	18.5182	17.418	11.9938	12.0704	12.2658	11.7012	12.5109	12.1808	10.1886	11.237	10.2606	16.1688	16.5808	17.3723	10.8937	11.4877	11.1675
FBgn0003046	Pcp	Pupal cuticle protein	4.51987	5.85512	4.30997	2.66541	3.14347	3.5433	2.83275	3.84099	4.73784	4.6717	4.53338	3.81968	3.40218	3.0064	2.21187	1.72806	3.20613	2.78444	2.8025	3.2658	3.3484	3.63046	3.60661	3.16535
FBgn0003048	pcx	pecanex	6.59044	6.17466	6.55149	6.76286	6.59148	6.34675	6.61632	7.38157	6.44126	5.89464	5.66329	5.4312	6.68389	6.49317	6.17546	5.55778	6.8154	6.02127	6.75466	6.78745	6.65277	6.48341	6.25556	5.71978
FBgn0003053	peb	pebbled	13.5353	12.2078	12.7174	10.7389	11.8108	11.8788	12.6072	12.6623	13.2609	14.4763	14.3883	15.7721	16.167	18.6195	19.5956	17.663	19.1679	18.1459	13.2171	13.0374	12.4654	17.0912	17.0291	16.3932
FBgn0003057	CG10598	-	384.241	322.853	326.689	284.393	265.944	248.808	282.095	273.859	271.281	117.837	88.3791	133.268	42.0881	59.5819	45.191	41.593	34.8193	34.1773	110.173	105.36	135.844	40.2633	37.2626	43.1698
FBgn0003060	CG9757	-	24.6816	24.81	62.234	25.8128	22.2595	62.0826	111.32	93.7777	131.808	880.676	825.845	856.091	953.912	916.383	1014.39	911.761	820.173	1017.13	548.78	681.685	606.991	1040.68	1052.33	1071.71
FBgn0003062	Fib	Fibrillarin	445.123	440.102	517.146	668.815	617.462	614.597	465.507	495.058	500.172	161.021	119.601	173.526	124.325	128.268	112.136	112.495	109.336	107.634	329.629	268.714	316.805	112.096	112.126	104.324
FBgn0003065	CG2150	-	0.616384	0.239543	0.226708	0.142235	0.0688954	0.144962	0	0.14732	0.153026	0.232452	0.0794864	0.0837158	0.0835133	0.0838616	0.509014	0.227243	0.472206	0.28479	0.0781738	0	0.22016	0.159137	0.305281	0.404687
FBgn0003067	Pepck	Phosphoenolpyruvate carboxykinase	0	0	0	0	0	0	0	0	0	0	0	0	0	0	0	0	0	0	0	0	0	0	0	0
FBgn0003068	per	period	0.876173	0.701643	0.839825	1.5807	1.15739	1.53608	0.915851	1.37069	1.08761	1.50193	1.68454	1.88236	2.74116	2.27577	1.73213	1.87938	2.23742	2.31852	1.35367	1.8854	1.57424	2.36491	2.01194	2.13366
FBgn0003071	Pfk	Phosphofructokinase	164.31	168.744	173.802	163.753	173.978	175.302	166.767	176.421	172.802	160.642	166.515	159.464	185.063	188.726	186.066	187.697	185.17	175.89	183.595	180.859	177.571	185.702	183.71	177.819
FBgn0003074	Pgi	Phosphoglucose isomerase	287.772	279.278	292.384	256.623	265.973	274.955	271.761	283.105	290.176	286.894	291.511	298.939	376.901	367.424	376.776	368.224	381.272	361.412	305.361	316.992	308.372	372.117	368.54	351.071
FBgn0003076	Pgm	phosphoglucose mutase	197.021	194.497	211.757	205.738	210.114	222.522	203.825	215.713	220.036	265.968	264.667	253.452	397.84	387.894	420.728	418.791	425.827	419.353	252.306	258.989	247.757	399.86	388.235	374.676
FBgn0003079	phl	pole hole	9.42428	10.1627	10.9713	11.0303	11.4069	10.9823	10.7017	11.7494	11.2137	10.7584	12.1532	11.3699	13.4131	14.5779	13.6021	11.7067	15.2202	13.063	12.1463	13.4937	11.3621	13.4152	13.4142	12.8433
FBgn0003082	phr	photorepair	28.1106	31.4569	31.5226	29.7078	29.6803	31.8711	30.7507	34.4467	33.644	29.6049	31.7397	32.8813	37.7642	37.1742	37.2532	35.3778	39.6099	38.4564	32.8413	38.0129	37.0661	40.8504	39.4094	36.9361
FBgn0003086	Pig1	Pre-intermoult gene 1	54.4797	33.3068	35.8789	43.8948	43.8085	49.7757	33.5585	38.3449	44.1114	63.4594	61.4603	54.3679	43.7573	50.6232	54.5199	55.2298	52.846	59.1558	109.093	120.844	101.666	33.1905	31.5767	37.1925
FBgn0003087	pim	pimples	3.50261	3.91645	2.98336	3.233	2.47263	4.33553	3.19949	3.96544	3.11215	2.78087	2.56746	2.50377	2.19799	2.90943	2.43577	2.17484	2.07133	2.89595	2.43154	3.35662	5.09205	2.95088	4.01735	2.90481
FBgn0003089	pip	pipe	49.5286	51.4614	42.8485	39.0189	37.0167	34.8615	36.4258	32.4557	32.1089	6.76346	6.60668	7.01932	3.42279	3.28838	3.19387	2.74903	3.07782	2.51708	9.69337	7.70815	11.4187	3.13665	3.19961	3.3763
FBgn0003090	pk	prickle	6.91994	6.8668	6.26302	5.8324	5.79353	5.70548	5.77316	6.10479	5.46567	6.62323	7.08381	6.96722	11.6563	11.4141	11.1349	12.1091	12.8132	12.6408	5.81473	7.15823	5.76404	12.1543	11.7639	11.6336
FBgn0003091	Pkc53E	Protein C kinase 53E	5.23065	5.2742	5.66947	6.0459	7.12112	7.37353	7.27888	7.64363	7.01936	11.0102	11.3595	12.4418	13.7568	16.2077	16.5516	15.5969	17.8256	16.6196	8.23951	10.9499	9.63504	16.3351	16.2439	15.263
FBgn0003093	Pkc98E	Protein C kinase 98E	20.5999	20.1507	22.6095	21.7244	23.9365	23.287	26.4147	27.294	25.2028	37.8048	38.7174	35.0588	45.3003	52.8838	47.8577	49.9012	53.7772	49.3139	31.0107	36.692	30.5993	46.2412	49.7835	43.6898
FBgn0003114	plu	plutonium	0	0	0	0	0	0	0	0	0.29065	0	0	0.159006	0.158621	0.477848	0	0.143871	0.149481	0	0.148479	0	0	0	0.434877	0
FBgn0003116	pn	prune	8.86053	7.58552	8.96035	7.51812	7.97219	7.97293	6.16078	7.26078	7.43269	5.86664	6.58602	5.38173	4.83184	6.40942	6.66566	3.73327	5.73393	5.39067	7.81738	7.27216	9.27819	5.96765	6.10562	6.41718
FBgn0003117	pnr	pannier	1.44697	1.39243	1.21645	1.22111	1.18296	1.12785	1.47091	1.58096	1.62167	1.35122	1.91927	1.63957	2.28536	1.97991	2.66296	2.25575	2.32259	2.25396	1.19546	1.41949	1.73261	1.92125	2.23185	2.06287
FBgn0003118	pnt	pointed	9.0161	8.93147	9.46437	8.62125	9.52432	9.6597	12.0812	12.4788	11.8941	13.2895	15.776	16.2312	20.9026	23.7959	21.6554	23.3619	27.2975	22.9524	11.2106	13.5808	11.5344	17.831	20.1238	19.577
FBgn0003124	polo	polo	5.35432	4.38894	5.42957	4.32789	4.54432	4.72393	3.49136	3.96207	4.20565	1.88614	1.84126	2.39938	2.52474	3.52303	2.39817	2.40892	2.41015	3.18669	2.48608	2.92712	3.94737	2.15556	2.54699	2.70108
FBgn0003129	Poxm	Pox meso	1.75655	1.9296	2.44643	1.91318	2.10472	2.77609	2.40841	2.31745	2.40721	1.76649	2.2833	2.36662	3.76981	4.0532	3.71346	4.04095	4.41382	4.47995	2.45946	2.55867	2.10808	4.17224	3.75831	3.13688
FBgn0003130	Poxn	Pox neuro	4.43763	3.6867	3.41722	2.87739	3.04984	3.10507	3.18257	3.43607	3.67841	2.69239	2.95115	2.94878	3.06091	3.07367	3.069	2.84839	3.52137	2.67729	2.71636	3.129	2.37537	2.91633	2.97891	2.85092
FBgn0003132	Pp1-13C	Protein phosphatase 1 at 13C	0	0	0	0.0439785	0	0.0448219	0	0	0	0	0	0	0.051644	0	0.209847	0.0468418	0	0	0	0.0991476	0	0.0984095	0	0.0500511
FBgn0003134	Pp1alpha-96A	Protein phosphatase 1alpha at 96A	46.7581	47.0019	49.221	46.2435	48.9673	47.3153	46.839	51.3335	48.4692	49.056	54.3799	54.283	59.783	69.9359	66.7903	67.1725	70.1358	70.6891	44.9908	48.7084	49.4846	69.285	71.241	70.1818
FBgn0003137	Ppn	Papilin	127.625	127.681	135.579	130.077	138.952	129.835	130.243	142.439	125.557	91.7961	91.0893	87.2845	74.1122	63.6472	54.2361	50.636	54.5689	50.2826	87.6204	89.0568	86.2314	54.2243	53.6947	56.2485
FBgn0003139	PpV	Protein phosphatase V	59.7387	67.8771	62.4982	66.2678	70.0204	68.3487	60.5271	64.5724	63.546	38.2109	43.4736	41.9858	38.9675	44.2263	42.0142	41.3758	45.078	44.0625	48.8714	47.5968	53.0041	43.7965	43.3412	48.9031
FBgn0003140	PpY-55A	Protein phosphatase Y at 55A	0	0	0.0752476	0.0708147	0	0	0	0	0	0	0.0791482	0	0	0.0835047	0	0	0	0.0708945	0	0	0	0.0792301	0.0759954	0
FBgn0003141	pr	purple	78.3844	82.5384	75.7262	63.588	70.6162	66.072	69.1143	72.769	69.1633	44.8634	46.8896	47.285	41.7979	43.8925	44.5874	40.2238	40.4191	41.2236	58.3047	57.8671	64.0968	41.4721	46.1869	45.6274
FBgn0003145	prd	paired	0.100348	0.0693296	0.0328074	0.0617494	0.17946	0.0944004	0.232215	0.159893	0.0332171	0.100916	0.310572	0.218065	0.145025	0.473297	0.147321	0.394618	0.136668	0.247276	0.0678763	0.0696057	0.0637199	0.345437	0.0994003	0.316241
FBgn0003149	Prm	Paramyosin	726.404	725.588	724.859	682.731	712.616	687.101	712.154	731.552	670.415	874.927	861.127	772.15	739.616	784.175	746.324	729.151	744.377	741.342	808.04	789.821	774.751	848.548	816.789	741.449
FBgn0003159	ptr	proximal to raf	21.6032	20.2717	20.9694	19.5721	20.53	19.5272	24.0913	24.3904	24.4319	29.4272	31.4551	30.8405	40.8828	42.651	42.5315	42.9947	46.9364	42.9185	23.2301	26.1294	23.5248	39.7921	41.9448	41.2476
FBgn0003162	Pu	Punch	32.6738	37.6378	40.3049	31.2414	36.8952	36.6481	35.406	41.4492	42.0562	36.9028	36.4304	37.5041	21.1131	23.5264	20.4327	17.7084	16.7302	19.1221	40.929	40.9694	42.2131	20.0293	19.5021	20.4619
FBgn0003165	pum	pumilio	21.1956	19.4873	20.3541	18.8235	19.9504	19.8386	20.263	20.6069	19.5991	22.2837	23.3798	21.0125	25.8149	29.4986	27.6791	27.4858	31.2111	27.8753	18.8384	21.3457	19.4606	28.7303	29.828	27.4828
FBgn0003169	put	punt	23.9012	25.9802	26.4609	24.8813	27.9807	26.1404	26.3163	27.2957	27.9737	24.5334	26.836	27.2144	34.2583	37.9465	37.4721	34.032	36.7127	37.3225	26.2789	29.2156	27.9647	36.6535	37.8273	34.4287
FBgn0003174	pwn	pawn	30.2556	25.0036	19.5246	16.756	14.637	13.7349	15.6994	14.1066	12.0182	6.61588	6.77085	6.77709	5.06211	5.65741	5.19352	4.65241	4.91305	4.545	7.38318	7.44215	7.936	6.07283	5.3792	5.85131
FBgn0003175	px	plexus	11.1403	12.1972	11.7328	11.0959	12.2344	11.0403	12.3245	13.281	12.3542	11.7602	12.1939	12.3141	15.6122	15.166	14.5386	14.8367	17.2575	15.3486	11.8393	12.2632	11.6337	14.433	15.2564	13.9763
FBgn0003187	qua	quail	7.77369	7.02141	5.75916	4.71771	5.20804	4.80819	5.7144	4.79548	5.47697	3.56218	3.58066	3.95199	4.35472	4.0365	3.97869	3.41223	4.83226	4.96467	3.88333	3.66072	3.64553	4.29633	4.35641	4.59499
FBgn0003189	r	rudimentary	24.3898	25.1974	31.391	34.2007	35.3267	37.2129	27.2029	33.8876	29.7103	22.4414	23.6348	24.1913	22.5148	23.1044	21.9938	22.4733	24.1248	21.5793	32.1136	29.1016	31.2917	22.7317	23.3199	22.8436
FBgn0003204	ras	raspberry	96.374	102.321	114.145	126.03	130.896	123.802	111.937	118.388	114.071	59.1195	60.55	60.5251	62.9016	62.5477	57.4906	57.9183	62.6826	56.3866	95.3567	86.3648	89.4277	62.4642	61.9704	60.0032
FBgn0003205	Ras85D	Ras oncogene at 85D	65.3307	66.8933	69.631	68.7161	72.621	68.7346	67.2006	72.0973	73.2438	55.4216	65.8783	66.4822	64.7245	75.7183	74.9756	65.9027	71.388	71.2611	63.716	69.2674	68.3655	67.5155	72.968	70.95
FBgn0003206	Ras64B	Ras oncogene at 64B	97.3245	99.5344	94.1466	90.0385	95.535	99.0415	100.247	104.855	103.39	131.004	144.034	139.847	146.807	160.078	165.797	157.5	169.837	173.184	108.683	124.074	119.148	169.066	170.762	160.458
FBgn0003209	raw	raw	20.5442	20.6195	22.7083	22.2506	24.4831	23.5066	24.4627	25.8495	25.1714	33.2521	34.1857	33.7763	56.4892	56.5877	59.008	57.3204	69.4965	68.7554	27.324	32.007	27.33	59.506	57.9497	57.5815
FBgn0003210	rb	ruby	22.1385	24.0493	23.6241	21.0741	21.789	19.8749	20.9669	23.1706	20.8874	15.1439	16.3855	15.8124	16.1802	16.9408	16.1683	15.3569	17.5436	16.4248	16.875	18.065	18.4641	16.3831	17.3654	16.4485
FBgn0003218	rdgB	retinal degeneration B	4.90506	4.92223	5.33487	5.27162	5.98413	6.32299	6.75145	7.54942	6.35641	14.3979	15.4214	13.6035	23.0879	26.6201	24.8225	25.7442	28.0576	27.1687	11.0375	12.6628	11.2127	25.5282	25.275	22.4676
FBgn0003227	rec	recombination-defective	0.6983	0.836747	0.599285	0.664691	0.702463	0.739024	0.927898	0.792769	0.715121	0.680306	0.742912	0.829862	0.804202	0.878811	0.696799	0.493432	1.02534	0.766265	0.730644	0.794669	1.12239	0.69861	1.14563	1.26079
FBgn0003231	ref(2)P	refractory to sigma P	53.222	58.9395	56.2983	47.7356	50.5859	55.3433	70.9764	67.7943	63.7668	118.023	132.762	119.214	212.026	205.085	208.918	203.004	222.569	214.948	84.4747	111.691	87.5117	195.442	208.64	196.313
FBgn0003248	Rh2	Rhodopsin 2	0	0	0	0	0	0	0	0	0	0	0	0	0	0	0	0	0	0	0	0	0	0	0	0
FBgn0003249	Rh3	Rhodopsin 3	0	0.0671615	0	0	0	0	0	0	0	0	0	0.0704152	0	0	0	0	0	0	0	0	0	0	0	0
FBgn0003250	Rh4	Rhodopsin 4	0.133649	0.0692525	0.262167	0	0.239015	0.188591	0	0.0638861	0.132721	0.134405	0.137879	0.0726075	0.0724318	0.145468	0.220736	0.525572	0	0.247001	0	0.208585	0.381894	0.207032	0.19858	0.350989
FBgn0003254	rib	ribbon	5.75854	7.5298	9.3628	8.82907	10.0047	10.5799	11.8222	12.3777	11.4563	14.7693	17.1445	16.3981	28.6743	27.0482	26.0219	27.6608	28.6406	30.9098	14.7831	16.9894	13.749	29.4353	28.7504	27.3027
FBgn0003255	rk	rickets	1.65698	1.63046	1.80575	1.46764	1.63131	1.4328	1.64124	2.00015	1.21333	1.09407	1.58855	1.65489	1.95929	1.93103	2.0456	1.79355	2.08574	2.04154	1.2057	1.28866	1.46665	1.78032	1.70764	1.86369
FBgn0003256	rl	rolled	8.15841	7.74104	8.15323	6.75216	8.30394	7.92061	8.71828	8.41274	8.82112	10.0557	11.6509	10.3354	13.8244	16.7515	15.6255	16.2048	16.1331	15.7033	8.20531	10.1442	9.49001	15.4893	16.9273	15.5811
FBgn0003257	r-l	rudimentary-like	111.102	120.408	137.806	167.476	171.85	166.404	133.167	136.311	137.376	45.706	51.5395	58.6052	31.0527	32.289	28.0395	28.0348	34.8179	25.1251	81.5499	68.9998	86.1573	29.7686	30.6116	32.7421
FBgn0003261	Rm62	Rm62	299.093	300.42	330.173	370.725	382.056	366.372	309.352	336.169	328.961	307.063	325.601	323.794	565.4	562.366	584.95	608.13	661.025	663.687	321.752	348.984	319.968	591.534	590.18	572.682
FBgn0003267	ro	rough	0.07264	0.0752793	0	0.0670486	0.0649538	0.136669	0.0630359	0.0694458	0.0721355	0.146102	0.0749389	0	0.0787353	0.158127	0.239946	0.0714139	0.370992	0.201372	0.0737013	0	0	0.0750164	0.143908	0.0763068
FBgn0003268	rod	rough deal	1.61398	1.51401	1.62394	1.39984	1.5925	1.50522	1.44888	1.87555	1.5475	1.11939	1.22008	1.46642	1.10092	1.34782	1.40943	1.24477	1.13697	1.09285	1.93401	1.54899	1.9216	1.1064	1.30931	1.19851
FBgn0003270	amos	absent MD neurons and olfactory sensilla	0	0	0	0	0	0	0	0	0	0	0	0	0	0	0	0	0	0	0	0	0	0	0	0
FBgn0003274	RpLP2	Ribosomal protein LP2	5249.67	5296.42	5192.1	5332.84	5329.45	5391.31	5346.93	5253.41	5377.73	5504.81	5613.21	5417.92	6600.8	6239.59	6119.97	6497.47	6167.54	6466.45	5828.97	5725.76	5810.79	6546.88	6956.7	6581.27
FBgn0003275	RpII18	RNA polymerase II 18kD subunit	146.3	141.773	148.722	188.408	177.754	164.276	139.682	146.876	135.852	67.0286	66.5262	58.8409	67.7291	67.8302	56.1421	62.2502	55.3162	54.0456	117.161	95.354	101.257	65.9067	64.0413	69.3159
FBgn0003277	RpII215	RNA polymerase II 215kD subunit	34.126	35.1441	35.663	35.8967	35.4214	34.9233	34.2594	36.8475	33.6897	25.7999	27.1984	27.0897	28.2571	28.8848	28.8667	27.8531	29.1578	28.8141	27.5775	28.5725	28.5274	28.2354	28.4746	28.1728
FBgn0003278	RpI135	RNA polymerase I 135kD subunit	33.4381	38.8995	43.7118	48.3041	51.635	47.2317	32.9021	37.336	37.0489	13.7104	14.4039	14.5107	10.2536	11.37	10.9172	10.071	9.79191	9.4894	25.2782	24.4748	26.8862	10.2133	9.69614	10.1499
FBgn0003279	RpL4	Ribosomal protein L4	3606.94	3664.93	3801.13	3716.99	3850.92	3732.18	3846.11	3850.26	3778.01	3532.68	3640.45	3542.06	4076.55	3887.16	4069.5	3923.79	3980.49	3961.56	3689.5	3744.18	3690.62	4279.59	4240.92	4254.05
FBgn0003285	rst	roughest	4.93201	5.57451	5.30411	4.64555	4.47462	4.72108	5.20599	5.73538	4.68295	4.80039	5.72783	5.32749	7.12782	7.95806	7.57414	7.71265	8.91193	7.40928	4.05301	5.43166	4.14821	7.40176	7.55669	6.4232
FBgn0003292	rt	rotated abdomen	12.551	10.0626	5.97917	4.48117	4.90848	3.68483	4.71567	4.72051	3.56108	2.77406	2.95958	3.14703	2.36204	2.34186	2.39944	2.11528	2.7331	1.93723	2.99467	2.23865	2.83756	2.93416	2.78704	2.37611
FBgn0003295	ru	roughoid	0.200548	0.519586	0.540921	0.60161	0.358655	0.896138	0.478589	0.62312	0.746831	0.957991	0.724131	1.25294	0.81516	0.491136	1.04889	0.887232	0.973038	1.48256	1.11913	1.30414	1.00284	1.34621	1.29125	1.05336
FBgn0003300	run	runt	1.31851	1.30701	1.01207	1.32285	1.56346	1.80661	1.44267	1.69898	1.39475	2.45017	2.24736	2.58494	3.07578	3.307	3.15605	3.49426	3.04494	3.09896	1.91942	2.20691	1.91109	3.55213	3.4355	3.2218
FBgn0003301	rut	rutabaga	4.19895	3.63274	4.16432	4.05741	4.71008	4.47909	4.68487	5.25983	5.10055	8.04011	8.19955	7.94334	10.9007	12.456	10.9598	11.3798	12.1682	11.6923	6.56162	8.01605	6.29373	10.6666	11.8094	11.3817
FBgn0003302	rux	roughex	4.99101	4.53379	5.31825	3.92433	6.33621	5.44872	6.41647	5.41953	6.30252	6.56839	8.07306	6.82887	10.7528	9.32222	9.63404	8.96544	10.322	11.2738	7.87722	8.39848	7.57093	10.1177	9.94875	10.3564
FBgn0003308	ry	rosy	10.9539	9.97331	11.9261	14.3507	16.6717	15.4081	9.72207	11.8235	11.3939	9.71989	10.6144	10.6597	8.65134	8.73266	9.06297	7.17252	8.49252	8.18221	11.8099	11.6134	11.5025	9.57356	8.21502	9.36705
FBgn0003310	S	Star	9.52371	9.76208	10.4448	10.5008	11.303	10.409	10.789	11.5219	10.7816	11.4583	11.8973	12.0224	15.2778	16.152	15.9964	14.9977	17.8465	17.3131	11.5252	14.251	11.5616	15.3609	15.4885	15.5342
FBgn0003312	sad	shadow	8.79599	8.95752	8.07862	6.19479	7.00146	8.46595	7.94188	7.1454	8.17951	3.06789	3.4619	3.20415	1.87375	2.21361	1.28761	1.49957	1.03869	1.03363	2.88886	2.85666	3.38995	1.10265	1.30945	2.24324
FBgn0003313	sala	spalt-adjacent	0	0	0	0	0	0	0	0	0	0	0	0	0	0	0	0	0	0	0	0	0	0	0	0
FBgn0003317	sax	saxophone	12.46	14.6083	14.2577	11.9946	13.2799	14.7406	13.8434	14.3788	14.9669	16.644	21.2616	21.4014	27.1134	30.1717	30.2104	27.933	34.1002	32.2156	14.9406	18.1367	17.1725	29.2121	30.7934	29.1527
FBgn0003319	Sb	Stubble	1.83312	1.54213	1.26913	0.776336	0.713513	0.547771	0.786018	0.824711	1.09223	0.56389	0.46722	0.562378	0.374012	0.422518	0.379934	0.296829	0.594776	0.25907	0.328218	0.33658	0.575156	0.489976	0.36316	0.453095
FBgn0003321	sbr	small bristles	26.3018	28.4252	28.5734	28.7928	32.4151	31.9045	30.9333	29.901	33.2426	31.9784	34.9597	35.0879	52.9067	54.982	56.9824	60.6862	67.4319	61.0028	28.9448	36.2593	31.6225	55.2044	57.9871	55.0569
FBgn0003326	sca	scabrous	2.94471	2.60872	3.37732	3.81403	4.0134	4.31164	4.22462	4.17743	4.19773	6.20933	6.88429	6.60552	9.78135	9.12425	9.98853	9.78233	10.5761	9.69944	5.13216	6.84427	5.20242	9.0741	9.62105	9.57944
FBgn0003328	scb	scab	42.7492	41.5954	41.2572	39.8743	40.1589	39.5205	40.3957	40.1805	42.7207	50.3827	50.6626	56.0203	61.0984	67.6277	62.7403	59.8092	66.6495	62.9086	41.6008	49.8209	43.1029	49.0592	49.0014	50.8304
FBgn0003330	Sce	Sex combs extra	19.5258	21.5682	19.8391	20.9907	22.1122	22.7131	21.6115	22.7472	21.306	16.7555	16.4648	17.4679	17.1722	17.3075	16.9292	17.7019	20.1239	18.3673	18.2689	17.3962	18.0968	20.4665	19.2256	16.0284
FBgn0003334	Scm	Sex comb on midleg	19.939	20.0894	21.5336	21.3693	20.8799	21.2997	22.1475	22.4722	21.9785	20.6756	21.2556	20.9905	20.5074	25.0781	23.7838	21.2359	23.3765	21.4138	18.7917	20.1003	20.5319	22.6733	23.9641	22.6211
FBgn0003339	Scr	Sex combs reduced	5.02235	5.12319	5.21571	5.0357	5.89984	5.39167	5.89655	6.9104	6.64996	6.65512	6.68488	7.44718	8.58196	8.38194	8.99978	8.20993	10.2803	8.53577	6.27474	6.96741	7.67266	8.62408	9.32551	8.37933
FBgn0003345	sd	scalloped	17.2251	17.9682	17.9031	16.8674	18.7864	18.4098	18.9902	18.5519	18.4943	20.7146	23.2657	20.6152	27.0081	29.6839	28.3076	28.116	29.811	28.5653	19.1566	22.2126	19.345	26.7307	27.3405	25.8617
FBgn0003346	RanGAP	Ran GTPase activating protein	55.7172	58.9479	59.9873	62.8646	67.7494	63.2579	53.9871	64.3226	53.988	16.8022	17.8561	19.3366	8.87168	9.56252	8.06134	7.30848	7.28664	7.45928	40.9509	35.6658	44.3081	8.18122	8.14474	8.28251
FBgn0003353	sei	seizure	1.73252	1.70998	1.88808	1.37071	1.8197	2.04376	2.05234	2.83944	1.93897	3.2634	5.04998	3.28683	5.9914	5.8368	6.2074	6.51572	6.06751	5.79397	3.32036	3.20466	3.30039	5.87881	5.12123	5.25772
FBgn0003356	Jon99Cii	Jonah 99Cii	2886.25	2591.75	2890.03	2953.95	2768.34	3030.67	4314.4	3540.27	3697.12	8486.77	7351.03	7880.23	4719.12	4611.43	5008.49	5545.21	4364.3	3679.26	4216.76	3829.87	3695.97	1858.45	1651.64	2125.29
FBgn0003357	Jon99Ciii	Jonah 99Ciii	1839.93	1785.78	1874.42	1995.7	1849.17	1956.42	2764.08	2367.72	2514.15	5350.69	4971.33	4820.36	3098.05	2940.06	3251.81	3561.71	3019.19	2480.22	2707.46	2547.03	2417.17	1219.25	1150.96	1371.27
FBgn0003358	Jon99Ci	Jonah 99Ci	519.509	618.313	496.67	487.776	516.618	458.703	418.047	433.762	391.836	386.214	403.987	430.451	301.75	296.95	282.781	234.997	238.271	245.495	329.651	276.521	240.169	76.4675	88.2117	79.4534
FBgn0003360	sesB	stress-sensitive B	4863.72	4915.02	4998.72	5071.25	5200.04	5057.36	4751.44	4861.82	4821.64	4013.14	4199.1	4103.69	3645.93	3998.04	4076.4	4245.37	4286.55	4173.28	4048.87	3927.27	4037.04	4135.32	4115.97	4113.79
FBgn0003366	sev	sevenless	4.51228	3.93306	4.12269	3.67615	3.62049	3.674	3.75293	3.80759	3.48396	4.39357	4.67784	4.26745	5.07028	4.99536	4.53104	4.56627	5.17253	4.65899	5.14908	5.79682	5.14902	5.09284	4.78657	4.91389
FBgn0003371	sgg	shaggy	25.7147	26.8142	26.4147	26.3362	27.4176	28.1768	27.3875	27.9149	27.2841	30.7991	31.0719	31.9854	33.3527	34.6744	33.6735	35.108	38.8002	36.7877	28.5892	29.9281	30.2468	32.6825	33.5438	32.0653
FBgn0003372	Sgs1	Salivary gland secretion 1	0	0	0.0223838	0	0	0	0	0	0	0	0.0235441	0.0495937	0	0.04968	0.0251286	0	0.0233114	0.0421778	0	0.0237452	0	0.0235684	0.0226062	0.0239739
FBgn0003373	Sgs3	Salivary gland secretion 3	0	0	0	0	0	0	0	0	0	0.163492	0	0	0	0	0	0.079914	0	0.0751137	0	0	0	0	0	0
FBgn0003374	Sgs4	Salivary gland secretion 4	0	0	0	0.0874026	0	0	0.0821718	0	0	0.0952271	0	0	0.102637	0.103065	0.104262	0	0.0967228	0	0.0960749	0.0985228	0	0.0977892	0	0
FBgn0003375	Sgs5	Salivary gland secretion 5	0	0	0	0	0	0	0	0	0	0	0	0	0	0	0	0	0	0	0	0	0	0	0	0
FBgn0003377	Sgs7	Salivary gland secretion 7	0	0	0	0	0	0	0	0	0	0	0	0	0	0	0	0	0	0	0	0	0	0	0	0
FBgn0003378	Sgs8	Salivary gland secretion 8	0	0	0	0	0	0	0	0	0	0	0	0	0	0	0	0	0	0	0	0	0	0	0	0
FBgn0003380	Sh	Shaker	5.58817	5.35625	6.48849	6.56006	7.81342	7.29504	7.53762	8.42639	7.89534	12.1561	13.4888	11.1272	16.5725	19.822	17.636	18.0535	19.5086	17.4344	9.85932	11.9405	10.4815	14.8527	16.5863	14.1508
FBgn0003382	sha	shavenoid	9.7296	6.90541	2.27004	1.40153	0.856827	0.429909	0.626844	0.239591	0.26351	0.0148252	0.0760418	0.160176	0.0798941	0.112318	0.0162319	0.0724649	0.0752904	0.0544897	0.119658	0.0460149	0.0421239	0.106569	0.0146026	0.0619439
FBgn0003386	Shaw	Shaker cognate w	10.4029	10.6501	12.4136	12.348	14.5255	14.9084	14.7381	16.5987	17.5997	24.9123	28.3461	25.5839	34.0814	39.1491	38.2937	38.3567	41.123	39.9012	20.9268	26.0746	21.3454	33.7564	39.2003	36.5908
FBgn0003388	shd	shade	7.08377	7.83676	7.97385	7.66964	7.2162	7.47931	9.545	9.37261	9.88403	15.0893	14.5542	11.2042	23.9741	24.8548	28.0068	25.5354	26.2868	25.9073	9.94694	11.1955	10.135	28.7065	32.4492	28.8549
FBgn0003390	shf	shifted	4.46716	4.16132	3.88912	3.42836	4.57794	4.29681	4.13787	5.08648	5.28349	6.86484	7.14581	7.25335	16.7022	13.1662	14.535	12.6818	13.9453	11.8737	5.70373	6.42351	4.68515	14.7211	17.6998	17.1888
FBgn0003391	shg	shotgun	21.7619	21.7789	23.2506	21.2829	23.6533	21.9825	21.9037	23.7944	21.261	18.712	21.1864	19.9721	19.0841	22.0152	21.387	19.1097	21.0058	17.5843	19.8075	20.7665	20.5399	19.07	20.482	21.218
FBgn0003392	shi	shibire	47.8502	46.2819	48.7181	45.6813	49.4629	48.6672	51.294	53.8477	51.18	65.7708	69.3961	64.5187	74.7227	80.5882	76.3203	74.5518	83.6855	76.4857	59.652	65.1184	60.3145	76.1986	76.5915	71.1372
FBgn0003396	shn	schnurri	6.75461	7.17844	8.06413	8.14897	8.30485	8.05077	8.66428	9.63154	8.60442	11.8875	13.5985	12.6654	20.2138	21.0387	19.6765	19.5511	24.2404	20.3613	9.77261	11.7786	9.81442	18.9882	19.8775	18.9876
FBgn0003401	shu	shutdown	3.1929	2.20594	2.66187	2.40682	2.4268	2.05249	1.52391	2.6455	2.16666	1.39142	1.53718	1.67679	1.32665	2.66436	2.34375	1.5695	1.95684	2.45871	1.67377	1.77178	2.99049	2.52797	2.5829	2.85096
FBgn0003410	sina	seven in absentia	18.8208	18.7015	19.0568	18.8027	18.5123	17.6272	20.0312	20.8774	17.9755	18.0644	19.4736	19.4872	21.9901	27.8659	26.8182	22.6391	25.5574	25.4226	18.8712	22.1165	20.9582	24.2957	25.6068	24.2775
FBgn0003411	sisA	sisterless A	0.11572	0	0	0	0	0	0	0	0	0	0	0	0	0	0	0.113767	0	0	0	0	0	0.119506	0	0
FBgn0003415	skd	skuld	10.1815	10.5059	10.3021	10.2023	10.9577	10.3497	11.327	13.1091	11.7547	13.959	14.3349	14.0709	17.9193	19.2377	17.3965	18.2477	20.3957	17.7066	12.4334	14.4573	13.0395	17.9806	18.3276	17.0742
FBgn0003416	sl	small wing	9.87512	9.97068	10.5732	9.23223	9.09995	9.61837	9.61656	9.68374	9.57005	7.12094	7.58341	8.19392	8.75919	9.72886	9.16011	8.03834	8.78961	8.72916	7.23266	7.86294	8.80099	8.34546	7.9733	8.17214
FBgn0003423	slgA	sluggish A	70.7349	73.3268	76.545	72.9634	79.4655	79.7404	75.629	82.3186	76.4197	74.9678	79.6703	72.5335	70.7692	76.5116	72.2126	73.7406	79.76	72.5039	79.6081	85.5581	77.6253	74.4763	76.7664	75.4055
FBgn0003429	slo	slowpoke	16.1416	15.9828	16.6591	18.0134	20.6898	19.6702	20.2253	22.1886	21.8753	31.1444	32.3798	30.4271	40.3141	47.6819	45.1367	42.9811	49.3367	42.1223	23.7824	28.2591	24.6518	38.3183	41.5735	38.5577
FBgn0003430	slp1	sloppy paired 1	2.65694	3.54019	2.91618	2.80277	4.12937	3.98723	3.1291	3.44729	3.89491	4.70776	5.15574	4.33031	5.82835	8.6757	7.87097	7.52532	9.30494	7.77477	3.97946	4.54159	4.7601	7.18631	6.89292	7.90801
FBgn0003435	sm	smooth	7.84139	8.14316	7.47297	7.75301	8.21825	8.22286	8.04612	8.70889	8.42733	11.4717	12.221	11.6053	13.8328	16.3854	15.096	15.5726	17.2702	15.6988	9.05561	11.2316	9.16693	16.1343	17.553	15.5636
FBgn0003444	smo	smoothened	8.83919	8.67087	9.6181	8.88541	9.2916	9.20392	8.76351	9.33211	9.38086	6.06184	7.26266	7.55134	8.55699	9.59638	8.61819	8.09297	8.868	8.70837	7.82733	8.07356	7.66936	8.43154	9.42406	9.56891
FBgn0003447	sn	singed	17.8904	15.9832	16.7403	14.7576	15.2619	16.2739	14.2313	15.6047	15.2646	12.8992	13.0469	13.5177	12.4541	14.6883	13.1608	13.6715	15.3336	14.3942	10.406	13.5863	14.592	13.671	14.1313	13.1231
FBgn0003448	sna	snail	1.51325	1.68025	1.37819	1.04757	1.25647	1.88112	1.59457	2.17006	2.68346	2.44576	3.23378	3.40585	3.69051	4.82355	4.76057	4.99443	5.6308	5.14389	1.64502	2.08056	2.52234	3.572	4.65745	4.88245
FBgn0003449	snf	sans fille	89.2825	102.372	96.6752	101.343	94.0262	93.2325	89.0014	84.8405	88.8769	53.6337	61.7024	59.8242	57.5732	61.926	52.5412	58.0571	59.4386	57.6623	71.3085	64.9254	64.9882	57.0836	56.678	55.1169
FBgn0003450	snk	snake	1.69613	1.95307	1.41712	1.85549	2.35925	1.77288	1.74445	2.10201	2.2458	2.08478	1.74981	2.32071	1.498	2.188	3.04344	1.85278	1.98919	2.08978	3.0594	3.7256	2.81222	2.53012	2.6135	2.77161
FBgn0003459	stwl	stonewall	2.82877	3.03933	4.01891	3.0334	3.73838	3.56118	3.71824	4.05657	4.0691	3.76514	4.76368	4.56516	5.25301	6.06729	6.00036	6.70717	7.09616	7.43828	3.27107	4.58797	3.84341	5.99299	6.09857	6.92637
FBgn0003460	so	sine oculis	7.66858	8.58433	7.96569	8.36254	9.4322	9.04038	8.19901	8.59967	8.80421	7.4191	7.84451	8.19159	9.82015	8.94544	11.0089	8.77975	11.667	9.95666	9.06098	9.59483	8.19793	9.69047	9.55126	9.48327
FBgn0003462	Sod	Superoxide dismutase	523.359	523.257	512.63	521.197	540.082	560.333	512.154	498.349	514.424	473.349	473.853	482.426	335.008	356.862	342.101	319.026	334.783	337.707	599.044	592.578	601.259	349.377	360.971	386.587
FBgn0003463	sog	short gastrulation	15.7007	14.618	16.4836	17.6825	18.6066	18.7983	18.0815	19.773	18.6072	20.9402	23.5602	22.7307	22.9336	26.5628	22.6034	23.1948	24.1993	20.7412	22.9013	26.7753	24.0314	24.1915	22.9405	23.4904
FBgn0003464	sol	small optic lobes	12.2841	12.6815	14.9368	14.8128	16.2933	16.9784	16.0582	16.9986	17.0783	20.1458	21.5113	20.3629	34.0553	30.1691	29.5484	30.5634	34.3933	33.0352	20.8844	23.6287	19.4556	28.8849	31.1845	31.3009
FBgn0003475	spir	spire	7.31702	7.64033	7.2989	7.81547	8.38914	8.4086	7.38381	8.28039	8.06439	10.3547	12.1664	11.1875	14.8105	15.3097	15.4723	14.5233	16.3777	15.5845	9.19554	10.1219	9.00204	14.9124	14.4958	14.4702
FBgn0003479	spn-A	spindle A	14.0392	11.9736	13.045	14.0746	12.0131	14.534	13.8734	12.5228	13.0078	8.30903	8.24657	10.656	12.8145	11.1863	10.1329	11.3587	12.1447	10.7385	10.8366	12.161	13.628	9.50377	11.1785	11.1491
FBgn0003480	spn-B	spindle B	4.10348	3.37506	3.96083	3.06616	3.08685	3.12497	2.60005	3.3626	3.6222	1.83409	2.75503	2.90162	1.1296	1.48879	1.79295	1.40877	1.72983	2.28717	4.09735	4.13397	4.4048	1.5471	2.06462	2.53163
FBgn0003482	spn-D	spindle D	0.263585	0.273163	0.0861754	0.0810987	0.235695	0.495924	0.0762451	0.167997	0.174503	0.353436	0.0906424	0.381862	0.0952344	0.382526	0.580455	0.0863788	0.448734	0.24357	0.267437	0.548501	0.585807	0.453681	0.696255	0.553782
FBgn0003483	spn-E	spindle E	1.65724	1.31805	1.53093	1.79648	1.34404	1.45024	1.25418	1.73175	1.55005	1.00772	1.27233	1.86347	1.60832	1.90867	1.97327	1.40193	1.22039	2.22587	1.48594	1.9649	2.03735	1.59205	1.48888	1.65993
FBgn0003486	spo	spook	0.0362178	0.0750676	0	0.06686	0	0	0.0314293	0	0.107899	0.0364228	0.112092	0.0393521	0.0785139	0	0.0797572	0.142426	0.0739897	0	0.183735	0.0376833	0.0689936	0.112208	0.0358757	0.0380461
FBgn0003495	spz	spatzle	15.0625	16.4397	17.5411	14.9942	17.731	18.5103	13.9314	14.1085	16.0939	15.6079	15.6966	13.7557	12.6891	14.8588	12.3442	11.6592	12.8149	12.3331	18.4165	17.2193	17.0345	13.9801	11.9362	12.3779
FBgn0003499	sr	stripe	3.56674	3.62724	3.65085	3.5691	3.86496	3.6271	4.09795	4.111	3.79575	4.48085	4.59665	4.99818	5.7328	5.70833	5.66453	5.3745	7.08221	5.89361	3.68649	4.15037	3.70416	5.88659	6.19658	5.32253
FBgn0003502	Btk29A	Btk family kinase at 29A	9.29239	9.133	9.26104	9.01059	10.3998	10.1045	10.1708	10.202	10.2697	10.9628	12.2975	11.2365	14.6317	14.8341	14.6213	14.1159	15.5134	16.4072	10.3608	11.8308	11.449	14.5803	15.3806	14.0859
FBgn0003507	srp	serpent	7.72955	7.0709	8.11156	6.84096	8.33382	7.97459	8.52939	9.13824	7.72325	8.31709	8.61407	8.46758	11.9294	11.5117	11.3477	11.5393	12.1842	12.1101	8.58477	9.25029	8.84681	10.8567	11.5951	10.5924
FBgn0003510	Sry-alpha	Serendipity alpha	0	0	0	0	0	0	0	0	0	0	0	0	0	0	0	0	0	0	0	0	0	0	0	0
FBgn0003511	Sry-beta	Serendipity beta	0	0	0	0	0	0	0	0	0	0	0	0	0	0	0	0	0	0	0	0	0	0	0	0
FBgn0003512	Sry-delta	Serendipity delta	28.8631	32.6915	31.2258	33.6381	37.4362	31.0469	30.3094	33.1127	30.0524	20.6996	23.1595	22.4912	24.7752	22.3399	21.3796	21.153	21.6799	21.8221	26.7409	26.7549	27.0473	23.0029	24.5474	22.296
FBgn0003513	ss	spineless	0.955123	0.809858	1.00492	0.865574	1.05593	1.30692	1.19052	1.29498	1.06921	1.34474	2.02445	1.73592	2.33406	3.17546	2.58135	2.50969	2.71398	2.8564	1.5329	1.62617	1.60444	2.72597	2.66628	2.15261
FBgn0003514	sqh	spaghetti squash	135.848	144.632	136.49	122.754	138.024	136.233	132.065	133.37	139.046	140.063	151.816	150.521	170.343	173.79	169.896	158.154	178.909	178.902	125.081	142.414	135.65	157.755	159.689	162.989
FBgn0003515	st	scarlet	7.56119	9.05485	9.72328	9.34434	10.7427	10.8671	9.76933	9.5178	10.5122	13.9829	14.0409	14.9249	10.4267	10.7445	10.0368	9.16806	9.69716	9.97594	13.5959	13.986	14.8839	12.0165	12.6078	13.6794
FBgn0003517	sta	stubarista	3854.66	4093.52	3966.36	4021.5	4145.93	4059.45	4046.08	3956.98	4013.02	3359.23	3503.38	3413.15	3642.24	3502.84	3620.46	3410.99	3466.77	3408.18	3509.31	3506.05	3482.37	3671.63	3713	3731.6
FBgn0003520	stau	staufen	16.5719	15.7994	17.9335	16.5981	17.4758	19.0013	18.883	20.6908	18.7911	24.0444	26.5019	23.8073	31.8301	35.3985	34.8484	33.3436	36.7875	35.8866	19.9655	23.5663	21.2537	33.0316	34.9927	31.7655
FBgn0003525	stg	string	4.50143	3.75028	4.03989	3.47602	3.84097	3.57036	4.11052	3.45967	3.59366	2.72205	2.76205	3.22869	2.58308	3.42645	2.78596	2.25611	2.34408	3.39838	2.44778	3.06115	3.5309	2.27877	2.41888	2.53431
FBgn0003527	stil	stand still	0.923787	0.638235	0.377523	1.13691	0.344183	0.506935	0.33402	0.735972	0.688029	0.464507	0.635348	1.67289	1.08475	1.25685	0.932396	0.378414	0.864971	1.56501	0.859177	0.56068	0.953213	0.795007	0.91506	0.727814
FBgn0003545	sub	subito	2.74836	1.74691	2.55184	1.62356	2.03158	1.75811	2.28959	2.45234	2.80205	0.884451	0.869504	1.67227	0.913554	0.757822	0.403487	0.504368	0.748619	1.01587	2.30517	2.28765	2.44324	0.756873	0.725973	0.769892
FBgn0003557	Su(dx)	Suppressor of deltex	36.8814	36.5859	36.5605	34.372	36.003	36.3744	37.2714	39.4089	37.6142	41.757	41.3437	42.8291	42.644	45.5008	41.7263	42.4652	48.0744	44.9666	44.7404	45.8021	43.7724	36.6134	38.5616	38.0919
FBgn0003559	su(f)	suppressor of forked	28.1445	28.3922	31.2419	26.475	28.0816	28.896	26.344	30.2238	27.2956	20.724	23.0492	23.0407	30.9276	31.4798	30.9892	27.6107	32.8116	31.3968	21.5154	24.8021	23.0752	30.3626	32.53	29.8166
FBgn0003567	su(Hw)	suppressor of Hairy wing	33.8354	36.6633	34.8909	31.0502	31.9191	29.3885	34.2697	35.999	31.315	21.7408	22.7067	20.8557	20.0092	21.9846	19.4364	18.8466	20.0065	18.4158	25.9833	22.3148	26.1179	21.2385	20.4927	18.9805
FBgn0003575	su(s)	suppressor of sable	15.843	16.6408	16.4674	16.4205	17.4408	16.265	18.3518	19.3641	17.152	21.3214	20.1403	20.7462	28.5368	29.2974	28.1824	29.7991	32.0191	28.1907	21.5837	22.5239	19.6155	29.4578	30.5375	27.15
FBgn0003598	Su(var)3-7	Suppressor of variegation 3-7	9.79811	11.0419	10.8004	10.9548	11.1871	11.2321	10.2373	11.2953	10.9884	9.90739	10.0346	10.8787	11.2587	11.6359	10.6902	11.5628	12.5788	10.6208	9.12641	10.8631	10.1145	11.2798	11.2966	11.9051
FBgn0003607	Su(var)205	Suppressor of variegation 205	167.531	182.042	169.099	168.065	177.351	167.388	151.588	168.324	158.699	95.888	96.3535	100.42	97.0057	102.099	95.7672	91.3417	94.9862	97.5727	119.752	121.365	130.304	105.016	117.959	108.786
FBgn0003612	Su(var)2-10	Suppressor of variegation 2-10	23.9006	24.1943	24.9684	25.5121	27.3705	25.5301	23.7368	25.4322	24.8006	19.1243	20.6521	20.6042	20.7094	24.2034	23.145	21.8791	22.2937	21.7882	20.184	23.6392	22.9183	21.5418	21.9914	23.2279
FBgn0003638	su(w[a])	suppressor of white-apricot	44.4517	49.2866	47.1458	50.3979	54.2941	54.7368	50.3958	55.6575	51.1996	62.8088	65.5826	62.0092	71.012	76.8747	75.2065	76.2504	80.3138	73.1719	58.179	60.026	57.8184	58.3286	63.349	67.4325
FBgn0003651	svp	seven up	6.86368	7.43032	7.64849	6.7815	7.75101	8.06348	7.36835	8.39488	7.28002	7.93951	8.54362	9.12076	10.5307	11.0481	11.7619	9.97918	11.2734	10.809	7.83037	8.14723	8.01077	10.8986	12.1134	11.8646
FBgn0003654	sw	short wing	16.3431	15.608	15.1731	14.4555	15.1749	14.9381	14.277	15.6505	14.9291	14.1856	14.8618	14.2297	17.3596	18.1744	17.1538	18.535	17.7806	18.5562	15.0593	15.6701	14.3451	16.3424	18.9184	17.6267
FBgn0003655	swa	swallow	0.0445827	0	0.131181	0.0823019	0.119596	0.0838803	0.116065	0	0.221365	0.0896699	0.0919873	0.193764	0.241619	0.436727	0.147267	0.306811	0.364313	0.329579	0.135702	0.13916	0.169857	0.36833	0.309131	0.374666
FBgn0003656	sws	swiss cheese	13.2128	12.1262	13.5226	11.8469	13.0448	12.4012	13.5386	13.1521	13.4663	15.2639	16.9685	15.6374	20.1549	20.2719	18.2269	19.7224	22.3136	21.0523	19.4645	20.5896	18.5894	18.2818	18.7335	18.9139
FBgn0003660	Syb	Synaptobrevin	201.791	189.26	185.909	185.921	177.506	178.107	181.119	166.025	179.692	177.575	169.985	174.358	185.784	184.973	178.937	184.199	171.357	180.811	182.779	179.019	184.705	163.312	169.999	169.107
FBgn0003676	T-cp1	Tcp1-like	416.539	441.913	457.128	464.742	489.59	447.657	385.448	419.246	391.764	139.785	146.215	156.666	91.5419	103.569	85.1211	72.153	77.2915	75.3496	258.777	231.595	266.651	73.677	82.0338	78.7227
FBgn0003683	term	terminus	0	0	0	0	0	0	0	0	0	0.0617129	0.0633078	0	0	0.0667924	0	0	0	0	0	0	0	0	0	0
FBgn0003687	Tbp	TATA binding protein	17.4183	18.3206	20.4625	18.7171	19.5853	19.6264	17.3714	18.765	19.1691	12.484	11.0633	12.2876	13.1737	14.7142	12.8098	13.0349	12.8793	13.0927	13.914	16.7706	14.4239	14.2294	12.4253	12.7673
FBgn0003701	thr	three rows	1.26024	1.32643	1.06223	0.836071	0.845166	1.09292	1.16196	1.7884	1.01683	1.00993	0.832889	0.834415	0.875083	0.985896	1.25753	1.23896	0.744204	1.00078	1.21871	1.24976	1.29413	0.955763	0.975258	1.03426
FBgn0003710	tipE	temperature-induced paralytic E	3.95107	4.57501	4.78451	5.23611	6.17782	6.001	6.24441	6.24632	6.07177	8.92356	9.99672	9.42541	12.5607	14.0306	13.7804	12.3042	14.7454	14.1759	6.87543	8.52043	7.842	13.5859	13.075	12.5211
FBgn0003714	tko	technical knockout	68.4004	72.9344	70.1345	69.3915	73.4358	73.751	67.8854	64.3667	71.1786	38.7959	37.5842	41.3024	26.6316	26.6197	27.924	24.9326	27.9241	22.3911	53.2963	47.2494	53.0454	26.2487	28.3102	31.9809
FBgn0003716	tkv	thickveins	22.9382	25.0361	24.8514	23.3311	24.1296	24.888	26.9641	28.2868	27.4437	30.9209	34.8039	35.1533	38.2422	41.3455	44.8709	42.1232	45.9466	45.1927	24.7589	29.9598	26.8066	39.061	40.6288	39.092
FBgn0003719	tld	tolloid	0.214698	0.389373	0.315865	0.470657	0.551943	0.605916	0.395912	0.641428	0.63962	1.16053	1.52276	1.13723	2.09442	1.69421	1.24109	1.60944	1.28841	1.21517	1.19809	1.56369	1.12473	2.1895	1.40894	1.26864
FBgn0003720	tll	tailless	0.596387	0.427885	0.539945	0.804549	0.984521	0.949448	0.477725	0.482445	0.956704	1.15339	1.32518	1.09661	1.24314	1.04859	1.06077	1.03734	1.6401	1.1022	1.11711	0.859179	1.26718	0.710652	1.4996	1.25299
FBgn0003721	Tm1	Tropomyosin 1	405.167	390.321	383.067	383.388	381.36	371.76	379.349	366.66	358.402	442.159	443.1	383.354	462.883	452.444	442.47	481.877	443.246	453.433	406.921	380.735	380.261	495.315	451.371	422.568
FBgn0003731	Egfr	Epidermal growth factor receptor	16.3371	16.097	17.4363	15.4269	16.4186	17.1266	17.5666	19.4149	17.2675	22.1453	22.1554	21.9525	27.3989	26.1855	25.9039	23.8178	26.0454	24.6174	18.7219	21.8721	19.6889	26.547	27.1213	26.3357
FBgn0003732	Top2	Topoisomerase 2	57.2485	57.8494	60.2315	57.0959	56.45	51.9948	55.7979	60.617	51.8302	22.7246	22.9393	25.2249	14.7815	17.3138	14.58	13.1365	13.7189	13.0307	36.5016	31.7417	39.1967	15.1666	14.6326	16.403
FBgn0003733	tor	torso	0.403081	0.387889	0.338867	0.292328	0.180215	0.0812549	0.174894	0.357831	0.314507	0.289544	0.237622	0.312831	0.436904	0.344714	0.253613	0.367972	0.323501	0.558711	0.26291	0.149782	0.191963	0.683869	0.484832	0.393184
FBgn0003741	tra	transformer	5.12432	6.71942	6.25681	5.30905	6.63938	6.98493	6.53409	6.69862	9.13895	9.14976	8.63101	6.81769	8.7282	7.74017	9.90275	8.94471	10.3617	8.8906	8.70069	8.26951	10.6581	10.3679	10.0482	9.22799
FBgn0003742	tra2	transformer 2	24.932	26.9524	30.7826	29.6009	29.3317	29.1568	27.0657	28.2756	26.8949	18.1411	19.8203	18.8565	23.2619	23.1993	23.8456	21.9158	23.6193	24.123	26.1891	25.1269	29.1486	22.769	23.1953	24.5472
FBgn0003744	trc	tricornered	34.3811	32.6445	32.842	32.7097	33.6629	31.6506	33.919	33.5425	34.937	30.5836	31.44	30.6434	38.2376	40.0347	35.0011	36.0982	38.0288	37.6866	35.2082	35.3392	35.6439	39.4399	40.1445	37.5962
FBgn0003747	Gr5a	Gustatory receptor 5a	0	0	0	0	0.0540991	0	0	0	0	0	0	0	0	0	0	0.118959	0.0617987	0.223627	0	0.0629488	0	0.0624801	0	0.254219
FBgn0003748	Treh	Trehalase	103.31	105.225	105.051	67.6095	86.2164	78.1065	94.8256	97.5247	105.851	130.206	143.192	140.678	120.522	130.57	125.43	144.327	150.734	142.369	117.297	135.12	113.789	99.5943	99.0028	100.506
FBgn0003751	trk	trunk	0.30662	0.10592	0	0.188679	0	0.192297	0.0886933	0.0977123	0.101497	0.411139	0.105441	0.111052	0.332349	0.111245	0.337612	0.502407	0.313198	0.377783	0.1037	0	0.292049	0.211101	0.303723	0.644196
FBgn0003861	trp	transient receptor potential	0.282454	0.495367	0.383583	0.180493	0.116569	0.245273	0.8296	0.810101	1.03566	2.97162	3.74328	3.63555	0.541659	0.378378	0.526313	0.44857	0.3329	0.421625	0.198402	0.384308	0.289727	0.157066	0.193698	0.091296
FBgn0003862	trx	trithorax	9.20579	9.2677	10.1491	9.64593	10.5377	9.90937	11.2565	12.3337	11.4735	17.3867	18.8685	17.9766	30.9361	30.8766	29.0667	32.8716	36.0536	30.6184	15.4392	18.1353	14.897	33.5493	33.7047	30.548
FBgn0003863	alphaTry	alphaTrypsin	513.833	490.681	586.732	418.745	426.658	627.739	754.168	720.223	945.167	1221.65	1400.93	1612.26	1705.28	1929.85	1995.2	1986.22	2348.47	2189.17	1192.85	1458.71	1347.14	1660.45	1987.95	2144.66
FBgn0003865	tsg	twisted gastrulation	0	0	0	0	0	0	0	0	0	0	0	0	0	0	0	0	0	0	0	0	0	0	0	0
FBgn0003866	tsh	teashirt	21.5078	22.9013	24.4956	23.5801	23.7121	24.8746	25.1446	28.0111	25.0853	32.5496	34.2752	31.5659	44.7255	46.9441	45.6854	48.5825	52.5978	47.6182	28.4325	31.4958	28.887	46.7247	47.459	44.8069
FBgn0003867	tsl	torso-like	12.9156	16.6516	16.4465	12.77	12.9583	13.7975	13.5255	15.0264	17.5214	13.473	16.3053	13.843	12.5282	13.2476	15.2333	9.34023	8.94416	9.87152	13.2819	13.2559	14.5537	14.4684	14.0512	14.3954
FBgn0003870	ttk	tramtrack	35.4406	35.2201	32.6544	28.7047	30.3359	29.3225	30.7444	32.4908	31.4985	28.2753	29.5476	27.374	32.4538	33.9005	34.951	34.8072	39.4542	38.3712	25.5134	28.0872	28.1436	33.976	34.1369	34.0593
FBgn0003882	tub	tube	36.1304	34.6489	37.1559	37.9535	39.5805	36.1026	34.2782	36.6898	34.8084	27.1607	29.9025	29.1499	30.4432	33.3093	30.9253	33.3115	30.2497	32.6809	31.9164	30.158	29.748	33.182	32.8512	34.6498
FBgn0003884	alphaTub84B	alpha-Tubulin at 84B	3558.41	3705.73	3650.84	3517.5	3552.95	3559.31	3014.89	3266.61	3175.21	1871.6	1947.99	2104.75	1398.45	1517.13	1380.66	1189.4	1343.68	1352.64	2347.92	2335.85	2545.88	1264.12	1362	1354.78
FBgn0003885	alphaTub84D	alpha-Tubulin at 84D	181.066	190.335	195.051	215.793	214.954	207.853	174.195	184.726	181.482	90.0152	95.1127	94.5836	57.0472	64.3714	60.6074	54.3385	59.1545	55.7865	122.552	114.495	131.786	53.3182	58.267	61.5529
FBgn0003886	alphaTub85E	alpha-Tubulin at 85E	137.068	135.581	149.06	139.959	145.714	163.354	146.977	159.161	160.964	174.455	181.944	179.068	179.199	172.461	162.63	169.353	165.331	178.83	167.859	169.61	170.789	168.049	176.128	170.211
FBgn0003887	betaTub56D	beta-Tubulin at 56D	2459.61	2501.59	2424.93	2244.19	2257.66	2226.16	2128.17	2171.8	2135.22	1361.88	1417.03	1419.32	995.665	1040.08	978.77	902.273	969.674	998.187	1619.67	1534.97	1671.68	986.641	1002.21	980.965
FBgn0003888	betaTub60D	beta-Tubulin at 60D	44.1065	40.552	47.3331	38.96	41.9685	42.974	38.8342	44.734	41.5249	35.7512	38.7435	36.7206	41.0167	37.7587	37.3301	31.0432	37.739	39.4671	33.3816	35.2378	33.5539	34.1251	35.6753	37.0438
FBgn0003889	betaTub85D	beta-Tubulin at 85D	0.244829	0.152235	0.144078	0.542361	0.394062	0.322445	0.424919	0.561753	0.972517	0.738644	0.757733	0.532034	1.37994	1.49229	1.94095	1.01093	1.25041	1.22169	0.844583	1.47747	0.792864	1.31476	1.69762	1.18307
FBgn0003890	betaTub97EF	beta-Tubulin at 97EF	337.337	359.191	357.496	347.342	381.431	383.36	361.253	364.465	370.63	356.707	386.874	398.97	334.485	342.389	350.031	281.522	320.63	301.961	369.573	394.345	386.404	289.447	312.842	313.578
FBgn0003891	tud	tudor	70.3916	70.0821	71.5138	75.4519	80.0143	80.5484	73.5675	80.3457	77.2226	84.9479	89.2497	89.1622	95.774	105.185	100.787	100.95	110.392	105.735	91.7119	103.534	97.7549	101.34	105.475	102.279
FBgn0003892	ptc	patched	6.7924	6.76846	7.8471	8.10823	8.19071	7.7722	7.94886	9.44399	8.85311	7.98024	9.48352	9.33171	8.51273	8.566	7.71266	7.75325	8.5559	7.09138	8.20039	8.71512	9.11347	7.09892	7.37518	7.94142
FBgn0003896	tup	tailup	7.29004	8.11872	7.41691	7.50723	9.41315	9.05862	8.59228	9.38799	9.72458	10.8601	13.6664	12.4429	14.9485	15.8398	18.6296	16.8745	16.81	19.581	11.2604	14.8021	12.7472	15.5346	16.4093	16.5448
FBgn0003900	twi	twist	0.717244	0.89979	1.07373	0.940786	1.14768	1.06536	0.949999	0.938333	0.824725	2.12594	1.83038	2.13286	2.49596	2.71181	2.45235	2.33809	2.62205	2.26741	1.53205	1.72819	1.5461	2.92385	2.24358	2.57759
FBgn0003916	snRNA:U1:21D	small nuclear RNA U1 at 21D	1.09934	0	0	0.507361	0	0	0.476997	0	1.09171	0.552782	0	0	0	0	0	0	0	0	0	0	0	0	0	0
FBgn0003920	snRNA:U2:14B	small nuclear RNA U2 at 14B	0	0	0	0	0	0	0	0	0	0	0	0	0	0	0	0	0	0.43386	0.476371	0	0	0	0	0
FBgn0003922	snRNA:U2:38ABa	small nuclear RNA U2 at 38ABa	0	0	0	0	0	0	0	0	0	0	0	0	0	0	0	0	0	0	0	0	0	0	0	0
FBgn0003923	snRNA:U2:38ABb	small nuclear RNA U2 at 38ABb	0	0	0	0	0	0	0	0	0	0	0	0	0.511574	0	0	0	0	0	0	0	0	0	0	0
FBgn0003926	snRNA:U3:22A	small nuclear RNA U3 at 22A	0	0	0	0	0	0	0	0	0	0	0	0	0	0	0	0	0	0	0	0	0	0	0	0
FBgn0003930	snRNA:U4:39B	small nuclear RNA U4 at 39B	0	0	0.618293	0	0.56369	0.593028	0	1.80802	1.87805	1.90188	2.60137	0.684947	3.41645	5.48912	3.47055	2.47901	3.8635	6.40778	0.639604	0	3.00219	5.85915	3.74663	5.29772
FBgn0003931	snRNA:U4:38AB	small nuclear RNA U4 at 38AB	0	0	0	0	0	0	0	0	0	0	0	0	0	0	0	0	0	0	0.644108	0.660519	0	0	0	0
FBgn0003933	snRNA:U5:14B	small nuclear RNA U5 at 14B	0	0	0	0	0	0	0	0	0	0	0	0	0	0	0	0	0	0	0	0	0	0	0	0
FBgn0003934	snRNA:U5:23D	small nuclear RNA U5 at 23DE	0	0	0	0	0	0	0	0	0	0	0	0	0	0	0	0	0	0	0	0	0	0	0	0
FBgn0003935	snRNA:U5:34A	small nuclear RNA U5 at 34AB	0	0	0	0.655175	0	0	0	0	0	0	0	0	0	0	0	0.697832	0	0.655914	0	0	0	0	0	0
FBgn0003936	snRNA:U5:35D	small nuclear RNA U5 at 35EF	0	0	0	0	0	0	0	0	0	0	0	0	0	0	0	0	0	0	0	0	0	0	0	0
FBgn0003938	snRNA:U5:63BC	small nuclear RNA U5 at 63A	0	0	0	1.35296	0	0	1.27199	0	0	0.737043	0	0	0	0	0	0.720525	0	0.677245	0.743604	1.5251	0.698069	0	0.725973	0.769892
FBgn0003941	RpL40	Ribosomal protein L40	3639.77	3815.54	3755.46	3713.01	3776.45	3749.48	3749.1	3816.08	3816.49	3671.65	3768.79	3764.96	4474.52	4450.9	4593.57	4538.28	4647.18	4605.45	3631.33	3807.97	3796.97	4756.34	4911.21	4904.26
FBgn0003942	RpS27A	Ribosomal protein S27A	6535.91	6326.32	6046.49	6580.54	6350.03	6063.99	6866.71	6457.7	6320.25	6461.4	6148.94	5984.72	7158.29	6715.12	6447.73	7301.95	6558.22	6861.08	6848.01	6300.34	6323.8	7388.34	6943.11	6860.08
FBgn0003943	Ubi-p63E	Ubiquitin-63E	47.8884	50.9979	44.208	46.0848	45.2615	44.6716	45.2214	47.2108	44.161	58.0107	65.2002	60.3042	89.5524	93.3341	79.615	81.6205	84.8323	85.9822	61.471	70.7787	64.3011	91.9087	86.3352	78.3104
FBgn0003944	Ubx	Ultrabithorax	10.8841	10.5596	9.60145	11.4065	11.6525	11.5064	12.4411	12.5188	13.0245	14.0579	12.2276	13.5415	16.1786	17.8271	17.5011	18.0892	20.2353	18.0142	11.7907	14.3034	12.733	17.8277	18.6847	17.9132
FBgn0003950	unc	uncoordinated	0.188788	0.117388	0.0925822	0.104554	0.0844059	0.195358	0.0982964	0.108292	0.149981	0.151885	0.15581	0.1641	0.102315	0.246579	0.145509	0.204161	0.115703	0.069781	0.153237	0.157141	0.0719267	0.136475	0.205705	0.178486
FBgn0003961	Uro	Urate oxidase	3.71442	3.40523	5.18445	18.2634	27.146	22.9143	0.929804	1.22922	0.922157	2.08323	0.294767	2.01794	11.846	2.48794	1.10112	0.351128	0.729637	6.79874	5.21819	9.66179	3.1297	7.89319	3.67934	9.00445
FBgn0003963	ush	u-shaped	5.20229	5.19628	5.86715	4.90111	5.73365	5.81709	5.42437	5.4876	6.04722	6.01581	6.46251	5.78395	7.64957	7.82779	7.32666	7.86335	8.92515	7.81336	6.36943	7.10516	6.658	7.81579	7.36355	7.73842
FBgn0003964	usp	ultraspiracle	23.9163	24.3856	24.0103	23.8831	24.5431	23.8945	25.5437	24.1696	23.986	20.4111	22.4692	24.3418	28.9787	29.7778	29.1435	26.9549	32.0977	29.9149	22.1884	21.9819	21.4798	28.2534	31.068	30.4538
FBgn0003965	v	vermilion	43.9333	42.6661	40.38	38.32	40.6436	38.7949	36.3863	34.8031	35.2593	44.1819	41.9031	42.2563	48.743	40.2246	38.8665	39.185	36.197	46.0869	43.9444	38.3081	38.0953	38.2369	41.1919	34.1779
FBgn0003969	vap	vacuolar peduncle	18.992	19.5982	19.2226	17.5674	20.274	19.7499	20.5178	22.8943	22.1541	24.815	28.7949	28.0635	34.2436	37.7546	35.5431	33.7239	39.7285	37.9406	24.7692	30.3877	27.4714	36.5739	37.9457	37.5642
FBgn0003975	vg	vestigial	0.338406	0.728381	0.79148	0.456523	1.07073	1.12646	1.17466	1.56786	1.18912	1.38746	1.77243	2.00816	2.65226	2.52166	2.60828	2.86629	3.27053	2.79033	1.34699	1.73341	1.43807	2.55387	2.73325	2.24231
FBgn0003977	vir	virilizer	12.292	12.5316	13.7891	12.6222	12.4477	13.3846	12.3468	13.5289	11.9167	8.45218	9.57414	9.06519	9.62616	9.28166	8.15447	8.82168	8.44369	6.97134	11.1465	11.3345	12.3225	9.02868	9.95376	8.28011
FBgn0003978	vls	valois	31.9985	37.7252	37.5262	38.3643	37.2272	37.2874	32.1867	34.9992	32.8696	13.2178	14.1983	16.9726	13.3513	13.8564	12.4262	10.4861	12.4414	13.0993	17.8737	17.8996	23.7924	11.7258	12.5421	12.9395
FBgn0003979	Vm26Aa	Vitelline membrane 26Aa	0	0	0	0	0	0	0.105003	0	0	0.121686	0	0	0	0.395106	0	0	0	0.111814	0	0	0	0.12496	0.119859	0
FBgn0003980	Vm26Ab	Vitelline membrane 26Ab	0	0	0	0	0	0	0	0	0	0.142541	0	0	0.153633	0	0	0	0	0.130977	0	0.147474	0.135004	0	0.280801	0
FBgn0003983	Vm34Ca	Vitelline membrane 34Ca	0	0	0	0	0	0	0	0	0	0	0	0	0	0	0	0	0	0	0	0	0	0	0	0
FBgn0003984	vn	vein	5.29968	4.44016	4.92794	6.06703	5.32358	5.08268	4.91255	5.23114	5.26288	4.98358	5.99994	5.34701	5.31542	6.59239	5.8543	6.03913	7.11824	6.31237	5.6739	6.21233	5.65424	5.89953	5.94843	6.14562
FBgn0003996	w	white	18.0139	19.4231	19.0215	17.6532	20.9744	21.381	18.6589	19.7867	21.4666	24.9382	26.413	24.7367	21.8104	21.7345	22.4934	20.9127	21.6498	21.9232	27.299	27.3565	24.0576	25.5696	24.9812	27.3783
FBgn0003997	hid	head involution defective	0.628197	0.325511	0.440099	0.372755	0.722219	0.485433	0.54514	0.857962	0.512435	0.744563	0.810097	0.926333	0.997046	1.3675	0.889318	0.860219	1.26043	1.09879	1.02435	0.793675	0.79067	1.18165	1.35564	1.1077
FBgn0004003	wbl	windbeutel	112.153	108.579	94.0467	92.4175	84.1522	77.4735	82.4977	72.4611	69.6344	17.8701	19.037	20.2727	12.0749	12.7204	11.8146	10.5489	9.77348	10.7995	32.7992	22.8262	32.6134	12.4927	11.3057	12.0615
FBgn0004009	wg	wingless	4.75592	4.73669	4.66463	5.35902	5.0259	4.64833	5.60108	4.75346	4.78422	4.90705	4.84271	5.46949	5.52321	6.25213	5.74668	5.28286	5.64657	5.36506	4.13606	4.65916	4.8829	5.03908	5.23103	5.32041
FBgn0004028	wupA	wings up A	1558.28	1542.64	1515.63	1471.99	1524.41	1499.36	1449.42	1432.86	1407.2	1749.97	1762.05	1523.68	1534.47	1722.82	1695.36	1722.76	1662.38	1742.8	1522	1551.58	1553.99	1823.88	1804.27	1645.94
FBgn0004034	y	yellow	2.74243	3.62135	3.68761	1.91891	2.25448	2.08054	3.64652	2.91785	3.38226	4.27036	6.66235	4.758	6.32865	6.45133	6.57498	6.34897	6.82242	7.92954	4.89181	5.98291	4.63439	5.11613	7.05419	6.36578
FBgn0004045	Yp1	Yolk protein 1	0	0	0	0	0	0	0	0	0	0	0	0	0	0.182715	0	0	0.0571571	0	0	0.0582208	0.0532977	0.0577873	0	0
FBgn0004047	Yp3	Yolk protein 3	0.675614	0.95022	0.804642	0.801783	0.431519	0.453978	0.335022	1.01499	0.527153	0.194125	0.398283	0.367041	0.156923	0.210103	0.159408	0.237218	0.0985869	0.267562	0.440669	0.602529	0.827369	0.199348	0.239011	0.101388
FBgn0004049	yrt	yurt	15.8725	15.947	15.5084	14.7812	15.7098	15.5206	15.8768	16.1785	15.2609	15.5968	15.2915	16.0832	18.5615	20.5731	19.0333	17.1531	20.5241	18.698	15.5102	18.3217	16.984	18.2479	18.063	17.5435
FBgn0004050	z	zeste	23.1002	23.8317	24.6299	23.5311	24.6258	25.157	22.6345	24.273	25.7642	18.9405	20.5035	21.3306	22.8204	25.9735	22.1888	23.6651	24.1272	24.2948	24.7046	20.7508	21.573	26.5782	24.0501	25.7601
FBgn0004052	Z600	Z600	0	0.206229	0	0	0.355884	0.374406	0	0.380496	0	0.400248	0	0	0.215697	0.216596	0	0.391279	0	0.183888	0.807623	0.20705	0	0.411017	0	0
FBgn0004053	zen	zerknullt	0.0711493	0.0737345	0.139567	0	0.0636209	0	0	0	0	0.143104	0	0.0773066	0.231359	0.0774412	0.156682	0.0699484	0.0726757	0	0.0721889	0	0.0677684	0.146954	0.0704772	0.149482
FBgn0004054	zen2	zerknullt-related	0	0	0	0	0	0	0	0	0	0	0	0	0	0	0	0	0	0	0	0	0	0	0	0
FBgn0004055	uzip	unzipped	29.5155	32.8134	37.4382	36.163	40.6565	37.8047	40.0265	41.0591	37.7752	46.0333	48.7375	43.7359	51.1591	54.9976	53.0308	51.5505	54.8586	54.0829	43.2639	47.1932	43.4948	56.2781	55.7386	52.5505
FBgn0004057	Zw	Zwischenferment	26.6994	25.6984	27.9116	20.6362	17.8736	19.344	26.2523	25.5939	28.1532	29.0519	26.5818	29.1269	23.6886	19.9986	26.1579	11.0075	12.2065	10.3132	24.6135	30.0946	31.4465	33.5766	30.6417	32.9855
FBgn0004066	Prosalpha4	Proteasome alpha4 subunit	252.885	278.676	260.737	227.334	237.642	230.035	220.514	235.609	218.7	88.3436	91.9711	96.1151	63.1463	65.9961	63.7242	53.6571	55.9841	56.5257	149.95	132.236	163.475	57.6305	59.8335	62.648
FBgn0004087	Dhfr	Dihydrofolate reductase	26.4175	27.2362	24.4413	28.5318	28.1274	25.6202	27.0606	22.3918	22.7181	17.2548	18.2627	16.2753	17.5643	17.6375	17.2427	13.6552	15.1612	14.0932	27.4943	21.5357	25.6809	18.2816	19.2887	17.8808
FBgn0004101	bs	blistered	11.7034	11.9336	12.18	11.723	11.6428	10.3725	10.8418	11.0988	11.155	7.20936	8.36623	8.03451	8.13745	8.90865	8.4942	7.9912	8.80248	8.11973	8.53352	7.94828	8.94289	8.53034	8.31255	8.08411
FBgn0004102	oc	ocelliless	3.07581	2.72426	3.94636	3.36725	3.91765	3.61687	4.12786	4.5989	3.85358	4.28014	4.55679	4.58552	4.2643	5.21635	6.53711	5.87197	6.42972	5.04004	3.21147	4.00033	3.3725	5.55876	5.93408	5.09082
FBgn0004103	Pp1-87B	Protein phosphatase 1 at 87B	291.717	300.663	300.245	305.597	316.54	299.871	280.845	289.765	285.993	205.468	215.802	222.705	218.618	226.166	218.791	211.927	222.238	223.737	236.235	242.126	257.782	213.955	215.718	213.766
FBgn0004106	Cdk1	Cyclin-dependent kinase 1	16.4129	18.6498	19.1214	17.918	18.9972	20.2994	17.9302	21.9837	21.4286	6.95422	11.0017	10.0482	5.50863	5.25956	4.86198	3.84968	4.16999	5.23519	17.4981	16.9904	20.315	5.50656	6.76725	7.35169
FBgn0004107	Cdk2	Cyclin-dependent kinase 2	12.6652	13.7755	13.422	12.2332	12.5522	12.9104	12.5559	13.7952	12.2657	7.76828	7.60497	8.26525	5.48267	5.46286	5.82853	6.09077	4.40575	5.54374	13.4072	12.0761	15.3126	5.10222	4.19479	5.31356
FBgn0004108	Nrt	Neurotactin	10.4023	10.9112	11.5864	10.1069	11.9753	10.8356	12.645	12.5821	13.0485	14.2941	14.3594	14.5972	15.7944	19.2065	18.8963	17.5552	20.6917	21.1707	11.5371	15.0517	12.4752	20.3762	20.9001	18.3156
FBgn0004110	tin	tinman	0.162523	0.168428	0	0.600052	0.0484421	0.254817	0.423106	0.207169	0.215193	0.217924	0.447111	0.294313	0.176161	0.353791	0.357901	0.69238	0.940723	0.800972	0.164898	0.225466	0.258	0.503521	0.590289	0.341455
FBgn0004117	Tm2	Tropomyosin 2	1285.09	1298.89	1266.45	1243.36	1292.22	1224.08	1268.73	1253.02	1191.55	1562.39	1486.42	1313.13	1491.09	1472.26	1441.76	1544.37	1496.82	1492.95	1442.83	1376.93	1342.32	1678.6	1585.77	1443.57
FBgn0004118	nAChRbeta2	nicotinic Acetylcholine Receptor beta2	4.86852	4.3479	5.01713	4.94936	6.21911	5.50861	5.54874	6.64921	6.14922	9.0927	11.3876	10.8235	14.6882	15.0425	14.8714	15.4839	16.4314	15.4039	8.10377	9.17395	8.99655	14.759	15.7566	15.3193
FBgn0004132	boca	boca	98.9816	101.516	99.7191	85.3347	86.6761	84.5621	78.3386	87.0392	79.2203	38.2456	43.197	43.4085	27.0647	23.5539	24.9554	20.5196	23.8048	24.9667	67.9479	58.7543	66.4703	23.4061	26.8899	23.2707
FBgn0004133	blow	blown fuse	14.5601	15.7124	15.2741	14.2574	14.095	15.8708	14.6951	15.7658	14.9619	13.8149	15.4454	13.6191	14.4439	14.6075	14.4635	14.0965	14.8078	14.5075	15.0298	15.5115	15.9485	16.2132	16.7114	16.3591
FBgn0004143	nullo	nullo	0	0	0	0	0	0	0	0	0	0	0	0	0	0	0	0.104757	0	0	0	0	0	0	0	0
FBgn0004167	kst	karst	94.9548	90.9139	94.3128	94.7667	94.1427	92.7822	100.834	104.028	97.0948	125.265	128.612	122.167	155.604	157.801	140.928	146.776	149.039	126.098	99.601	106.59	96.6978	139.398	138.205	129.23
FBgn0004168	5-HT1A	5-hydroxytryptamine (serotonin) receptor 1A	5.065	4.6534	5.56673	6.29981	7.09874	7.75544	7.01382	8.51692	6.99181	11.253	11.7662	12.1385	16.0028	18.0831	16.7902	16.8102	18.7316	17.0619	9.33039	11.1379	9.51177	16.3228	16.9373	15.679
FBgn0004169	up	upheld	2446.21	2328.08	2283.61	2279.71	2234.2	2165.22	2304.06	2263.02	2135.78	2862.37	2087.19	2378.73	2817.73	2786.47	2654.38	3005.53	2749.45	2821.8	2575.83	2384.77	2355.01	3020.23	2832.19	2594.09
FBgn0004170	sc	scute	0.0626886	0.129933	0.122971	0.17359	0.0560554	0.117946	0.1088	0	0.124507	0.252173	0.129345	0.340568	0.203847	0.204697	0.13805	0.308152	0.0640335	0.173785	0.127209	0.0652251	0.0597097	0.323697	0.124193	0.197559
FBgn0004171	Mst98Cb	Male-specific RNA 98Cb	0	0	0	0	0	0	0	0	0	0	0	0	0	0	0	0	0	0	0	0	0	0	0	0
FBgn0004172	Mst84Da	Male-specific RNA 84Da	0	0	0	0	0	0	0	0	0	0	0	0	0	0	0	0	0	0	0	0	0	0	0	0
FBgn0004173	Mst84Db	Male-specific RNA 84Db	0	0	0	0	0	0	0	0	0	0	0	0	0	0	0	0	0	0	0	0	0	0	0	0
FBgn0004174	Mst84Dc	Male-specific RNA 84Dc	0	0	0	0	0	0	0	0	0	0	0	0	0	0	0	0	0	0	0	0	0	0	0	0
FBgn0004175	Mst84Dd	Male-specific RNA 84Dd	0	0	0	0	0	0	0	0	0	0	0	0	0	0	0	0	0	0	0	0	0	0	0	0
FBgn0004177	mts	microtubule star	216.851	219.49	222.38	215.985	224.205	213.593	215.819	225.902	209.371	194.405	202.817	194.79	202.193	214.772	205.683	204.677	211.974	218.028	205.837	209.781	211.888	199.066	202.309	199.529
FBgn0004179	Csp	Cysteine string protein	104.161	107.582	107.127	105.758	108.497	110.951	106.436	115.945	114.305	105.015	118.535	117.594	111.062	134.295	127.801	116.9	132.845	124.451	95.9163	112.973	109.774	114.186	120.248	118.271
FBgn0004181	Peb	Protein ejaculatory bulb	0	0	0	0	0	0	0	0	0	0	0.0608235	0	0	0.0641714	0	0	0	0	0	0	0	0	0	0
FBgn0004183	snRNA:U1:82Eb	small nuclear RNA U1 at 82Eb	0.549672	0	0.539122	1.01472	0	0.517091	0	0	0	0.552782	0	0	0	0.598281	0	0.540394	0	0	0	0	0	1.13531	0.54448	0
FBgn0004185	snRNA:U1:95Ca	small nuclear RNA U1 at 95Ca	0	0	0	0	0	0	0	0	0	0	0	0	0	0	0	0	0	0	0	0	0	0	0	0
FBgn0004186	snRNA:U1:95Cb	small nuclear RNA U1 at 95Cb	0	0	0	0	0	0	0	0	0	0	0	0	0	0	0.60523	0	0	0	0	0	0	0	0	0
FBgn0004187	snRNA:U1:95Cc	small nuclear RNA U1 at 95Cc	0	0	0	1.01472	0	0	0.476997	0	0	0.552782	0	0	0.595796	0	0	0	0	0	0	0	0	0	0.54448	0.577419
FBgn0004188	snRNA:U6:96Aa	small nuclear RNA U6 at 96Aa	0.842488	0.8731	0	0.777638	0.753343	0	0	0	0	0	0	0	1.82637	0.916991	1.85529	1.65653	0.860562	0	0	0.876576	2.40736	0.87005	0	0
FBgn0004189	snRNA:U6:96Ab	small nuclear RNA U6 at 96Ab	1.68498	0.8731	1.65263	0	0	1.5851	0	0	0.836637	0	0	0	0.913183	0	0.927643	0	0	0.778515	0	0.876576	0	0	0.834529	0
FBgn0004190	snRNA:U6:96Ac	small nuclear RNA U6 at 96Ac	0	0	0	0	0	0	0.731098	0	0	0	0	0	0	0	0.927643	0.828267	0	0	0	0.876576	0	0	0	0
FBgn0004191	snRNA:U2:34ABa	small nuclear RNA U2 at 34ABa	0.469512	0	0	0	0	0	0	0	0	0	0	0	0	0.511031	0	0	0	0	0	0	0.447201	0	0	0
FBgn0004192	snRNA:U2:34ABb	small nuclear RNA U2 at 34ABb	0	0	0	0	0	0	0	0	0	0	0	0.510143	0	0	0.516968	0	0	0	0	0	0	0	0	0
FBgn0004197	Ser	Serrate	9.50779	10.1096	8.87041	8.1766	9.35884	8.05708	8.47878	9.22273	8.93513	6.0168	6.74646	6.85347	5.93201	7.38704	7.42178	6.79389	7.48516	7.11438	6.80759	7.52794	6.46435	6.16272	6.32459	6.93458
FBgn0004198	ct	cut	8.08308	8.29745	9.05406	8.58426	9.90399	8.97211	10.123	10.9841	9.68402	13.0862	13.8508	12.3755	15.3158	15.0714	14.3446	15.7729	17.4434	13.9342	11.2223	12.8063	10.7975	15.2405	16.1727	14.4413
FBgn0004227	nonA	no on or off transient A	19.2441	18.5587	19.5905	15.6797	17.4387	15.6636	18.3755	19.0312	17.438	15.1075	14.0037	14.9196	14.7375	16.4732	14.7854	15.0338	15.7462	14.1827	15.9824	16.156	16.4474	14.8878	15.0585	15.4152
FBgn0004228	mex1	midgut expression 1	117.582	131.281	115.76	122.592	125.97	127.031	124.689	116.442	134.39	161.53	172.724	196.779	189.97	206.7	195.177	189.172	206.066	187.103	126.578	151.655	142.987	147.547	164.159	165.078
FBgn0004237	Hrb87F	Heterogeneous nuclear ribonucleoprotein at 87F	245.541	231.032	238.04	253.542	250.909	229.973	223.795	225.28	203.894	88.3233	71.5274	96.4919	55.7435	64.76	56.6622	47.0587	52.1643	50.1497	135.256	121.16	141.725	50.0063	54.1464	57.5937
FBgn0004240	Dpt	Diptericin	0	0	0	0	0	0	0	0	0	0	0	0	0	0	0.200117	0	0	4.0307	0	0	0.34622	0	50.9484	0
FBgn0004242	Syt1	Synaptotagmin 1	20.9299	20.7713	23.0345	23.9307	27.3865	27.1075	27.4798	31.1584	30.2251	46.3829	50.3065	47.544	62.8907	72.286	65.8919	69.3885	74.1492	69.1239	34.7607	43.226	36.2105	65.474	68.1564	64.0861
FBgn0004244	Rdl	Resistant to dieldrin	14.7137	15.1652	16.9085	18.2531	21.4739	20.1966	21.7879	24.7987	21.8177	37.0628	40.9262	35.1975	51.3431	60.4701	50.7656	56.1269	60.8441	53.1445	28.2302	34.2784	28.7163	49.4149	53.9302	47.7485
FBgn0004359	T48	Transcript 48	10.1226	10.4141	8.7369	8.18822	8.26154	7.6527	9.39114	8.16427	7.49352	6.7002	6.91133	6.67915	8.05942	7.89271	8.18704	6.9843	8.1966	7.92534	6.23698	7.08527	7.46783	7.56471	8.09449	7.69484
FBgn0004360	Wnt2	Wnt oncogene analog 2	3.98414	5.25497	4.89445	5.20045	5.46981	5.83021	5.51783	5.00165	4.99555	4.81611	5.937	5.597	5.58346	6.65801	7.7102	7.35901	8.22144	6.95415	4.77733	5.27589	5.78805	6.64967	5.97955	7.48273
FBgn0004362	HmgD	High mobility group protein D	254.887	254.782	242.57	238.993	239.731	233.694	238.146	254.907	241.955	118.153	128.164	136.827	115.96	125.531	120.524	117.58	125.773	121.369	144.991	140.667	173.298	128.154	139.1	137.105
FBgn0004363	porin	porin	981.452	1009.27	1007.97	975.866	987.12	987.37	924.306	930.003	930.252	739.365	755.675	763.051	484.689	499.722	497.088	486.939	481.246	473.079	864.837	833.182	904.861	508.344	528.551	509.434
FBgn0004364	18w	18 wheeler	10.358	10.5793	11.9856	10.0057	11.2988	11.7148	10.8786	11.3967	10.8474	8.20956	9.12496	9.05048	7.20845	8.86718	7.43243	7.43714	9.20462	6.60632	7.45607	8.92614	8.53558	8.00119	7.29574	7.78952
FBgn0004367	mei-41	meiotic 41	1.82598	2.03425	2.45133	2.4228	2.35731	2.28675	2.39664	2.52033	2.15329	1.27394	1.41282	1.674	1.43492	1.7266	1.19376	1.27905	1.17738	1.14949	2.08424	2.0661	2.42402	1.2375	1.32263	1.58248
FBgn0004368	Ptp4E	Protein tyrosine phosphatase 4E	8.85376	9.31761	9.35651	8.81682	10.437	8.6809	9.52279	10.4911	9.83248	11.8885	13.5852	12.6956	18.9095	18.4998	18.0281	17.3351	20.7113	18.4832	11.8172	14.6484	12.8396	17.8103	18.8125	17.3831
FBgn0004369	Ptp99A	Protein tyrosine phosphatase 99A	7.79248	7.67695	8.34916	8.08492	8.90839	9.80816	9.74955	10.9579	10.3831	16.0203	17.8387	15.6369	29.7761	30.1258	29.8458	31.982	35.6774	33.8892	13.3507	14.5632	12.7211	32.1184	32.1555	29.5416
FBgn0004370	Ptp10D	Protein tyrosine phosphatase 10D	14.0478	12.7559	13.5244	13.4729	14.8385	14.1111	14.8406	16.0726	15.0605	19.6241	20.6546	20.2576	24.8204	27.414	24.6207	25.8607	27.1228	25.5413	18.2969	22.2636	19.0104	26.4597	27.7277	24.4789
FBgn0004372	aly	always early	0.159058	0.0412094	0	0.183518	0.035557	0.0748152	0	0.076032	0.0394884	0.119969	0.041023	0.172823	0.172405	0.173124	0.0875675	0.0390933	0.243706	0.22047	0	0.372361	0.303	0.205327	0.0787778	0.0835437
FBgn0004373	fwd	four wheel drive	15.6871	16.3576	17.3241	16.449	18.4392	18.3839	19.7673	19.9114	19.0453	24.6391	25.1383	26.6339	33.8492	35.1911	34.5053	31.9768	36.8766	35.2092	24.5017	28.7713	26.0151	31.8372	34.1279	31.608
FBgn0004374	neb	nebbish	2.71041	2.91292	2.83069	3.21988	3.38857	3.7302	2.83117	3.40698	2.39252	2.04431	2.82208	2.23599	5.35885	4.15199	3.95152	4.61381	5.02442	5.4962	2.26621	1.9845	2.31867	4.19862	3.97749	3.95449
FBgn0004378	Klp61F	Kinesin-like protein at 61F	2.95752	2.36511	2.80939	2.38595	2.45717	2.14691	2.54628	2.71616	2.5901	1.24122	1.68172	2.12544	1.5145	1.74894	1.69233	1.57972	1.92676	1.91521	1.77209	2.39875	2.61735	1.51511	1.91461	1.61457
FBgn0004379	Klp67A	Kinesin-like protein at 67A	1.86953	1.69527	2.0342	1.59081	1.35826	1.18164	1.31816	1.78732	1.97258	0.881298	0.873939	1.07914	0.759901	1.30358	0.73977	0.603084	0.537084	0.863783	0.948421	1.15494	1.5581	0.633507	1.04167	0.797834
FBgn0004380	Klp64D	Kinesin-like protein at 64D	21.9217	22.1641	23.4238	22.2083	25.8174	24.1097	22.9208	27.0917	25.9109	28.7132	30.6688	27.1883	37.9406	40.6206	35.5193	36.7605	39.4681	38.5379	28.2817	31.0791	28.7566	39.4247	40.1102	37.4443
FBgn0004381	Klp68D	Kinesin-like protein at 68D	10.2835	10.813	12.0326	11.1572	11.2926	12.5592	12.1855	12.0161	12.7801	14.0006	16.2857	14.7019	18.9685	21.5349	20.527	20.5451	22.759	21.0337	15.071	16.4561	14.8355	20.6499	21.8322	18.2255
FBgn0004387	Klp98A	Kinesin-like protein at 98A	14.3778	14.5116	14.2457	12.3833	13.5852	13.5102	15.2211	16.1923	14.4074	15.5739	15.3709	14.9844	21.5211	22.6044	22.9029	23.9431	24.8933	23.8606	16.1922	16.1128	15.154	23.1981	23.0422	21.7477
FBgn0004389	bnk	bottleneck	0	0	0	0	0	0	0	0	0	0	0	0	0	0	0	0	0	0	0	0	0	0	0	0.0921175
FBgn0004390	RasGAP1	Ras GTPase activating protein 1	8.31124	8.235	9.86015	8.22273	9.28605	9.37921	9.65967	11.3556	10.5764	12.479	14.4274	14.2217	18.3769	20.5842	20.7502	20.1746	22.6557	20.9402	11.5297	14.3262	12.0719	19.4448	20.2778	18.4897
FBgn0004391	shtd	shattered	8.38731	8.38935	9.19493	8.57622	8.6814	8.5575	8.67854	8.93604	8.05281	5.27348	4.86448	5.28956	6.04566	5.81351	5.20717	4.49892	5.79674	5.65537	6.74579	6.71505	7.2071	4.78333	5.41472	5.24551
FBgn0004394	pdm2	POU domain protein 2	1.75458	1.93955	1.98859	2.17735	2.14419	2.42085	2.52074	2.46022	2.90399	3.45058	3.33864	3.0079	5.15601	4.75312	4.59368	4.46573	5.297	4.35962	2.789	3.32659	2.78533	4.00648	4.19051	3.93205
FBgn0004395	unk	unkempt	5.684	5.83147	6.5809	6.02227	6.06341	6.82123	9.38285	8.68905	7.97873	19.5839	20.8249	18.4193	43.034	48.0667	47.0251	50.0264	54.5234	54.0641	10.7102	15.2518	11.2077	51.123	53.4103	45.9118
FBgn0004396	CrebA	Cyclic-AMP response element binding protein A	55.4746	54.3748	52.3655	44.6559	45.1245	44.1926	47.5661	44.7581	47.7056	29.7686	30.9515	30.1812	23.2654	28.0961	26.0833	23.1709	25.2412	24.8162	27.0038	28.0672	28.8054	19.3104	21.5991	19.7899
FBgn0004397	Vinc	Vinculin	82.2387	83.5403	79.5361	78.1933	85.6495	82.1724	87.6554	90.8935	86.584	109.235	108.629	98.3459	111.673	110.267	113.113	100.342	117.88	114.669	98.6725	103.977	93.2197	111.748	111.885	97.2008
FBgn0004400	rhi	rhino	0.057418	0.0595042	0.225264	0.211993	0.102685	0.216059	0	0.439145	0.342115	0.230971	0.355411	0.81103	0.871304	1.12492	0.758658	0.395142	0.938396	0.955044	0.116514	0.657153	0.437516	0.770853	1.02376	0.904746
FBgn0004401	Pep	Protein on ecdysone puffs	256.717	263.535	257.204	247.983	254.209	243.626	252.362	261.109	240.121	152.934	145.128	153.306	140.021	146.263	139.501	135.286	139.209	131.694	185.678	185.135	192.945	138.409	136.021	140.078
FBgn0004403	RpS14a	Ribosomal protein S14a	1841.06	1850	1839.09	1800.67	1831.92	1799.62	1950.96	1908.2	1913.92	1962.39	2024.67	1819.68	2249.79	2178.4	2148.93	2173.17	2152.81	2218.64	2036.7	1931.17	1932.84	2425.36	2336.02	2358.89
FBgn0004404	RpS14b	Ribosomal protein S14b	764.657	833.91	839.878	801.41	835.511	833.683	789.744	997.953	874.059	828.054	945.102	872.668	973.505	955.706	1006.21	935.383	1066.56	1047.19	884.145	947.206	908.532	1069.27	1099.51	1079.1
FBgn0004406	tam	tamas	10.4382	10.5382	10.4542	10.6525	10.9113	9.91174	9.35583	10.5883	9.92776	7.07212	6.82516	6.94871	7.11781	6.56076	6.36718	5.46828	6.88286	5.86436	9.99409	10.0703	10.5257	5.87065	5.7766	6.53791
FBgn0004407	DNApol-gamma35	DNA polymerase gamma 35kD	0	0	0	0	0	0	0	0	0	0	0	0	0	0	0	0	0	0	0	0	0	0	0	0
FBgn0004414	msopa	male-specific opa containing gene	0	0	0	0	0	0	0	0	0	0	0	0	0	0	0.153176	0	0	0	0	0	0	0	0	0
FBgn0004419	me31B	maternal expression at 31B	172.866	187.957	177.263	170.744	189.439	175.949	155.31	173.626	157.352	83.9737	88.5634	89.0287	71.0718	75.3568	69.9377	68.2097	71.2685	73.91	111.491	109.248	125.187	72.5084	80.825	79.6582
FBgn0004425	LysB	Lysozyme B	60.4909	59.0192	39.505	16.2057	15.8313	13.463	37.0012	34.9807	43.2217	69.1421	63.1663	65.2449	31.8239	49.2999	56.2082	45.4002	40.238	53.1709	7.03564	8.28946	6.74534	18.4362	20.0219	30.0674
FBgn0004426	LysC	Lysozyme C	80.4611	63.3105	38.7276	14.7848	14.3228	18.2221	50.1044	33.1196	48.4593	109.387	78.396	106.447	44.0101	47.8427	55.7812	42.8474	30.4397	53.6982	12.8502	12.79	5.32206	19.6193	21.0322	24.2612
FBgn0004427	LysD	Lysozyme D	232.69	236.279	141.65	58.7651	47.0211	49.6451	160.04	121.373	144.165	292.177	266.985	270.58	134.148	175.182	233.049	185.188	153.275	257.019	22.2942	38.8853	16.2781	90.3801	91.341	120.147
FBgn0004428	LysE	Lysozyme E	48.9587	44.1337	26.6772	11.4769	11.1183	7.60303	30.212	18.2766	30.2517	60.3333	47.7823	56.9109	26.2808	35.5255	40.5588	39.2699	27.1478	46.6773	6.30782	5.65996	2.81274	13.8038	14.3179	18.4495
FBgn0004429	LysP	Lysozyme P	0	0	0	0	0	0	0	0	0	0	0	0	0	0	0	0	0	0	0	0	0	0	0	0
FBgn0004430	LysS	Lysozyme S	215.655	236.023	188.333	181.635	138.606	154.266	213.854	163.256	170.125	1231.05	976.491	979.276	815.843	848.562	1001.86	727.911	432.327	698.07	293.538	312.836	183.592	1410.81	1284.61	1369.64
FBgn0004431	LysX	Lysozyme X	0	0	0	0.147531	0	0	0.138701	0	0	0	0	0	0	0	0	0	0	0	0	0.166301	0	0	0	0
FBgn0004432	Cyp1	Cyclophilin 1	1931.27	1886.71	1931.32	1886.17	1806.74	1738.63	1711.38	1615.76	1600.05	761.527	734.14	796.831	397.531	445.09	394.847	371.833	367.195	384.801	1159.06	968.513	1154.77	395.75	375.736	422.469
FBgn0004435	Galphaq	G protein alpha q subunit	8.81894	8.85545	9.9292	9.29609	10.3355	10.0512	10.4605	10.8632	10.7787	13.3032	15.114	13.381	13.5041	18.7574	18.5588	16.8656	18.3494	18.4926	10.2185	12.637	11.5188	18.1341	18.8798	16.3492
FBgn0004436	Ubc6	Ubiquitin conjugating enzyme 6	88.4815	90.7475	92.7429	76.331	81.8358	80.7312	83.4644	85.1876	89.2309	96.9762	104.978	100.254	125.679	135.58	138.118	133.919	151.554	149.296	85.2982	95.7856	97.1206	144.328	149.566	146.548
FBgn0004449	Ten-m	Tenascin major	12.2473	12.1222	13.7119	12.993	15.8707	15.2993	15.0738	16.2319	16.205	21.7771	22.6734	20.4502	27.8321	27.3494	25.8877	27.0424	29.5999	27.1528	18.6848	20.9496	19.2239	25.5872	26.3477	26.1285
FBgn0004456	mew	multiple edematous wings	21.0988	21.7397	22.138	22.4327	24.1482	22.7977	23.3751	25.7189	23.0165	26.4617	29.0041	29.7004	37.7962	37.2751	34.3511	37.2448	37.8654	35.4078	25.9064	28.1345	26.2174	33.8285	34.0603	32.9728
FBgn0004462	Pk17E	Protein kinase-like 17E	11.7186	10.9956	11.8432	11.5474	12.9921	12.7745	13.433	13.7014	11.1655	17.9959	19.5637	19.8304	38.1916	41.4966	38.0118	45.2659	48.3653	45.7662	14.7418	17.836	15.0834	39.0453	40.863	37.0137
FBgn0004463	RpIII128	RNA polymerase III 128kD subunit	18.5805	17.2983	21.0276	20.9196	22.0005	20.7206	18.2501	20.6184	18.5275	10.3952	10.4269	12.1741	11.0934	9.80625	9.86395	8.80726	9.61992	8.13671	15.6927	14.393	15.7528	9.22519	10.77	10.6976
FBgn0004465	Su(P)	Suppressor of ref(2)P sterility	73.164	66.4935	73.9513	76.6662	75.9836	76.8752	67.4795	68.6651	72.5291	51.4917	47.8827	54.9394	46.5025	48.0862	43.5834	43.5591	44.5402	45.8392	64.8405	62.7727	66.1604	43.8445	45.0268	48.6226
FBgn0004507	GlyP	Glycogen phosphorylase	590.681	563.59	638.007	563.449	565.177	583.911	595.116	623.341	622.171	655.21	634.814	622.764	694.416	694.66	685.965	676.552	675.928	619.009	837.425	776.811	798.052	683.588	644.035	625.559
FBgn0004509	Fur1	Furin 1	13.7076	13.8065	13.4251	13.1356	13.9968	13.8985	14.5263	15.9373	13.632	16.8143	19.0929	17.2546	19.9746	22.2292	19.5188	18.9036	21.7893	20.8253	16.7135	19.8931	17.0446	20.8975	21.1204	19.4415
FBgn0004510	Ets97D	Ets at 97D	10.5284	9.4025	9.85043	10.6136	13.2322	10.6346	10.5679	11.0859	11.1298	12.1493	11.9127	11.0178	14.5146	14.4695	11.8062	12.5925	14.0747	13.3605	12.2082	12.2669	13.0781	13.5284	14.4659	13.6082
FBgn0004511	dy	dusky	0.884871	0.0917022	0.0650915	0.020419	0.0593431	0.104053	0.0383939	0	0.0439363	0.0444939	0.0684656	0.0480724	0.0479561	0	0.0243577	0	0.0451927	0.020442	0.04489	0	0.0421411	0.0913819	0.0438256	0.0232385
FBgn0004512	Mdr49	Multi drug resistance 49	26.5763	26.0544	24.0952	26.4991	20.4636	22.5318	17.03	18.2324	19.4069	23.2621	21.8112	23.9076	18.693	16.7399	17.4988	12.4792	15.4165	17.8881	60.6496	59.9972	64.436	23.2527	25.0456	21.7785
FBgn0004513	Mdr65	Multiple drug resistance 65	14.9117	14.8887	15.5663	13.6432	15.6732	16.6325	16.913	19.6333	19.0298	29.5318	32.769	29.0171	37.5719	40.1726	37.8308	38.4076	41.1744	35.5163	26.1893	28.467	24.7101	38.2288	40.188	40.5123
FBgn0004514	Oct-TyrR	Octopamine-Tyramine receptor	3.59899	3.90737	4.92267	4.99424	5.27606	4.9979	3.88801	5.10259	5.39747	7.14022	6.8196	6.73023	6.87317	8.66061	8.32989	7.72637	9.25303	8.68757	5.66367	6.36839	6.01644	8.6471	9.02162	8.17859
FBgn0004516	Gad1	Glutamic acid decarboxylase 1	38.4908	38.951	43.272	42.4619	50.2376	50.8726	48.7542	57.8526	53.2164	86.5221	95.7002	86.6213	105.004	115.616	110.224	112.417	121.649	113.374	72.3961	83.4316	75.4444	108.283	113.267	106.187
FBgn0004552	Akh	Adipokinetic hormone	16.8183	13.2464	16.6605	20.4913	22.7085	20.5679	17.9515	16.0788	15.8665	22.4949	21.1677	26.6797	29.5319	30.9365	27.7774	38.0292	39.512	35.434	30.0327	33.4227	27.5529	34.9108	32.4859	35.688
FBgn0004554	Edg91	Ecdysone-dependent gene 91	10.8952	12.2191	15.8095	19.562	14.6802	20.2179	13.9877	18.2638	15.7105	11.1069	9.85421	9.56772	9.05926	8.6097	5.42302	5.13553	5.79312	6.61995	12.2658	10.249	14.0735	4.77807	4.583	6.74166
FBgn0004556	Dbp73D	Dead box protein 73D	24.5668	25.6286	30.019	32.62	35.6878	29.1762	24.7538	28.0902	28.3676	12.6402	11.0723	12.0605	9.24468	10.216	10.1999	9.26767	9.04545	7.91907	18.508	17.7907	20.4064	9.81947	9.21647	10.9744
FBgn0004567	slp2	sloppy paired 2	2.45923	2.82734	2.78891	2.48274	3.09237	3.10872	3.06775	2.57151	3.77771	3.63243	3.60738	3.54882	5.58108	4.72606	5.16174	4.79767	4.86698	4.54499	3.66477	4.07799	3.29396	5.07937	5.44294	5.24748
FBgn0004569	aos	argos	7.12353	8.50792	7.70741	7.60718	8.42639	8.80485	10.0349	9.10075	9.00912	12.8499	12.9843	13.0504	19.0089	19.6792	22.6865	19.8479	24.7331	22.7882	11.4734	13.0952	11.927	20.6512	26.6112	22.9863
FBgn0004573	5-HT7	5-hydroxytryptamine (serotonin) receptor 7	5.12423	5.16464	4.57256	5.21205	5.55233	5.61447	5.21401	6.18607	6.48552	7.86118	8.37531	9.01746	11.0866	11.3516	11.3507	11.1818	12.5004	10.8258	6.76902	7.77781	6.98614	10.4385	10.7886	10.428
FBgn0004574	Rop	Ras opposite	82.6967	84.4974	86.6061	82.0402	90.8746	94.3827	90.6822	94.9377	95.5606	106.121	118.629	112.465	117.342	129.287	116.98	113.72	123.774	120.089	99.9578	109.011	104.578	116.175	122.873	118.245
FBgn0004575	Syn	Synapsin	23.7055	22.0876	24.4694	26.2971	30.9068	28.4235	30.0346	33.9204	31.2542	53.647	55.3219	52.6786	73.4471	81.5819	75.6364	78.1631	82.8451	75.8366	40.5698	46.4847	39.6835	75.0153	77.3538	68.636
FBgn0004577	Pxd	Peroxidase	0.137105	0.177608	0.235328	0.189826	0.42909	0.225711	0.267699	0.425996	0.272305	0.551521	0.636496	0.558636	1.22603	1.0073	1.09448	1.31421	1.43547	1.83706	0.660762	0.748923	0.522358	0.707949	1.08647	0.936166
FBgn0004580	Cbp53E	Calbindin 53E	42.6509	38.0607	44.5932	46.7701	51.5725	53.0866	51.6404	58.8631	57.3397	98.392	105.865	98.0542	147.843	153.911	154.221	157.684	171.288	160.885	69.8097	85.3134	74.1398	144.376	147.074	136.853
FBgn0004581	bgcn	benign gonial cell neoplasm	0.455174	0.404325	0.318884	0.460151	0.465156	0.387415	0.47023	0.538769	0.495062	0.632131	0.402497	0.65942	0.469875	0.94367	0.692108	0.596655	0.686339	0.741077	0.5278	0.789319	1.03225	0.738674	0.708517	0.52369
FBgn0004583	ex	expanded	14.8757	13.442	15.2793	14.4665	15.271	14.8583	17.505	18.2001	16.4228	19.8378	22.7062	21.1838	27.5616	30.9854	30.1255	28.9969	31.1626	29.8895	14.627	17.8815	15.6359	28.4644	30.1262	27.9037
FBgn0004584	Rrp1	Recombination repair protein 1	13.1103	13.0007	14.9382	13.7972	15.0725	15.724	13.1555	14.9324	13.721	6.75213	6.48916	7.98631	4.74955	6.50018	4.94149	4.51635	5.55874	4.83283	11.1147	10.4052	12.4536	4.89015	5.35558	4.90003
FBgn0004587	B52	B52	174.67	198.453	209.119	212.426	233.992	226.41	180.814	205.914	196.102	93.683	102.939	109.348	92.3866	103.191	98.8896	93.5562	102.734	96.9947	138.139	138.005	158.048	90.0087	98.9011	98.1658
FBgn0004588	Eig71Ea	Ecdysone-induced gene 71Ea	0	0	0	0	0	0	0	0	0	0	0	0	0	0	0	0	0	0	0	0	0	0	0	0
FBgn0004589	Eig71Eb	Ecdysone-induced gene 71Eb	0	0	0	0	0	0	0.165736	0	0	0	0	0	0	0	0	0.187764	0	0	0	0	0	0	0	0
FBgn0004590	Eig71Ec	Ecdysone-induced gene 71Ec	0	0	0	0	0	0	0	0	0	0	0	0	0	0	0	0	0	0	0	0	0	0	0	0
FBgn0004591	Eig71Ed	Ecdysone-induced gene 71Ed	0	0	0	0	0	0	0	0	0	0	0	0	0	0	0	0	0	0	0	0	0	0	0	0
FBgn0004592	Eig71Ee	Ecdysone-induced gene 71Ee	0	0	0.0594993	0	0	0	0	0	0	0	0	0	0	0	0	0	0	0	0	0.0631182	0	0	0	0
FBgn0004593	Eig71Ef	Ecdysone-induced gene 71Ef	0	0	0	0	0	0	0	0	0	0	0	0	0	0	0	0	0	0	0	0	0	0	0	0
FBgn0004594	Eig71Eg	Ecdysone-induced gene 71Eg	0	0	0	0	0	0	0	0	0	0	0	0	0	0	0	0	0	0	0	0	0	0	0	0
FBgn0004595	pros	prospero	1.28563	1.29106	1.4421	1.39726	1.43133	1.74089	1.64991	1.80037	1.68309	2.57852	3.06734	2.79771	3.99996	3.89445	3.6805	3.73126	4.34284	3.84513	2.19362	2.7808	2.23521	4.04665	4.22223	3.73202
FBgn0004597	CycC	Cyclin C	29.6014	31.5768	30.9688	27.6143	33.81	32.5251	26.5097	29.4318	28.5336	21.5924	20.1145	20.4986	17.2833	20.7062	17.7308	18.1595	17.7387	16.0475	24.4276	22.4218	25.4881	18.5865	19.3915	17.8282
FBgn0004598	Fur2	Furin 2	17.2105	17.5328	18.4234	15.0375	16.0742	17.8932	17.8833	20.9399	18.4876	23.2872	23.9465	23.4202	27.3179	27.2045	27.9191	26.5025	31.2196	27.484	22.0817	24.238	23.2627	26.2433	27.6684	27.1774
FBgn0004606	zfh1	Zn finger homeodomain 1	5.87938	5.82281	6.91729	6.97906	7.39049	7.5544	7.1949	8.1384	8.03934	11.432	11.8081	11.5866	16.6172	17.3959	17.0812	17.3917	20.48	18.7442	8.67678	10.8375	8.8408	17.6094	17.0712	15.6527
FBgn0004607	zfh2	Zn finger homeodomain 2	8.424	9.00078	9.21593	9.22888	10.3939	9.74033	10.0555	11.2167	10.628	13.9443	14.7388	13.3787	18.2381	19.6489	18.3272	18.1615	20.8262	17.2851	11.8378	15.1969	12.8752	19.28	20.2969	18.2015
FBgn0004611	Plc21C	Phospholipase C at 21C	12.825	13.7477	14.9218	14.61	16.1858	16.1446	15.8689	17.2498	16.916	21.8652	23.9616	23.145	30.1653	30.329	29.8514	31.0882	33.4966	30.6673	20.2245	22.8029	19.8917	29.1118	30.1631	29.2349
FBgn0004618	gl	glass	0.106086	0.137425	0.104049	0.0979197	0.332012	0.224545	0.0920595	0.253552	0.18436	0.1867	0.136804	0.547515	0.373709	0.461868	0.554839	0.756138	0.975253	0.465643	0.430542	0.386323	0.202089	0.684726	0.499146	0.585064
FBgn0004619	GluRIA	Glutamate receptor IA	2.95755	3.94774	4.03789	4.97933	5.90277	6.12095	5.48209	5.51929	6.20297	9.39874	11.1062	10.0261	14.5155	15.1941	15.9959	16.4688	16.6276	16.0699	6.76973	9.82249	8.20314	15.3204	15.4449	14.7886
FBgn0004620	GluRIIA	Glutamate receptor IIA	15.0198	14.4742	15.5197	13.8892	15.2394	15.2505	13.8034	16.3463	14.31	18.8391	19.9549	18.367	19.6743	20.7215	19.7417	20.7054	23.7206	20.1787	19.1474	18.3378	19.1099	19.8039	20.313	19.3585
FBgn0004622	TkR99D	Tachykinin-like receptor at 99D	3.13008	2.7248	3.1928	3.95812	4.17033	4.35793	3.69408	4.27919	5.15984	6.61035	7.29785	6.35978	9.53356	9.98215	9.54667	10.5549	11.4461	10.4994	5.81173	6.44831	5.66454	9.30954	10.7588	10.752
FBgn0004623	Gbeta76C	G protein beta-subunit 76C	1.04535	1.14706	1.02529	1.19192	1.20966	1.15693	1.49411	1.58726	2.01512	2.78276	2.34718	2.80614	2.866	3.6811	3.04679	3.38539	3.70582	3.8639	1.43496	2.49519	1.93279	3.17515	4.081	3.55274
FBgn0004629	Cys	Cystatin-like	663.245	537.368	494.508	398.501	441.177	461.511	519.47	505.698	588.91	917.988	874.653	863.314	961.762	778.254	747.099	638.5	694.216	726.647	1552.61	1420.08	1380.72	565.497	516.581	659.747
FBgn0004635	rho	rhomboid	9.91608	8.84392	8.42899	8.07111	8.94745	8.73471	7.90098	8.5895	8.23586	8.24972	9.23791	8.26024	8.53339	10.4332	8.27148	9.51237	9.08524	10.8569	6.52438	7.53476	7.26969	8.90612	8.18534	7.8914
FBgn0004636	R	Roughened	106.667	109.054	112.81	110.998	115.131	105.581	107.862	113.994	110.117	95.2011	102.108	99.5734	94.6936	112.354	101.894	97.5989	103.667	104.403	90.4309	103.042	102.824	96.1244	96.5283	97.3377
FBgn0004638	drk	downstream of receptor kinase	63.647	63.613	62.5154	62.1936	65.8871	60.479	61.2862	66.6991	66.1222	60.2836	64.3986	62.9377	59.0708	71.5402	69.5411	60.4067	68.4194	70.4355	57.6846	66.286	64.1492	69.4265	74.291	68.7564
FBgn0004643	Zw10	Zeste-white 10	26.3029	28.3504	27.3135	26.2879	26.5029	25.0412	26.1774	25.8178	24.4114	14.9034	16.1218	15.9494	19.1843	16.5123	15.5441	16.5373	18.7245	15.4466	17.744	18.3422	20.0357	16.0297	15.584	15.42
FBgn0004644	hh	hedgehog	4.79258	5.08498	5.8944	5.30139	5.64594	6.79855	9.27508	8.25459	9.14088	10.5957	11.772	13.6383	8.3693	9.9774	9.33945	11.5922	12.2774	7.87318	4.59246	5.50098	5.32565	4.478	4.9357	4.91464
FBgn0004646	ogre	optic ganglion reduced	59.167	58.1396	56.7298	49.3119	48.8147	50.7096	50.8082	52.4968	53.8939	36.1705	41.8968	41.9136	35.8603	42.7585	40.5093	39.2288	40.4078	40.4877	33.2425	35.4226	39.8367	40.7351	41.2251	41.7243
FBgn0004647	N	Notch	6.81203	7.15159	7.19523	6.78775	7.10777	6.87614	7.56842	7.65876	6.76473	5.43044	5.16764	4.825	4.24535	4.7464	3.89208	4.17365	3.93722	3.58646	5.72209	5.72003	5.90464	4.22827	4.20521	4.46894
FBgn0004648	svr	silver	25.1544	26.2099	25.7944	23.0437	24.8406	25.7087	24.6176	27.2916	27.0761	31.6552	35.388	33.254	38.5241	42.9717	42.3259	39.5161	45.788	42.5774	28.7934	33.3299	29.5112	41.2709	44.174	43.735
FBgn0004649	yl	yolkless	0.014194	0.0735488	0.0278432	0.0786087	0.139613	0.0801162	0.0862215	0.0814193	0.0986681	0.0713716	0.102503	0.0462671	0.0307701	0.123594	0.0625147	0.0418633	0.130487	0.118046	0.144014	0.118147	0.148715	0.0586335	0.0702997	0.178926
FBgn0004650	fs(1)N	female sterile (1) Nasrat	0.0958857	0.0993696	0.0806102	0.113792	0.0857398	0.0773162	0.142642	0.104765	0.122425	0.0964281	0.0706573	0.104184	0.0890842	0.119274	0.0452474	0.161601	0.0839509	0.151894	0.0277962	0.0570088	0.143517	0.0990226	0.108548	0.0719471
FBgn0004652	fru	fruitless	5.15457	5.12899	5.14197	4.97898	5.3307	5.22629	5.83958	6.71392	5.7744	8.00183	8.87964	8.16716	11.5081	13.5522	12.9127	14.0151	15.3259	13.815	5.31919	6.23832	5.62697	11.4141	12.7792	11.7286
FBgn0004654	Pgd	Phosphogluconate dehydrogenase	167.877	155.193	141.885	118.861	94.9001	90.9786	135.113	132.025	137.611	134.86	130.886	137.126	93.5856	82.0153	105.334	48.7786	50.9235	47.6509	98.4136	101.515	111.417	133.428	124.636	135.224
FBgn0004655	wapl	wings apart-like	13.4568	14.8728	13.9255	13.223	14.1812	13.8974	14.3724	15.3818	13.5029	12.8003	14.1199	12.9967	18.5753	18.9031	16.9979	17.6395	18.8755	18.3631	13.7701	14.8256	14.7162	17.8167	18.3298	16.8075
FBgn0004656	fs(1)h	female sterile (1) homeotic	27.2307	26.5464	26.6516	26.2751	28.2088	25.7572	28.2387	29.9069	26.5336	25.8068	25.4362	24.9724	31.316	33.2857	29.4767	31.1387	33.8263	28.9071	25.4068	26.9989	26.5771	30.4303	32.2224	28.883
FBgn0004657	mys	myospheroid	91.7351	93.4425	93.9198	88.5911	89.0605	86.0328	92.2778	93.5276	90.6187	111.389	114.786	109.836	122.672	130.43	122.201	109.921	122.034	120.212	101.952	109.112	101.112	114.116	111.15	105.514
FBgn0004666	sim	single-minded	0.406636	0.237044	0.149562	0.328419	0.340884	0.262992	0.308764	0.291567	0.100953	0.587847	0.498163	0.386598	1.0468	0.746881	0.867491	0.974446	0.7788	0.728033	0.335219	0.42309	0.532556	0.734894	0.755241	0.587349
FBgn0004687	Mlc-c	Myosin light chain cytoplasmic	278.429	287.076	269.672	276.267	267.463	278.11	269.127	263.475	293.9	272.487	300.27	297.343	281.049	308.451	309.551	294.191	327.381	306.469	259.418	279.705	268.451	256.129	269.926	277.728
FBgn0004698	Xpc	Xeroderma pigmentosum, complementation group C	15.4536	17.7946	18.7449	18.6054	18.6749	18.8393	20.4396	22.6608	20.7212	26.0707	28.824	25.4704	51.0806	52.0249	47.8205	55.5234	57.6502	56.4654	24.447	27.4002	25.0832	54.0069	50.8591	47.0151
FBgn0004777	Ccp84Ag	Ccp84Ag	0.0821752	0.170322	0.161196	0.1517	0.0734801	0.309218	0.213931	0.549933	0.571232	1.15696	2.20417	2.14288	2.67212	4.0249	3.25732	3.3931	4.02903	3.79677	1.33401	0.940502	1.25232	2.37618	4.23275	2.76235
FBgn0004778	Ccp84Af	Ccp84Af	0.466274	0.161072	0.304883	0.286922	0	0.146212	0.134875	0.14859	0.30869	0.781519	0.641373	0.6755	1.34773	0.676676	1.0268	0.764005	1.27007	1.86709	1.41926	0.970279	1.33235	0.963055	0.615825	1.14289
FBgn0004779	Ccp84Ae	Ccp84Ae	0	0	0	0	0	0	0	0	0	0	0.123341	0	0	0	0	0	0	0	0	0	0	0	0.118428	0
FBgn0004780	Ccp84Ad	Ccp84Ad	1.10383	0.762626	1.80441	1.81131	3.83846	4.38437	2.23507	4.33843	3.65389	7.89388	8.22441	7.72919	8.37519	6.80819	9.18303	12.6607	12.7785	7.36676	6.71975	9.69839	5.95781	5.44639	6.07447	6.05544
FBgn0004781	Ccp84Ac	Ccp84Ac	1.53078	0.705069	0.917524	1.09896	1.29276	1.20004	0.590396	0.487824	0.760077	0.427624	0.438675	0.369613	0.460899	0.833078	0.468197	0.668865	0.173736	0.471516	0.517717	0.265454	0.486014	0.614781	0.16848	0.357346
FBgn0004782	Ccp84Ab	Ccp84Ab	31.2377	28.2281	33.7126	32.824	40.4005	37.6224	28.9836	35.5476	34.7776	31.5232	26.0933	27.7166	28.3525	34.8237	32.8479	35.5986	42.2862	32.9609	30.0491	35.5381	26.7677	27.9063	27.7306	29.976
FBgn0004783	Ccp84Aa	Ccp84Aa	4.83137	3.54147	3.81402	1.52275	1.3698	1.21939	2.4542	0.67594	1.40424	0.118505	0	0	0.255452	0	0.129749	0.115849	0.240732	0.217781	0.23912	0.490424	0	0	0	0
FBgn0004784	inaC	inactivation no afterpotential C	0.421782	0.39737	0.413686	0.176961	0.240006	0.288568	0.366016	0.439893	0.190387	0.616971	0.276901	0.708255	1.49621	1.41898	0.971046	0.98011	1.13582	0.992101	0.700272	0.638324	0.43826	1.06915	1.10147	1.04726
FBgn0004795	retn	retained	5.35602	4.67421	5.15447	5.66858	5.31143	5.41739	5.50406	6.4295	5.91869	7.83649	6.87574	7.81042	8.16255	9.00749	9.26731	9.14554	9.50213	9.2288	5.98587	6.82974	6.55908	9.35736	9.23463	9.2645
FBgn0004797	mdy	midway	32.8536	33.4914	35.1165	26.3639	28.6578	31.3162	29.9062	32.4666	30.5947	37.8942	40.7412	34.2397	39.3168	41.5606	40.4192	34.3424	37.4621	36.1209	43.9799	47.6119	48.9822	31.7819	38.2549	35.5685
FBgn0004811	fs(2)ltoPP43	female sterile (2) ltoPP43	11.6616	13.3514	14.5968	12.2675	15.5919	15.0103	12.5935	13.9449	14.1541	9.71716	10.0447	8.84946	8.7478	11.0005	9.04938	8.91705	9.75633	10.2288	11.7944	12.8268	12.5532	9.94037	10.0846	11.5892
FBgn0004832	Xpac	Xeroderma pigmentosum group A-like	16.1467	13.7198	14.8611	14.6213	15.1909	14.5418	16.2033	14.8514	15.8066	9.85059	10.1052	12.7215	13.1055	9.91175	9.43707	10.984	11.3341	11.6678	12.4229	13.0579	14.4319	11.4591	11.9009	11.0131
FBgn0004837	Su(H)	Suppressor of Hairless	8.52569	7.91709	9.95054	7.84123	8.63458	8.36531	8.61829	10.6632	8.80029	5.28572	6.58875	7.60338	5.73014	6.71859	6.69569	5.58786	5.93058	5.73224	5.89086	7.05837	7.04364	5.58572	6.53818	5.93861
FBgn0004838	Hrb27C	Heterogeneous nuclear ribonucleoprotein at 27C	278.092	264.22	262.939	281.39	279.748	252.712	260.581	271.931	246.842	162.52	168.197	165.552	134.185	161.619	144.565	143.769	153.453	137.797	193.08	196.003	208.784	146.738	151.923	141.332
FBgn0004839	otk	off-track	4.70673	4.85816	5.45068	4.67594	6.37221	5.69028	5.65915	6.48762	6.7952	6.72936	7.97581	8.13319	9.09698	9.71099	9.40753	9.19882	10.2719	8.82094	7.63313	8.06362	6.96767	8.43305	8.98751	8.65753
FBgn0004841	TkR86C	Tachykinin-like receptor at 86C	1.53833	1.4493	1.838	1.549	2.07584	2.10495	1.77183	1.76483	2.24981	3.20658	3.34716	2.94785	4.9113	5.02311	4.95827	5.38952	5.28539	4.80732	2.78108	3.20115	2.61078	5.45921	4.73763	4.78919
FBgn0004842	RYa-R	RYamide receptor	0.469919	0.324663	0.422492	0.361456	0.595278	0.663099	0.611683	0.823636	0.622208	0.866393	1.13118	1.31901	1.44316	1.44918	1.4229	0.769979	1.36	1.55601	1.07277	0.814889	0.82058	1.33456	0.969751	1.39865
FBgn0004852	Ac76E	Adenylyl cyclase 76E	40.0236	40.6876	42.9615	40.3993	45.1373	42.0349	37.6433	40.564	39.1398	29.753	33.9132	29.2738	30.9111	34.7102	33.7887	33.2509	36.1051	34.0407	36.3103	36.0718	38.4283	31.3759	31.9413	33.0549
FBgn0004854	B-H2	BarH2	1.2337	2.11106	1.43514	1.88024	2.1037	2.15921	1.79261	2.11204	2.02289	2.01971	2.66388	2.30685	2.82994	3.02911	3.41179	2.36934	3.07715	3.10192	1.60104	2.32842	1.42102	2.81479	3.4672	2.56182
FBgn0004855	RpII15	RNA polymerase II 15kD subunit	37.2779	44.6799	41.5171	47.8341	45.0157	44.0812	39.605	38.553	41.1706	23.5619	27.136	29.053	24.3568	22.4676	24.1671	25.3458	24.9995	25.5135	31.2831	27.7303	35.5894	24.5556	23.3805	25.8929
FBgn0004856	Bx42	Bx42	43.4413	46.808	46.5076	45.5684	51.2897	46.1952	43.0691	47.1259	44.9277	37.0095	38.8948	35.9915	53.6737	54.2242	48.493	51.1906	56.4053	55.5687	41.2594	41.1787	39.8762	52.8044	56.3712	51.0724
FBgn0004858	elB	elbow B	15.2864	17.7799	17.6247	15.6107	18.3221	18.0009	16.2523	18.4491	19.4328	21.8872	26.1717	25.12	37.868	39.6779	42.4666	39.2229	46.5938	45.8081	19.4146	24.5905	21.5302	39.0463	38.8483	37.3264
FBgn0004859	ci	cubitus interruptus	16.8775	18.1189	17.7583	17.4483	17.6735	17.4378	19.3527	20.6953	20.2771	24.529	24.373	25.4792	26.9045	30.4199	29.8599	26.8807	32.8334	32.0321	23.5011	27.8842	23.7182	28.1708	29.9598	28.6554
FBgn0004860	ph-d	polyhomeotic distal	2.61933	2.623	3.10307	3.15117	3.64485	3.21161	3.70323	4.47371	3.551	4.11401	4.81239	4.60478	6.58741	7.25555	5.80057	6.72714	7.22993	6.02389	3.91175	4.4095	4.55523	6.5498	6.778	6.13689
FBgn0004861	ph-p	polyhomeotic proximal	5.98182	5.7244	6.65013	6.62082	6.63635	7.17876	8.08741	8.48433	7.12314	8.45089	8.54776	7.77948	10.3712	11.4117	10.4778	10.8738	12.1133	10.4988	8.3402	9.36983	8.26584	10.9222	11.4228	10.8901
FBgn0004862	bap	bagpipe	2.11523	1.9342	2.37973	3.04347	2.22519	2.34101	2.32145	2.97385	3.02725	3.44106	3.33744	3.10944	4.51802	5.95886	4.11005	5.81045	5.08379	5.00151	3.21921	3.62488	3.49613	5.33258	5.73113	5.55502
FBgn0004863	C15	C15	1.55425	1.61072	1.81024	2.28641	1.91096	1.37074	2.57106	2.60033	3.0869	3.12608	3.00644	3.85246	3.57991	3.64771	4.22487	4.96603	4.56432	4.57797	2.75967	3.79015	3.7935	3.96257	4.42624	4.33687
FBgn0004864	hop	hopscotch	15.3186	14.5446	14.6923	13.9255	16.2332	14.3939	15.2896	16.4522	15.1237	14.5265	15.0859	15.1329	19.0589	19.216	19.5963	16.8658	19.3268	18.753	15.2529	16.1796	15.1172	18.1587	18.6892	18.6022
FBgn0004865	Eip78C	Ecdysone-induced protein 78C	5.59772	4.16408	2.87299	2.26491	2.345	1.84668	2.55524	2.46319	2.17785	3.40848	3.29088	3.58263	6.26691	5.65873	5.9271	5.71431	7.33132	6.71737	1.82055	2.34564	2.26415	6.31933	6.31959	6.2186
FBgn0004867	RpS2	Ribosomal protein S2	4806.41	4819.49	4806.15	5079.85	4966.65	4885.58	4982.6	4952.13	4929.54	3658.97	3801.19	3589.43	3871.54	3615.83	3530.47	3584.53	3491.04	3589.05	4262.13	4102.7	4223.54	3830.86	3831.1	3690.27
FBgn0004868	Gdi	GDP dissociation inhibitor	266.582	261.252	253.263	228.728	230.22	221.315	229.553	224.536	221.134	186.496	199.199	192.527	175.848	184.388	176.449	169.241	180.331	171.232	192.545	203.001	200.289	178.039	179.803	176.293
FBgn0004870	bab1	bric a brac 1	0.219457	0.244926	0.298031	0.358383	0.347187	0.476421	0.410182	0.371197	0.435866	0.526282	0.853363	0.458556	0.914893	0.734967	1.18961	0.829818	1.17256	0.779973	0.565223	0.632317	0.562769	0.976281	0.936423	0.727072
FBgn0004872	piwi	piwi	3.31485	2.31046	2.90596	3.54707	3.27887	3.72548	2.5711	4.06653	4.1075	3.62861	5.56845	6.21535	5.85055	9.38715	7.84889	7.06574	7.07156	9.08098	2.97635	5.21924	6.76171	7.27071	7.49691	7.70393
FBgn0004875	enc	encore	17.1077	17.1208	18.6827	18.5099	19.4355	18.0972	18.1017	20.1898	19.4102	21.1778	22.7416	21.8646	27.6584	29.1928	25.9267	27.4934	29.338	27.8007	20.2859	22.2421	20.9869	26.7939	28.7758	26.9935
FBgn0004876	cdi	center divider	16.9352	17.2643	16.4882	16.8174	17.9965	17.8676	17.3573	18.5412	18.3951	22.6432	25.2235	24.7945	29.8402	32.7611	28.229	33.095	35.9798	32.4601	18.416	21.7597	19.8144	31.2695	30.4718	30.4724
FBgn0004878	cas	castor	4.14827	4.65478	4.99462	3.1952	3.88841	4.35991	5.28799	4.81374	4.63084	5.86921	6.37506	6.46559	9.30281	9.93325	9.07212	9.36591	10.2279	9.35848	4.17985	4.85191	4.16914	6.88392	7.50971	8.47492
FBgn0004880	scrt	scratch	6.51635	5.90898	6.77125	7.67432	8.91792	8.18594	9.49936	10.3134	9.16411	18.5508	19.8193	17.7331	27.6389	30.9653	28.0328	29.6978	32.4792	29.814	13.1627	17.0844	13.7569	30.9189	31.9985	28.1638
FBgn0004882	orb	oo18 RNA-binding protein	0.802265	0.567318	0.851667	0.845053	0.843971	0.834623	0.778098	0.866244	0.871676	1.158	1.29504	1.26139	1.64709	2.2498	1.92259	1.88366	2.01495	1.91006	0.938478	1.3552	1.31253	1.81298	1.8231	1.69544
FBgn0004885	tok	tolkin	9.34615	8.68436	10.0164	8.3807	9.78733	10.4221	9.61399	11.0694	10.2077	22.1154	20.8479	21.6676	31.2038	27.6711	26.1398	25.1903	26.683	26.2943	18.0864	21.2513	17.4232	28.8181	29.6219	26.3387
FBgn0004888	Scsalpha	Succinyl coenzyme A synthetase alpha subunit	374.055	372.486	370.642	364.672	362.053	360.886	359.667	354.402	359.412	359.438	359.798	346.492	328.212	336.082	332.537	350.484	356.554	355.001	378.407	359.638	362.202	348.714	349.632	354.072
FBgn0004889	tws	twins	32.288	35.0123	34.15	33.1086	35.8185	34.4476	34.2816	36.5581	35.8859	34.4956	37.9607	37.0957	40.8495	45.9268	45.6362	40.9751	47.4507	45.7423	34.423	38.971	38.0348	45.5264	47.0743	45.9164
FBgn0004892	sob	sister of odd and bowl	4.76453	4.57984	4.43604	3.76042	4.78521	4.54708	4.43419	4.81908	4.69715	3.88874	4.55913	4.65166	4.64041	5.33618	5.77832	5.46479	6.77112	6.06174	4.16857	4.634	4.37369	5.16998	4.82212	5.54906
FBgn0004893	bowl	brother of odd with entrails limited	34.6894	34.6839	38.1552	35.4603	37.5353	36.0215	39.1503	42.2052	38.318	38.7195	42.2842	41.7421	50.7045	54.0566	52.9916	52.8435	56.8401	55.4108	36.0511	40.191	38.0764	51.942	50.7394	49.4724
FBgn0004895	fd64A	forkhead domain 64A	0.446268	0.462483	0.562761	0.706144	0.912109	0.899607	0.719206	0.609493	0.759719	1.28227	1.51272	1.24686	1.24384	1.38781	2.31648	2.19368	2.14897	2.12082	0.905577	0.994982	0.97157	1.77763	1.19986	1.87518
FBgn0004896	fd59A	forkhead domain 59A	0.445067	0.754753	0.873048	0.896308	0.832126	0.494811	0.491555	0.696266	0.763413	1.01724	1.54442	0.879241	1.8858	1.45327	1.60381	1.47177	1.94244	1.94419	0.862087	1.13664	0.924911	1.88029	1.92376	1.70012
FBgn0004897	fd96Ca	forkhead domain 96Ca	0.246413	0.212806	0.241684	0.416984	0.734466	0.656789	0.534584	0.549682	0.489404	0.495615	0.423686	0.356984	0.445151	0.536408	0.452199	0.444132	0.503399	0.455405	0.37502	0.555498	0.352056	0.424125	0.44749	0.560846
FBgn0004898	fd96Cb	forkhead domain 96Cb	2.23708	2.2325	2.19415	3.365	3.33396	2.41626	3.45121	2.0595	2.05699	1.83312	2.82075	2.61073	2.06557	3.69746	2.18951	2.68806	2.96214	2.06721	2.4379	1.89656	2.76212	1.88244	2.13388	2.95927
FBgn0004901	Prat	Phosphoribosylamidotransferase	44.8376	42.6944	49.4793	57.3162	59.0868	59.6642	46.4534	51.1771	47.9709	32.8602	34.7697	30.9896	36.392	36.6836	35.2235	34.0605	37.4007	35.1408	42.2339	42.7753	42.9925	37.5035	36.948	36.4391
FBgn0004903	Rb97D	Ribonuclear protein at 97D	20.6848	20.2992	18.9155	19.0673	20.6793	18.7361	22.2113	20.9292	19.7511	22.8158	20.4338	21.4912	25.6022	27.7693	24.6483	25.6488	27.0132	23.6518	22.3509	24.2619	22.942	24.1946	24.6742	23.7462
FBgn0004907	14-3-3zeta	14-3-3zeta	993.864	1041.48	1049.69	1078.42	1130.88	1068.19	1033.86	1103.19	1062.9	845.493	915.365	866.365	786.01	877.424	830.933	837.219	875.635	832.232	916.343	935.77	950.862	797.364	823.391	777.857
FBgn0004908	Arl2	ADP ribosylation factor-like 2	31.4687	29.3367	29.6517	26.1291	30.105	27.1473	27.4273	27.4575	27.4292	20.5911	21.6903	20.1569	24.7255	20.7903	23.604	22.2912	20.2127	20.6983	22.587	24.7352	25.654	22.8481	23.821	20.2097
FBgn0004910	Eip63F-1	Ecdysone-induced protein 63F 1	25.7851	26.195	25.9137	23.9881	25.4215	25.7399	24.7812	25.4536	25.6566	31.1735	35.1796	32.9623	39.7457	43.9525	44.967	47.6748	48.9362	48.3123	28.7161	34.1838	29.84	46.3507	47.204	42.6603
FBgn0004911	Eip63F-2	Ecdysone-induced protein 63F 2	0.848435	0.512903	0.624113	0.456824	0.442552	0.598609	0.306775	0.608346	0.421271	0.995441	1.60469	0.99868	0.766357	1.3852	0.856342	2.29381	1.66105	1.89469	0.932567	0.956328	0.606088	1.16826	1.33067	0.965536
FBgn0004913	Gnf1	Germ line transcription factor 1	18.0348	18.3191	18.2017	18.1714	18.6131	18.0019	19.4255	21.0059	17.9368	15.8385	16.5603	16.0653	15.8474	17.5318	17.2807	16.4852	17.0717	14.5535	18.6614	21.1995	19.9052	17.4589	18.328	17.1808
FBgn0004914	Hnf4	Hepatocyte nuclear factor 4	15.1557	17.2353	16.1638	14.8712	16.1005	15.6453	16.9636	16.2523	15.9495	17.0117	20.6857	19.6551	23.042	23.1746	23.0746	22.5476	23.6322	24.2916	19.4596	20.7054	20.1043	22.248	23.8805	22.2961
FBgn0004915	TfIIB	Transcription factor IIB	36.0248	34.9458	34.8923	33.3555	32.6149	35.1055	33.115	37.9868	36.8908	25.7726	30.2653	29.7995	31.1894	35.6626	31.807	32.8198	33.181	34.4318	31.134	30.7578	35.7582	32.1539	36.8535	36.0131
FBgn0004919	gol	goliath	3.99107	4.85541	5.08456	5.16542	5.5859	5.93784	6.66327	7.40305	6.39738	14.3314	16.38	13.8578	27.531	32.5565	29.806	29.5771	33.4333	32.2902	9.94741	13.9246	10.7845	28.0227	30.6601	28.1174
FBgn0004921	Ggamma1	G protein gamma 1	171.028	183.07	183.91	185.949	198.336	209.729	193.354	200.149	208.353	260.886	287.751	273.497	330.588	365.333	371.832	374.122	400.896	396.379	219.34	251.21	232.755	391.752	405.03	384.763
FBgn0004924	Top1	Topoisomerase 1	57.708	57.8616	56.5155	63.8899	62.7708	57.354	52.3937	56.7562	51.2915	32.6943	32.2	32.6126	31.1892	35.1341	28.8721	31.1959	33.8266	32.2009	43.317	41.6294	42.3405	30.297	29.4744	29.0151
FBgn0004926	eIF-2beta	Eukaryotic initiation factor 2beta	691.441	677.141	671.428	713.753	710.105	675.567	624.503	626.502	600.134	305.724	288.973	293.669	217.77	212.589	175.021	188.72	179.834	174.43	456.181	386.566	426.496	193.453	189.514	186.539
FBgn0004956	os	outstretched	0.490395	0.448424	0.792207	0.585779	0.877011	0.922657	0.650853	0.772193	0.544283	0.26109	0.327357	0.532834	0.312674	0.56516	0.190575	0.255239	0.20626	0.346532	0.439024	0.330154	0.879232	0.178743	0.40004	0.30303
FBgn0004957	por	porcupine	6.21831	7.32483	7.27329	6.41701	6.70004	7.19408	8.04396	8.30806	7.32577	6.17581	5.93696	6.33679	6.78197	7.10452	7.18705	6.37915	7.06184	6.63839	9.56172	8.07735	9.56481	6.2622	7.15428	7.26252
FBgn0004959	phm	phantom	7.07912	6.4458	8.54861	5.96766	7.09845	7.4294	7.49251	7.39376	7.72076	6.33729	7.30315	7.73621	5.98771	7.43791	7.61442	5.31023	5.39189	6.42814	7.22407	8.00418	8.26276	6.5078	8.71464	8.72603
FBgn0005198	gig	gigas	16.1937	16.25	16.2948	15.3636	16.4415	16.2874	15.1595	16.82	15.8804	14.3611	15.5988	14.9076	17.5525	17.5918	17.368	16.7156	19.8143	17.3789	16.3829	17.1564	16.7576	15.8077	16.7649	16.047
FBgn0005278	Sam-S	S-adenosylmethionine Synthetase	231.66	253.963	282.439	312.699	331.173	339.712	287.303	311.482	291.073	341.305	380.724	387.607	467.934	465.447	487.978	522.509	562.882	543.014	265.524	308.605	287.021	528.962	538.553	513.688
FBgn0005322	nmd	no mitochondrial derivative	87.5242	86.2479	92.325	90.8068	101.24	94.0282	86.8285	94.0034	95.0924	67.0824	69.1948	65.9821	57.4668	60.1608	59.1274	57.2271	56.9943	56.8424	83.4822	79.9347	88.0103	58.3809	57.348	58.4487
FBgn0005355	Su(fu)	Suppressor of fused	25.7561	22.2432	26.0927	22.6787	24.0914	22.5823	21.3214	22.6256	21.4826	18.4607	19.2291	20.0682	19.1625	19.7343	19.2794	20.2126	18.8083	19.8336	18.8543	18.4531	20.0131	21.8739	20.9809	20.3515
FBgn0005386	ash1	absent, small, or homeotic discs 1	6.4517	5.6924	6.5833	5.38689	5.88547	5.81315	7.07797	6.74519	5.85437	7.61917	8.68317	7.07434	12.2924	11.8283	11.2227	11.2075	12.8537	11.3329	7.08646	8.25237	8.10705	12.3108	12.6642	11.1671
FBgn0005390	fs(1)M3	female sterile (1) M3	0.0633717	0.0985114	0.0776942	0.146234	0.212498	0.104327	0.109986	0.0908776	0.11013	0.12746	0.130754	0.206568	0.257585	0.396611	0.226775	0.233633	0.275108	0.263518	0.208967	0.247259	0.256531	0.376308	0.408025	0.399424
FBgn0005391	Yp2	Yolk protein 2	0	0.057739	0.10929	0.051426	0	0.0524122	0.0483483	0.0532647	0	0.11206	0.0574778	0.0605361	0.0603897	0.0606416	0.184038	0.109548	0.17073	0.102968	0.0565286	0	0	0.0575373	0.165565	0.175581
FBgn0005411	U2af50	U2 small nuclear riboprotein auxiliary factor 50	83.5742	90.3568	90.6183	91.5482	96.0338	92.0674	90.6793	95.8686	89.5202	70.6634	74.2411	71.5862	103.884	101.099	101.73	107.039	112.611	114.678	70.7924	79.7189	75.2732	111.816	113.327	104.017
FBgn0005427	ewg	erect wing	7.27841	7.97159	7.40498	7.78017	8.36942	7.81992	8.80663	9.52912	9.11506	14.6522	16.4979	14.6507	25.5732	28.1845	28.3126	27.8977	29.8306	28.3604	10.6115	14.3253	11.4886	25.1396	27.1354	25.4634
FBgn0005533	RpS17	Ribosomal protein S17	4434.52	4747.39	4638.61	4593.51	4793.22	4875.3	4538.07	4745.66	4895.67	4511.12	4754.08	4808.76	5419.74	5322.77	5526.53	5351.1	5543.91	5706.98	4650.78	4925.13	4915.67	5683.69	6039.66	6010.32
FBgn0005536	Mbs	Myosin binding subunit	25.9675	25.5571	24.6299	25.5907	26.9209	25.07	26.3969	28.23	26.9812	31.6256	35.1147	33.0009	43.6107	45.5544	44.5304	44.3748	49.1283	45.0319	29.0449	34.5967	30.9665	43.0911	44.9852	42.4235
FBgn0005558	ey	eyeless	1.72053	2.23509	2.25793	1.85651	2.55691	2.94075	2.29215	2.59474	3.10433	3.63112	4.54996	4.21279	6.30391	6.62033	6.85733	5.95595	6.78225	6.35954	3.14713	4.94182	3.96999	6.80697	6.91313	6.31312
FBgn0005561	sv	shaven	1.69467	1.59496	1.84871	1.83557	2.44313	2.27746	2.22092	2.3641	2.66174	3.61721	4.19236	4.20875	4.64842	5.53361	6.22622	5.20221	5.84664	5.64076	3.1406	3.38255	3.09652	5.30392	5.567	5.19533
FBgn0005564	Shal	Shaker cognate l	12.4083	12.9403	13.8018	14.6868	17.6581	17.2883	16.2196	18.2992	18.7748	24.4847	26.4702	25.4544	34.0056	35.7025	33.9623	33.3064	37.3438	35.8271	21.0489	24.7008	22.8171	33.2483	36.2723	32.9362
FBgn0005585	Crc	Calreticulin	1930.81	1958.96	1788.72	1766.46	1799.9	1632.55	1619.08	1652.93	1509.62	812.5	802.388	865.816	521.997	538.391	445.743	445.343	446.18	398.474	1117.25	995.488	1024.92	366.941	394.291	390.984
FBgn0005586	Rab3	Rab3	26.2497	29.6652	29.0641	29.0794	34.2427	34.2643	33.6897	40.2123	38.6007	57.3328	64.5078	59.9104	73.8096	78.4265	75.084	77.2546	84.5314	81.4164	50.5398	56.5958	51.6958	80.1606	82.1406	81.0858
FBgn0005590	scw	screw	0	0	0	0	0	0	0	0	0	0	0	0	0	0	0	0	0	0	0	0	0	0	0	0
FBgn0005592	btl	breathless	5.49783	5.46215	5.43687	4.73912	4.32697	4.57355	5.04694	5.32124	5.36941	3.97535	4.82808	3.82607	4.85105	4.92074	4.22746	4.44463	4.5019	4.99639	4.03379	3.9711	3.70022	4.50461	4.63576	4.22412
FBgn0005593	RpL7	Ribosomal protein L7	3291.77	3440.35	3429.66	3360.59	3514	3512.24	3426.46	3500.39	3497.19	3265.02	3457.07	3349.52	3980.85	3901.18	3993.02	3895.69	4074.72	4062.69	3383.28	3479.77	3454.44	4133.37	4179.48	4234.66
FBgn0005596	yem	yemanuclein	9.80359	10.1157	9.76142	10.0304	9.54589	8.62234	9.83611	10.694	10.0523	6.6725	6.80107	6.95499	7.88323	7.36059	7.3056	6.20937	7.23347	6.44557	8.19912	8.82842	8.22368	6.47868	7.18317	6.52311
FBgn0005612	Sox14	Sox box protein 14	0.881564	0.730876	1.38343	0.999696	0.585582	1.16104	1.46444	1.39664	0.975492	2.00107	2.00082	2.21675	7.01638	5.97646	6.82241	8.22111	8.36157	10.4272	1.32889	1.75585	1.43944	7.85549	6.31225	5.50347
FBgn0005613	Sox15	Sox box protein 15	0.88887	0.588523	0.94446	0.82045	0.838973	0.789729	0.899906	0.755364	0.907216	1.04288	1.3755	1.04628	1.41842	1.55871	1.57682	1.65064	1.61411	1.30051	0.977012	1.23311	0.705526	1.93789	1.443	1.14124
FBgn0005614	trpl	transient receptor potential-like	0.46312	0.527942	0.340673	0.256483	0.455528	0.457453	0.241133	0.332066	0.482899	0.768471	0.668887	1.10704	1.55614	1.61304	1.73376	1.22932	1.67934	1.32665	0.986761	0.91553	0.992503	1.86525	1.49092	1.87302
FBgn0005616	msl-2	male-specific lethal 2	8.28041	5.98015	7.68434	7.21	7.82375	7.54687	6.94134	9.17215	8.29279	7.12417	8.44567	9.55772	11.4415	14.3998	12.6558	12.2917	13.5616	13.7643	7.28279	9.68933	11.0372	13.905	13.1049	12.5425
FBgn0005617	msl-1	male-specific lethal 1	13.5551	14.0849	14.1226	13.9038	15.3477	14.3055	13.726	15.7226	13.2292	11.411	11.78	12.0557	12.513	14.6562	12.6519	12.938	13.6626	12.3599	11.6219	12.9268	14.3817	14.2211	14.9032	13.4284
FBgn0005619	Hdc	Histidine decarboxylase	0.589037	0.659275	0.462185	0.543696	0.77953	0.687113	0.776959	1.12627	1.00611	1.3506	0.947979	0.947218	1.60893	1.17967	1.32309	1.36666	1.49215	1.06685	1.21919	1.1522	1.27919	1.09495	1.61038	1.53455
FBgn0005624	Psc	Posterior sex combs	4.37064	3.9688	4.02145	3.88966	4.2137	4.09819	4.33636	5.11758	4.72201	4.56717	5.0377	4.76434	5.94102	6.58562	6.30158	6.38232	7.25647	6.47254	4.33339	4.84374	4.71891	5.79273	6.12032	5.77273
FBgn0005626	ple	pale	7.62666	9.89199	9.66396	10.8436	11.5426	12.4776	15.2098	14.877	14.5829	10.0517	11.069	11.6065	10.5772	11.24	11.527	12.9235	12.9677	13.9419	9.92495	10.1285	10.7836	8.26753	9.12654	10.027
FBgn0005630	lola	longitudinals lacking	19.0964	17.8408	18.593	17.6429	18.7225	18.7685	18.9114	20.8652	19.7912	21.765	23.1354	22.8433	31.4629	33.8556	32.6069	32.7315	36.2286	33.3892	19.8434	23.0094	20.8696	32.5139	34.0346	31.5067
FBgn0005631	robo1	roundabout 1	7.16816	7.16723	7.83779	7.95192	8.47502	8.09194	9.23847	8.99768	8.70024	12.5618	12.8591	13.1827	16.9493	17.4246	17.4516	16.4956	18.6709	17.4919	11.1922	13.3004	12.062	17.6841	17.3829	16.1756
FBgn0005632	faf	fat facets	36.349	36.0842	37.1013	34.5348	36.9529	34.5503	36.8165	40.3959	35.9088	37.2202	38.6432	37.3187	43.135	45.8127	42.5877	41.3463	44.0383	40.9278	38.7899	41.6205	39.4601	39.0205	41.2077	39.2403
FBgn0005633	fln	flightin	0	0.287451	0.0680123	0.128011	0	0.195699	0.060175	0.0662941	0.137723	0.0697356	0.143076	0.150688	0.075162	0.301902	0.229056	0.272691	0.283323	0.128156	0	0.144298	0.0660481	0.0716118	0.0686882	0.145687
FBgn0005636	nvy	nervy	6.56405	6.16231	6.81676	6.51022	7.11244	7.53105	8.19803	7.97346	8.74241	11.3385	11.3129	12.5021	17.2709	17.2309	17.6578	16.9303	19.2732	18.0779	8.74935	11.9184	8.82653	16.2957	17.2368	17.4683
FBgn0005638	slbo	slow border cells	2.55619	3.28619	1.61853	0.86612	0.549729	0.334829	0.533497	0.309341	0.44985	0.748418	0.500713	0.527355	1.68346	1.05655	1.21133	1.20881	1.28899	2.03319	0.393955	0.538657	0.585566	2.00493	1.60256	1.66552
FBgn0005640	Eip63E	Ecdysone-induced protein 63E	14.2575	15.0754	15.7268	15.0928	16.7029	16.1468	16.2336	16.4884	16.8671	16.6656	19.8817	18.6495	20.1423	22.8802	21.9477	21.0727	23.9487	22.2637	16.6043	20.0229	18.3298	21.524	22.2009	21.547
FBgn0005642	wdn	wings down	15.8832	16.7244	17.3277	15.9934	18.5063	19.2032	17.8616	19.4614	18.8375	17.8237	18.372	16.1503	25.379	27.5803	25.1885	26.888	28.1099	26.7118	18.6431	20.4437	19.0656	24.9404	28.5496	27.5406
FBgn0005648	Pabp2	Pabp2	111.312	113.653	115.545	129.481	128.942	119.232	120.634	122.098	115.396	58.4304	57.6786	58.7776	40.9031	53.7859	44.7078	44.105	45.8247	43.4818	75.5064	68.2176	76.3044	47.1573	50.6198	45.5324
FBgn0005649	Rox8	Rox8	64.5636	64.4866	62.6408	60.6521	60.9281	58.6854	61.8797	61.1228	56.9715	48.4706	46.6619	50.195	46.4186	48.3005	49.7032	46.1025	48.8874	45.6182	51.5479	50.7796	53.2305	45.4565	47.5199	45.6953
FBgn0005654	lat	latheo	0	0	0	0	0	0	0	0	0	0	0	0	0	0	0	0	0	0	0	0	0	0	0	0
FBgn0005655	PCNA	Proliferating cell nuclear antigen	144.908	149.387	140.97	146.04	155.716	142.897	124.14	131.529	130.934	49.988	50.9322	58.6769	12.7846	15.2221	10.0185	6.70897	6.2821	9.10862	125.655	107.03	143.318	10.2666	9.09637	10.6202
FBgn0005658	Ets65A	Ets at 65A	1.24542	1.34761	1.18559	1.18336	1.68683	1.41281	1.41452	1.57586	1.80059	2.39441	2.56966	2.44769	3.53362	3.86731	3.58957	3.56515	4.5086	4.3326	1.95117	2.47728	1.81424	4.04762	3.84609	3.27071
FBgn0005659	Ets98B	Ets at 98B	6.29641	7.53315	8.25918	7.56	9.45229	9.39045	9.72847	10.1305	10.0907	18.5071	19.223	17.6038	23.1931	28.1651	25.9276	24.8864	27.6084	25.9222	16.0749	18.0024	15.3831	27.0933	28.193	27.3443
FBgn0005660	Ets21C	Ets at 21C	0.450148	0.449226	0.45786	0.492442	0.626137	0.721461	0.622116	0.733195	0.67881	0.838323	1.03199	0.978207	2.51189	1.57874	1.35844	1.32765	1.58377	2.63445	0.778123	1.11019	1.15923	1.36019	1.60192	1.6638
FBgn0005664	Cry	Crystallin	0	0.0413187	0	0	0.0713027	0.0750137	0.0691973	0.0762338	0	0.0400956	0	0.216602	2.37686	0.477354	0.0439	0.156788	0.122176	0.921065	0	0.12445	0.113926	0.329395	0.157974	2.13602
FBgn0005666	bt	bent	184.816	182.986	179.312	187.422	189.538	171.716	182.657	194.585	168.842	214.033	222.23	176.022	189.782	194.972	168.989	168.899	171.192	152.296	222.987	222.806	205.725	184.981	189.125	164.755
FBgn0005670	Cyp4d1	Cytochrome P450-4d1	61.189	67.1328	61.3301	61.4314	64.5567	73.3722	92.0928	83.9947	75.8473	63.0428	62.0265	67.4702	36.4758	43.8847	37.7484	33.0451	29.6591	34.5964	86.4599	77.8672	89.7705	29.212	32.4353	31.4136
FBgn0005671	Vha55	Vacuolar H[+]-ATPase 55kD subunit	805.427	818.462	869.244	776.402	849.881	850.891	771.718	854.089	847.518	972.065	1028.8	1035.41	830.68	948.744	916.442	906.732	966.577	905.907	952.551	1017.15	980.053	810.959	838.588	863.42
FBgn0005672	spi	spitz	48.6204	48.6903	50.4122	46.3433	44.23	49.0523	62.6853	56.6802	59.4174	80.8272	91.0542	89.4842	134.547	148.662	158.692	145.204	165.004	168.023	58.4922	72.9392	65.5901	149.301	152.101	156.091
FBgn0005674	Aats-glupro	Glutamyl-prolyl-tRNA synthetase	119.341	114.066	117.229	117.036	116.972	108.861	108.712	113.524	99.4359	46.7329	48.4523	49.5755	36.4824	36.9944	29.9976	31.9686	32.8773	29.1928	70.7319	63.2286	70.4473	32.1301	31.981	30.7204
FBgn0005677	dac	dachshund	4.59597	4.5567	4.91594	5.37791	5.6791	6.74066	6.12379	6.833	6.73827	10.8817	9.96819	9.51557	13.8074	14.6921	14.0459	13.3417	15.2851	14.0451	8.26144	9.45091	8.34152	13.6971	15.1991	13.1914
FBgn0005683	pie	pineapple eye	1.51035	1.20746	1.10044	0.955948	0.617388	1.01488	0.748947	1.23766	1.11418	0.99813	0.845851	0.937745	0.748381	1.17422	0.95029	1.01819	1.32236	1.07665	1.3135	1.25717	1.97291	0.98042	0.940394	0.725298
FBgn0005694	Aef1	Adult enhancer factor 1	44.117	43.7382	47.8598	46.9092	50.4326	43.174	37.9717	41.919	41.018	26.2896	28.1295	29.0396	24.6288	27.6944	25.7124	23.8647	27.8515	24.4477	33.4856	34.6898	34.7564	24.3716	25.7834	24.6254
FBgn0005695	gcl	germ cell-less	6.86247	6.92564	8.06985	7.26281	7.67845	6.7261	8.41827	9.2056	7.95656	15.8983	15.6049	15.7325	29.5975	30.6986	31.8464	32.2143	36.5531	37.0522	10.681	12.2616	11.875	33.4683	35.4474	32.4211
FBgn0005696	DNApol-alpha73	DNA polymerase alpha 73kD	16.9733	16.4596	15.5348	14.8613	14.7872	14.6948	14.237	13.5155	13.8657	6.97693	7.24727	8.05957	1.89178	2.37459	1.48935	1.20111	1.38165	1.37088	17.8411	12.6662	16.4161	1.12652	2.03139	2.15428
FBgn0005771	noc	no ocelli	33.3279	34.7349	34.9458	34.0221	35.6659	37.9077	36.8017	37.6803	38.1064	43.4731	49.5735	46.5585	60.7316	67.2996	66.8662	66.6467	75.7833	67.8005	41.6208	49.0457	45.8594	69.7157	73.0536	64.0586
FBgn0005775	Con	Connectin	5.12349	4.97977	6.24427	6.47805	7.12958	7.47213	6.61652	7.99943	7.61682	11.9666	12.1507	11.6773	15.2472	16.9607	16.0729	16.8844	19.8343	17.8172	9.88917	11.6079	10.0055	18.018	17.9881	16.1941
FBgn0005777	PpD3	Protein phosphatase D3	80.7687	79.98	84.9977	86.5899	89.1214	84.8368	72.21	77.8011	76.9253	41.7329	42.8856	44.8942	29.9869	34.2963	30.1057	27.7989	30.6811	27.5236	56.2122	53.5323	61.1886	28.5705	31.7816	31.6285
FBgn0005778	PpD5	Protein phosphatase D5	0	0	0	0	0	0	0	0	0	0	0	0	0	0	0	0	0	0	0	0	0	0	0	0
FBgn0005779	PpD6	Protein phosphatase D6	0	0	0	0	0	0	0	0	0	0	0	0	0	0	0	0	0	0	0	0	0	0	0	0
FBgn0008635	betaCOP	Coat Protein (coatomer) beta	182.15	189.439	179.427	158.102	159.479	150.252	156.87	159.126	150.225	85.222	91.0828	96.6631	70.0722	73.0907	67.587	62.1451	68.8804	60.4928	110.767	105.653	104.681	61.0075	63.4792	61.4952
FBgn0008636	hbn	homeobrain	0.501369	0.311752	0.245873	0.416499	0.49315	0.424487	0.522097	0.527255	0.547676	0.705888	0.775855	0.871613	1.03254	1.25513	0.993682	0.887232	1.38274	1.11192	0.406956	0.573821	0.620808	1.1391	0.943603	0.895353
FBgn0008646	E5	E5	3.0162	3.91825	3.7083	3.09773	3.64672	4.23615	3.61277	3.65523	3.7968	3.41777	2.8487	4.06191	4.92697	4.71632	4.2098	5.17882	4.3827	4.90699	3.96542	4.95047	3.68213	3.59746	4.20804	4.37337
FBgn0008651	lbl	ladybird late	2.13539	1.94061	1.90107	2.3349	2.43821	2.78144	2.16665	1.91586	2.38155	3.07253	3.55864	2.89131	4.37988	4.57693	4.91948	5.55519	5.93957	4.73578	1.96659	2.76869	2.72232	4.34264	5.33685	4.45185
FBgn0010014	CanB	Calcineurin B	22.6461	22.8633	24.5043	23.4653	29.2644	28.932	26.6253	32.8247	31.2668	40.9937	43.1082	43.3382	50.4389	59.2366	50.8354	49.2678	52.3827	52.4513	38.468	41.8803	39.3827	51.9795	54.6333	53.8712
FBgn0010015	CanA1	Calcineurin A1	24.4195	25.0324	25.5668	22.7842	26.3343	24.9372	24.1014	25.3146	23.3734	22.4569	22.2785	21.3541	24.2363	25.0419	25.1708	25.1932	25.9351	25.7461	24.0599	25.6218	25.0526	24.6715	24.4803	23.8596
FBgn0010019	Cyp4g1	Cytochrome P450-4g1	137.81	140.153	147.813	128.188	140.383	142.74	137.301	149.637	156.493	152.433	168.492	157.687	196.279	201.446	214.674	194.787	215.958	223.074	142.673	157.914	167.053	207.269	197.005	193.466
FBgn0010038	GstD2	Glutathione S transferase D2	61.0391	47.8563	38.426	30.1541	25.4782	31.6567	48.1728	39.099	41.1012	48.7864	43.8388	46.038	28.0885	21.5218	22.7184	23.9069	9.65963	22.1304	70.4043	42.2966	70.7722	9.2588	9.00246	13.4175
FBgn0010039	GstD3	Glutathione S transferase D3	73.3495	67.1233	56.297	74.8419	69.046	62.0676	38.6943	37.4304	36.1201	12.8814	11.3444	11.0289	8.64463	7.2339	5.18908	4.63319	7.40591	8.26311	36.1685	30.4264	35.4499	7.11318	5.7455	6.22003
FBgn0010040	GstD4	Glutathione S transferase D4	26.4843	26.8023	16.9515	25.0196	18.234	21.7564	21.7958	17.8308	17.5336	3.12608	2.95032	2.5669	0.539093	0.541341	0.410722	0.488963	0.254014	0.804286	34.1884	23.5454	34.5819	0.770444	0.73899	0.914313
FBgn0010041	GstD5	Glutathione S transferase D5	7.08292	7.22906	3.684	10.7971	7.77288	9.89368	5.40142	5.54029	5.00887	1.07924	1.10713	0.932833	0.348966	0.116807	0.59082	0.527527	0.328858	1.09085	40.2874	26.7982	56.4239	1.77324	2.23237	1.24008
FBgn0010042	GstD6	Glutathione S transferase D6	3.58273	3.83268	3.17391	2.56022	3.30698	3.58782	3.40992	3.3147	3.21355	0.813582	0.834608	1.00459	0	0.377377	0	0.113621	0	0.106796	22.6313	16.1133	33.7946	0.835471	0.11448	0.121406
FBgn0010043	GstD7	Glutathione S transferase D7	122.818	123.944	101.982	100.157	79.648	89.5143	82.9874	75.0105	79.8103	32.0175	36.2893	39.5158	6.97932	8.1765	6.56467	5.62696	4.75017	4.40746	156.794	102.602	160.822	6.03396	6.14196	9.51978
FBgn0010044	GstD8	Glutathione S transferase D8	9.03694	8.78718	9.19176	9.06218	9.87643	6.71707	6.97077	7.78627	8.08784	10.3222	12.5457	9.69777	9.31152	11.2933	7.61632	10.9684	10.0285	11.2374	16.7532	14.0458	15.9398	8.18041	9.83567	8.43832
FBgn0010051	Itp-r83A	Inositol 1,4,5,-tris-phosphate receptor	15.9857	16.1324	15.4221	13.4262	14.5907	14.365	14.8716	15.85	14.5575	16.5149	17.4818	16.2408	23.8909	24.266	23.0971	22.6902	25.1346	22.7383	16.7239	18.0942	17.1459	22.9607	23.2766	22.109
FBgn0010052	Jhe	Juvenile hormone esterase	0.429063	0.622515	0.504994	0.594055	0.652228	0.686174	0.335101	0.246118	0.809559	0.647236	0.84102	0.699292	0.604587	0.467006	0.425188	0.379639	0.525922	0.436131	0.740065	0.892848	0.980819	0.31017	0.510012	0.585939
FBgn0010053	Jheh1	Juvenile hormone epoxide hydrolase 1	73.5244	75.0642	71.2802	65.6811	67.1007	72.9899	68.8044	65.8836	66.0859	91.1443	97.7555	105.462	45.0415	49.2571	45.4208	54.0932	57.2558	51.4606	64.7506	63.7494	57.4921	40.784	45.068	47.0297
FBgn0010078	RpL23	Ribosomal protein L23	6812.03	6545.89	6361.38	6891.62	6350.46	6553.77	6910.15	6527.91	6522.26	6852.57	6335.27	6274.42	8074.46	7231.23	7155.72	8175.86	7332.94	7726.87	7096.34	6677.17	6612.05	8385.97	7962.38	7744.52
FBgn0010097	gammaTub37C	gamma-Tubulin at 37C	0.110745	0.114769	0.271548	0.0511101	0.0495133	0.208361	0	0.158813	0.0549878	0.167057	0.11425	0.120329	0.120038	0.421883	0.121938	0.381064	0.169681	0.307006	0.0561814	0.0576128	0.158223	0.171552	0.383945	0.46534
FBgn0010100	Acon	Aconitase	705.162	704.922	776.026	727.467	767.344	747.513	690.812	743.312	721.585	655.687	664.96	659.149	462.858	521.357	521.943	501.473	510.877	475.324	687.699	691.921	726.802	518.43	520.286	520.359
FBgn0010105	comm	commissureless	3.72147	3.70691	4.07528	3.93525	4.42615	4.45258	4.82847	5.04313	5.31022	8.28442	7.56666	7.22338	11.2005	10.8539	11.0198	11.7574	10.9241	10.951	5.97536	6.24038	6.4698	11.6416	12.5979	10.893
FBgn0010109	dpn	deadpan	1.32828	1.10124	1.73705	1.26691	1.86079	0.999642	1.3832	1.14289	1.58287	1.38033	1.59871	1.77999	1.29577	2.12043	1.6088	1.47998	1.85427	1.55474	1.25785	1.19776	1.56037	1.92043	1.9736	1.62789
FBgn0010113	hdc	headcase	2.92049	2.64828	3.56293	3.22046	3.9172	3.80017	3.70286	4.38264	4.46918	8.22725	9.72407	8.61584	13.1033	16.1283	14.4969	15.3562	17.5076	15.3739	5.54378	8.19441	6.31015	16.273	17.0669	15.4276
FBgn0010114	hig	hikaru genki	8.94803	9.79073	10.2866	9.83428	11.2203	11.6673	12.5142	13.9658	14.2174	23.8778	27.0711	28.1723	46.5546	45.7975	45.9858	47.8516	53.8835	50.6498	18.5587	25.1156	19.3845	45.7525	48.9554	43.2387
FBgn0010173	RpA-70	Replication Protein A 70	57.3389	63.5355	61.4149	57.1344	63.8443	62.2021	57.5256	62.2854	56.9826	38.3856	40.9457	44.3631	24.5764	27.8959	25.3375	21.0042	23.5052	25.439	73.1278	68.1377	82.1224	26.5551	25.4709	27.4554
FBgn0010194	Wnt5	Wnt oncogene analog 5	5.91971	6.20478	5.82817	5.54715	5.75625	5.20887	6.23086	6.39105	5.3198	7.35662	7.84862	7.19015	9.27091	9.48107	8.20333	9.31609	10.3921	8.40291	6.80551	6.79155	6.32446	9.57685	9.16357	8.3702
FBgn0010197	Gyc32E	Guanyl cyclase at 32E	0.304786	0.558829	0.551881	0.432808	0.461214	0.485219	0.366215	0.717252	0.558774	0.990263	1.69309	1.24823	1.70263	1.83732	2.19426	2.05139	2.41875	1.66819	0.856354	0.829385	0.893238	1.98539	1.71854	1.77326
FBgn0010198	RpS15Aa	Ribosomal protein S15Aa	2217.18	2262.9	2188.67	2171.94	2210.14	2210.54	2127.14	2175.92	2263.61	2069.54	2178.98	2102.45	2395.25	2352.44	2412.05	2325.36	2336.14	2436.47	2097.94	2188.45	2195.41	2494.34	2542.25	2549.49
FBgn0010213	Sod2	Superoxide dismutase 2 (Mn)	299.836	301.066	306.363	307.334	312.821	314.314	279.461	283.85	291.845	255.624	257.282	259.102	188.297	203.776	202.232	186.679	196.589	191.387	318.815	300.787	327.547	204.626	212.988	220.741
FBgn0010215	alpha-Cat	alpha Catenin	51.1354	52.5647	51.3964	46.9845	52.8215	49.1259	50.7458	52.174	53.7327	45.4971	53.4738	51.7967	53.8851	58.612	55.7062	55.0759	60.1544	58.1698	49.8891	54.9259	51.9804	56.0922	60.0761	56.9484
FBgn0010217	ATPsynbeta	ATP synthase, beta subunit	2880.52	2995.64	3070.66	2855.93	3024.75	3058.45	2808.98	2971.05	3019.86	2595.37	2788.77	2784.44	1953.6	2256.26	2290.67	2085.8	2240.72	2191.66	2772.76	2845.61	2979.06	2229.06	2276.86	2323.09
FBgn0010220	Dbp45A	DEAD box protein 45A	33.5214	32.334	38.6489	40.2584	42.862	42.4523	32.0873	37.1048	35.8617	23.9398	26.3962	25.4546	37.3289	33.3131	32.5114	36.8827	38.4311	35.3655	32.5325	32.9682	33.0082	35.6773	38.0171	37.4818
FBgn0010222	Nmdmc	NAD-dependent methylenetetrahydrofolate dehydrogenase	34.4887	40.9182	47.299	51.5929	56.202	52.4705	43.0871	48.4917	47.8307	20.4515	20.1825	21.2564	17.789	18.7693	16.6957	14.6733	18.1609	17.5833	30.347	26.5419	28.3188	23.2124	17.2581	18.9893
FBgn0010223	Galphaf	G protein alpha f subunit	15.7077	18.1212	14.2434	16.7782	17.4466	16.5424	14.7025	15.3948	16.4325	19.4725	20.6891	23.1854	30.8391	25.5913	27.7378	26.6602	28.1538	34.8267	26.2613	30.2709	26.9585	26.9849	26.3236	28.5906
FBgn0010225	Gel	Gelsolin	122.963	132.191	135.321	118.033	126.761	142.578	136.481	144.08	139.531	249.036	261.064	238.776	267.517	248.928	267.873	251.488	280.441	266.016	189.456	226.149	203.695	259.542	270.555	259.462
FBgn0010226	GstS1	Glutathione S transferase S1	181.045	186.309	177.531	186.787	179.108	166.027	164.398	161.265	170.383	105.879	115.155	114.868	67.3022	74.4403	65.4447	53.7201	57.2718	65.7987	296.904	276.392	324.24	70.0977	65.0772	73.135
FBgn0010228	HmgZ	HMG protein Z	393.575	381.666	367.885	386.675	376.504	373.736	406.793	402.972	384.758	231.275	234.759	235.22	218.021	241.013	227.847	220.235	220.843	218.38	292.238	276.995	325.517	250.15	260.313	252.505
FBgn0010235	Klc	Kinesin light chain	83.5544	84.7355	80.4949	78.4123	78.2265	75.8915	85.6904	83.2609	78.5957	81.0857	82.9111	80.3976	90.0924	91.4185	86.0394	83.3028	89.1817	85.9635	85.4839	88.9791	79.3345	87.0543	83.7597	82.361
FBgn0010238	Lac	Lachesin	99.2612	100.355	98.8323	88.9191	96.9087	92.0797	89.2577	90.9791	88.8558	77.6633	78.3332	74.5055	76.6819	78.4125	79.0471	67.5783	80.805	81.0215	71.355	75.2612	76.3444	81.6527	78.3192	78.6211
FBgn0010240	Lcch3	Ligand-gated chloride channel homolog 3	8.10037	8.9347	9.19935	7.91409	9.99654	11.5418	10.0713	11.3672	12.3249	15.1491	18.8637	17.0881	22.0272	22.8925	20.4983	22.6801	25.2579	22.4996	13.9382	17.0041	15.2053	24.6069	25.6669	22.9402
FBgn0010241	Mdr50	Multi drug resistance 50	0.826058	1.44874	0.872526	1.50539	1.17427	1.77337	1.30502	1.41747	1.59857	1.38455	2.07587	2.04824	3.07641	2.90481	3.07848	2.72787	2.79096	2.72059	1.97712	1.89527	2.34024	2.40613	2.66457	2.82577
FBgn0010246	Myo61F	Myosin 61F	205.661	201.63	185.707	181.31	176.95	171.793	193.403	188.664	194.002	221.105	223.856	229.7	206.242	228.587	219.848	226.122	240.363	195.478	155.268	162.9	153.467	173.48	182.269	189.465
FBgn0010247	Parp	Poly-(ADP-ribose) polymerase	23.6083	23.7757	22.7006	22.6734	24.8402	22.6723	25.9669	24.1488	23.7033	16.8961	17.4822	17.1534	16.17	18.6967	17.1915	15.777	15.3566	14.9899	17.8988	18.9878	21.8243	15.3464	15.7241	15.9451
FBgn0010258	Rbp4	RNA-binding protein 4	0.0595025	0.246658	0.116721	0.109845	0.159619	0.223902	0.413083	0.28443	0.118178	0.239356	0	0.452563	0.451468	0.388586	0.131033	0.233992	0.182337	0.0549842	0.0603718	0.06191	0.11335	0.307245	0.117881	0.0625061
FBgn0010263	Rbp9	RNA-binding protein 9	14.6513	13.8845	14.3591	14.0711	15.443	14.5094	16.7353	17.6131	17.1393	33.0478	35.5069	31.6438	44.8032	48.1453	49.3701	45.4347	50.2474	48.363	22.3945	27.9727	24.2428	54.6736	55.9782	51.3695
FBgn0010265	RpS13	Ribosomal protein S13	2757.63	2783.22	2870.03	2846.45	2912.73	2889.24	2868.75	2960.49	2867.33	2811.05	2746.22	2779.79	3168.47	3023.43	3034.04	3161.7	3010.78	3105.49	2847.06	2824.14	2864.41	3303.38	3225.24	3179.03
FBgn0010269	Dsor1	Downstream of raf1	21.5469	21.8105	24.8194	20.8596	20.2975	21.6839	23.1769	20.0725	20.5016	17.1839	19.1788	18.2392	19.9875	21.2707	21.4626	18.8186	20.4736	18.5679	23.0311	22.5751	21.0957	19.9749	20.847	19.5289
FBgn0010278	Ssrp	Structure specific recognition protein	73.8933	78.2551	84.3602	86.7918	89.6748	86.3252	79.5693	83.6384	75.2012	32.075	32.9411	37.4287	22.3717	28.1008	21.4194	20.3621	20.8622	18.7403	64.4658	53.3505	66.4775	23.3945	22.3682	21.7194
FBgn0010280	Taf4	TBP-associated factor 4	29.809	29.6727	33.0037	31.6176	35.233	33.5768	33.0297	36.2791	32.929	30.6515	31.3762	33.028	38.7406	41.3569	38.8322	38.7853	42.6013	39.3098	33.0137	34.45	33.8095	38.936	41.4582	38.61
FBgn0010282	TfIIFalpha	Transcription factor IIFalpha	82.8434	85.0822	77.421	76.4236	75.4917	66.9935	70.5178	75.5096	67.1632	36.2064	34.7427	37.5516	33.4273	32.6554	32.3689	31.2793	31.121	31.2487	49.696	43.3638	48.2921	31.1759	29.6727	27.6077
FBgn0010287	Trf	TBP-related factor	16.4152	15.4911	14.9309	16.9293	15.0063	13.7169	15.0407	15.0797	15.2995	5.62567	7.6632	7.27382	6.16282	6.88723	4.44287	5.49959	6.55708	5.93192	12.0959	10.782	11.2678	6.91349	6.81292	6.83975
FBgn0010288	Uch	Ubiquitin carboxy-terminal hydrolase	71.2276	72.5658	69.6387	65.6753	57.4228	60.1988	53.3072	59.7367	51.796	30.0924	32.4253	29.892	25.4897	27.729	24.8144	23.7123	23.8669	25.4918	41.8315	39.7604	42.2851	25.142	28.8192	29.2166
FBgn0010292	bys	by S6	78.7443	88.0674	100.298	115.876	119.106	115.585	84.3084	92.4842	92.056	40.013	38.6577	41.4244	36.1748	37.0367	38.1861	34.6792	39.2463	32.651	72.8453	65.4331	72.4006	38.0845	39.2943	36.4938
FBgn0010294	ng2	new glue 2	0	0	0	0	0	0	0	0	0	0	0	0	0	0	0	0	0	0	0	0	0	0.170504	0	0
FBgn0010295	ng3	new glue 3	0.303523	0.314551	0.446545	0.560318	0.271406	0.142766	1.18527	1.1607	1.20566	1.37358	1.72221	4.45216	3.45441	5.451	5.51432	8.50438	5.11556	5.04855	1.07785	2.05272	2.45735	7.2094	6.76475	3.02902
FBgn0010296	ng4	new glue 4	0.337626	0	0	0	0	0	0	0	0	0	0	0	0	0	0	0	0	0	0	0	0	0	0	0
FBgn0010300	brat	brain tumor	10.9264	11.5279	13.8072	12.662	13.1804	13.3955	13.9596	14.7254	13.9307	12.0799	11.4831	12.0711	13.188	16.5883	15.2209	14.2625	16.5324	15.9333	9.53399	11.7132	11.5687	15.3679	17.5196	14.4696
FBgn0010303	hep	hemipterous	23.57	23.8252	23.3595	23.9514	23.5922	22.555	25.5136	26.1528	25.8262	25.3808	26.6652	24.4908	30.3744	31.3694	30.9512	28.9046	31.8984	30.2913	25.96	28.5984	26.1525	28.2806	28.6777	27.6396
FBgn0010309	pigeon	pigeon	6.16477	6.22064	7.02766	6.26425	6.47956	6.68962	5.81896	8.06505	7.46449	8.15743	9.62348	9.28356	12.016	13.773	14.2009	11.0847	12.6769	12.8674	8.47695	10.0714	8.34417	13.3193	14.5432	12.8951
FBgn0010313	corto	corto	9.10774	9.02654	10.046	9.79436	10.0261	9.49859	8.84626	10.1724	9.28529	11.5296	11.9876	11.561	15.7384	17.4826	16.3614	17.3549	18.9827	17.2804	10.284	11.5148	10.3748	16.8581	16.4485	15.2632
FBgn0010314	Cks30A	Cyclin-dependent kinase subunit 30A	4.5584	3.82809	4.31673	3.62717	3.72468	3.25312	3.47829	3.53145	3.04384	2.52921	2.43241	2.39105	3.06677	3.50727	3.37494	3.32246	3.53228	4.13964	2.79095	3.10738	2.99433	2.92191	3.42543	2.64193
FBgn0010315	CycD	Cyclin D	21.9761	23.384	24.9425	27.4757	27.9974	26.6889	20.2186	25.9636	22.6264	13.4525	14.7858	14.3348	11.7906	15.5997	12.5843	10.0078	12.3499	12.7006	20.8803	21.4888	21.7019	10.7024	10.0834	11.3883
FBgn0010316	dap	dacapo	11.1525	11.6315	13.3498	11.6753	12.1708	13.7428	13.3883	13.5235	14.3303	12.8997	13.9682	13.4726	18.0745	20.438	20.44	18.2854	20.8909	19.7881	12.2554	16.4232	15.6453	20.0541	20.1531	21.26
FBgn0010317	CycJ	Cyclin J	0.670912	0.189624	0.358928	0	0.272692	0.172131	0.211712	0.34986	0.363411	0.306686	0.314611	0.728973	0.52888	0.796628	0.537255	0.419738	0.934507	1.18357	0.123766	0.888438	0.813312	0.503899	0.845822	0.76885
FBgn0010323	Gsc	Goosecoid	0.802385	0.686924	0.650117	0.644019	0.779873	0.623551	0.817393	1.13398	0.588949	0.596423	1.1157	0.909729	1.28567	1.25306	1.72856	1.26901	1.78174	1.3862	0.991089	0.834851	0.863942	1.26097	1.31316	1.53919
FBgn0010328	woc	without children	58.6121	59.0303	61.4108	60.6052	64.504	59.9192	62.2287	64.6503	58.4878	35.7356	35.1023	38.3468	36.248	34.8651	33.7182	31.7296	33.6212	30.2052	54.2829	49.6076	54.5929	33.4038	35.1707	32.5277
FBgn0010329	Tbh	Tyramine beta hydroxylase	3.40262	3.62287	4.68595	4.02269	5.12655	4.95488	5.56168	5.8153	5.90167	9.65625	10.1462	9.62255	13.7169	13.9263	13.7031	13.4266	14.8309	14.0845	7.9924	9.16598	8.19113	15.1629	15.5134	15.7175
FBgn0010333	Rac1	Rac1	181.241	185.239	185.257	173.421	178.275	172.143	161.179	168.736	168.923	114.362	121.646	126.87	97.9812	113.773	109.211	102.52	108.711	110.391	133.673	143.003	144.658	102.74	110.27	103.091
FBgn0010339	128up	upstream of RpIII128	200.34	213.996	227.413	230.351	251.528	232.948	190.95	219.95	201.283	71.1902	78.8781	84.8778	53.8757	63.4306	46.5081	49.9533	50.63	48.2942	125.832	110.049	136.498	46.4763	49.5092	55.3366
FBgn0010340	140up	upstream of RpII140	29.7483	25.3017	26.2301	27.6664	30.295	25.3702	28.8138	25.5674	24.2451	18.3579	19.9173	17.4673	11.2367	12.8371	12.1591	12.3336	11.3565	9.44079	24.0853	20.2438	23.326	11.5593	11.3107	12.863
FBgn0010341	Cdc42	Cdc42	159.513	156.542	165.982	157.125	162.418	156.506	151.222	155.609	161.55	137.468	150.553	157.998	137.867	157.47	156.243	138.737	147.957	153.333	144.59	154.502	162.552	125.038	132.739	132.43
FBgn0010342	Map60	Microtubule-associated protein 60	26.2885	23.3297	25.7352	24.0815	26.3064	25.2446	26.9096	26.5578	25.8098	17.1917	16.867	17.1705	17.6138	19.0935	16.9625	15.243	16.3957	17.1286	20.6221	21.3543	23.0513	16.5765	17.5734	15.7132
FBgn0010348	Arf79F	ADP ribosylation factor at 79F	709.025	723.157	668.152	650.598	662.158	624.702	618.388	637.474	629.024	384.008	417.62	427.487	312.018	351.57	322.364	312.581	331.556	322.459	455.182	456.87	475.197	309.289	310.886	317.207
FBgn0010350	CdsA	CDP diglyceride synthetase	46.2997	45.5471	46.2244	44.2348	46.2513	49.5361	45.6352	53.8763	51.8455	68.8348	76.4953	73.5075	85.2392	94.0188	94.0457	90.0513	100.727	102.203	58.1593	66.8311	59.4357	99.3398	100.692	96.5842
FBgn0010352	Nc73EF	Neural conserved at 73EF	177.438	174.942	183.573	175.112	189.212	195.946	182.629	184.764	184.39	242.112	248.125	231.566	217.515	238.696	223.116	266.887	282.036	260.109	231.948	239.14	219.369	202.689	206.258	204.473
FBgn0010355	Taf1	TBP-associated factor 1	19.9669	20.6653	21.5125	20.8623	22.2152	20.0414	20.0916	23.576	20.2319	19.3679	18.8541	18.9599	22.1824	22.1893	19.6177	19.6686	20.9443	19.2504	21.0302	22.3844	21.1784	20.39	20.9731	20.3
FBgn0010356	Taf5	TBP-associated factor 5	16.1057	16.8491	16.695	16.1694	15.6984	17.2694	15.2348	16.2002	15.7665	12.5122	15.0011	14.0162	16.8367	15.8268	15.8426	14.7833	18.1665	16.505	14.9857	14.8513	16.1038	15.3714	17.0499	16.6782
FBgn0010357	betaTry	betaTrypsin	1341.59	1445.81	1587.61	1285.87	1134.3	1909.93	1790.91	1716.16	2248.87	1268.26	1277.93	2100.25	829.49	900.011	1177.1	814.668	735.781	1109.83	516.584	495.591	648.178	408.368	446.473	608.676
FBgn0010358	deltaTry	deltaTrypsin	20.8115	22.8364	15.5001	37.1865	34.8305	31.7226	41.9145	32.4514	35.4765	181.984	180.028	132.169	91.5584	89.2753	96.6844	93.6576	89.5792	73.7369	100.045	101.089	59.6798	110.45	96.5705	106.738
FBgn0010359	gammaTry	gammaTrypsin	1.11292	0.576677	0.764088	1.74633	2.28886	1.46573	1.35208	1.59597	1.7683	5.14838	6.19994	4.83691	3.13639	3.39173	2.81843	3.61063	2.1599	2.46818	3.61337	2.54748	1.80205	6.43622	2.31505	3.6242
FBgn0010379	Akt1	Akt1	33.8717	33.975	32.0822	31.8431	32.2497	31.0661	33.8255	35.8021	32.8674	33.9335	36.4654	33.9581	41.8503	46.6808	49.6796	45.3909	47.7069	45.1008	29.6147	31.8081	31.3489	45.1671	49.0216	46.0022
FBgn0010380	AP-1-2beta	Adaptor Protein complex 1/2, beta subunit	74.8147	73.7996	77.2681	68.5403	73.8154	68.226	68.8005	72.9933	72.6589	60.4937	63.5264	64.4791	60.0853	60.4271	60.76	54.251	61.1871	56.1276	70.0142	64.5921	67.908	56.8724	59.6128	56.5599
FBgn0010381	Drs	Drosomycin	0.698808	0.965598	3.19851	0.215006	1.04144	1.5339	0	0.222693	0.231318	0.702762	1.20154	7.08664	19.4411	0.253535	0.25648	0.229004	1.4276	24.7536	2.12705	5.33194	12.6464	8.41948	0.461471	5.13858
FBgn0010382	CycE	Cyclin E	12.6458	13.3645	12.0352	10.9635	10.078	8.45174	8.77289	9.18686	8.70902	2.60455	3.05882	3.62912	1.52945	1.61359	1.63234	1.56283	1.58727	1.48546	6.75962	5.18495	7.94488	1.91835	1.9108	1.35093
FBgn0010383	Cyp18a1	Cytochrome P450-18a1	0.739146	0.214481	0.318982	1.03702	2.22074	4.33889	1.69335	2.54392	4.13983	32.4685	28.3969	27.8198	35.8283	38.8739	39.358	35.6359	34.2469	35.5717	16.5888	21.4412	18.1638	51.2956	43.2269	43.171
FBgn0010385	Def	Defensin	0	0	0	0	0	0	0	0	0	0	0	0	0	0	0	0	0	0	0	0	0	0	0.671388	0
FBgn0010387	Dbi	Diazepam-binding inhibitor	326.363	236.149	230.045	243.266	199.84	191.396	247.358	187.526	218.827	284.14	215.922	261.193	130.733	119.922	91.2161	131.706	111.69	96.4133	432.969	352.16	386.381	57.3226	63.0437	75.4067
FBgn0010388	Dro	Drosocin	0.239115	0.495606	1.52441	0.331063	0.427627	0.787296	0.72625	0.571501	0.237454	0.601169	0.246682	0.909327	2.59179	0.26026	0.131642	0.235079	0.122122	9.9431	0.485217	1.61713	3.98566	0.740812	6.86882	1.50711
FBgn0010389	htl	heartless	5.5268	5.81889	5.07517	5.7111	6.2021	5.69634	5.86611	7.17835	6.0132	8.81319	8.83651	9.04351	12.6255	14.8351	12.3406	13.4431	14.6195	13.4087	8.19908	9.87422	9.03926	14.3259	15.0497	13.7627
FBgn0010391	Gtp-bp	GTP-binding protein	196.34	212.153	198.936	168.398	182.426	175.587	177.534	187.078	172.248	102.914	106.705	106.38	93.1007	92.0095	86.1264	84.271	94.4538	85.9751	118.644	118.474	112.381	88.1599	89.8158	86.7286
FBgn0010395	Itgbn	Integrin betanu subunit	12.7122	13.7895	13.5536	13.4527	13.5392	13.4822	12.4602	13.3144	14.4197	17.8327	17.4861	18.5924	22.9649	29.1416	28.1131	23.6951	27.2105	26.9107	13.3635	15.8944	14.0105	23.3296	24.6763	24.7516
FBgn0010397	LamC	Lamin C	239.715	250.027	238.182	233.863	243.731	224.295	229.095	234.943	220.147	212.358	218.795	204.65	247.985	235.443	221.811	208.069	232.606	219.677	219.587	227.861	213.114	265.645	258.226	236.781
FBgn0010398	Lrr47	Leucine-rich repeat 47	4.08881	4.33708	4.34059	4.61769	2.88192	4.29898	3.96564	4.13896	4.29926	3.57981	3.92045	3.91999	4.22335	5.81169	4.66098	4.96563	5.40492	4.93406	4.92945	4.85485	5.13159	5.51419	4.76492	4.90159
FBgn0010399	Nmdar1	NMDA receptor 1	7.52299	7.21385	7.88747	9.95694	10.8637	11.8968	9.98011	10.7676	10.4333	17.4573	17.9754	18.2976	24.1347	25.1295	23.779	23.2507	24.9963	25.23	15.1562	17.3192	15.1752	23.0618	24.5186	21.8007
FBgn0010401	Os-C	Os-C	0.149249	0	0	0	0	0	0	0.142686	0.296424	0.300186	0	0	0	0	0.164334	0.146729	0	0.413747	0	0.155288	0	0	0.147839	0
FBgn0010403	Obp83b	Odorant-binding protein 83b	0	0	0	0	0	0	0	0	0	0	0	0	0	0	0	0	0	0	0	0	0	0	0	0
FBgn0010406	RNaseX25	Ribonuclease X25	30.1391	31.5712	27.2744	23.7163	25.205	26.4659	30.8582	30.9904	30.3604	39.2498	41.9419	40.9342	71.4468	69.7387	68.4598	67.6276	72.3685	77.2902	28.9295	36.3218	33.457	80.2199	80.4887	77.9554
FBgn0010407	Ror	Ror	3.21525	3.29094	3.30927	2.74793	4.15284	4.18227	4.27134	4.51594	4.57259	6.906	8.3949	6.81449	8.69112	11.1036	9.65917	8.97563	11.3124	10.5639	4.87321	6.6081	5.55781	9.26444	10.8915	9.96588
FBgn0010408	RpS9	Ribosomal protein S9	3323.01	3340.24	3299.88	3305	3322.73	3259.67	3489.65	3458.89	3465.26	3334.51	3499.62	3336.18	4150.59	3946.22	4045.39	4083.17	4067.81	4168.41	3237.42	3337.97	3255.44	4369.81	4369.03	4199.21
FBgn0010409	RpL18A	Ribosomal protein L18A	4818.35	4520.28	4597.49	4929.28	4643.51	4527.14	5100.68	4805.71	4632.92	5204.24	4810.47	4610.47	6038.36	5557.19	5405.88	5939.38	5434.18	5537.88	5103.08	4754.82	4759.22	6183.29	5572.69	5861.8
FBgn0010411	RpS18	Ribosomal protein S18	4461.35	4388.22	4321.55	4517.94	4398.91	4349.62	4538.22	4471.76	4357.97	4132.27	4217.48	3955.67	4802.03	4467.9	4411.13	4715.78	4418.64	4712.64	4306.7	4089.53	4135.43	4844.61	4679.94	4701.26
FBgn0010412	RpS19a	Ribosomal protein S19a	2171.85	2233.25	2269.41	2210.1	2342.96	2248.7	2314.82	2367.26	2384.71	2270.96	2354.27	2288.33	2591.59	2497.32	2550.47	2488.41	2574.43	2511.19	2277.03	2383.74	2249.2	2731.61	2706.9	2691.76
FBgn0010414	SerT	Serotonin transporter	2.71044	2.90924	3.44169	3.01557	3.7653	3.89297	3.0661	4.11824	4.37387	5.03781	5.49257	5.75852	8.21031	7.95481	8.39361	8.54127	9.09678	8.31893	4.71435	5.61503	4.79447	8.62225	9.61266	8.69431
FBgn0010415	Sdc	Syndecan	66.5692	65.2751	67.4166	64.1579	73.8168	69.5457	73.5361	75.8043	75.3316	103.277	109.974	105.616	127.707	148.438	135.139	138.125	152.868	151.714	85.4775	104.731	93.4843	142.08	141.635	132.445
FBgn0010416	TH1	TH1	33.0445	33.5944	33.18	30.3198	32.215	30.1259	33.7499	31.5164	31.9186	24.8644	25.3045	24.9453	25.9909	26.6973	24.3715	23.6898	23.3708	22.5207	26.8377	25.5615	26.9512	23.3042	25.2684	26.0138
FBgn0010417	Taf6	TBP-associated factor 6	19.4674	20.4019	19.5238	18.4545	18.5053	19.0147	20.7744	21.5456	18.7226	23.1932	25.5114	24.4392	52.0394	48.3909	49.0978	54.2696	58.1771	55.8717	20.4636	26.14	22.0503	54.1094	52.6387	51.3555
FBgn0010421	TfIIFbeta	Transcription factor TFIIFbeta	33.3815	31.0848	25.7814	31.1841	28.1911	27.0793	30.3674	28.2906	28.4255	20.272	17.3022	16.6458	16.6929	17.8157	18.2002	16.409	16.1429	15.8704	23.643	19.9668	23.2704	19.4018	17.2519	17.3639
FBgn0010422	TfIIS	RNA polymerase II elongation factor	53.1319	54.4828	54.3062	53.5943	57.5574	55.4352	51.4457	50.6011	51.3996	34.3093	32.4684	33.8645	34.7746	33.2594	33.4778	32.3907	32.563	34.2977	41.9916	38.5649	46.7328	37.0176	39.5354	36.4259
FBgn0010423	TpnC47D	Troponin C at 47D	1044.83	1047.13	1043.55	1032.36	1022.93	1010.02	1014.09	1017.63	1014.49	1190.68	1133.27	1002.88	889.03	914.941	894.073	872.241	846.765	854.284	1155.14	1065.05	1105.79	1001.57	960.002	900.517
FBgn0010424	TpnC73F	Troponin C at 73F	975.52	997.292	947.111	907.501	900.081	902.884	895.074	840.908	830.957	925.738	907.334	810.31	942.044	948.196	937.653	961.481	963.146	918.908	931.734	895.247	876.057	1005.41	968.413	883.479
FBgn0010425	epsilonTry	epsilonTrypsin	1496.21	1611.02	1751.59	1516.88	1428.12	1951.49	2147.39	1959.25	2450.48	3678.24	3778.45	4128.07	2343.52	2648.12	3197.89	2677.53	2561.38	2572.7	1932.19	1990.35	1751.6	1412.13	1507.68	2028.91
FBgn0010431	mtrm	matrimony	0.165103	0	0	0	0.147633	0.155317	0	0.157843	0.163956	0	0.170328	0.179391	0	0.179703	0.0908954	0.243474	0.33729	0.152566	0.0837576	0.343567	0.157257	0.255756	0.408858	0.260156
FBgn0010433	ato	atonal	0	0	0	0	0	0	0	0	0	0	0	0	0	0	0	0	0	0	0	0	0	0	0	0
FBgn0010434	cora	coracle	130.006	125.856	129.105	126.883	134.697	129.022	137.633	146.894	134.317	182.198	183.167	168.859	223.151	223.887	209.044	219.838	235.922	222.279	160.284	174.177	153.353	214.891	209.679	198.498
FBgn0010435	emp	epithelial membrane protein	17.5327	19.8408	22.9199	21.8768	22.864	23.9818	20.3676	24.4697	24.0703	27.0012	29.9435	30.2853	34.5122	35.3526	34.6641	37.0402	39.5301	38.2447	26.5924	29.0542	28.4746	34.5209	37.7512	37.4808
FBgn0010438	mtSSB	mitochondrial single stranded DNA-binding protein	166.496	145.9	156.227	203.46	184.206	174.62	160.4	145.985	142.765	52.6594	51.1091	60.4719	29.5681	33.6161	25.3755	28.0516	21.779	27.8153	122.64	94.6093	114.234	26.7143	24.8472	27.3385
FBgn0010441	pll	pelle	13.8651	16.2073	15.1099	14.5645	15.0278	14.9756	14.6246	14.7282	14.1396	12.1595	13.148	10.9056	16.1923	15.8534	15.5235	15.1456	15.0685	16.1339	13.6413	13.8432	13.6953	14.6079	16.0925	14.4669
FBgn0010452	trn	tartan	11.1176	11.3827	10.0634	10.5338	11.2827	10.6098	11.2517	10.808	12.2375	9.67179	12.3538	11.6722	13.1249	15.3082	16.0169	14.5118	14.6945	12.9965	8.09987	9.33756	9.31347	13.6946	14.5684	14.2678
FBgn0010453	Wnt4	Wnt oncogene analog 4	8.13913	6.49262	9.03329	9.88503	10.1268	10.2761	9.15404	10.4688	9.73103	12.7086	13.2027	13.7307	16.5705	17.9801	18.2184	16.9247	21.0578	17.5905	9.50762	13.0927	13.2096	17.3914	18.1931	17.0437
FBgn0010470	Fkbp14	FK506-binding protein 14 ortholog	326.78	327.235	297.225	271.626	268.827	248.567	251.98	244.997	249.165	141.474	148.075	157.423	101.022	114.471	102.346	97.8317	97.5026	99.8687	172.154	162.159	172.488	98.0087	102.143	101.589
FBgn0010473	tutl	turtle	13.4928	13.8885	14.7986	15.6771	18.9536	18.3362	17.6028	19.9854	19.2838	26.9915	29.4572	26.4383	35.8015	38.0942	34.6117	36.3802	41.5702	37.0255	22.4773	26.6356	23.6191	34.28	35.6528	33.117
FBgn0010482	l(2)01289	lethal (2) 01289	158.237	160.795	157.69	147.001	158.132	144.499	146.787	153.724	140.824	133.121	135.467	120.183	97.0533	111.235	97.161	92.0243	95.4091	86.4178	151.311	149.685	147.929	104.269	99.8899	98.0109
FBgn0010488	NAT1	NAT1	166.957	165.52	168.81	175.33	181.15	165.983	156.496	173.521	146.693	108.019	107.265	106.074	125.963	125.57	114.641	121.618	129.123	121.239	127.693	125.996	133.045	119.159	116.816	113.703
FBgn0010497	dmGlut	Dietary and metabolic glutamate transporter	174.979	200.899	182.882	144.258	174.572	143.04	178.414	198.83	210.037	176.043	202.444	201.991	129.287	147.946	143.2	144.919	150.646	122.308	183.115	212.602	201.95	105.222	117.011	128.461
FBgn0010501	Dcp-1	Death caspase-1	12.0607	11.6977	13.2447	13.7965	12.3976	15.3702	15.5203	15.0289	15.7134	19.8521	19.5144	17.5846	19.8326	20.2519	20.5439	22.6502	23.6913	22.528	16.6297	17.6969	16.5441	17.7248	17.6139	17.3259
FBgn0010504	kermit	kermit	26.2941	26.3979	26.5617	23.5749	25.4712	25.1865	25.7886	26.8726	27.0975	23.6539	27.3735	28.83	26.7934	28.2094	29.8565	28.0381	30.4602	28.7267	20.1824	22.0502	21.751	23.3004	24.2483	26.7223
FBgn0010516	wal	walrus	259.192	276.419	269.895	275.021	285.113	294.958	231.363	250.196	250.305	234.018	247.428	255.197	223.082	226.063	235.981	242.3	261.02	270.161	254.348	259.403	266.995	219.502	231.239	235.153
FBgn0010520	Bka	Bekka	37.6997	45.3551	46.5409	54.6665	55.2981	52.3586	38.9074	44.5692	38.2646	20.9299	23.4338	23.3885	19.078	20.8404	19.773	19.4086	19.9224	18.7922	38.6125	31.0583	35.1153	20.8789	18.7307	17.6151
FBgn0010531	Ccs	Copper chaperone for superoxide dismutase	23.2516	28.2082	24.4343	23.7613	24.9166	23.0018	19.5369	23.9052	22.5404	17.1662	16.9435	18.8476	16.9018	16.7715	14.9344	13.8788	13.2889	15.3472	22.3743	21.1204	25.6621	18.3904	19.6503	16.9621
FBgn0010548	Aldh-III	Aldehyde dehydrogenase type III	68.1177	68.9807	70.3538	71.165	73.8773	69.3199	64.0103	66.6576	64.7545	65.8034	70.4547	69.1057	64.2339	63.0544	59.7259	56.7316	63.3772	59.9082	84.2338	87.1631	83.4728	54.826	52.364	56.6125
FBgn0010549	l(2)03659	lethal (2) 03659	16.4103	17.1726	18.2177	18.5316	19.3501	19.9237	20.7088	22.7763	22.186	20.8556	23.5237	22.62	25.0629	26.3233	28.2175	24.0325	26.6682	25.107	21.7934	22.6823	24.6957	25.2448	25.6432	28.71
FBgn0010551	Phb2	Prohibitin 2	553.237	581.103	583.339	592.053	597.325	597.302	476.695	511.345	512.62	225.849	230.799	251.272	133.764	159.773	146.811	137.84	148.332	134.587	385.463	350.944	420.585	120.447	135.762	145.329
FBgn0010575	sbb	scribbler	12.2731	11.919	12.865	12.7683	14.227	13.2753	13.9657	14.0771	12.259	18.0096	18.5407	16.5783	23.8281	24.5772	22.663	24.265	27.9671	23.587	15.4646	17.5397	14.6162	23.8698	24.7322	22.9175
FBgn0010583	dock	dreadlocks	24.8113	26.9134	28.4777	27.1565	29.5454	28.3358	26.5366	31.2425	26.7482	25.7284	25.3725	24.7294	29.2739	29.0282	26.6548	26.7179	29.584	27.7447	27.5247	29.8332	28.345	28.8633	29.8605	28.4217
FBgn0010590	Prosbeta1	Proteasome beta1 subunit	248.431	257.019	240.134	217.296	227.631	226.042	207.964	222.84	225.482	96.2956	108.608	121.285	86.4715	88.9051	80.2683	71.6694	86.2441	84.9632	149.326	145.975	166.485	80.8575	88.7706	90.5843
FBgn0010591	Sply	Sphingosine-1-phosphate lyase	135.115	138.556	129.456	135.063	128.98	127.891	104.954	114.91	111.911	100.715	106.93	109.676	86.4171	93.6726	96.5962	86.2891	94.2087	93.0831	100.386	99.0839	104.956	82.2923	81.0381	86.9914
FBgn0010602	lwr	lesswright	128.594	128.104	136.846	134.944	137.604	136.577	124.308	130.383	132.023	78.4974	88.3093	85.4939	70.8716	76.8521	71.1418	67.8948	74.494	70.6093	113.642	110.499	120.41	71.0701	73.7735	79.0494
FBgn0010607	l(2)05714	lethal (2) 05714	17.8889	18.6843	19.2657	19.2963	23.9627	20.3263	22.7682	22.8702	21.039	16.2264	15.8497	12.8818	21.7472	22.7542	20.315	20.9664	24.292	20.4201	15.7303	17.3719	19.4444	21.9517	22.2368	22.8451
FBgn0010611	Hmgs	HMG Coenzyme A synthase	102.273	98.7027	92.813	97.1992	96.7869	99.6397	92.8934	94.0142	99.7053	80.6338	86.045	87.7147	81.105	74.7733	83.7743	78.034	91.2236	88.1889	80.599	80.2699	82.2376	71.7783	73.5123	76.6722
FBgn0010612	ATPsynG	ATP synthase	864.558	800.537	838.327	917.284	857.874	856.521	862.981	806.334	792.407	854.972	768.863	786.063	649.298	660.338	646.119	727.53	645.728	660.074	917.068	860.429	871.031	667.36	686.064	663.117
FBgn0010620	Sip1	SRY interacting protein 1	77.5982	85.5322	84.6054	86.7449	93.7058	89.5445	90.1644	96.5723	92.9613	111.776	114.34	108.615	114.271	131.948	122.15	115.155	126.241	117.941	97.8024	104.282	100.115	117.928	118.21	116.206
FBgn0010621	Cct5	T-complex Chaperonin 5	568.272	603.067	611.771	649.991	652.104	595.804	528.204	556.117	522.525	191.243	181.773	199.158	120.695	134.275	98.0052	96.6326	100.772	94.5705	340.044	302.261	337.989	100.003	102.186	101.533
FBgn0010622	l(2)06496	lethal (2) 06496	22.1142	24.2705	25.1541	18.6401	22.3834	20.8757	23.7881	22.5366	26.3833	25.9459	24.24	25.0292	28.0481	27.0786	29.5068	25.8929	28.3142	27.8143	27.1897	30.0395	26.183	30.5296	29.8916	32.668
FBgn0010638	Sec61beta	Sec61 beta subunit	1251.01	1289.15	1144.16	1092.52	1080.06	1001.04	1015.48	990.661	1003.6	469.65	501.866	526.839	253.406	261.772	228.97	219.1	237.06	210.461	689.324	625.291	666.952	191.715	188.736	207.807
FBgn0010651	MFS14	Major Facilitator Superfamily Transporter 14	36.7384	37.2777	39.6635	34.8215	34.2485	31.9043	31.2863	36.4859	36.7556	39.4002	36.5152	45.2501	22.0502	21.6051	23.3051	24.016	32.9338	25.7149	35.634	37.4832	38.3352	24.2365	26.3973	28.6279
FBgn0010660	Nup214	Nucleoporin 214kD	25.942	26.9896	25.6595	27.5018	28.0631	25.39	24.0373	26.3523	23.9157	13.3928	14.384	15.3881	13.7388	15.7828	13.5098	12.3948	13.068	13.6336	19.8051	19.2898	21.0873	13.4739	14.8824	13.9009
FBgn0010741	l(3)01239	lethal (3) 01239	239.028	274.526	250.556	282.804	288.174	274.564	235.47	244.227	239.712	124.527	128.869	127.243	122.409	130.923	120.949	121.558	127.317	126.587	174.176	159.723	180.372	127.69	137.944	125.881
FBgn0010747	Srp54k	Signal recognition particle protein 54k	175.282	173.908	173.365	170.874	175.497	160.137	160.803	172.75	160.603	99.1595	105.968	108.058	84.7633	96.3651	84.2829	84.6662	88.7442	86.443	127.413	119.488	132.011	91.0163	91.3331	90.0912
FBgn0010750	atms	antimeros	39.7704	37.2771	36.71	36.5867	39.9877	34.0043	33.9369	39.2467	36.2469	21.1087	23.6601	21.51	23.4697	23.8562	21.4085	20.1143	22.1624	19.1919	27.3493	29.6554	29.7993	24.4603	25.1251	22.9315
FBgn0010762	simj	simjang	16.6456	17.6326	17.0667	16.5312	16.109	16.0224	18.117	19.2374	17.2798	15.3272	18.1687	15.7014	18.8608	21.1755	21.0928	20.1106	23.5312	21.7745	15.6061	18.6345	16.7745	19.9101	21.6019	18.7586
FBgn0010768	sqz	squeeze	5.39549	6.16503	6.64884	6.33376	6.507	7.26214	7.03519	7.77704	7.25394	9.90596	11.3323	9.68051	12.8661	13.9738	13.7706	14.0091	13.9901	14.0114	7.77635	9.64422	8.40704	15.373	14.2247	15.5212
FBgn0010770	ppan	peter pan	55.7234	63.5672	70.6968	84.672	89.3397	80.0949	61.2791	65.7599	63.943	21.7894	20.2747	23.9398	20.0449	18.9327	15.5237	18.2409	19.2639	16.6941	45.0814	37.5937	45.1113	15.1902	16.6861	17.5673
FBgn0010772	Xe7	Xe7	39.095	37.2563	39.7008	37.6622	40.922	39.7873	41.0077	44.3482	43.8043	45.6144	48.7231	47.1915	65.062	66.6908	65.8236	63.0901	68.9563	63.5844	45.2778	52.3834	48.0572	57.2851	63.2448	58.4129
FBgn0010774	Ref1	RNA and export factor binding protein 1	192.579	200.983	198.67	179.322	191.322	182.505	175.246	181.969	188.815	110.658	116.669	119.263	121.108	121.983	132.294	115.519	128.829	122.066	157.306	155.452	173.212	120.505	135.488	129.352
FBgn0010786	l(3)02640	lethal (3) 02640	66.1989	64.9858	70.2208	72.7901	78.1163	84.2721	87.2255	92.5886	90.9912	59.3025	58.7612	62.9991	50.7284	52.2068	51.3764	51.8017	57.1358	53.8719	98.1907	104.656	116.566	42.177	42.6909	44.6068
FBgn0010803	Aats-trp	Tryptophanyl-tRNA synthetase	109.215	110.13	112.267	119.298	116.481	114.028	98.9116	103.542	99.6265	42.0692	42.4934	42.0191	28.2159	30.4906	28.4857	25.1182	29.7633	26.1337	65.2145	58.1822	64.9453	23.5642	26.0509	27.1768
FBgn0010808	l(3)03670	lethal (3) 03670	252.697	264.761	260.169	249.445	263.518	252.875	227.858	244.153	254.371	210.052	228.145	227.884	235.233	238.928	245.293	263.894	280.648	277.995	230.994	235.382	247.083	258.092	262.374	256.286
FBgn0010812	unc-45	-	39.5676	40.3492	38.0763	35.541	36.8769	32.6705	32.0209	35.7526	34.3756	17.3263	19.057	18.5479	16.4199	19.1216	15.7837	15.1375	17.0442	16.7981	25.2344	23.619	26.4027	16.2748	15.6775	15.5097
FBgn0010825	Gug	Grunge	20.965	21.5466	21.9461	20.3702	23.5087	21.2032	21.6436	24.4797	22.7379	27.9606	29.9276	28.0992	36.7509	38.4061	37.0739	35.6448	42.5058	37.2914	25.0464	29.928	26.6379	36.3979	37.909	35.918
FBgn0010830	l(3)04053	lethal (3) 04053	12.9615	14	16.2221	15.435	16.879	18.0322	14.131	15.1142	15.337	14.3934	14.3134	15.3526	17.4526	18.5983	18.1711	16.5117	18.0505	16.4308	15.0031	17.4367	17.875	16.8544	18.5172	18.4484
FBgn0010877	l(3)05822	lethal (3) 05822	17.6412	18.6261	18.2541	17.4851	18.514	18.1566	19.784	18.9889	18.5328	24.4163	24.5733	24.9376	41.1762	40.5143	40.9006	38.778	45.7141	48.1264	20.4115	24.0394	22.0553	42.4479	43.5473	43.044
FBgn0010894	sinu	sinuous	42.1264	43.1594	45.8136	39.2867	46.0615	45.0503	44.0196	47.3272	47.1227	43.7696	47.9632	47.195	51.2448	56.8277	57.9204	50.1276	55.4264	54.2566	38.6228	45.4661	42.7442	55.3613	58.5929	58.2396
FBgn0010905	Spn	Spinophilin	10.3968	9.96461	10.6537	10.1881	11.7465	11.317	11.9025	12.861	12.1383	17.5025	19.051	17.7653	24.8417	25.557	22.7115	25.9934	29.3838	25.5356	15.3419	17.6331	14.7537	23.4597	24.0241	23.0331
FBgn0010909	msn	misshapen	38.4965	37.1745	39.0127	39.5518	40.6518	39.2926	39.5431	40.2344	39.9847	42.124	44.5601	45.0676	62.4901	66.2114	63.1746	61.8933	68.7266	66.0386	39.9692	44.7898	42.46	54.5792	55.801	53.5086
FBgn0010926	l(3)07882	lethal (3) 07882	25.383	26.3269	29.5676	35.8476	35.0825	33.6264	25.0002	28.3013	27.8623	13.3411	12.0479	13.6423	11.0505	11.3467	9.79926	9.9202	10.7338	9.84555	20.8151	18.5631	19.8389	11.3915	10.6988	10.7974
FBgn0011016	SsRbeta	Signal sequence receptor beta	1072.36	1093.03	987.746	871.224	878.624	813.395	889.735	888.494	854.117	417.782	424.761	482.211	208.792	214.62	187.44	183.873	186.293	166.602	549.55	517.544	533.975	149.443	156.501	169.557
FBgn0011020	Sas-4	Spindle assembly abnormal 4 ortholog (C. elegans)	4.69713	4.10095	4.76474	4.57313	4.80424	4.47924	5.61161	5.41331	5.30348	3.85014	4.7794	4.33458	5.96306	5.9179	5.38443	5.06065	6.86822	6.03502	5.09218	4.9876	4.74971	5.78108	5.89561	6.45506
FBgn0011202	dia	diaphanous	14.841	14.6293	16.6619	15.445	15.6704	14.8954	17.2338	17.7676	17.4563	22.9272	24.9456	22.3363	39.314	38.0321	37.218	36.4498	41.2839	39.7658	21.1163	23.8742	20.6413	39.1339	38.7192	35.254
FBgn0011204	cue	cueball	71.0292	78.7797	76.2631	73.731	76.1758	77.1432	79.7077	82.2439	79.4847	58.9379	60.4278	65.1118	48.3495	52.5795	54.2888	50.5929	54.5051	48.803	75.5283	73.5013	80.4674	41.6453	43.7706	45.8101
FBgn0011205	fbl	fumble	61.3292	64.2756	63.2477	58.3138	58.7406	57.4768	60.569	58.1418	60.7249	49.3151	53.7664	57.0454	53.9591	57.9547	61.0861	54.3907	60.1286	64.5684	58.0596	62.7694	61.5189	53.239	55.8441	59.573
FBgn0011206	bol	boule	13.0656	12.6598	14.5899	14.0156	15.3637	15.2913	14.0769	16.4051	15.1885	18.8104	21.4824	19.9396	24.2452	30.8924	27.4602	26.0482	31.009	28.3483	16.8842	20.2077	18.1626	26.781	28.6281	24.9232
FBgn0011207	pelo	pelota	64.4909	67.428	67.2739	75.5172	75.8776	72.321	62.3142	65.3215	64.0868	37.4594	38.7004	39.5143	35.214	39.871	36.1599	36.2299	35.9315	35.1942	55.9514	55.68	57.4376	38.877	41.2633	38.1565
FBgn0011211	blw	bellwether	2721.44	2681.06	2878.54	2741.85	2823.34	2859.16	2649.7	2775.36	2746.15	2545.86	2593.53	2601.78	1973.52	2147.23	2157.05	2132.58	2226.89	2099.1	2688.62	2671.37	2755.11	2156.98	2115.63	2153.93
FBgn0011217	eff	effete	528.731	569.734	542.893	505.76	529.601	504.033	467.422	490.604	487.744	302.2	324.303	333.475	256.269	307.285	288.161	272.479	293.881	286.871	352.991	371.344	391.75	268.154	286.984	289.154
FBgn0011224	heph	hephaestus	26.553	26.2459	28.0786	28.944	30.5471	30.0169	28.5027	30.0287	28.577	30.2113	31.7363	29.6105	31.6672	36.519	35.1006	34.2653	35.7228	32.9974	25.243	27.9678	27.8486	36.5545	37.8102	33.9486
FBgn0011225	jar	jaguar	42.3165	43.1916	40.5168	39.6787	38.8534	36.0199	37.4427	38.7599	34.4846	35.2275	34.8025	38.8595	37.6742	37.3791	37.3734	33.8096	37.0214	36.1646	37.9733	41.1355	41.2189	30.5807	30.5353	31.9797
FBgn0011227	ox	oxen	645.73	587.061	615.706	736.045	606.627	629.746	634.328	598.069	565.789	672.116	534.956	590.348	439.845	494.74	464.203	514.879	420.063	438.904	706.561	604.7	660.441	468.289	438.38	485.214
FBgn0011230	poe	purity of essence	32.3094	31.7263	33.2051	29.3298	29.9843	28.9196	32.0465	34.1253	31.7483	32.7997	33.9972	31.7774	42.5766	40.225	36.7504	39.8909	40.8614	36.8167	32.9394	36.5261	33.1145	40.4393	41.2388	37.7245
FBgn0011232	scat	scattered	19.9143	19.4563	19.4326	17.8201	18.1922	17.6375	17.809	19.1355	16.5051	15.2877	14.8464	16.3521	16.8893	16.7391	16.7103	16.4895	15.7349	15.6863	15.758	16.634	15.4688	15.9607	17.7937	16.0489
FBgn0011236	ken	ken and barbie	10.8939	9.2813	10.7712	9.29645	9.84621	8.89465	9.73385	12.8852	11.5764	18.3675	20.5992	19.9085	30.5226	30.3942	30.9089	30.0804	35.6923	31.7195	17.6074	21.7222	17.5081	29.4145	28.7081	30.1981
FBgn0011239	ms(2)35Ci	male sterile (2) 35Ci	0	0	0	0	0	0	0	0	0	0	0	0.0657807	0	0	0	0	0	0	0	0	0	0	0.0599695	0
FBgn0011241	cbx	crossbronx	12.8153	12.1425	12.8566	9.19268	10.6735	10.9534	12.2012	11.4816	13.0172	13.4769	12.1632	13.2878	16.6687	17.7744	15.5619	17.4945	17.4287	16.4437	11.0707	12.4957	13.8803	18.9821	18.4247	18.847
FBgn0011244	Hsp60B	Heat shock protein 60 related	0.0409198	0	0	0	0	0	0	0	0	0	0	0	0	0.0445384	0	0.0402291	0	0.0378126	0	0.0425754	0	0	0	0
FBgn0011259	Sema-1a	Sema-1a	4.91868	5.19824	5.4837	5.74857	6.26509	6.06687	5.81141	6.91826	6.51855	9.42149	9.75624	8.84315	11.3532	13.5478	11.2603	11.3586	12.9762	12.1314	7.21654	8.80869	8.40088	12.4432	12.978	10.9101
FBgn0011260	Sema-2a	Sema-2a	34.9044	34.8735	35.7183	33.9332	35.7719	35.2956	35.3534	37.0268	34.7478	30.168	34.0023	31.5611	32.3515	37.8734	37.1711	34.2515	38.214	35.0699	29.5375	31.3695	30.6725	34.4393	36.0732	35.2814
FBgn0011270	Pglym87	Pglym87	0	0	0	0	0	0	0.0720991	0.0794307	0	0	0	0	0	0	0	0	0	0	0	0	0	0	0	0
FBgn0011272	RpL13	Ribosomal protein L13	3153.54	3281.41	3238.83	3210.57	3323.07	3257.06	3298.43	3392.7	3365.45	3184.2	3382.6	3135.62	3863.99	3658.67	3684.67	3793.03	3822.21	3933.64	3345.82	3336.34	3259.49	4011.07	4080.39	3866.74
FBgn0011273	Acam	Androcam	0	0	0	0	0	0	0	0	0	0	0	0	0	0	0	0	0	0	0	0	0	0	0	0
FBgn0011274	Dif	Dorsal-related immunity factor	14.3727	14.6489	16.3014	14.932	17.1831	17.7498	18.6125	19.1735	18.5014	27.7142	30.0961	27.9825	38.3979	38.2996	37.8556	40.8498	44.1079	43.7349	26.4031	31.1273	28.1786	37.3035	38.4304	37.1803
FBgn0011276	HLH3B	Helix loop helix protein 3B	0.505021	0.196264	1.1764	0.815758	0.846719	0.772016	1.53387	0.784573	0.877649	1.39666	2.01889	0.754497	2.32644	3.09196	2.5023	1.92392	1.67653	2.80004	1.0248	1.77341	1.80383	1.89059	2.68884	3.05046
FBgn0011277	HLH4C	Helix loop helix protein 4C	0.633049	0.459236	0.434629	0.642753	0.849098	0.714632	0.604286	0.847298	0.691518	1.08227	1.50209	1.03175	2.12713	1.72258	1.46377	1.99156	2.26321	1.75494	1.2846	1.44906	0.904451	1.24214	2.57098	1.26351
FBgn0011278	lbe	ladybird early	0	0	0	0	0	0.0372433	0	0	0	0	0.0408428	0	0	0	0	0	0	0	0	0	0	0	0	0.0415884
FBgn0011279	Obp69a	Odorant-binding protein 69a	0	0.342204	0	0.152394	0.147633	0.155317	0.143274	0.315686	0.163956	0.166037	0.340656	0.179391	0.894785	1.61733	0.181791	0.649264	0.67458	0.610264	0	0.171783	0.62903	0.341009	0.817717	1.21406
FBgn0011280	Obp19d	Odorant-binding protein 19d	0.0818767	0.169703	0.0803051	0.151149	0	0.154047	0	0.156553	0.0813081	0	0.0844679	0	0	0	0	0.0804946	0	0.0756595	0.166146	0.0851895	0.233958	0.0845553	0	0.0860098
FBgn0011281	Obp83a	Odorant-binding protein 83a	0.0914262	0	0	0	0	0.0860071	0	0.174812	0	0.27583	0	0.0993382	0	0	0	0	0.280163	0.168968	0	0.0951254	0.0870817	0	0	0
FBgn0011282	Obp84a	Odorant-binding protein 84a	0.220676	0	0	0	0	0.103798	0.0957497	0	0	0	0	0	0	0	0	0.108476	0	0	0	0	0	0	0	0
FBgn0011283	Obp28a	Odorant-binding protein 28a	60.9859	54.2658	68.2725	81.4708	83.4114	91.8822	79.724	82.2853	82.0472	183.204	169.339	169.151	204.088	188.728	182.98	226.725	222.594	207.891	153.499	150.233	134.543	238.648	223.625	236.001
FBgn0011284	RpS4	Ribosomal protein S4	2855.87	2800.84	2935.3	2974.62	2975.31	2959.91	2977.4	2992.47	3001.24	2990.28	3019.17	2979.46	3568.49	3375.29	3461.69	3492.14	3450.49	3478.06	3092.52	3044.18	3042.93	3750.73	3591.44	3649.65
FBgn0011286	RyR	Ryanodine receptor	32.0416	31.5828	32.8117	34.9719	36.1641	33.2027	31.3721	33.7427	29.9965	33.4607	33.6282	29.035	28.8754	28.6429	25.2183	26.4658	27.2564	23.6371	36.5407	36.5627	33.764	25.7693	26.5298	25.5834
FBgn0011288	Snap25	Synaptosomal-associated protein 25kDa	20.7787	19.6505	24.9517	23.2266	26.0332	27.1652	24.339	28.0225	29.9708	38.6938	45.2362	43.9948	47.1426	62.6889	62.8517	62.0994	65.6908	65.3778	21.7636	31.2372	23.7796	65.028	68.5949	59.922
FBgn0011289	TfIIA-L	Transcription factor IIA L	54.8001	59.9148	54.1783	57.5622	57.6749	57.9444	54.0222	53.805	54.474	55.7164	54.273	52.2188	89.3354	79.8663	76.8116	78.3345	77.1906	81.6806	49.3735	55.9911	50.6302	88.6245	90.2717	87.5585
FBgn0011290	Taf12	TBP-associated factor 12	32.216	32.7809	34.0337	29.1293	35.3393	32.5055	32.9012	33.9421	33.8058	28.1372	29.618	28.0984	33.4148	37.3707	34.4265	31.5285	35.5188	34.9676	29.8701	30.2511	32.0071	34.7787	35.8915	34.3026
FBgn0011291	Taf11	TBP-associated factor 11	24.3638	23.3254	24.01	21.8459	22.2008	22.374	21.2433	22.7379	27.7662	19.9514	15.7991	19.0348	19.7433	17.0475	16.7346	17.7934	15.9985	14.5804	21.1884	21.9697	21.88	16.4145	18.5025	19.8656
FBgn0011293	a10	antennal protein 10	0.476964	0	0.623746	0.44025	0.142165	0	0.413902	0.303994	0.473652	0.319775	0.656078	0.172747	0.172329	0.692191	0.350116	0.312609	0.974393	1.46915	0.322622	0.496263	0.302866	0.164189	0.314972	0.334027
FBgn0011294	a5	antennal protein 5	0	0	0	0	0	0	0	0	0	0	0	0	0	0	0	0	0	0	0	0.120868	0	0	0	0
FBgn0011296	l(2)efl	lethal (2) essential for life	251.582	247.359	213.94	157.319	171.332	169.949	236.161	180.157	222.049	533.171	470.769	450.347	417.083	403.595	539.019	366.219	410.198	648.759	291.547	271.381	280.415	595.886	587.103	494.953
FBgn0011297	l(2)not	lethal (2) neighbor of tid	39.8886	42.8183	39.4343	35.5975	40.4931	36.4295	35.5788	39.2979	34.0954	21.4404	23.741	25.2341	18.2347	21.8232	20.271	17.4233	19.9939	17.2566	24.7982	28.1271	29.2255	19.6134	23.1621	23.4519
FBgn0011300	babo	baboon	30.5718	33.3636	34.1697	34.907	37.6474	36.0409	35.4648	36.6608	36.68	36.9327	39.2877	38.8495	45.5588	52.3501	50.9004	51.2889	53.865	51.8086	35.3117	39.8802	36.9614	47.2669	52.3752	48.0985
FBgn0011305	Rsf1	Repressor splicing factor 1	36.6219	35.9886	36.3711	35.0794	37.6932	36.8604	39.7805	41.4263	38.8599	42.7011	43.1706	41.3494	45.1911	50.6757	56.1145	49.0457	52.109	52.7731	36.4814	40.2886	38.6869	54.3761	55.8092	56.4414
FBgn0011327	Uch-L5	Ubiquitin carboxy-terminal hydrolase L5 ortholog	103.662	108.903	104.019	95.1452	94.4278	90.2781	88.7776	90.5099	87.0157	39.6702	42.1632	42.4392	29.0889	26.1132	26.7013	23.5866	27.809	27.9662	62.9877	57.6623	68.9241	30.453	32.6047	31.5203
FBgn0011335	l(3)j2D3	lethal (3) j2D3	20.5555	22.7225	23.4334	23.4828	23.7614	24.4937	25.2313	23.8098	19.8211	17.616	16.2272	16.6375	18.4701	20.5574	16.0072	17.4555	18.0144	17.6182	20.1908	18.9075	20.8272	17.3515	16.4071	16.8364
FBgn0011336	OstStt3	Oligosaccharyl transferase 3	370.156	386.544	376.496	312.943	322.192	290.583	292.073	310.518	292.77	131.306	140.032	156.687	77.0695	84.4331	72.7817	64.3291	69.5966	66.9367	176.159	163.749	179.222	59.9971	67.3261	73.1509
FBgn0011361	ND-ACP	NADH dehydrogenase (ubiquinone) acyl carrier protein	525.889	528.909	555.382	550.532	549.894	562.701	494.822	509.827	566.252	452.42	445.777	456.584	384.692	405.99	437.937	395.548	396.863	428.872	504.46	496.594	556.985	380.231	417.946	435.92
FBgn0011455	ND-SGDH	NADH dehydrogenase (ubiquinone) SGDH subunit	373.173	377.579	373.279	381.367	391.056	402.814	356.517	365.207	379.049	393.558	398.702	387.819	408.118	406.063	439.953	433.243	435.722	442.302	402.83	398.623	422.834	428.993	442.25	455.675
FBgn0011474	pr-set7	pr-set7	21.4644	20.3013	21.4118	22.3583	22.7582	20.2327	19.2436	20.9326	20.1383	12.18	13.1173	12.2464	12.2401	13.8158	12.5288	11.7375	12.5034	12.0083	14.5843	15.2922	17.427	13.9765	12.424	12.5191
FBgn0011476	l(3)neo43	lethal (3) neo43	31.1989	27.7136	30.6001	34.6365	30.2118	38.1411	38.4276	34.6379	26.9846	27.6162	22.3969	24.2135	20.8823	23.4732	18.9967	19.2232	21.5882	18.7328	34.2805	32.1621	36.4265	21.0838	20.5079	20.9934
FBgn0011481	Ssdp	Sequence-specific single-stranded DNA-binding protein	36.1989	36.3466	35.0877	32.6138	34.2667	33.5771	37.5764	37.3857	35.2341	31.1985	33.5713	31.7385	33.7146	39.0268	35.1295	34.2716	37.8928	33.7067	30.2669	33.6883	33.5456	35.3428	36.6818	36.2424
FBgn0011509	SrpRbeta	Signal recognition particle receptor beta	159.483	163.138	160.239	154.758	158.659	147.191	135.709	141.764	139.131	62.0616	63.2558	63.0834	45.8852	51.6957	49.935	45.913	50.137	49.6871	88.0788	78.7536	85.1817	44.3741	44.5293	46.9729
FBgn0011554	etaTry	etaTrypsin	60.7572	62.7597	55.5147	67.0408	62.0263	60.8794	71.0144	59.9776	63.9711	86.4767	91.0595	94.722	106.613	103.934	97.9503	103.314	105.928	96.6512	75.8011	81.3359	73.5157	103.008	99.6846	103.324
FBgn0011555	thetaTry	thetaTrypsin	462.785	523.857	479.996	267.741	282.935	340.427	619.469	557.098	629.463	949.25	982.664	1045.8	368.631	477.283	511.552	626.044	595.047	525.982	534.366	570.914	541.172	243.897	265.922	311.676
FBgn0011556	zetaTry	zetaTrypsin	192.953	208.546	196.532	224.141	227.438	232.201	182.476	210.132	219.31	210.989	235.886	251.954	144.347	162.667	159.84	173.974	173.173	173.111	215.089	226.412	234.739	152.865	174.346	171.794
FBgn0011559	Acp36DE	Accessory gland protein 36DE	0	0.0639655	0.0302691	0.0284859	0	0	0	0.0295044	0.153236	0.031036	0	0	0.100353	0.100772	0	0.0303405	0.063047	0	0	0	0.0587898	0.0318711	0.0611398	0
FBgn0011566	Bzd	Buzidau	8.23697	9.22552	8.78138	10.2947	12.0774	11.1659	10.8329	10.4182	10.212	10.2902	11.4006	11.1733	13.0318	12.8634	12.6748	13.1277	14.4757	15.1285	11.1085	12.7223	14.1805	12.5219	14.5446	13.5972
FBgn0011569	can	cannonball	0	0	0	0	0	0	0	0.0291847	0	0	0	0	0	0	0	0.0300117	0	0	0	0	0.0290764	0.0315257	0	0
FBgn0011570	cpb	capping protein beta	85.0913	83.769	80.9791	81.9112	79.7288	78.5506	76.6029	84.1239	83.2919	71.3577	75.1815	72.9266	69.5541	72.4932	67.3572	61.1077	62.1995	64.4005	80.8258	83.2748	83.1431	59.5018	56.4698	58.6569
FBgn0011571	caz	cabeza	201.666	169.18	198.007	228.895	200.31	201.216	185.99	186.746	172.968	91.8534	53.6448	86.6594	76.7139	74.0302	71.375	81.6027	77.4335	70.6009	110.733	90.1906	111.065	81.4165	77.4494	79.8613
FBgn0011573	Cdc37	Cdc37	108.22	113.834	102.082	107.689	116.433	109.07	100.273	102.659	96.9107	65.3895	65.7517	64.6903	58.9538	65.7775	55.5745	53.5819	56.4712	51.7594	93.053	89.4271	86.3422	59.9832	57.6452	54.6667
FBgn0011576	Cyp4d2	Cytochrome P450-4d2	5.07918	5.07438	4.65913	4.78939	5.84871	5.74062	5.54918	5.37984	5.84222	9.48087	8.89655	12.6256	9.98097	13.6419	12.3921	10.0587	13.5116	13.0337	12.7537	17.8691	14.7223	9.84916	9.04891	10.7479
FBgn0011581	Ms	Myosuppressin	14.9223	18.8747	18.0885	17.6586	22.6495	24.8362	21.9143	22.3138	22.1141	34.2462	34.8155	31.8454	50.763	50.5583	49.0391	49.9548	56.5144	58.7633	30.3584	32.4058	29.8114	45.3623	48.589	48.5542
FBgn0011582	Dop1R1	Dopamine 1-like receptor 1	0.841736	0.955704	1.0259	1.23397	1.34484	1.29257	1.28365	1.61536	1.30915	2.44613	2.42634	2.1385	2.8914	3.32113	3.50282	3.07281	3.74895	3.16275	1.79598	2.15085	1.97487	3.5474	3.78268	3.38737
FBgn0011584	Trp1	Translocation protein 1	141.396	140.455	124.875	112.409	114.765	104.667	110.74	118.742	105.029	91.8728	95.4574	88.1886	97.8297	98.7565	100.63	99.4729	100.506	106.472	97.4518	98.943	97.2108	104.718	101.351	99.472
FBgn0011586	e(r)	enhancer of rudimentary	51.6724	52.9408	46.9071	51.8874	56.7646	55.8986	49.1994	49.1959	46.9623	29.3948	34.0684	33.1523	28.5544	31.5816	30.1245	27.7904	25.8174	27.6024	39.795	40.1973	41.9897	31.6204	32.976	33.6799
FBgn0011589	Elk	Eag-like K[+] channel	2.05529	2.33947	2.29673	2.69012	3.13332	2.67832	2.79227	3.07621	3.26228	4.42184	4.13638	4.21004	5.66067	5.84931	6.10275	5.76366	6.16047	6.21139	3.35018	4.18925	3.64246	5.30631	6.30786	5.39759
FBgn0011591	fng	fringe	11.136	10.7776	13.1338	11.1283	11.9739	12.8568	11.7401	12.538	12.064	11.4766	10.8713	11.4997	11.5218	12.2209	12.4642	11.1742	11.5159	13.437	9.71127	10.9163	13.1051	9.93207	11.7601	11.4564
FBgn0011592	fra	frazzled	7.5312	8.10048	7.82034	8.33389	9.98668	9.64768	9.62991	10.1864	10.4393	12.0492	13.1553	12.3519	15.5997	17.3104	14.9044	14.8222	16.7551	16.8843	11.1001	13.9206	12.5397	14.8334	14.581	13.6801
FBgn0011596	fzo	fuzzy onions	0.0377023	0.156289	0.184893	0.208801	0.134852	0.0354676	0.294457	0.0720889	0.112321	0.492903	0.388955	0.368686	0.490392	0.615546	0.124539	0.630121	0.616178	0.418073	0.0765063	0.35305	0.287286	0.856586	0.709577	0.633688
FBgn0011603	ine	inebriated	42.1971	44.1308	43.1488	44.1744	45.8844	47.2245	37.3874	39.6026	37.5466	41.064	40.7179	45.4783	39.4292	38.8018	39.4027	39.719	40.5478	38.4677	52.5482	52.9881	50.6297	37.9895	35.7404	39.0251
FBgn0011604	Iswi	Imitation SWI	29.3896	29.151	32.5105	33.1962	34.4135	34.3909	31.9817	33.7687	34.3648	24.2612	24.2507	26.669	22.2106	24.1596	21.1743	21.093	21.7892	20.5112	30.5463	30.7588	33.8553	21.4678	22.1829	22.0708
FBgn0011606	Klp3A	Kinesin-like protein at 3A	4.06226	4.2924	4.94129	4.52153	4.55833	4.53332	3.92261	4.41668	4.40976	2.28293	2.11595	2.40163	1.98572	2.40581	1.99524	1.31165	2.09504	1.9873	3.83875	3.56362	4.60892	1.66572	1.89359	1.92448
FBgn0011638	La	La autoantigen-like	300.817	317.839	335.57	392.992	379.465	366.476	296.901	327.315	306.414	95.748	102.125	103.069	68.3154	76.7715	57.863	58.1867	62.8332	54.7991	209.025	165.728	210.36	64.9684	62.8348	66.6362
FBgn0011640	lark	lark	117.001	126.068	129.518	124.242	137.938	133.356	120.446	129.234	121.007	79.9446	83.3259	87.0892	116.967	112.845	117.28	113.732	130.727	119.441	99.5164	106.416	107.289	126.435	123.717	123.339
FBgn0011642	Zyx	Zyxin	38.9483	41.0709	42.1808	40.431	45.3397	44.7383	45.4819	46.0461	45.6075	47.4448	49.3361	49.8185	55.124	66.1688	65.2671	57.6414	67.5977	67.8464	48.0981	57.1759	53.4248	60.2359	63.1862	61.1127
FBgn0011648	Mad	Mothers against dpp	17.5695	18.7555	17.906	16.6561	16.3011	17.746	20.1301	20.2574	18.6544	20.9636	22.7047	23.0802	31.272	34.1055	32.669	29.2991	34.3816	33.3741	18.6036	21.0568	18.6723	32.1686	33.1845	32.3334
FBgn0011653	mas	masquerade	38.1587	24.7796	12.1128	7.44019	6.03951	4.40595	6.26761	4.43048	3.54947	0.867642	1.11894	1.23204	0.4275	0.295132	0.43427	0.266577	0.226612	0.318899	1.45061	1.38498	1.43222	0.254568	0.488349	0.517893
FBgn0011655	Med	Medea	18.3451	19.5299	20.6261	18.2449	19.3929	18.6938	19.9395	21.338	19.237	19.5341	20.0118	20.5332	25.4475	25.2958	25.7925	24.4526	27.288	26.2672	20.3222	22.6748	20.3563	25.7405	25.2371	24.9115
FBgn0011656	Mef2	Myocyte enhancer factor 2	18.9554	18.9121	19.2556	19.9596	22.0557	22.6867	20.834	22.1177	22.156	24.4894	25.7094	25.4996	34.7325	35.8812	36.7193	34.5509	40.0571	37.0449	24.5681	28.1646	26.2597	33.9735	34.3747	34.6919
FBgn0011659	Mlh1	Mlh1	7.08137	7.65382	7.1585	7.21798	7.80826	8.45987	8.3317	8.55593	8.45588	5.72336	6.31946	6.79732	6.30998	5.3433	4.64	4.74088	5.50262	5.17872	7.89009	7.36789	9.22764	4.93518	5.20706	5.38516
FBgn0011660	Pms2	Pms2	6.13825	6.26908	6.66028	5.80261	5.62132	5.8581	6.04719	5.78329	6.41954	3.75746	5.38416	3.83413	3.92128	3.67943	3.39566	3.70241	3.33185	4.38427	6.76949	6.47917	7.31526	4.59352	4.84658	4.01838
FBgn0011661	Moe	Moesin	260.036	256.1	249.38	241.078	243.998	230.241	239.471	249.32	240.495	239.648	246.739	249.682	262.155	281.761	263.236	250.377	271.15	261.125	215.053	225.142	219.648	225.957	229.741	220.557
FBgn0011666	msi	musashi	5.03251	4.7442	5.19732	4.99967	5.42525	5.30941	5.74122	6.39248	5.76821	9.50708	10.2542	9.63292	12.7194	15.861	14.7592	14.1029	16.2942	15.5954	6.12407	8.50668	7.30205	15.0167	16.5312	13.5869
FBgn0011668	Mst57Da	Male-specific RNA 57Da	0	0	0	0	0	0	0	0	0	0	0	0	0	0	0	0	0	0	0	0	0	0	0	0
FBgn0011669	Mst57Db	Male-specific RNA 57Db	0	0	0	0	0	0	0	0	0	0	0	0	0	0	0	0	0.472206	0	0	0	0	0	0	0
FBgn0011670	Mst57Dc	Male-specific transcript 57Dc	0	0	0	0	0	0	0	0	0	0	0	0	0	0	0	0	0	0	0	0	0	0	0	0
FBgn0011672	Mvl	Malvolio	26.5793	29.1167	28.496	23.2662	23.9382	22.6312	27.0686	26.8452	27.8849	19.9389	21.5741	22.219	27.2697	29.1904	26.6293	29.6619	30.8836	31.568	25.8987	30.2625	28.4941	22.124	21.363	23.9299
FBgn0011674	insc	inscuteable	2.85258	3.17254	2.79783	2.52597	2.28115	2.66168	3.09932	2.99321	3.4546	4.12816	4.18699	3.9562	3.34332	3.28154	3.98359	3.42004	4.14562	3.64322	1.95304	2.2441	2.36359	3.11356	3.69859	3.67873
FBgn0011676	Nos	Nitric oxide synthase	1.62208	1.75255	2.13254	2.03877	2.06765	2.3376	2.39594	2.55709	2.77609	4.11285	4.09452	3.84365	5.61125	4.99606	5.3581	5.4627	6.23973	5.72456	3.22153	3.73451	3.18862	5.25711	5.57237	4.78559
FBgn0011692	pav	pavarotti	3.68231	3.26262	3.66677	3.16535	3.19213	2.80297	2.04899	4.08472	3.48925	1.7809	2.69689	2.4128	1.82807	2.29462	2.04272	2.40422	2.06728	2.12993	2.70939	3.07089	3.427	2.14813	2.25534	2.45084
FBgn0011693	Pdh	Photoreceptor dehydrogenase	0	0	0.0935619	0	0	0	0	0.0911982	0	0.0959325	0.0984118	0.310944	0	0	0.105035	0.0937826	0.389757	0.352597	0.387146	0.0992526	0.0908598	0.197027	0.56695	0.100208
FBgn0011694	PebII	Protein ejaculatory bulb II	0.148267	0	0	0	0	0	0	0	0	0	0	0	0	0	0	0	0	0	0	0	0	0	0	0
FBgn0011695	PebIII	Ejaculatory bulb protein III	7.14953	8.21466	6.93608	6.02535	8.4777	9.43068	9.10406	7.28092	7.48574	16.0211	14.4309	11.1457	25.9438	9.98097	10.867	10.0849	13.8914	16.1575	40.7643	37.9218	30.57	11.3159	9.23738	15.429
FBgn0011701	repo	reversed polarity	5.02484	4.30313	5.25302	5.36015	6.02674	6.34041	6.76266	7.36404	7.61938	9.04747	9.37441	8.27127	9.22967	10.2179	11.8606	9.05178	11.218	10.649	6.80785	8.64054	8.08185	10.6581	11.1767	10.6834
FBgn0011703	RnrL	Ribonucleoside diphosphate reductase large subunit	62.861	60.9035	62.8896	60.896	59.5252	56.7986	55.9765	59.9631	55.4421	22.6553	25.2256	27.366	5.23246	7.27223	4.62202	2.68247	2.78706	4.23455	63.1051	47.7158	66.7375	3.5403	4.08877	4.7036
FBgn0011704	RnrS	Ribonucleoside diphosphate reductase small subunit	126.08	135.881	123.494	115.853	127.11	115.999	137.991	139.093	123.575	52.6978	55.636	62.1625	14.353	17.4925	11.7763	6.50915	7.7456	9.20338	140.783	113.93	162.562	9.11668	9.24897	10.6408
FBgn0011705	rost	rolling stone	17.1013	17.7786	16.3498	17.1792	18.7168	18.9804	16.9938	17.7935	17.7862	24.7392	27.4935	23.3878	32.1609	33.9978	32.6107	54.681	48.9882	46.0624	24.6858	26.3251	23.1741	25.7948	27.6808	26.8619
FBgn0011706	rpr	reaper	2.60133	2.28111	3.14019	2.12405	1.78929	1.50594	1.04188	2.00869	1.98713	1.50926	1.7547	2.71774	2.27738	2.50468	1.65246	2.3607	3.67912	3.51325	2.23329	2.39429	1.42945	1.44654	1.5857	2.31224
FBgn0011708	Syx5	Syntaxin 5	72.5626	76.6047	71.2174	65.8147	70.2556	67.487	62.5484	65.6208	63.5444	45.3038	53.7706	50.7369	49.3541	57.5211	52.6424	51.2889	57.8408	56.3099	54.8977	58.7659	57.903	50.2745	53.2601	50.5796
FBgn0011710	Sep1	Septin 1	28.0761	28.1741	30.8103	28.7899	28.2087	29.2583	27.8777	31.223	31.0625	20.6728	23.64	22.9156	22.6191	23.4398	21.4585	20.1221	22.4065	20.4758	27.7189	30.138	29.0305	21.9643	21.7287	24.5856
FBgn0011715	Snr1	Snf5-related 1	49.6986	49.1251	47.8175	47.8052	45.7079	45.927	47.7569	46.2221	48.8841	32.3239	36.2244	34.1165	40.9872	40.2762	38.2161	35.3171	38.5564	36.8147	38.5722	34.2154	38.2683	40.2367	41.6708	40.7161
FBgn0011722	Tig	Tiggrin	186.959	174.969	167.219	139.359	146.502	126.081	146.668	151.844	129.573	123.906	112.969	110.076	88.243	77.9156	64.3238	73.2814	81.9248	65.8527	134.093	117.556	117.77	59.0037	62.6131	56.1866
FBgn0011723	byn	brachyenteron	6.49733	6.73341	6.57281	7.25316	7.36115	8.6083	7.32092	7.83771	7.83724	7.32092	9.01916	8.94464	11.7621	10.7004	11.0869	12.6081	14.0031	13.4539	8.55959	9.2024	10.0767	12.3659	11.4904	11.0777
FBgn0011725	twin	twin	24.7172	23.9538	24.093	20.6829	23.3989	22.3005	24.0496	25.747	24.2991	22.7648	24.0226	23.1648	27.3498	29.853	28.0141	27.6401	29.8485	27.4084	22.7545	26.035	24.3426	28.6205	28.9645	28.1504
FBgn0011726	tsr	twinstar	1851	1927.28	1890.42	1847.99	1850.47	1846.51	1777.52	1830.82	1849.6	1241.31	1324.38	1273.72	1036.26	1073.69	993.253	931.824	937.463	943.172	1569.44	1531.84	1632.32	882.949	927.814	930.476
FBgn0011737	Wee1	Wee1 ortholog (S. pombe)	10.4015	10.7794	11.6354	10.448	10.7598	10.7762	11.0911	11.114	12.2533	9.74247	12.6945	11.0431	14.406	16.353	15.4576	13.2001	16.6314	14.5117	9.89818	12.6968	13.5981	15.3404	17.5761	15.997
FBgn0011739	wts	warts	17.6626	18.0468	21.1327	18.9557	20.4054	21.9351	19.8568	23.8512	20.5173	24.4177	25.6737	25.8751	31.6216	33.6641	31.3356	30.3917	32.3701	32.1835	22.6018	27.5579	23.8663	31.1708	31.5755	29.4061
FBgn0011740	alpha-Man-IIa	alpha-Mannosidase class II a	12.2312	13.1892	12.7476	11.4561	12.6088	11.7605	11.6696	12.5548	11.2068	7.13561	8.36574	9.00666	7.32463	8.65459	8.23428	7.10857	7.73087	6.91053	10.1016	10.734	10.7918	8.07199	8.99194	9.06268
FBgn0011741	Arp6	Actin-related protein 6	36.0049	38.7003	36.6923	32.6775	33.9905	32.3599	28.8635	33.654	34.1599	24.1615	27.6167	29.6678	29.5961	32.8517	27.9278	30.0679	31.1719	31.7868	25.1915	28.4097	28.6208	34.7639	34.0075	32.5498
FBgn0011742	Arp2	Actin-related protein 2	81.0622	86.6778	81.9038	78.024	81.4642	79.0852	76.5936	78.382	78.8263	69.1964	74.597	74.6181	70.4633	78.667	74.8161	64.7879	74.1297	71.2134	70.047	76.7465	75.6371	60.0736	65.8012	66.5549
FBgn0011743	Arp53D	Actin-related protein 53D	0	0	0	0	0	0	0	0	0	0	0	0.0710794	0	0	0	0.0643139	0	0	0	0	0	0	0	0
FBgn0011745	Arp1	Actin-related protein 1	145.13	149.449	141.983	129.597	135.316	127.233	127.113	128.188	130.106	95.5316	92.9358	97.2807	91.9237	96.515	96.9605	84.8238	92.4562	94.0185	103.729	107.266	109.301	87.2016	92.5771	93.9877
FBgn0011746	ana	anachronism	5.76577	5.25966	5.99373	6.21425	6.6993	6.78814	8.26917	8.74696	9.53145	20.3812	21.0504	23.3333	38.3208	39.9838	39.6119	35.6739	38.2639	38.7313	15.4833	20.9787	18.1525	34.6567	37.5851	35.6881
FBgn0011747	Ank	Ankyrin	78.5541	78.4988	82.0427	76.782	82.4711	81.3041	83.8663	88.645	87.1776	97.6712	105.973	100.463	113.726	128.913	120.802	117.222	126.361	121.04	98.8051	111.547	103.768	115.125	117.033	110.234
FBgn0011754	PhKgamma	Phosphorylase kinase gamma	35.9219	37.1705	36.5453	35.527	38.2276	40.0887	38.1418	42.8822	41.125	42.2513	46.5559	41.4644	53.8888	56.2841	52.366	51.2948	53.7134	50.637	47.3115	49.0854	45.7153	52.2462	49.5991	52.2267
FBgn0011758	B-H1	BarH1	1.78704	1.68049	2.07732	1.22184	2.27856	2.14809	2.26871	2.34122	2.56335	2.62916	3.58477	2.22935	2.61853	3.92616	2.91506	2.89559	3.61695	3.27211	2.08176	3.13334	2.64774	3.86189	3.63866	2.92016
FBgn0011760	ctp	cut up	180.661	188.593	185.854	183.235	183.22	170.811	171.225	186.41	174.068	143.391	153.083	140.669	135.47	145.477	129.452	132.717	136.207	129.821	152.879	157.44	159.192	133.42	137.124	126.357
FBgn0011761	dhd	deadhead	0.755152	1.17388	0.462911	1.13266	1.26609	0.976788	0.737223	1.17316	0.656169	0.47464	0.194763	1.02563	0.306944	0.821931	0.831479	0.556804	0.578514	0.785036	0.287319	0.58928	1.61835	0.389928	0.561013	0.793271
FBgn0011762	DNApol-alpha50	DNA polymerase alpha 50kD	16.0873	17.0291	17.9199	13.205	14.7447	16.2688	15.1569	14.7207	17.0026	8.03137	7.88329	9.80099	4.04792	3.37691	4.17528	3.3326	3.81466	3.18551	15.5645	13.0319	17.5118	4.09406	3.41471	3.68165
FBgn0011763	Dp	DP transcription factor	65.7915	69.0292	70.9429	74.413	74.0794	71.3321	64.309	68.8542	66.3144	44.9029	45.2491	47.473	50.4441	53.8146	48.5426	48.8017	53.9294	55.1433	55.9133	58.4817	61.5106	48.4981	52.3259	51.0202
FBgn0011764	Dsp1	Dorsal switch protein 1	29.752	30.1025	33.256	30.3724	33.7026	32.5253	35.0575	36.5299	34.8687	34.8448	38.2712	34.4227	42.5624	50.0079	51.3853	48.1418	54.8502	52.6716	30.6572	34.8349	33.0023	46.5285	50.6187	45.7311
FBgn0011766	E2f1	E2F transcription factor 1	46.3378	47.6304	46.7778	48.0206	50.6937	46.4307	45.4619	44.9682	44.7948	32.9966	35.6658	34.7849	30.9747	37.3703	35.758	33.6447	35.1991	35.0972	35.1051	37.8606	38.8251	32.9607	35.7954	35.4801
FBgn0011768	Fdh	Formaldehyde dehydrogenase	314.13	320.233	311.87	340.982	339.071	339.085	287.575	287.876	277.332	150.732	154.628	159.851	87.5522	89.1649	82.7767	73.5114	76.171	77.1952	284.309	241.605	291.303	81.1886	81.4805	86.8349
FBgn0011769	Fdxh	Ferredoxin	30.1704	33.7881	37.1085	36.3821	38.8353	39.4832	34.0992	32.4492	36.7262	21.1654	20.0808	24.0573	16.0873	15.8896	12.1896	12.7973	15.036	11.2417	30.4878	29.6191	32.5606	12.8147	17.2323	18.0192
FBgn0011770	Gip	GIP-like	164.725	166.302	165.025	167.584	165.019	154.025	131.086	129.1	131.584	101.943	95.8937	103.356	74.4601	73.49	70.0585	66.3795	76.7334	75.1884	193.487	183.915	185.691	64.4938	64.5503	69.3112
FBgn0011771	Hem	HEM-protein	23.175	23.7202	24.3454	23.3738	24.3936	25.3039	25.7859	26.4685	25.4553	24.7703	25.8536	25.025	27.1375	29.0691	26.4372	25.7872	26.7196	24.8337	26.8554	27.2168	26.8704	26.0529	27.3771	25.8492
FBgn0011774	Irbp	Inverted repeat-binding protein	8.80908	9.17262	8.88685	8.55691	9.37735	9.43132	7.9356	9.06338	8.53962	6.07468	7.01064	7.65713	7.09299	8.58362	8.54476	6.88707	10.1121	9.07048	14.3856	11.6096	14.3437	8.01426	9.18293	8.6809
FBgn0011785	BRWD3	BRWD3	18.9402	19.0738	20.3586	17.8958	19.0058	18.7424	20.464	22.5925	20.2174	18.747	19.9376	20.2007	23.0248	22.9041	21.5397	20.0396	21.5201	19.1924	20.4795	24.1864	22.1531	22.3614	23.1989	21.9748
FBgn0011787	mRpL12	mitochondrial ribosomal protein L12	317.588	324.697	317.243	340.045	343.293	327.376	288.424	315.301	316.838	150.234	152.982	159.795	94.2682	98.7828	90.2466	87.0635	98.9425	88.4933	238.821	209.955	254.563	80.3547	93.7715	93.4136
FBgn0011802	Gem3	Gemin3	6.98332	6.03481	7.42935	6.78172	6.61052	6.39821	6.21793	7.19817	6.34751	4.89539	5.39738	5.21497	5.1777	5.69446	4.93409	4.53969	4.57729	4.43516	5.67751	6.60319	6.54315	5.40296	5.22744	5.18526
FBgn0011812	Lcp1Psi	Larval cuticle protein 1 pseudogene	0	0	0	0	0	0	0	0	0	0	0	0	0	0	0	0	0	0	0	0	0	0	0	0
FBgn0011817	nmo	nemo	11.5522	10.573	12.3235	12.4122	13.4984	12.8578	11.8158	12.5458	12.7996	12.0483	12.5606	12.566	13.2813	15.583	15.2638	14.7516	16.8515	14.7411	12.0239	13.1136	12.7712	14.973	16.1232	14.917
FBgn0011818	oaf	out at first	15.2435	15.5075	17.0358	16.1613	19.1328	17.0501	14.0533	18.1563	16.943	15.0484	16.303	18.538	20.9185	25.9679	25.0377	23.7304	28.1983	25.1738	16.0338	20.3709	18.7816	22.7611	26.2371	25.2975
FBgn0011822	pcl	pepsinogen-like	45.0731	49.5634	45.8953	43.2551	49.1645	52.1765	65.0304	67.2353	68.0627	90.933	91.6503	83.517	125.383	124.483	127.141	91.1954	108.458	92.3943	85.7381	88.6386	76.0965	68.9332	80.4333	80.1669
FBgn0011824	CG4038	-	266.953	242.193	284.465	374.737	329.843	320.249	279.069	275.207	276.886	118.696	80.9491	118.929	154.377	143.025	123.631	164.747	148.175	148.062	200.321	169.554	203.038	149.322	136.695	124.877
FBgn0011826	Pp2B-14D	Protein phosphatase 2B at 14D	22.5951	22.9828	23.6541	22.4459	22.5821	22.0425	22.104	24.6875	22.2389	21.8988	22.5855	22.7151	23.9835	26.45	24.0134	23.973	26.7015	24.3567	21.8731	23.8574	22.6206	24.457	24.5022	23.7005
FBgn0011828	Pxn	Peroxidasin	31.4566	30.011	32.7384	31.8018	29.6035	33.1095	31.7114	34.5597	35.0715	21.3282	23.0663	23.3232	9.07371	11.0887	9.03404	6.2506	6.26238	7.246	22.2399	21.2158	25.5064	9.89578	10.7064	11.8311
FBgn0011829	Ret	Ret oncogene	2.16556	2.90992	2.52	2.47318	2.83899	2.96949	3.32849	3.3336	2.55147	3.96806	4.50607	3.88839	4.29672	5.09367	4.78911	4.16781	4.55527	4.9689	3.27719	3.60892	3.44359	4.35911	4.50836	4.76183
FBgn0011832	Ser12	Serine protease 12	0	0	0	0	0	0	0	0	0	0	0	0	0	0	0	0	0	0	0	0	0	0	0	0
FBgn0011834	Ser6	Serine protease 6	30.9159	32.3502	27.5748	31.3066	31.4916	33.6953	40.1122	33.2868	44.2136	54.9371	56.9762	54.7897	67.3454	66.6462	75.4624	75.1489	74.2977	66.4744	39.1841	46.3243	38.9764	52.0755	63.8244	59.8029
FBgn0011836	Taf2	TBP-associated factor 2	13.9577	14.2061	15.4038	13.7003	14.9161	12.8742	14.1408	14.7977	13.2973	8.69588	8.96744	9.3706	9.02814	8.86817	8.79626	7.54157	8.46154	8.11619	10.1319	10.697	11.1976	8.13295	9.86917	8.24901
FBgn0011837	Tis11	Tis11 homolog	17.367	17.4944	19.5225	20.3658	21.3066	21.0611	22.7077	23.8124	23.9126	35.6001	38.451	35.9212	44.3004	51.2627	50.4711	45.9843	48.3287	51.5372	33.3607	39.8094	36.2717	48.0624	48.3107	44.5787
FBgn0011840	tRNA:A:90C	transfer RNA:ala:90C	0	0	0	0	0	0	0	0	0	0	0	0	0	0	0	0	0	0	0	0	0	0	0	0
FBgn0011844	tRNA:D2:69F	transfer RNA:asp2:69F	0	0	0	0	0	0	0	0	0	0	0	0	0	1.36275	0	0	0	0	0	0	0	0	0	0
FBgn0011845	tRNA:D:96A	transfer RNA:asp:96A	1.25203	0	0	0	1.11955	0	0	0	0	0	0	0	1.35709	0	1.37858	1.2309	0	0	0	0	0	0	1.2402	0
FBgn0011848	tRNA:E4:56Fa	transfer RNA:glu4:56Fa	0	0	0	0	0	0	0	0	0	0	0	0	0	0	0	0	0	0	0	0	0	0	0	0
FBgn0011849	tRNA:E4:56Fb	transfer RNA:glu4:56Fb	0	0	0	0	0	0	0	0	0	0	0	0	0	0	0	0	0	0	0	0	0	0	0	0
FBgn0011850	tRNA:E4:56Fc	transfer RNA:glu4:56Fc	0	0	0	0	0	0	0	0	0	0	0	0	0	0	0	0	0	0	0	0	0	0	0	0
FBgn0011851	tRNA:E4:62Aa	transfer RNA:glu4:62Aa	0	0	0	0	0	0	0	0	0	0	0	0	0	0	0	0	0	0	0	0	0	0	0	0
FBgn0011852	tRNA:E4:62Ab	transfer RNA:glu4:62Ab	0	0	0	0	0	0	0	0	0	0	0	0	0	0	0	0	0	0	0	0	0	0	0	0
FBgn0011853	tRNA:E4:62Ac	transfer RNA:glu4:62Ac	0	0	0	0	0	0	0	0	0	0	0	0	0	0	0	0	0	0	0	0	0	0	0	0
FBgn0011854	tRNA:E4:62Ad	transfer RNA:glu4:62Ad	0	0	0	0	0	0	0	0	0	0	0	0	0	0	0	0	0	0	0	0	0	0	0	0
FBgn0011855	tRNA:E4:62Ae	transfer RNA:glu4:62Ae	0	0	0	0	0	0	0	0	0	0	0	0	0	0	0	0	0	0	0	0	0	0	0	0
FBgn0011858	tRNA:F2:89BC	transfer RNA:phe2:89BC	0	0	0	0	0	0	0	0	0	0	0	0	0	0	0	0	0	0	0	0	0	0	0	0
FBgn0011859	tRNA:G3:22BCa	transfer RNA:gly3:22BCa	0	1.3158	0	0	0	0	0	0	0	0	0	0	0	0	0	0	0	0	0	0	0	0	0	0
FBgn0011860	tRNA:G3:22BCb	transfer RNA:gly3:22BCb	0	0	0	0	0	0	0	0	0	0	0	0	0	0	0	0	0	0	0	0	0	0	0	0
FBgn0011861	tRNA:G3:28D	transfer RNA:gly3:28D	0	0	0	0	0	0	0	0	0	0	0	0	0	0	0	0	0	0	0	0	0	0	0	0
FBgn0011862	tRNA:G3:35Ba	transfer RNA:gly3:35Ba	0	0	0	0	0	0	0	0	0	0	0	0	0	0	0	0	0	0	0	0	0	0	0	0
FBgn0011863	tRNA:G3:35Bb	transfer RNA:gly3:35Bb	0	0	0	0	0	0	0	0	0	0	0	0	0	0	0	0	0	0	0	0	0	0	0	0
FBgn0011864	tRNA:G3:35Bc	transfer RNA:gly3:35Bc	0	0	0	0	0	0	0	0	0	0	0	0	0	0	0	0	0	0	0	0	0	0	0	0
FBgn0011865	tRNA:G3:35Bd	transfer RNA:gly3:35Bd	0	0	0	0	0	0	0	0	0	0	0	0	0	0	0	0	0	0	0	0	0	0	0	0
FBgn0011866	tRNA:G3:35Be	transfer RNA:gly3:35Be	0	0	0	0	0	0	0	0	0	0	0	0	0	0	0	0	0	0	0	0	0	0	0	0
FBgn0011867	tRNA:G3:53E	transfer RNA:gly3:53E	0	0	0	0	0	0	0	0	0	0	0	0	0	0	0	0	0	0	0	0	0	0	0	0
FBgn0011868	tRNA:G3:55E	transfer RNA:gly3:55E	0	0	0	0	0	0	0	0	0	0	0	0	0	0	0	0	0	0	0	0	0	0	0	0
FBgn0011869	tRNA:G3:56EFa	transfer RNA:gly3:56EFa	0	0	0	0	0	0	0	0	0	0	0	0	0	0	0	0	0	0	0	0	0	0	0	0
FBgn0011870	tRNA:G3:56EFb	transfer RNA:gly3:56EFb	0	0	0	0	0	0	0	0	0	0	0	0	0	0	0	0	0	0	0	0	0	0	0	0
FBgn0011871	tRNA:G3:57BCa	transfer RNA:gly3:57BCa	0	0	0	0	0	0	0	0	0	0	0	0	0	0	0	0	0	0	0	0	0	0	0	0
FBgn0011872	tRNA:G3:57BCb	transfer RNA:gly3:57BCb	1.26967	0	0	0	0	0	1.1018	0	1.26085	0	0	0	0	0	0	0	0	0	0	0	0	0	0	0
FBgn0011877	tRNA:HPsi	transfer RNA:his:pseudogene	0	0	0	0	0	0	0	0	0	0	0	0	0	0	0	0	0	0	0	0	0	0	0	0
FBgn0011878	tRNA:H:48F	transfer RNA:his:48F	0	1.29752	0	0	0	0	0	0	0	0	0	0	0	0	0	0	3.83667	2.31392	0	0	0	0	1.2402	0
FBgn0011879	tRNA:CR30233	transfer RNA:CR30233	0	0	0	0	0	0	0	0	0	0	0	0	0	0	0	0	0	0	0	0	0	0	0	0
FBgn0011880	tRNA:I:42A	transfer RNA:ile:42A	0	0	0	0	0	0	0	0	0	0	0	0	0	0	0	0	0	0	0	0	0	0	0	0
FBgn0011881	tRNA:I:49Fa	transfer RNA:ile:49Fa	0	0	0	0	0	0	0	0	0	0	0	0	0	0	0	0	0	0	0	0	0	0	0	0
FBgn0011882	tRNA:I:49Fb	transfer RNA:ile:49Fb	0	0	0	0	0	0	0	0	0	0	0	0	0	0	0	0	0	0	0	0	0	0	0	0
FBgn0011883	tRNA:I:49Fc	transfer RNA:ile:49Fc	0	0	0	0	0	0	0	0	0	0	0	0	0	0	0	0	0	0	0	0	0	0	0	0
FBgn0011884	tRNA:I:49Fd	transfer RNA:ile:49Fd	0	0	0	0	0	0	0	0	0	0	0	1.32361	0	0	0	0	0	0	1.23599	0	0	0	0	0
FBgn0011885	tRNA:I:49Fe	transfer RNA:ile:49Fe	0	0	0	0	0	0	0	0	0	0	0	0	0	0	0	0	0	0	0	0	0	0	0	0
FBgn0011887	tRNA:K2:42Aa	transfer RNA:lys2:42Aa	0	0	0	0	0	0	0	0	0	0	0	0	0	0	0	0	0	0	0	0	0	0	0	0
FBgn0011888	tRNA:K2:42Ab	transfer RNA:lys2:42Ab	0	0	0	0	0	0	0	0	0	0	0	0	0	0	0	0	0	0	0	0	0	0	0	0
FBgn0011889	tRNA:K2:42Ac	transfer RNA:lys2:42Ac	0	0	0	0	0	0	0	0	0	0	0	0	0	0	0	0	0	0	0	0	0	0	0	0
FBgn0011890	tRNA:K2:42Ad	transfer RNA:lys2:42Ad	0	0	0	0	0	0	0	0	0	0	0	0	0	0	0	0	0	0	0	0	0	0	0	0
FBgn0011891	tRNA:K2:42Ae	transfer RNA:lys2:42Ae	0	0	0	0	0	0	0	0	0	0	0	0	0	0	0	0	0	0	0	0	0	0	0	0
FBgn0011892	tRNA:K2:42Ea	transfer RNA:lys2:42Ea	0	0	0	0	0	0	0	0	0	0	0	0	0	0	0	0	0	0	0	0	0	0	0	0
FBgn0011893	tRNA:K2:42Eb	transfer RNA:lys2:42Eb	0	0	0	0	0	0	0	0	0	0	0	0	0	0	0	0	1.26137	0	0	0	0	0	0	1.29722
FBgn0011894	tRNA:K2:42Ec	transfer RNA:lys2:42Ec	0	0	0	0	0	0	0	0	0	0	0	0	0	0	0	1.21404	0	1.14111	0	0	0	0	0	0
FBgn0011895	tRNA:K2:42Ed	transfer RNA:lys2:42Ed	0	0	0	0	0	0	0	0	0	0	0	0	1.3385	0	0	0	0	0	0	1.28484	0	0	1.22321	0
FBgn0011896	tRNA:K2:50C	transfer RNA:lys2:50C	0	0	0	0	0	0	0	0	0	0	0	0	0	0	0	0	0	0	0	0	0	0	0	0
FBgn0011897	tRNA:K2:56EF	transfer RNA:lys2:56EF	0	0	2.42235	0	0	0	0	0	0	1.24187	0	0	0	0	0	0	0	0	0	1.28484	0	0	0	0
FBgn0011902	tRNA:K5:29A	transfer RNA:lys5:29A	0	0	0	0	0	0	0	0	0	0	0	0	0	0	0	0	0	0	0	0	0	0	0	0
FBgn0011904	tRNA:K5:84ABa	transfer RNA:lys5:84AB	0	0	0	0	0	0	0	0	0	0	0	0	0	0	0	0	0	0	0	0	0	0	0	0
FBgn0011905	tRNA:K5:87BC	transfer RNA:lys5:87BC	0	0	0	0	0	0	0	0	0	0	0	0	0	0	0	0	0	0	0	0	0	0	0	0
FBgn0011906	tRNA:L2:44EF	transfer RNA:leu2:44EF	0	0	0	0	0	0	0	0	0	0	0	0	0	0	0	0	0	0	0	0	0	0	0	0
FBgn0011909	tRNA:L3:49Fa	transfer RNA:leu:49Fa	0	1.12556	0	0	0	0	0	0	0	0	0	0	0	0	0	0	0	0	0	0	0	0	0	1.14092
FBgn0011910	tRNA:L3:49Fb	transfer RNA:leu:49Fb	0	0	0	0	0	0	0	0	0	0	0	0	0	0	0	0	0	0	0	0	0	0	0	0
FBgn0011915	tRNA:M2:48Ba	transfer RNA:met2:48Ba	0	0	0	0	0	0	0	0	0	0	0	0	0	0	0	0	0	0	0	0	0	0	0	0
FBgn0011916	tRNA:M2:48Bb	transfer RNA:met2:48Bb	0	0	0	0	0	0	0	0	0	0	0	0	0	0	0	1.21404	0	0	0	0	0	0	0	0
FBgn0011919	tRNA:M2:83F	transfer RNA:met2:83F	0	0	0	0	0	0	0	0	0	0	0	0	0	0	0	0	0	0	0	0	0	0	0	0
FBgn0011921	tRNA:M3:46A	transfer RNA:met3:46A	0	0	0	0	0	0	0	0	0	0	0	0	0	0	0	0	0	0	0	0	0	0	0	0
FBgn0011927	tRNA:M3:70Fa	transfer RNA:met3:70Fa	0	0	0	0	0	0	0	0	0	0	0	0	0	0	0	0	0	0	0	0	0	0	0	0
FBgn0011928	tRNA:M3:70Fb	transfer RNA:met3:70Fb	0	0	0	0	0	0	0	0	0	0	0	0	0	0	0	0	0	0	0	0	0	0	0	0
FBgn0011931	tRNA:N5:42Aa	transfer RNA:asn5:42Aa	0	0	0	0	0	0	0	0	0	0	0	0	0	0	0	0	0	0	0	0	0	0	0	0
FBgn0011932	tRNA:N5:42Ab	transfer RNA:asn5:42Ab	0	0	0	0	0	0	0	0	0	0	0	0	0	0	0	0	0	0	0	0	0	0	0	0
FBgn0011933	tRNA:N5:42Ac	transfer RNA:asn5:42Ac	0	0	0	0	0	0	0	0	0	0	0	0	0	0	0	0	0	0	0	0	0	0	0	0
FBgn0011934	tRNA:N5:42Ad	transfer RNA:asn5:42Ad	0	0	0	0	0	0	0	0	0	0	0	0	0	0	0	0	0	0	0	0	0	0	0	0
FBgn0011935	tRNA:N5:42Ae	transfer RNA:asn5:42Ae	0	0	0	0	0	0	0	0	0	0	0	0	0	0	0	0	0	0	0	0	0	0	0	0
FBgn0011936	tRNA:N5:42Af	transfer RNA:asn5:42Af	0	0	0	0	0	0	0	0	0	0	0	0	0	0	0	0	0	0	0	0	0	0	0	0
FBgn0011937	tRNA:N5:42Ag	transfer RNA:asn5:42Ag	0	0	0	0	0	0	0	0	0	0	0	0	0	0	0	0	0	0	0	0	0	0	0	0
FBgn0011938	tRNA:N5:42Ah	transfer RNA:asn5:42Ah	0	0	0	0	0	0	0	0	0	0	0	0	0	0	0	0	0	0	0	0	0	0	0	0
FBgn0011944	tRNA:P:90Ca	transfer RNA:pro:90Ca	0	0	0	0	0	0	0	0	0	0	0	0	1.35709	0	0	0	0	0	0	0	0	0	0	0
FBgn0011945	tRNA:P:90Cb	transfer RNA:pro:90Cb	0	0	0	0	0	0	0	0	0	0	0	0	0	0	0	0	0	0	0	0	0	0	0	0
FBgn0011948	tRNA:R:12Ea	transfer RNA:arg:12Ea	0	0	0	0	0	0	0	0	0	0	0	0	0	0	0	0	0	0	0	0	0	0	0	0
FBgn0011949	tRNA:R:12Eb	transfer RNA:arg:12Eb	0	0	0	0	0	0	0	0	0	0	0	0	0	0	0	0	0	0	0	0	0	0	0	0
FBgn0011950	tRNA:R:12Ec	transfer RNA:arg:12Ec	0	0	0	0	0	0	0	0	0	0	0	0	0	0	0	0	0	0	0	0	0	0	0	0
FBgn0011951	tRNA:R:12Ed	transfer RNA:arg:12Ed	0	0	0	0	0	0	0	0	0	0	0	0	0	0	0	0	0	0	0	0	0	0	0	0
FBgn0011952	tRNA:R:12Ee	transfer RNA:arg:12Ee	0	0	0	0	0	0	0	0	0	0	0	0	0	0	0	0	0	0	0	0	0	0	0	0
FBgn0011953	tRNA:R:12Ef	transfer RNA:arg:12Ef	0	0	0	0	0	0	0	0	0	0	0	0	0	0	0	0	0	0	0	0	0	0	0	0
FBgn0011954	tRNA:R:19F	transfer RNA:arg:19F	0	0	0	0	0	0	0	0	0	0	0	0	0	0	0	0	0	0	0	0	0	0	0	0
FBgn0011955	tRNA:R2:42Aa	transfer RNA:arg2:42Aa	0	0	0	0	0	0	0	0	0	0	0	0	0	0	0	0	0	0	0	0	0	0	0	0
FBgn0011956	tRNA:R2:42Ab	transfer RNA:arg2:42Ab	0	0	0	0	0	0	0	0	0	0	0	0	0	0	0	0	0	0	0	0	0	0	0	0
FBgn0011957	tRNA:R2:42Ac	transfer RNA:arg2:42Ac	0	0	0	0	0	0	0	0	0	0	0	0	0	0	0	0	0	0	0	0	0	0	0	0
FBgn0011958	tRNA:R2:42Ad	transfer RNA:arg2:42Ad	0	0	0	0	0	0	0	0	0	0	0	0	0	0	0	0	0	0	0	0	0	0	0	0
FBgn0011959	tRNA:R2:84Fa	transfer RNA:arg2:84Fa	0	0	0	0	0	0	0	0	0	0	0	0	0	0	0	0	0	0	0	0	0	0	0	0
FBgn0011960	tRNA:R2:84Fb	transfer RNA:arg2:84Fb	0	0	0	0	0	0	0	0	0	0	0	0	0	0	0	0	0	0	0	0	0	0	0	0
FBgn0011961	tRNA:R2:84Fc	transfer RNA:arg2:84Fc	0	0	0	0	0	0	0	0	0	0	0	0	0	0	0	0	0	0	0	0	0	0	0	0
FBgn0011962	tRNA:R2:84Fd	transfer RNA:arg2:84Fd	0	0	0	0	0	0	0	0	0	0	0	0	0	0	0	0	0	0	0	0	0	0	0	0
FBgn0011963	tRNA:R2:84Fe	transfer RNA:arg2:84Fe	0	0	0	0	0	0	0	0	0	0	0	0	0	0	0	0	0	0	0	0	0	0	0	0
FBgn0011965	tRNA:R:83AB	transfer RNA:arg:83AB	0	0	0	0	0	0	0	0	0	0	0	0	0	0	0	0	0	0	0	0	0	0	0	0
FBgn0011966	tRNA:R:85Ca	transfer RNA:arg:85Ca	0	0	0	0	0	0	0	0	0	0	0	0	0	0	0	0	0	0	0	0	0	0	0	0
FBgn0011970	tRNA:S2b:86A	transfer RNA:ser2b:86A	0	0	0	0	0	0	0	0	0	0	0	0	0	0	0	0	0	0	0	0	0	0	0	0
FBgn0011971	tRNA:S2b:88A	transfer RNA:ser2b:88A	0	0	0	0	0	0	0	0	0	0	0	0	0	1.19656	0	0	0	0	0	1.14383	1.0471	0	0	0
FBgn0011974	tRNA:S474:12Eh	transfer RNA:ser474:12Eh	0	0	0	0	0	0	0	0	0	0	0	0	0	0	0	0	0	0	0	0	0	0	0	0
FBgn0011975	tRNA:S4:12Ea	transfer RNA:ser4:12Ea	0	0	0	0	0	0	0	0	0	0	0	0	0	0	0	0	0	0	0	0	0	0	0	0
FBgn0011976	tRNA:S4:12Eb	transfer RNA:ser4:12Eb	0	0	0	0	0	0	0	0	0	0	0	0	0	0	0	0	0	0	0	0	0	0	0	0
FBgn0011977	tRNA:S4:12Ee	transfer RNA:ser4:12Ee	0	0	0	0	0	0	0	0	0	0	0	0	0	0	0	0	0	0	0	0	0	0	0	0
FBgn0011980	tRNA:S774:12Ec	transfer RNA:ser774:12Ec	0	1.13929	1.07824	0	0	0	0	0	0	0	0	0	0	0	0	0	0	0	0	0	1.0471	0	0	0
FBgn0011981	tRNA:S774:12Ef	transfer RNA:ser774:12Ef	2.19869	0	0	1.01472	0	0	0	0	0	1.10556	0	0	0	1.19656	0	1.08079	0	0	0	0	0	0	0	0
FBgn0011982	tRNA:S7:12Ed	transfer RNA:ser7:12Ed	0	0	0	0	0	0	1.90799	0	0	0	1.13414	1.19448	0	1.19656	1.21046	2.16158	0	1.01587	0	0	2.09421	0	2.17792	1.15484
FBgn0011983	tRNA:S7:12Eg	transfer RNA:ser7:12Eg	0	0	0	0	0	0	0	0	0	0	0	0	0	0	0	0	0	0	0	0	0	0	0	0
FBgn0011984	tRNA:S7:23Ea	transfer RNA:ser7:23Ea	0	0	0	0	0	0	0	0	0	0	0	0	0	0	0	0	0	0	0	0	0	0	0	0
FBgn0011985	tRNA:S7:23Eb	transfer RNA:ser7:23Eb	0	0	0	0	0	0	0	0	0	0	0	0	0	0	0	0	0	0	0	0	0	0	0	0
FBgn0011986	tRNA:S7:64D	transfer RNA:ser7:64D	0	0	0	0	0	0	0	0	0	0	0	0	0	0	0	0	0	0	0	0	0	0	0	0
FBgn0011987	tRNA:SeC	transfer RNA:SeCys	0	0	0	0	0	0.974747	0	0	0	0	0	0	0	0	0	0	0	0	0	0	0	0	0	0
FBgn0011993	tRNA:T:90Ca	transfer RNA:thr:90Ca	0	0	0	0	0	0	0	0	0	0	0	0	0	0	0	0	0	0	0	0	0	0	0	0
FBgn0011994	tRNA:T:90Cb	transfer RNA:thr:90Cb	0	0	0	0	0	0	0	0	0	0	0	0	0	0	0	0	0	0	0	0	0	0	0	0
FBgn0011998	tRNA:V3b:84Da	transfer RNA:val3b:84Da	0	0	0	0	0	0	0	0	0	0	0	0	0	0	0	0	0	0	0	0	0	0	0	0
FBgn0011999	tRNA:V3b:84Db	transfer RNA:val3b:84Db	0	0	0	0	0	0	0	0	0	0	0	0	0	0	0	0	0	0	0	0	0	0	0	0
FBgn0012000	tRNA:V3b:84Dc	transfer RNA:val3b:84Dc	0	0	0	0	0	0	0	0	0	0	0	0	0	0	0	0	0	0	0	0	0	0	0	0
FBgn0012001	tRNA:V3b:84Dd	transfer RNA:val3b:84Dd	0	0	0	0	0	0	0	0	0	0	0	0	0	0	0	0	0	0	0	0	0	0	0	0
FBgn0012002	tRNA:V3b:90BC	transfer RNA:val3b:90BC	0	0	0	0	0	0	0	0	0	0	0	0	0	0	0	0	0	0	0	0	0	0	0	0
FBgn0012003	tRNA:V3b:92Ba	transfer RNA:val3b:92Ba	0	0	0	0	0	0	0	0	0	0	0	0	0	0	0	0	0	0	0	0	0	0	0	0
FBgn0012004	tRNA:V3b:92Bb	transfer RNA:val3b:92Bb	0	0	0	0	0	0	0	0	0	0	0	0	0	0	0	0	0	0	0	0	0	0	0	0
FBgn0012009	tRNA:V4:70BCa	transfer RNA:val4:70BCa	0	0	0	0	0	0	0	0	0	0	0	0	0	0	0	0	0	0	0	0	0	0	0	0
FBgn0012010	tRNA:V4:70BCb	transfer RNA:val4:70BCb	0	0	0	0	0	0	0	0	0	0	0	0	0	0	0	0	0	0	0	0	0	0	0	0
FBgn0012011	tRNA:V4:89BC	transfer RNA:val4:89BC	0	0	0	0	0	0	0	0	0	0	0	0	0	0	0	0	0	0	0	0	0	0	0	0
FBgn0012016	tRNA:Y1:22Fa	transfer RNA:tyr1:22Fa	0	0	0	0	0	0	0	0	0	0	0	0	0	0	0	0	0	0	0	0	0	0	0	0
FBgn0012017	tRNA:Y1:22Fb	transfer RNA:tyr1:22Fb	0	0	0	0	0	0	0	0	0	0	0	0	0	0	0	0	0	0	0	0	0	0	0	0
FBgn0012018	tRNA:Y1:28C	transfer RNA:tyr1:28C	0	0	0	0	0	0	0	0	0	0	0	1.34175	0	0	1.3597	0	0	0	0	0	0	0	0	0
FBgn0012024	tRNA:Y1:85Aa	transfer RNA:tyr1:85Aa	0	0	0	0	0	0	0	0	0	0	0	1.34175	0	0	0	0	0	0	0	0	0	0	0	0
FBgn0012025	tRNA:Y1:85Ab	transfer RNA:tyr1:85Ab	0	0	0	0	0	0	0	0	0	0	0	0	0	0	0	0	0	0	0	0	0	0	0	0
FBgn0012026	tRNA:Y1:85Ac	transfer RNA:tyr1:85Ac	0	0	0	0	0	0	0	0	0	0	0	0	0	0	0	0	0	0	0	0	0	0	0	0
FBgn0012027	tRNA:Y1:85Ad	transfer RNA:tyr1:85Ad	1.23488	1.27975	0	1.13983	0	2.32337	0	3.54174	0	0	1.27396	0	1.3385	1.34408	0	0	0	0	0	1.28484	1.1762	0	1.22321	0
FBgn0012028	tRNA:Y1:85Ae	transfer RNA:tyr1:85Ae	0	0	0	0	0	0	0	0	0	0	0	0	1.3385	0	0	0	0	0	0	0	0	0	0	0
FBgn0012034	AcCoAS	Acetyl Coenzyme A synthase	154.786	144.68	158.168	143.703	107.999	137.567	149.381	150.945	166.848	243.376	254.877	267.841	224.423	242.097	311.843	265.972	321.808	302.333	169.378	219.277	219.956	248.581	262.236	298.722
FBgn0012036	Aldh	Aldehyde dehydrogenase	803.869	757.167	858.916	959.054	846.03	1012.84	572.232	593.783	702.842	666.301	631.091	691.973	409.204	448.262	469.197	612.152	726.499	749.227	1720.75	1538.49	1649.14	308.069	312.143	367.533
FBgn0012037	Ance	Angiotensin converting enzyme	234.265	229.638	210.125	204.721	189.832	223.331	256.363	242.005	236.615	369.602	397.472	407.718	281.584	284.151	327.783	295.957	286.912	275.699	262.533	273.561	266.516	287.986	285.923	304.912
FBgn0012042	AttA	Attacin-A	0.114109	0.118255	0.111919	0.105326	0.20407	0	0.0990222	0	0.453267	0.114755	0.235441	0.495937	2.47368	0.3726	0.376928	0.336549	0.116557	10.7553	0	0.356179	0	0.471369	5.99065	0.599347
FBgn0012051	CalpA	Calpain-A	70.4136	74.1399	72.7118	67.7994	73.4608	75.2873	73.0882	80.8209	81.2708	109.578	119.601	105.094	164.517	167.171	162.188	163.157	182.42	179.485	93.4043	112.771	96.8449	164.405	164.961	158.094
FBgn0012058	Cdc27	Cell division cycle 27 ortholog	18.6216	17.7131	19.8358	18.8914	19.1044	20.0759	18.3718	19.9382	17.6967	15.5773	15.3788	16.5136	19.2105	20.2948	18.686	18.2834	19.6659	17.7236	16.0609	19.2235	17.6211	18.3784	19.552	19.0771
FBgn0012344	Dh44	Diuretic hormone 44	10.3207	8.28427	9.53361	12.2282	12.4167	12.145	10.6496	11.0867	10.3981	25.1739	23.7725	23.4063	29.2888	30.4321	29.2567	27.0449	29.0194	29.2698	19.2675	19.7193	19.16	31.2772	30.6323	29.2527
FBgn0013263	Trl	Trithorax-like	9.29714	9.67976	9.82557	9.22012	10.105	10.0885	8.86845	9.72892	9.662	5.36342	6.30503	5.85743	4.54649	6.63638	6.22147	6.32021	6.69915	5.87396	5.49891	6.13393	7.34513	5.80543	6.86772	6.31413
FBgn0013269	FK506-bp1	FK506-binding protein 1	577.38	598.143	630.755	724.204	716.161	639.254	591.012	618.668	566.203	125.83	120.992	142.133	62.959	74.4005	49.7435	49.8727	54.2273	51.2375	315.651	244.412	313.639	57.4769	62.0732	64.4434
FBgn0013272	Gp150	Gp150	163.697	162.785	163.99	159.627	161.937	159.463	167.976	174.521	166.33	200.012	201.057	196.652	264.888	259.685	248.306	256.247	267.231	255.292	180.378	192.91	177.035	247.206	242.581	239.824
FBgn0013275	Hsp70Aa	Heat-shock-protein-70Aa	0.946119	2.62773	1.0022	1.71165	1.9289	1.92249	0.459776	0.723613	0.563729	0.114177	0.117127	0	0.328163	0.247149	0.0833399	0.18603	0.69582	0.244797	0.191989	0.669392	0.216278	0	0.0374873	0.0397551
FBgn0013276	Hsp70Ab	Heat-shock-protein-70Ab	0.910951	3.61886	1.78693	1.89187	2.2061	2.24951	0.395255	0.979757	0.942318	0	0.391575	0.0824821	0.287989	0.454441	0.167171	0.671681	0.736641	0.526112	0.385109	0.671365	0.578442	0.117594	0.0751955	0.0398723
FBgn0013277	Hsp70Ba	Heat-shock-protein-70Ba	0.775785	4.18066	0.836984	1.93339	1.8383	1.49609	0.370268	0.593338	0.616318	0.0780174	0.0800337	0.0842921	0.294309	0.337756	0.0854198	0.800825	1.34713	0.788564	0.118068	0.363229	0.073892	0.360524	0.115268	0.0407473
FBgn0013278	Hsp70Bb	Heat-shock-protein-70Bb	2.07409	8.71723	1.77058	4.92791	3.94967	3.75778	0.699948	1.32193	1.18241	0.154506	0.277373	0.125199	0.666114	1.21237	0.211457	1.20835	1.80472	0.496896	0.467644	1.07901	0.439007	0.317325	0.380463	0.080696
FBgn0013279	Hsp70Bc	Heat-shock-protein-70Bc	1.209	7.47843	1.88986	2.65036	4.18917	3.48311	0.754079	0.83076	1.08805	0.303961	0.623632	0.492611	0.491419	1.06918	0.208	1.30003	1.69804	0.768074	0.536667	1.45447	0.431832	0.468208	0.299395	0.277819
FBgn0013300	ProtA	Protamine A	0	0	0	0	0	0	0	0	0	0	0	0	0	0	0	0	0	0	0	0	0	0	0.130739	0
FBgn0013301	ProtB	Protamine B	0	0	0	0	0.118715	0	0	0.126925	0	0	0	0.144253	0	0	0	0	0	0	0	0	0	0	0	0
FBgn0013303	Nca	Neurocalcin	48.7331	51.7508	49.4697	50.5352	56.1295	55.5606	53.0799	57.4229	54.2697	54.1517	59.0684	54.6937	65.8649	64.2842	70.3306	69.4012	69.8539	73.2012	50.7677	59.0514	58.929	67.621	75.5876	74.7883
FBgn0013305	Nmda1	N-methyl-D-aspartate receptor-associated protein	44.2378	46.819	49.8065	41.1539	43.0426	47.804	44.0068	48.881	47.8363	61.0442	66.8947	63.9495	78.8098	79.8961	83.9284	79.0436	89.236	90.5377	57.244	70.3271	63.7504	84.0374	87.6398	84.2765
FBgn0013307	Odc1	Ornithine decarboxylase 1	39.7133	40.9326	39.1627	33.004	32.2945	38.1715	43.3904	44.2948	44.2957	124.734	136.196	119.288	298.356	250.581	316.944	319.77	337.897	315.121	51.7538	63.8516	53.1758	317.475	340.93	322.71
FBgn0013308	Odc2	Ornithine decarboxylase 2	12.4413	12.2303	12.2722	14.1085	15.0027	13.5096	12.0303	12.7098	13.5551	15.3715	18.0424	16.994	29.3594	30.7199	32.9555	35.9251	40.9568	34.0299	19.9084	24.558	22.2782	26.8714	29.1546	26.8855
FBgn0013323	Ptth	Prothoracicotropic hormone	0.639335	0.662565	0.705446	0.663888	0.643146	0.45108	0.624156	0.305611	0.555533	0.080369	0.577122	0.260499	0.346491	0.782857	0.351978	0.707111	0.571419	0.886182	0.648676	0.0831504	0.304477	0.907845	0.949943	1.09136
FBgn0013325	RpL11	Ribosomal protein L11	2754.91	2706.93	2730.81	2813.17	2750.89	2854.7	2868.19	2802.32	2890.79	2853.93	2815.21	2834.7	3428.32	3191.88	3323.43	3300.46	3239.01	3318.04	2882.58	2845.17	2878.8	3530.57	3404.08	3512.07
FBgn0013334	Sap47	Synapse-associated protein 47kD	60.5153	57.9124	60.7765	63.3706	68.6066	67.2356	71.017	73.9571	72.8357	98.3325	106.104	96.0653	119.829	140.915	133.962	135.464	146.802	137.946	76.0456	90.0425	83.609	135.491	144.565	127.776
FBgn0013342	nSyb	neuronal Synaptobrevin	45.8479	47.2844	52.1984	51.7798	59.0899	59.2705	58.3248	66.5204	65.7112	98.7156	109.215	97.3221	137.591	154.695	143.817	150.74	164.283	156.005	77.8966	90.2234	78.883	147.05	151.507	138.208
FBgn0013343	Syx1A	Syntaxin 1A	32.7332	32.0155	33.4851	33.1111	36.1418	34.9273	36.6903	39.0966	36.6121	51.2064	51.2344	49.3736	55.7307	63.527	54.6109	58.7425	63.377	57.9347	40.2623	47.3023	43.9004	59.9843	58.5648	53.5114
FBgn0013347	TfIIA-S	Transcription-factor-IIA-S	86.0553	83.277	83.5438	81.7238	85.9641	87.277	78.6079	82.83	73.2702	73.9061	78.2278	84.9301	118.931	115.929	120.01	121.374	119.242	129.204	80.9384	93.7937	88.5066	115.426	123.305	128.616
FBgn0013348	TpnC41C	Troponin C at 41C	2.15776	2.23616	2.06931	1.99166	2.31533	1.48856	1.6228	2.24624	1.61898	3.03795	2.96806	2.76129	3.27434	3.44457	3.80136	2.7813	3.18362	3.94351	2.67579	3.04331	2.32925	3.91199	4.41724	4.43261
FBgn0013432	bcn92	bcn92	94.1233	82.5558	91.1346	99.782	96.7723	97.0473	85.4437	80.7671	84.0149	38.9046	38.6667	45.1763	28.3465	28.2024	24.5491	24.5258	25.9745	26.5049	71.5321	61.8186	67.611	24.7673	25.905	28.1052
FBgn0013433	beat-Ia	beaten path Ia	3.39226	3.51552	3.75845	4.14587	4.63424	4.31402	3.925	4.86464	5.05306	7.39148	8.87866	7.0645	10.7243	11.2819	10.2716	9.51093	11.9351	10.7972	5.6089	7.71265	5.80395	11.8397	11.9163	10.5255
FBgn0013435	cdc2rk	cdc2-related-kinase	16.5016	17.4746	17.1036	15.2314	16.4308	17.0148	13.1943	14.2604	15.3852	9.13084	10.1102	9.55203	7.96681	8.70592	10.5526	8.14695	9.34786	8.25686	11.2593	11.0963	12.4916	8.63234	10.9923	10.9003
FBgn0013467	igl	igloo	48.0634	45.129	47.6908	50.8042	53.952	54.0641	57.9543	61.4056	61.8042	88.7454	93.674	88.2678	97.5755	108.798	108.381	104.457	117.343	115.942	67.3807	74.4451	66.9039	106.606	114.256	102.943
FBgn0013469	klu	klumpfuss	1.71188	2.06651	2.12184	1.80583	1.59802	1.89356	2.00793	2.17614	1.73735	1.83507	1.84368	1.81914	2.48762	2.76418	2.56844	3.10704	3.36269	2.90302	1.39333	1.70285	1.84554	2.33127	2.90692	2.47018
FBgn0013531	MED20	Mediator complex subunit 20	17.1252	21.3509	18.4164	18.5351	20.8321	20.6079	15.1627	19.6964	19.3371	8.91701	11.2101	13.5067	9.13975	10.7864	9.76306	8.2044	10.6554	8.67552	12.348	11.5772	14.6554	9.33647	9.55806	11.4147
FBgn0013548	l(2)dtl	lethal-(2)-denticleless	11.5529	11.6909	10.9978	9.97358	10.1481	9.14197	11.0869	9.90788	11.9788	7.58601	7.88722	8.74993	10.3861	9.72674	9.35335	10.2889	9.99588	9.51384	9.72207	9.7223	11.9748	10.1412	10.9725	9.67313
FBgn0013563	Pex1	Peroxin 1	12.9095	11.8952	11.3118	11.7633	13.1187	12.4032	12.2298	11.605	12.0545	10.1867	11.3871	11.006	10.7109	11.7742	12.2443	11.0409	12.7647	12.8195	12.372	13.26	12.3223	12.4222	10.9062	11.8552
FBgn0013576	mtd	mustard	25.4534	26.4661	25.8471	25.1607	27.6444	26.8696	25.7987	28.3099	27.3221	34.9122	37.6166	35.2058	44.8564	49.9175	47.5978	47.2921	52.9844	48.3243	28.6492	34.2825	30.7317	48.1498	47.7852	45.705
FBgn0013672	mt:ATPase6	mitochondrial ATPase subunit 6	262.159	213.417	291.445	219.914	243.495	231.669	256.354	279.358	295.881	200.115	217.274	246.102	53.1256	153.5	116.61	129.72	108.996	142.167	143.36	239.556	273.234	162.055	125.145	128.507
FBgn0013673	mt:ATPase8	mitochondrial ATPase subunit 8	0	0	0	0	0	0	0	0	0	0	0	0	0	0	0	0	0	0	0	0	0	0	0	0
FBgn0013674	mt:CoI	mitochondrial Cytochrome c oxidase subunit I	380.07	426.601	525.373	390.413	527.728	523.338	390.73	501.496	575.121	425.305	647.845	699.151	269.722	604.295	687.502	371.346	528.142	593.52	287.669	531.497	593.044	398.14	561.405	529.957
FBgn0013675	mt:CoII	mitochondrial Cytochrome c oxidase subunit II	1.974	1.09106	1.41982	1.94353	0.235351	1.9808	2.16981	2.13883	1.17618	1.58814	2.17224	2.28782	0.855859	1.28914	1.15922	2.07006	1.07539	5.95876	0.400569	1.23233	2.00555	1.22315	1.69464	1.24419
FBgn0013676	mt:CoIII	mitochondrial Cytochrome c oxidase subunit III	1077.18	1113.25	1205.77	1109.64	1292.79	1331.59	1105.6	1144.4	1325.1	1226.1	1560.24	1621.16	1032.83	1640.77	1900.62	1392.83	1647.29	1831.04	981.985	1408.57	1455.42	1393.13	1633.45	1627.73
FBgn0013678	mt:Cyt-b	mitochondrial Cytochrome b	1048.14	1043.41	1228.49	1046.42	1191.75	1217.52	1076.4	1119.23	1316.74	1018.11	1359.73	1355.59	650.802	1133.23	1252.73	901.757	1038.23	1184.02	799.118	1143.26	1315.05	965.997	1115.67	1042.25
FBgn0013679	mt:ND1	mitochondrial NADH-ubiquinone oxidoreductase chain 1	102.051	76.9062	116.946	116.791	129.024	117.948	104.22	121.334	120.123	125.413	157.376	197.251	75.0259	170.113	180.44	107.501	133.266	144.247	69.9368	111.174	145.207	99.6388	153.96	121.119
FBgn0013680	mt:ND2	mitochondrial NADH-ubiquinone oxidoreductase chain 2	2.10868	2.00319	1.46498	2.27076	2.74977	1.40512	2.82107	3.44393	2.5303	2.12061	2.17542	2.67303	0.666641	1.05195	0.967425	1.38206	1.52569	1.13666	0.980601	1.55409	1.67373	0.635153	1.74064	0.369188
FBgn0013681	mt:ND3	mitochondrial NADH-ubiquinone oxidoreductase chain 3	25.7197	13.1951	19.4815	31.4965	30.2848	17.4876	36.02	33.353	27.817	23.0482	42.5589	46.4835	9.10861	23.0051	30.0016	20.5289	12.7456	16.472	7.75113	12.7178	26.6804	13.938	21.4408	18.7253
FBgn0013683	mt:ND4L	mitochondrial NADH-ubiquinone oxidoreductase chain 4L	0	0	0	0.285936	0	0	0	0	0	0	0.319585	0	0	0	0.341092	0	0	0.286258	0	0	0	0	0.306854	0
FBgn0013684	mt:ND5	mitochondrial NADH-ubiquinone oxidoreductase chain 5	128	113.608	152.063	121.055	141.498	128.612	124.836	142.198	159.958	104.965	152.308	168.627	56.737	120.805	129.781	84.2889	94.118	106.734	73.7247	123.456	139.27	81.2212	105.885	93.3731
FBgn0013685	mt:ND6	mitochondrial NADH-ubiquinone oxidoreductase chain 6	0	0	0	0	0	0	0	0	0	0	0	0	0	0	0	0	0	0	0	0	0	0	0	0
FBgn0013686	mt:lrRNA	mitochondrial large ribosomal RNA	8297.13	7288.86	7705.48	8166.57	7731.15	7975.65	8448.75	7823.78	7777.24	10575.5	10391.6	11748.4	9930.46	13107.4	13324.6	12762.5	11183.2	12631.1	8207.24	9732.16	10183.5	11286.8	12851.3	11771.1
FBgn0013688	mt:srRNA	mitochondrial small ribosomal RNA	0	0	0	0	0	0	0	0	0	0	0	0	0	0	0	0	0	0	0	0	0	0	0	0
FBgn0013689	mt:tRNA:A	mitochondrial alanine tRNA	0	1.43726	2.72049	7.68067	4.96047	1.30466	0	3.97764	0	0	1.43076	10.5482	0	1.50951	6.10817	2.72691	0	1.28156	0	1.44298	0	2.86447	0	1.45687
FBgn0013690	mt:tRNA:C	mitochondrial cysteine tRNA	0	0	0	0	0	0	0	0	0	0	0	0	0	0	0	0	0	0	0	0	0	0	0	0
FBgn0013691	mt:tRNA:D	mitochondrial aspartic acid tRNA	0	0	0	0	0	0	0	0	0	0	0	0	0	0	0	0	0	0	0	0	0	0	0	0
FBgn0013692	mt:tRNA:E	mitochondrial glutamic acid tRNA	0	0	0	0	0	0	0	0	0	0	0	0	0	0	0	0	0	0	0	0	0	0	0	0
FBgn0013693	mt:tRNA:F	mitochondrial phenylalanine tRNA	0	0	0	0	0	0	0	0	0	0	0	0	0	0	0	0	0	0	0	0	0	0	0	0
FBgn0013694	mt:tRNA:G	mitochondrial glycine tRNA	0	0	0	0	0	0	0	0	0	0	0	0	0	0	0	0	0	0	0	0	0	0	0	0
FBgn0013695	mt:tRNA:H	mitochondrial histidine tRNA	0	0	0	0	0	0	0	0	0	0	0	0	0	0	0	0	0	0	0	0	0	0	0	0
FBgn0013696	mt:tRNA:I	mitochondrial isoleucine tRNA	0	0	0	0	0	0	0	0	0	0	0	0	0	0	0	0	0	0	0	0	0	0	0	0
FBgn0013697	mt:tRNA:K	mitochondrial lysine tRNA	0	0	0	0	0	0	0	0	0	0	0	0	0	0	0	0	0	0	0	0	0	0	0	0
FBgn0013698	mt:tRNA:L:CUN	mitochondrial leucine CUN tRNA	0	0	0	0	0	0	0	0	0	0	0	0	0	0	0	0	0	0	0	0	0	0	0	0
FBgn0013699	mt:tRNA:L:UUR	mitochondrial leucine UUR tRNA	0	0	0	0	0	0	0	0	0	0	0	0	0	0	0	0	0	0	0	0	0	0	0	0
FBgn0013700	mt:tRNA:M	mitochondrial methionine tRNA	0	0	0	0	0	0	0	0	0	0	0	0	0	0	0	0	0	0	0	0	0	0	0	0
FBgn0013701	mt:tRNA:N	mitochondrial asparagine tRNA	0	0	0	0	0	0	0	0	0	0	0	0	0	0	0	0	0	0	0	0	0	0	0	0
FBgn0013702	mt:tRNA:P	mitochondrial proline tRNA	0	0	0	0	0	0	0	0	0	0	0	0	0	0	0	0	0	0	0	0	0	0	0	0
FBgn0013703	mt:tRNA:Q	mitochondrial glutamine tRNA	0	0	0	0	0	0	0	0	0	0	0	0	0	0	0	0	0	0	0	0	0	0	0	0
FBgn0013704	mt:tRNA:R	mitochondrial arginine tRNA	0	0	0	0	0	0	0	0	0	0	0	0	0	0	0	0	0	0	0	0	0	0	0	0
FBgn0013705	mt:tRNA:S:AGY	mitochondrial serine AGY tRNA	0	0	0	0	0	0	0	0	0	0	0	0	0	0	0	0	0	0	0	0	0	0	0	0
FBgn0013706	mt:tRNA:S:UCN	mitochondrial serine UCN tRNA	0	0	0	0	0	0	0	0	0	0	0	0	0	0	0	0	0	0	0	0	0	0	0	0
FBgn0013707	mt:tRNA:T	mitochondrial threonine tRNA	2.7317	0	0	2.52143	2.44266	0	1.18527	0	1.35637	0	0	0	0	0	0	0	0	0	0	0	0	0	0	0
FBgn0013708	mt:tRNA:V	mitochondrial valine tRNA	0	0	0	0	0	0	0	0	0	0	0	0	0	0	0	0	0	0	0	0	0	0	0	0
FBgn0013709	mt:tRNA:W	mitochondrial tryptophan tRNA	0	0	0	0	0	0	0	0	0	0	0	0	0	0	0	0	0	0	0	0	0	0	0	0
FBgn0013710	mt:tRNA:Y	mitochondrial tyrosine tRNA	0	0	0	0	0	0	0	0	0	0	0	0	0	0	0	0	0	0	0	0	0	0	0	0
FBgn0013717	not	non-stop	15.8638	17.3779	16.2988	14.5035	16.046	14.2993	14.6039	16.3196	15.1247	9.58427	9.05411	9.43756	8.89169	10.6029	8.76683	8.27242	9.82722	8.4165	12.2094	10.6691	12.0075	8.75202	10.3664	9.40948
FBgn0013718	nuf	nuclear fallout	24.3817	25.0672	24.8304	20.9134	23.3148	23.073	24.1926	26.8068	24.1164	31.391	35.1282	32.1297	41.8161	43.7444	45.0333	41.1754	46.073	47.7559	30.2807	34.5229	29.7311	45.6324	49.1488	45.7233
FBgn0013720	pck	pickel	35.9243	32.9314	39.9008	39.2392	40.2493	48.3113	37.473	41.3418	45.6081	56.1234	59.6503	61.9627	78.142	77.5385	89.6544	75.9725	84.9156	86.3446	43.1945	56.0985	54.7243	84.718	91.7717	93.2231
FBgn0013725	phyl	phyllopod	5.39211	5.53723	5.76939	6.33443	6.22419	7.23984	5.95533	7.12328	7.35049	10.648	11.6818	10.7588	14.5583	15.4193	16.6779	16.0478	18.376	16.624	8.35554	11.5266	8.07733	16.0474	16.6547	17.0959
FBgn0013726	pnut	peanut	57.0598	56.3863	54.0953	50.4686	51.395	50.484	49.9292	53.0988	48.9448	43.7558	44.5486	45.56	49.6784	51.3766	46.0055	47.5768	49.4927	52.2317	46.2604	48.1518	46.1508	50.3767	50.208	51.1181
FBgn0013732	sced	scrambled	3.57962	3.85127	4.31493	4.18685	4.81349	4.9869	4.88477	4.85902	4.8844	5.02882	6.76562	6.14584	6.93067	7.43544	7.85277	7.30703	8.93169	8.45889	5.26767	5.6009	5.83001	7.87317	7.47054	7.31969
FBgn0013733	shot	short stop	43.6445	43.0832	45.1557	44.676	46.1505	44.278	48.1521	51.5779	47.2561	76.912	77.0865	68.7378	85.21	82.72	76.6838	76.3132	82.2103	72.329	62.2506	69.1287	58.9073	81.4056	80.0904	71.98
FBgn0013746	alien	alien	36.2257	34.683	37.0609	37.0124	34.8594	35.0746	33.1046	33.3007	33.6496	20.5413	20.8422	21.5575	16.5217	15.3471	14.6662	13.5334	13.321	12.7205	28.9233	26.181	32.1951	14.2737	15.3195	15.7779
FBgn0013749	Arf102F	ADP ribosylation factor at 102F	287.886	273.535	256.596	257.674	240.263	232.16	239.477	225.464	231.405	135.692	139.899	144.078	116.097	120.485	121.244	106.826	108.714	114.561	188.139	172.358	186.312	112.215	109.074	111.905
FBgn0013750	Arf51F	ADP ribosylation factor at 51F	111.41	114.99	109.674	108.025	106.376	102.297	100.456	111.456	108.354	83.308	88.3407	88.3579	77.0205	86.4565	84.6584	74.8224	83.9456	77.4973	92.5462	95.4594	102.714	79.4448	84.4965	82.5362
FBgn0013751	Awh	Arrowhead	5.65556	5.81665	5.63105	6.01117	7.12596	5.80401	5.91168	7.86454	6.85017	7.36797	6.49756	6.61052	9.56672	9.46671	11.5581	9.68805	9.10298	9.02692	5.95555	6.68681	6.16219	8.84937	9.9735	10.3068
FBgn0013753	Bgb	Big brother	16.0405	17.2251	18.7225	14.6718	18.4969	18.1623	18.3917	21.3027	21.7674	21.9706	25.3089	25.5515	29.8953	33.259	28.8503	25.831	30.5451	28.5719	20.8407	25.0721	21.8459	32.9806	34.8695	32.1755
FBgn0013755	Bro	Brother	0	0	0	0	0.216687	0.113983	0	0	0	0	0	0	0	0.263758	0	0	0	0.111964	0.122935	0	0	0.125128	0	0
FBgn0013756	Mtor	Megator	31.1572	32.6856	33.389	31.1225	32.1498	30.5967	30.2453	32.058	29.4335	20.6598	20.5841	20.924	17.5578	19.9767	16.7131	15.9707	17.3982	14.6045	27.0275	26.2333	27.4804	16.7165	18.0196	18.0873
FBgn0013759	CASK	CASK ortholog	13.7594	15.0283	16.1777	16.5749	18.8723	17.4014	17.8551	19.7214	18.7378	22.792	25.5026	24.3026	31.8387	33.2752	30.2886	31.5772	35.2014	31.7767	22.242	26.4815	22.7782	28.3096	30.1779	28.2732
FBgn0013762	Cdk5	Cyclin-dependent kinase 5	15.1742	15.2596	14.6074	13.3318	15.227	17.3941	15.3139	17.3547	16.6316	18.0295	22.2641	18.9911	22.722	22.4497	27.0422	22.0456	25.9478	29.0827	20.0147	20.8755	18.6821	24.4927	28.8927	23.0248
FBgn0013763	CG5210	-	402.895	387.976	399.947	342.799	334.181	368.666	374.896	366.239	363.32	509.847	497.399	482.706	505.332	438.091	465.103	432.308	428.775	453.625	464.034	456.072	439.032	483.366	469.006	494.034
FBgn0013764	Chi	Chip	29.2995	30.6553	26.572	29.9709	32.9106	29.715	28.7345	30.7739	28.9366	26.1959	25.5893	24.3778	31.236	31.4974	32.482	30.7779	33.7818	31.6737	25.3703	27.186	27.5632	30.9213	33.9924	33.5613
FBgn0013765	cnn	centrosomin	7.2018	6.54374	7.0493	7.1309	8.06597	7.51402	7.38591	8.17869	7.57078	10.3737	11.1971	10.0698	16.8108	16.8017	17.2371	16.2631	19.4831	18.3246	9.62461	11.1414	10.3794	17.0685	17.1643	16.5673
FBgn0013767	Crz	Corazonin	8.2703	9.99926	10.0043	9.28766	10.3533	12.5778	10.4064	12.2553	10.6767	9.70327	15.0733	14.5274	20.1696	24.9046	25.801	17.6165	17.7402	19.87	10.7686	14.1981	11.5534	16.37	21.2996	20.7059
FBgn0013770	Cp1	Cysteine proteinase-1	113.752	101.109	91.8824	73.3803	77.7595	75.8548	91.6315	83.5543	83.8006	134.668	136.753	127.72	230.703	196.521	206.491	191.963	194.723	211.438	122.541	139.192	120.69	213.948	207.331	208.003
FBgn0013771	Cyp6a9	Cytochrome P450-6a9	5.14072	5.51778	5.17711	4.57555	5.45867	6.34727	6.41274	6.31886	5.19618	28.4801	32.8622	27.928	79.2032	81.8316	84.8038	83.7512	89.2202	99.2063	15.9735	24.6423	16.2194	100.253	103.389	97.879
FBgn0013772	Cyp6a8	Cytochrome P450-6a8	0.708617	0.629455	0.397152	1.02783	0.135779	1.33323	0.790621	0.774237	1.00528	14.7106	15.143	23.5932	2.68827	1.81802	1.56048	8.35987	7.6001	7.01581	2.67046	4.58172	4.91745	2.50903	2.35646	3.93462
FBgn0013773	Cyp6a22	Cyp6a22	2.49828	3.02056	2.57284	1.15299	1.19143	1.64514	2.3125	2.54765	2.64632	5.8623	5.54129	5.33848	9.11664	7.2059	8.43577	7.49113	7.10272	8.04154	4.18239	5.93521	4.99708	10.492	11.3423	9.53528
FBgn0013799	Deaf1	Deformed epidermal autoregulatory factor-1	20.4523	21.4228	22.1399	22.1856	24.239	23.299	23.1636	24.8432	23.7478	22.5537	23.3378	24.1558	28.14	29.5044	29.7666	30.2685	31.2993	29.5766	24.4611	24.0445	24.2635	31.7702	30.7147	28.2707
FBgn0013809	Dhc16F	Dynein heavy chain at 16F	0.0217359	0.0300343	0.00710625	0.0468133	0.0518294	0.0477111	0.0251495	0.0346336	0.035975	0.0510042	0.0822207	0.023617	0.0863861	0.0552022	0.0717988	0.106845	0.0666068	0.0669515	0.0514582	0.0301539	0.0621092	0.0897882	0.0358844	0.0684995
FBgn0013810	Dhc36C	Dynein heavy chain at 36C	0.125593	0.145469	0.130428	0.129564	0.165153	0.132049	0.173098	0.197763	0.161403	0.267466	0.350595	0.224761	0.264256	0.361851	0.374189	0.334104	0.415047	0.252593	0.179898	0.215229	0.154809	0.32044	0.314675	0.372516
FBgn0013811	Dhc62B	Dynein heavy chain at 62B	0.231144	0.231816	0.299839	0.220234	0.240023	0.252515	0.232936	0.270879	0.251752	0.314935	0.384612	0.37267	0.678882	0.697945	0.632163	0.586432	0.799703	0.792359	0.37826	0.38014	0.312486	0.639116	0.53178	0.618779
FBgn0013812	Dhc93AB	Dynein heavy chain at 93AB	0.559795	0.480111	0.536428	0.540461	0.552344	0.544773	0.519283	0.781238	0.619804	0.983565	1.06873	0.803994	1.47159	1.6388	1.57991	1.70797	1.60368	1.51619	0.87481	1.04438	0.766083	1.21602	1.21099	1.3924
FBgn0013813	Dhc98D	Dynein heavy chain at 89D	0.0792793	0.0352114	0.0833117	0.0784037	0.0759542	0.0532716	0.0540551	0.0757932	0.0449878	0.074033	0.0993143	0.110752	0.214829	0.215725	0.124704	0.172584	0.237156	0.240709	0.0861832	0.106055	0.0593309	0.128657	0.179498	0.118973
FBgn0013949	Ela	Elastin-like	21.956	21.3098	27.705	21.9418	24.0124	30.545	23.0469	24.4217	27.4221	19.6599	24.1319	27.6639	37.757	28.3554	30.9629	22.8307	27.8181	34.2568	17.2217	21.7461	20.792	26.2062	30.448	33.7537
FBgn0013953	Esp	Epidermal stripes and patches	4.18636	3.53505	4.74472	3.54926	3.10563	4.14242	5.43583	5.60318	5.75861	8.26416	11.069	10.2766	15.1591	14.1085	17.1063	17.9871	23.0596	19.2564	8.6209	9.58264	9.30399	14.315	14.8056	14.1703
FBgn0013954	FK506-bp2	FK506-binding protein 2	1110.81	1073.98	1090.32	1177	1095.78	1066.67	1042.29	990.347	998.581	531.907	483.801	525.481	284.95	306.755	256.22	238.852	232.455	236.349	943.965	791.097	940.283	272.227	266.896	284.838
FBgn0013972	Gycalpha99B	Guanylyl cyclase alpha-subunit at 99B	11.5268	11.509	12.3196	12.0887	14.8272	16.2473	15.1204	17.6831	16.8468	22.0671	25.4819	25.007	27.437	27.218	27.9558	26.6928	28.7115	28.2742	19.1941	23.2293	20.6814	25.706	26.9705	26.3896
FBgn0013973	Gycbeta100B	Guanylyl cyclase beta-subunit at 100B	4.14593	4.15871	4.69696	5.36161	5.23375	5.83985	5.31008	6.74028	5.76839	10.011	11.0474	9.82847	15.1877	15.806	15.1352	15.4537	17.9359	16.3078	7.82814	9.73461	8.29906	15.1572	14.5823	14.1836
FBgn0013983	imd	immune deficiency	23.1601	27.1403	22.9485	20.9389	22.8866	22.6253	19.7372	20.8927	21.0532	16.4232	16.235	17.9377	20.4046	19.7141	18.6354	18.7992	19.2895	19.8649	20.5461	21.811	21.3242	18.8889	20.5295	20.8982
FBgn0013984	InR	Insulin-like receptor	6.80439	7.16668	7.80164	7.04923	6.985	8.01999	13.5025	11.7215	9.81281	26.9967	31.4251	25.0491	58.3925	62.8225	58.5924	59.7536	68.9204	63.0602	15.6341	22.5511	16.2177	64.5697	68.1631	57.6328
FBgn0013987	MAPk-Ak2	MAP kinase activated protein-kinase-2	71.1163	77.2705	75.4633	70.3363	74.3365	74.0772	74.5261	79.8696	79.9898	77.3341	85.3832	82.3507	98.9997	98.6091	95.1935	93.3018	103.559	99.1427	78.9797	84.3204	78.7138	89.4529	98.6385	95.86
FBgn0013995	Calx	Na/Ca-exchange protein	9.09613	9.91673	8.74389	10.2442	11.0038	9.71178	8.5047	10.091	9.33272	11.3535	12.4878	11.8622	14.6146	15.1793	13.9708	13.1468	17.0819	14.5142	10.74	11.7569	11.9895	14.9219	15.4389	14.0053
FBgn0013997	Nrx-IV	Neurexin IV	39.7823	42.9372	46.6606	40.899	46.3529	42.2117	41.0554	47.8138	45.6924	44.1016	47.3595	46.5999	46.0116	52.8313	51.8992	44.3727	50.7633	49.4909	40.2923	46.906	44.9621	49.5832	52.061	52.4086
FBgn0014000	Hf	Helical Factor	19.6189	24.1895	19.8344	12.8154	14.3043	17.2256	19.033	19.4295	21.5808	24.4853	29.9964	29.1875	30.2074	30.6619	32.4582	32.6408	34.119	30.866	24.6012	24.9139	21.9448	37.5083	39.2657	41.1128
FBgn0014002	Pdi	Protein disulfide isomerase	1737.21	1640.06	1485.83	1260.69	1229.13	1130.27	1271.97	1202.55	1162.11	741.956	751.983	786.862	427.106	431.964	377.376	368.432	389.877	373.674	890.628	811.267	815.842	334.951	345.825	355.764
FBgn0014006	Pk92B	Protein kinase at 92B	20.5829	20.2281	20.0852	19.4172	20.3859	19.2645	20.1624	22.3294	19.2448	19.8749	20.3706	20.5447	25.4297	25.8775	24.2767	23.9911	29.1848	26.4346	19.9811	21.6335	20.4688	25.1293	26.4014	24.9752
FBgn0014007	Ptp69D	Protein tyrosine phosphatase 69D	13.3963	16.0162	14.9527	14.2972	14.1001	13.554	14.8644	15.859	13.9442	14.4194	14.4321	14.4419	15.7683	16.8403	14.7888	15.2795	16.7305	14.2972	15.5566	16.0981	16.8136	15.3297	15.4814	15.2819
FBgn0014009	Rab2	Rab2	87.9873	89.6018	86.9183	88.1647	91.8607	88.3695	92.7581	92.8272	98.6709	123.487	136.294	124.036	172.649	178.183	182.224	180.562	197.822	194.775	106.422	126.501	114.45	196.74	200.548	189.67
FBgn0014010	Rab5	Rab5	100.204	96.2427	95.5544	91.7502	92.7014	83.8326	91.4809	95.7977	91.3129	104.575	110.558	106.105	133.335	141.969	139.705	142.29	149.33	150.583	89.0212	102.38	94.4324	149.112	144.274	138.493
FBgn0014011	Rac2	Rac2	68.3612	63.6144	64.0279	59.7421	60.6632	56.4888	65.5385	65.781	67.5179	87.8197	86.7583	87.6245	93.4063	102.117	98.7674	100.483	101.216	94.4125	68.5316	77.3827	72.4653	92.3288	92.787	88.381
FBgn0014018	Rel	Relish	30.169	29.6899	34.0878	33.6253	35.6157	35.4335	32.0601	34.8522	33.311	39.952	42.1805	42.4374	93.3821	78.8814	77.0744	86.9023	96.817	101.752	36.4389	40.7985	33.0543	92.1907	86.7426	85.062
FBgn0014019	Rh5	Rhodopsin 5	3.84211	4.27885	5.11823	3.49343	5.99943	4.47751	4.92654	5.81127	5.52383	9.05409	9.93884	9.9069	13.3637	13.045	14.8382	10.7116	13.7652	14.5724	7.4474	8.53212	8.24761	13.1471	14.6552	13.7949
FBgn0014020	Rho1	Rho1	269.154	281.205	284.97	271.287	286.537	289.326	271.254	293.453	294.197	312.831	332.496	318.607	352.209	387.823	363.446	366.315	398.049	405.992	301.388	335.927	326.998	364.262	368.448	368.583
FBgn0014022	Rlb1	Rlb1	27.0314	27.3666	31.4109	30.4824	32.2654	29.4226	23.4032	26.2008	25.6658	16.072	14.4909	14.9906	15.225	16.9192	14.9849	14.9753	16.7071	16.1526	18.7487	19.4213	19.8007	15.0216	16.8819	15.0833
FBgn0014023	mRpL47	mitochondrial ribosomal protein L47	149.912	153.913	155.534	152.623	158.009	156.394	134.672	140.844	146.497	81.24	90.2246	91.9949	51.8244	66.1348	59.774	57.7774	55.1463	56.7	120.267	115.765	127.039	59.6633	65.8116	64.1427
FBgn0014024	Rnp4F	RNA-binding protein 4F	33.7201	33.4834	36.8777	35.4564	36.1194	33.9671	31.4746	35.5829	34.7251	18.6605	19.9824	18.5991	17.4074	16.8894	17.922	15.5753	16.0441	15.3416	27.8546	27.774	29.3013	16.249	16.2842	17.6114
FBgn0014026	RpL7A	Ribosomal protein L7A	3959.99	4067.71	4073.45	4068.49	4162.36	4178.37	4124.23	4191.02	4149.24	3783.98	3985.17	3913.73	4568.92	4479.18	4464.34	4507.05	4558.28	4634.52	3972.36	4167.15	4090.13	4828.78	4913.85	4780.35
FBgn0014028	SdhB	Succinate dehydrogenase, subunit B (iron-sulfur)	467.148	447.029	455.281	485.455	485.63	504.783	458.584	449.435	468.824	517.611	515.577	503.477	455.047	450.828	478.457	478.675	483.137	453.885	499.859	477.894	475.66	464.789	447.865	467.891
FBgn0014029	Sep2	Septin 2	52.2293	54.2377	48.8173	48.0118	48.9472	49.3847	49.4483	51.9238	49.5331	42.052	46.4996	45.9564	49.7236	49.6403	45.3951	43.3673	47.5129	48.8555	47.3572	50.0085	52.7485	47.0992	47.9271	44.319
FBgn0014031	Spat	Serine pyruvate aminotransferase	37.7208	34.2546	35.1156	36.2335	35.9019	39.695	34.9527	31.6002	32.0622	61.852	60.3505	58.0738	89.8105	69.7264	72.0851	79.3222	82.1538	91.6312	97.3014	86.7425	82.5133	96.2646	73.2089	69.7129
FBgn0014032	Sptr	Sepiapterin reductase	38.0144	34.7368	33.8038	32.5404	34.4152	30.9386	29.977	35.1364	30.3883	19.3527	19.1206	20.395	12.481	16.3101	11.7234	14.2668	14.7425	13.8471	28.8073	26.4231	29.372	12.7059	13.2809	14.5815
FBgn0014033	Sr-CI	Scavenger receptor class C, type I	16.2935	14.9763	16.1413	12.2052	11.6775	13.5176	13.9971	14.8725	14.92	20.6673	23.3976	23.0857	28.8872	23.3933	26.4147	25.4766	22.2882	25.4594	17.8191	20.3603	17.5468	26.339	28.9944	27.6521
FBgn0014037	Su(Tpl)	Su(Tpl)	46.0663	42.6643	42.4333	42.671	44.3792	42.5423	44.2258	48.0857	43.4496	49.1454	51.3558	48.3233	60.5788	61.6459	59.1712	57.9685	63.7724	64.2547	46.7807	53.1677	47.8166	57.6893	56.6683	51.593
FBgn0014073	Tie	Tie-like receptor tyrosine kinase	8.09181	8.86756	10.537	9.55072	10.0837	10.0416	10.7421	10.7316	10.8224	10.8732	10.9944	10.5879	17.355	16.0969	15.8668	16.6552	17.9904	18.1525	8.54193	9.70897	9.21596	17.1931	18.1454	16.3495
FBgn0014075	Ugt	UDP-glucose-glycoprotein glucosyltransferase	64.3877	64.1615	61.788	49.6958	54.6027	48.0167	51.8427	57.1793	50.1488	23.602	22.9699	26.2741	12.995	15.061	12.0245	10.1862	10.4621	10.1071	34.5826	31.0881	35.4046	10.2797	12.0941	11.9529
FBgn0014076	Vm32E	Vitelline membrane 32E	0	0	0	0	0	0	0	0	0	0	0	0	0	0	0	0	0	0	0	0	0	0	0	0
FBgn0014092	CG4278	-	49.0165	50.7096	51.4027	51.8969	54.8253	52.7326	48.5702	49.6176	45.8128	29.0816	35.8698	31.9734	34.0103	37.8442	34.5488	36.1835	39.8465	38.085	35.6217	40.0586	39.7407	36.2573	39.7332	38.1281
FBgn0014127	barr	barren	6.16888	7.29254	8.14838	6.58104	6.70807	7.34882	7.45152	8.29816	9.1121	7.01432	7.57936	7.1406	9.03856	7.82785	8.70383	7.83237	8.35941	7.96345	7.04532	9.03103	6.93868	8.13144	9.3962	8.89003
FBgn0014133	bif	bifocal	17.9028	17.6975	16.7992	15.866	16.437	16.4101	17.3406	17.1936	16.7964	18.1066	18.9322	19.1087	25.5051	25.6891	23.7536	20.8682	23.3689	21.8851	17.7299	18.8075	16.9744	20.6469	21.1168	19.9953
FBgn0014135	bnl	branchless	9.09569	9.75405	9.05687	10.4944	9.72455	10.6957	9.54036	10.0568	9.85724	6.6814	6.48689	7.43361	7.15844	8.39352	7.05407	7.05653	7.9174	8.33194	6.86125	7.13893	7.57112	7.51461	7.12947	7.60233
FBgn0014141	cher	cheerio	168.474	166.213	164.528	150.679	154.102	149.125	155.841	159.741	145.209	102.483	105.043	101.989	126.957	121.909	119.703	126.169	125.218	131.72	108.45	110.676	113.293	127.537	120.663	107.784
FBgn0014143	croc	crocodile	2.22773	1.91063	1.73291	1.91444	1.61421	1.73436	1.79987	2.20321	2.55554	1.73819	2.13973	2.29532	2.83098	3.34446	2.79123	3.39847	2.98172	3.51377	1.8316	2.63757	2.70721	2.89559	2.73933	2.50158
FBgn0014163	fax	failed axon connections	101.093	100.529	108.658	114.817	126.724	126.055	125.93	134.516	128.448	153.726	168.769	158.498	156.309	182.485	160.046	172.783	184.448	173.919	135.121	153.599	139.952	163.626	169.696	159.964
FBgn0014179	gcm	glial cells missing	0.373362	0.343936	0.447573	0.53608	0.185476	0.507335	0.395998	0.872531	0.411966	0.584071	0.770356	0.540897	0.62952	0.496686	0.502455	0.326276	0.550871	0.306677	0.378817	0.604285	0.71124	0.47126	0.28765	0.784419
FBgn0014184	Oda	Ornithine decarboxylase antizyme	341.191	336.012	352.398	316.834	334.068	328.668	394.369	383.608	428.123	651.019	721.475	696.889	911.565	974.439	1074.3	1000.93	1084.59	1088.98	531.797	623.258	579.686	1065.44	1063.35	1058.43
FBgn0014189	Hel25E	Helicase at 25E	225.219	232.529	243.108	230.985	237.236	222.832	209.306	219.204	210.955	77.3895	80.9395	89.387	46.3529	51.4521	43.4555	36.6387	41.5484	37.1469	144.296	128.604	155.565	43.0661	44.1028	44.9232
FBgn0014269	prod	proliferation disrupter	26.4173	26.4412	27.5712	23.3418	25.641	25.0639	26.5004	27.0905	24.1598	19.1871	22.8858	22.0182	25.3913	26.0501	23.9288	25.9159	27.5606	27.1237	24.0542	23.6099	25.9147	27.4564	30.4172	28.581
FBgn0014340	mof	males absent on the first	7.41747	7.19105	8.82986	7.48148	7.99658	8.86295	7.94214	8.40663	7.87089	6.70748	7.00425	8.22187	9.92018	11.6869	9.38569	9.37998	10.6928	9.86678	6.34235	7.49976	8.26149	11.274	10.9026	9.99123
FBgn0014342	mia	meiosis I arrest	6.09096	5.80729	6.82749	7.77458	7.81179	7.36706	6.04074	7.4536	6.87819	3.99027	3.51889	4.23557	4.03669	3.59892	3.90899	4.03772	3.80408	4.2133	4.73208	5.72178	6.92868	3.59442	3.72348	3.76593
FBgn0014343	mirr	mirror	9.72801	10.8976	11.1542	10.0268	11.4532	12.0276	11.1955	12.4225	13.1566	14.4416	14.5281	14.7978	17.3981	16.916	17.9796	18.0801	21.6478	19.2414	11.7737	13.1099	10.8983	16.074	17.5056	16.5208
FBgn0014366	noi	noisette	49.4131	52.1634	50.7952	54.2929	54.7646	59.394	46.7514	49.2338	48.2032	23.6028	26.1638	25.9226	19.5001	22.2204	20.1826	16.3519	19.0699	17.8342	34.9814	35.2168	39.7674	18.7292	20.8947	19.2042
FBgn0014368	nol	no optic lobe	0.634833	0.493424	0	0.292983	0.56766	0.149301	0.550898	0.303459	1.26085	0.319212	0.491193	0.172443	0.344051	0.690972	0	0.156029	0.810565	0	0.322054	0.16513	1.05816	0.327801	0.471627	0.833598
FBgn0014380	RhoL	Rho-like	54.6496	57.6938	52.6613	53.5662	51.6072	52.8517	49.2523	55.3593	56.2988	68.5058	76.9285	67.7724	90.9981	93.4623	100.101	94.6501	99.3839	99.8197	60.1766	72.2716	60.4443	94.9414	95.9348	95.971
FBgn0014388	sty	sprouty	29.673	26.2501	29.8514	27.5419	27.2892	28.1793	36.4956	37.9722	35.9859	47.5287	47.5086	48.8116	53.1496	56.7454	60.1424	69.6709	75.9602	68.9018	31.5194	38.5144	32.2419	55.7408	58.0464	50.8834
FBgn0014391	sun	stunted	943.53	987.986	988.49	951.891	966.396	987.861	928.648	926.172	998.647	982.915	966.364	978.386	712.636	800.861	844.794	801.954	781.453	784.141	947.154	929.6	1008.98	766.485	799.286	878.155
FBgn0014395	tilB	touch insensitive larva B	1.06211	1.16949	2.01833	1.5318	1.84009	1.37383	1.09449	1.77695	1.9117	1.8692	1.98599	2.16379	2.87807	2.52882	1.82728	3.13253	2.57662	2.88303	1.48173	2.00296	1.89682	2.67358	3.02471	3.13796
FBgn0014396	tim	timeless	0.247935	0.287172	0.243176	0.22885	0.391236	0.315559	0.240466	0.18126	0.202764	0.322672	0.376149	0.36447	0.711369	0.65084	0.77081	0.630882	0.849145	0.902956	0.41433	0.531108	0.444524	0.542215	0.577865	0.720069
FBgn0014411	Vps26	Vacuolar protein sorting 26	54.6975	53.6357	53.7519	56.2459	59.4335	53.8564	53.095	56.5963	50.7973	45.1677	47.103	44.1014	43.9947	46.879	45.9404	45.4798	48.2307	45.7943	48.4831	47.9849	49.1945	41.8801	46.2801	47.0319
FBgn0014417	CG13397	-	1.92594	1.28769	1.43196	1.69167	1.69437	1.69489	1.37478	1.60367	1.29561	3.40508	4.13401	3.34142	8.78789	6.52542	6.08818	7.20724	7.29787	7.26229	2.39532	2.55331	2.18946	8.98232	8.18483	7.73368
FBgn0014427	CG11899	-	48.3693	47.823	54.2074	50.8725	50.3798	57.617	44.6349	47.1218	50.3932	48.3346	51.5607	47.7244	74.1138	61.6575	66.5095	71.2916	73.9147	76.2885	63.8532	67.793	71.041	61.1928	60.5928	72.5525
FBgn0014454	Acp1	Adult cuticle protein 1	0	0	0	0	0	0	0	0	0	0	0	0	0	0	0	0	0	0	0	0	0	0	0	0
FBgn0014455	Ahcy13	Adenosylhomocysteinase at 13	212.539	245.348	237.042	264.7	272.902	266.455	229.994	242.319	231.891	122.486	134.473	135.388	70.4125	62.6492	49.0902	54.4127	60.6191	61.3653	175.028	158.108	170.388	68.0532	63.505	59.0346
FBgn0014464	Cp7Fa	Chorion protein a at 7F	0	0.271312	0.256774	0	0.0780326	0	0.378642	0.333717	0.259981	0.17552	0.450141	0.0948185	0.189178	0.379934	0.288261	0.428967	0.445693	0.32256	0.265624	0.272392	0.0831196	0.360485	0	0
FBgn0014465	Cp7Fb	Chorion protein b at 7F	0	0	0	0	0.077026	0	0	0	0	0.086628	0.0888668	0	0	0.0937583	0	0	0.0879887	0	0.0873993	0	0	0.0444794	0.12799	0
FBgn0014466	Cp7Fc	Chorion protein c at 7F	0	0	0	0	0.0712082	0.0749143	0	0	0	0	0	0	0.0863167	0.0866767	0	0	0	0	0	0	0	0	0.0788822	0
FBgn0014469	Cyp4e2	Cytochrome P450-4e2	37.4936	36.5413	36.8672	34.3444	32.3365	36.1206	32.7426	32.1196	30.5322	47.0246	48.8772	47.9153	37.1887	34.4473	37.0974	44.4291	44.8994	40.399	44.6468	42.3233	43.7686	35.6285	34.5505	37.7888
FBgn0014848	Eig71Eh	Eig71Eh	0	0	0	0	0	0	0	0	0	0	0	0	0	0	0	0	0	0	0	0	0	0	0	0
FBgn0014849	Eig71Ei	Eig71Ei	0	0	0	0	0	0	0	0	0	0	0	0	0	0	0	0	0	0	0	0	0	0.175652	0	0
FBgn0014850	Eig71Ej	Eig71Ej	0	0	0	0	0	0	0	0	0	0	0	0	0	0	0	0	0	0	0	0	0	0	0	0
FBgn0014851	Eig71Ek	Eig71Ek	0	0	0	0	0	0	0	0	0	0	0	0	0	0	0	0	0	0	0	0	0	0	0	0
FBgn0014859	Hr38	Hormone receptor-like in 38	0.175518	0.327412	0.183626	0.280814	0.428987	0.440306	0.406166	0.380348	0.255639	0.870789	0.772578	0.800972	1.26831	1.42643	0.966295	1.39195	1.21913	1.02721	0.534248	0.584384	0.568405	1.7401	0.985208	1.15544
FBgn0014861	Mcm2	Minichromosome maintenance 2	21.6189	25.1445	23.3396	24.922	26.3686	23.7612	21.9998	26.1402	24.7123	14.1396	15.3394	15.6824	5.19235	6.12815	5.89108	4.06731	4.19413	3.65053	25.7852	22.3642	26.3987	4.27249	4.28294	4.34599
FBgn0014863	Mlp84B	Muscle LIM protein at 84B	342.216	356.647	351.888	356.629	375.869	391.619	397.573	401.973	400.329	445.187	468.88	458.41	340.834	396.383	391.65	320.897	367.029	362.131	442.559	493.583	487.002	396.279	404.332	398.173
FBgn0014865	Mtk	Metchnikowin	1.34547	1.39435	2.30937	1.55237	0.300775	0.632858	2.04326	0.964727	2.00418	1.69135	0.347012	1.82738	5.10428	1.46445	1.85182	1.65344	1.71791	50.6645	0.682562	0.699953	2.56306	1.73685	1.99913	6.00688
FBgn0014868	Ost48	Oligosaccharyltransferase 48kD subunit	347.12	363.745	336.892	281.519	292.329	269.935	265.912	284.521	269.271	117.14	121.643	135.56	66.6472	70.4919	60.4206	54.358	60.4333	55.9378	179.662	165.332	183.643	51.1317	59.9035	57.2061
FBgn0014869	Pglym78	Phosphoglyceromutase	716.329	690.3	714.722	686.753	646.564	689.099	691.721	682.706	683.616	622.863	623.978	588.461	645.526	593.286	629.798	622.245	593.82	589.267	684.767	626.089	642.684	621.018	593.621	606.776
FBgn0014870	Psi	P-element somatic inhibitor	40.1776	41.4733	42.2035	42.3933	45.2196	42.9231	37.299	44.0757	40.5279	25.0619	26.3634	26.9226	20.2118	25.8142	24.4917	22.6312	24.9701	24.273	31.2165	32.8525	34.345	22.3167	23.8538	24.5979
FBgn0014877	Roe1	Roe1	257.403	256.054	242.583	287.436	263.47	259.266	218.67	216.305	214.512	87.2513	86.1006	89.4863	59.3603	65.3199	58.8091	59.832	59.8305	58.9756	178.117	130.959	172.854	56.2943	55.8406	54.9508
FBgn0014879	Set	Set	176.899	184.925	186.816	198.872	197.899	192.457	161.809	163.592	150.86	54.5954	49.1646	56.6403	30.6756	37.6861	30.3123	27.5957	33.1615	29.5722	87.1601	79.8329	96.5127	31.6158	32.0055	28.9194
FBgn0014903	CG14630	-	0	0	0	0.122544	0	0.062447	0	0	0	0.200272	0	0.0721263	0.0719518	0	0	0.130522	0	0.061341	0	0.138135	0.0632272	0	0.0657545	0
FBgn0014906	Hydr2	alpha/beta hydrolase2	40.7346	41.0375	38.3435	41.0648	42.2929	41.3775	39.5382	44.3732	45.3084	48.0729	50.6499	53.4477	63.9547	71.1588	74.9384	63.1571	73.5481	63.3286	41.3618	46.8476	46.5226	63.1823	71.8233	68.4455
FBgn0014930	CG2846	-	52.1507	51.6521	48.0077	46.7611	44.4341	49.3399	44.803	41.6666	46.3877	37.5362	35.5088	35.7792	37.7114	36.4902	33.6328	34.7174	35.6906	39.9983	48.6041	46.9744	48.0404	31.0831	33.7991	33.1047
FBgn0014931	CG2678	-	1.66521	1.49251	1.45668	1.03853	1.81096	1.27014	1.56221	1.33382	2.05588	1.26729	1.71791	1.56481	0.829296	1.0287	1.13975	0.796427	1.01136	1.78829	2.32882	2.9969	2.48628	1.2549	1.11451	1.13466
FBgn0014949	btn	buttonless	0	0.391705	0.370717	0.348877	0.168989	0.177784	0.163999	0.180676	0.375347	0.190055	0.194967	0.616022	1.22906	2.05698	1.45661	1.67216	0.77216	1.57172	0.383494	0.196632	0	1.17101	1.3104	0.595577
FBgn0015000	betaggt-I	beta subunit of type I geranylgeranyl transferase	36.1798	43.8307	39.7971	35.8202	37.8639	39.5018	40.9116	38.5501	38.3371	42.33	41.8079	42.9893	49.4577	55.1639	52.1882	49.7768	54.6081	52.3433	36.2982	40.5878	40.6211	50.044	51.4045	51.1171
FBgn0015001	iotaTry	iotaTrypsin	26.9998	28.095	26.6977	28.6851	27.4933	31.3087	31.75	33.2929	31.6275	64.9444	70.4883	75.4363	66.1756	77.9667	92.2199	76.8152	79.1349	87.5782	29.2951	51.8273	39.4674	63.7328	81.435	80.226
FBgn0015008	Actn3	alpha actinin 3	0	0	0	0	0	0	0	0	0	0	0	0	0.0526458	0	0	0	0	0	0	0	0	0	0	0
FBgn0015010	Ag5r	Antigen 5-related	15.3658	13.0578	14.8197	31.5337	37.0978	33.5357	18.7124	20.5173	22.9904	76.4397	80.4231	65.3911	109.092	99.5118	115.895	136.109	139.167	138.819	56.7488	77.8061	56.9815	83.8916	89.5991	105.781
FBgn0015011	Ahcy89E	Adenosylhomocysteinase 89E	33.1467	33.6868	29.9959	21.4674	30.3353	24.4202	42.6298	46.1331	41.0092	49.7711	50.774	46.6606	87.4383	81.3249	81.3117	78.0023	74.8706	74.7975	45.9407	47.7305	46.0492	75.7434	76.5059	80.2205
FBgn0015019	Cctgamma	Cctgamma	418.961	450.927	450.697	467.037	472.588	441.563	379.142	414.392	389.382	152.21	158.077	166.081	101.772	110.264	93.6645	82.9346	93.6963	88.1491	259.899	239.445	273.213	87.8063	88.8822	86.1237
FBgn0015024	CkIalpha	Casein kinase Ialpha	110	110.697	109.044	107.658	111.808	103.304	110.898	113.554	107.828	106.479	112.874	103.064	128.106	134.96	133.257	140.053	144.092	144.819	101.02	108.493	100.16	137.805	138.594	129.467
FBgn0015025	CkIIalpha-i1	CKII-alpha subunit interactor-1	2.95748	2.47553	3.01228	2.93982	2.89882	2.99619	3.55355	3.20805	3.3323	2.85982	4.40059	4.44935	3.32894	4.76662	3.56952	4.13768	5.17043	4.83514	3.1161	3.4322	4.0629	3.75906	3.94361	4.0627
FBgn0015031	cype	cyclope	777.813	719.096	776.604	819.321	764.383	827.56	771.635	730.073	802.595	820.422	723.861	827.112	635.306	646.038	640.992	671.815	609.281	638.003	847.7	797.067	856.322	637.4	640.116	690.452
FBgn0015032	Cyp4c3	Cytochrome P450-4c3	23.1278	29.3597	34.9767	31.3883	39.458	43.5138	50.7289	57.2891	55.3278	63.7828	69.9201	67.4738	61.6714	64.9659	58.6902	59.4705	64.5431	62.891	55.0412	64.76	57.4369	59.7842	62.1689	59.024
FBgn0015033	Cyp4d8	Cytochrome P450-4d8	0.74501	0.831471	0.505876	0.37028	0.512445	0.431293	0.596777	0.876616	0.967478	2.30531	3.07435	3.61154	0.869642	1.0604	0.820312	0.225365	0.351227	0.317741	1.62808	1.07329	1.74673	0.118367	0.39737	0.42141
FBgn0015034	Cyp4e1	Cytochrome P450-4e1	0.610471	0.421768	0.64865	0.657394	0.591365	0.957144	0.485611	0.486356	0.656751	0.920887	0.734756	1.5477	0.330848	0.719828	0.504131	0.800222	0.779459	0.846173	0.87747	0.846895	0.726827	0.525369	0.655096	0.748168
FBgn0015035	Cyp4e3	Cytochrome P450-4e3	0.299655	0.103514	0.0979678	0	0.089316	0	0.173357	0.0477464	0.0495957	0.602701	0.206092	0.325587	0.703732	0.326154	0.164971	3.48606	7.60107	5.35342	2.28025	2.70209	1.33194	0.309458	0.247354	0.419709
FBgn0015036	Cyp4ae1	Cytochrome P450-4ae1	6.23404	7.38349	7.18198	6.94155	7.43254	7.58666	6.39731	5.48691	6.14162	5.52296	6.27821	7.57991	5.8991	6.62378	7.08206	7.053	7.985	7.26941	6.37533	7.10402	6.92744	7.71537	7.89047	7.74414
FBgn0015037	Cyp4p1	Cytochrome P450-4p1	3.64878	4.7823	5.05234	3.36791	4.27029	5.35067	7.4968	5.48899	4.95558	13.0588	13.7838	14.9253	20.24	19.3316	20.9741	24.741	23.9518	27.172	11.0518	13.2874	12.6749	17.9541	18.9751	18.9957
FBgn0015038	Cyp9b1	Cytochrome P450-9b1	1.59505	1.70633	1.96816	2.32714	2.11641	1.64572	1.42881	1.82006	1.37959	3.00118	2.44176	2.51577	5.96748	4.9283	5.6654	4.80556	6.09663	6.56139	5.53374	6.42422	7.15521	6.05757	6.47284	7.08064
FBgn0015039	Cyp9b2	Cytochrome P450-9b2	165.097	101.772	98.1221	88.1488	84.2826	91.2637	149.041	114.048	127.004	73.6344	67.8944	87.9588	171.565	81.0489	70.7368	56.1945	63.4674	80.4028	227.863	217.633	220.039	61.4865	53.3518	61.4648
FBgn0015040	Cyp9c1	Cytochrome P450-9c1	44.7369	47.22	49.864	51.1274	54.5709	57.7517	48.7407	51.472	52.6438	65.6387	70.0028	71.255	85.714	84.2138	89.9755	86.5908	94.4046	95.5836	73.3071	79.1031	80.0004	89.677	101.18	93.9361
FBgn0015075	Ddx1	Dead-box-1	44.3067	45.9544	42.8835	41.031	42.8493	40.1012	37.9103	40.9976	37.439	18.9387	16.9808	18.955	13.7269	13.9828	12.136	11.5176	11.743	10.185	28.1426	26.885	28.7483	11.9856	13.7015	12.0767
FBgn0015218	eIF-4E	Eukaryotic initiation factor 4E	264.631	278.3	276.76	286.59	293.975	273.798	243.923	261.824	251.898	157.056	155.123	161.843	154.807	162.301	151.884	151.673	161.666	158.738	192.585	188.93	196.351	150.785	150.742	155.667
FBgn0015221	Fer2LCH	Ferritin 2 light chain homologue	372.072	381.566	406.188	355.701	376.626	400.293	313.527	320.517	350.91	394.476	415.787	435.652	547.962	554.355	599.582	572.672	618.859	634.969	414.693	461.399	465.783	558.798	570.174	594.843
FBgn0015222	Fer1HCH	Ferritin 1 heavy chain homologue	345.485	341.209	337.886	303.658	298.242	315.013	277.451	273.455	290.262	312.489	321.622	327.11	422.837	394.62	426.357	426.674	445.442	469.2	369.51	369.846	362.314	425.12	411.146	429.762
FBgn0015229	glec	gliolectin	11.653	11.8942	13.3702	12.9885	10.9705	12.7825	15.531	16.0173	16.8123	26.224	29.2607	28.3331	57.5777	63.6571	65.8007	69.8189	76.6736	76.5964	18.4711	25.6217	20.4814	70.7525	74.1799	70.9071
FBgn0015230	Glut3	Glucose transporter type 3	0	0	0	0	0	0	0	0	0	0.0529844	0	0	0	0	0	0	0	0	0	0	0	0	0	0
FBgn0015239	Hr78	Hormone-receptor-like in 78	53.6035	56.2074	51.8804	48.1364	49.4638	48.0434	51.6883	55.876	51.6776	40.8702	42.5413	39.1385	45.5444	48.613	46.5937	40.9431	44.3278	42.1669	50.7584	57.4777	51.624	44.5857	42.2489	42.144
FBgn0015240	Hr96	Hormone receptor-like in 96	18.5445	20.6688	20.7157	21.3743	21.2185	21.6646	19.1566	19.8578	20.5953	15.9944	19.033	18.6978	20.6178	21.9502	22.6605	22.2343	24.5634	24.8963	18.8155	22.3728	19.1176	21.5164	24.1354	22.9224
FBgn0015245	Hsp60	Heat shock protein 60	1054.75	1055.89	1028.55	1178.62	1144.04	1101.38	921.192	938.101	903.973	372.056	361.609	385.787	199.913	234.929	181.145	182.038	193.183	177.787	835.156	669.225	778.233	189.569	189.139	189.088
FBgn0015247	Diap2	Death-associated inhibitor of apoptosis 2	30.2881	32.0891	34.3472	30.959	33.4291	34.4934	34.2016	36.0641	36.9155	41.3348	50.1603	46.8165	68.086	67.6803	67.7223	67.0706	76.1581	74.6743	37.2454	43.8202	37.6202	67.5748	76.9089	68.3822
FBgn0015268	Nap1	Nucleosome assembly protein 1	698.092	725.583	738.625	861.527	848.673	787.403	711.416	746.114	711.408	433.912	455.707	437.482	698.797	668.282	656.783	720.985	737.049	713.641	556.527	523.691	529.612	761.593	753.078	703.701
FBgn0015269	Nf1	Neurofibromin 1	7.38977	7.43549	7.84533	7.52371	8.94662	8.15673	8.34043	9.8565	9.03741	13.7462	14.5173	13.752	20.6606	21.166	20.6228	21.073	23.6239	20.9329	11.9419	14.6879	12.7804	22.0713	22.9447	20.3056
FBgn0015270	Orc2	Origin recognition complex subunit 2	7.1394	6.8837	7.35692	5.50544	6.54558	6.92877	5.25438	7.21426	7.26931	3.31725	2.98343	4.02591	0.832621	1.62301	0.796052	0.66635	0.738487	0.835099	7.19787	5.35964	8.00523	0.699965	0.850425	1.04427
FBgn0015271	Orc5	Origin recognition complex subunit 5	8.81691	7.25444	8.2284	7.15178	5.87714	6.13276	6.58465	6.6412	6.26164	3.17055	3.473	5.10929	1.39007	1.39587	1.00023	0.893075	1.41914	1.33321	7.5361	6.67175	8.24525	1.65552	1.27034	1.684
FBgn0015277	Pi3K59F	Phosphotidylinositol 3 kinase 59F	10.8836	10.8067	11.2336	9.96699	10.0632	9.48807	11.027	11.3312	11.7135	16.3605	19.5463	17.4906	30.8511	30.2975	32.6258	31.7637	33.0313	34.937	12.9217	15.4742	14.1114	32.3362	32.8787	32.4136
FBgn0015278	Pi3K68D	Phosphotidylinositol 3 kinase 68D	13.4543	14.1468	15.4748	13.4536	13.7671	13.1135	13.7718	14.5976	14.4513	14.8672	15.943	16.2639	17.9785	19.1481	18.5432	17.2613	18.9143	17.8266	14.636	16.5723	16.5141	17.5949	19.8076	18.3954
FBgn0015279	Pi3K92E	Pi3K92E	17.4368	17.9932	18.6004	16.6621	17.6574	18.4888	20.2884	20.9445	18.4257	22.4065	24.8113	22.9738	33.3779	32.5641	32.3885	30.4756	36.1546	36.271	24.8741	27.2135	26.5093	31.5897	32.2376	31.6439
FBgn0015282	Rpt2	Regulatory particle triple-A ATPase 2	234.879	226.109	216.66	207.071	202.437	179.365	182.21	180.585	175.294	83.5711	82.2398	88.6048	69.2091	62.3125	61.3871	61.41	62.8978	57.2599	127.598	113.534	126.39	66.7422	63.7426	68.4148
FBgn0015283	Rpn10	Regulatory particle non-ATPase 10	214.906	225.408	210.47	203.103	207.528	188.988	185.502	206.971	187.791	97.0315	96.9885	101.736	83.0746	85.215	75.6649	76.2845	83.7916	80.3721	128.576	130.863	137.851	79.6744	81.2569	80.1127
FBgn0015286	Rala	Ras-like protein A	54.2319	48.6295	50.4913	51.9932	49.4898	47.5649	53.9716	55.9198	53.9204	62.9749	65.7856	64.7286	66.1349	78.4302	76.3827	72.6135	74.4406	74.5501	53.0959	62.3586	57.3353	67.8841	69.1701	67.0554
FBgn0015288	RpL22	Ribosomal protein L22	1357.44	1245.31	1401.07	1319.67	1374.51	1308.43	1422.11	1395.6	1385.45	1504.98	1498.13	1490.58	1979.44	1835.52	1848.63	1921.78	1949.25	1908.28	1522.7	1483.65	1393.7	2062.23	1876.32	1919.68
FBgn0015295	shark	SH2 ankyrin repeat kinase	13.3687	12.619	13.7524	12.7064	12.9947	13.0035	14.1135	14.5446	13.1913	13.4728	12.9719	14.3714	20.4281	18.4126	18.814	19.7564	20.4397	20.0122	13.4776	14.8251	12.7604	19.3753	19.0904	20.0962
FBgn0015296	Shc	SHC-adaptor protein	17.9729	16.9327	18.6779	18.7736	19.6481	18.4977	19.068	19.391	19.023	21.1342	22.1454	21.3648	35.2979	32.011	34.9263	34.1205	36.7745	38.8391	19.1501	21.3967	18.5678	33.3398	34.211	32.0785
FBgn0015298	Srp19	Signal recognition particle protein 19	123.968	121.606	111.84	109.456	113.937	105.582	103.505	100.832	106.108	63.5843	72.6333	72.7481	75.4152	69.8697	64.6012	66.2309	74.3128	70.672	81.2385	75.2648	75.6064	66.5781	75.4834	72.219
FBgn0015299	Ssb-c31a	Single stranded-binding protein c31A	66.7687	62.5716	53.7754	62.5607	59.403	53.1601	57.649	53.2208	49.7706	33.1504	34.1806	30.3345	26.6152	23.4312	22.2219	27.1165	26.4559	27.9742	57.5059	50.0466	55.9068	26.0528	31.3198	24.0275
FBgn0015300	Ssl	Suppressor of Stellate-like	0	0.102887	0	0.091638	0.088775	0	0	0	0.0985905	0	0.102422	0.107872	0.322832	0.10806	0.109315	0.195208	0.709869	0.366965	0.201461	0	0.0945623	0.102528	0.196684	0
FBgn0015316	Try29F	Trypsin 29F	0.140853	0.5109	1.17427	0.585051	0.692722	0.530019	0.855614	0.605969	0.629439	0.495776	0.6539	0.688693	1.14505	1.37978	1.47336	1.03857	1.58263	1.75713	0.857469	0.952592	1.14036	0.9455	1.39523	1.55362
FBgn0015320	Ubc2	Ubiquitin conjugating enzyme 2	35.1858	34.6805	35.3742	39.2759	35.8296	34.9455	33.3127	36.0879	34.7825	21.7382	23.9518	23.8345	22.5619	26.1851	23.5363	22.2349	23.6334	23.1926	23.9624	25.0727	27.6041	24.142	25.6147	22.9593
FBgn0015321	Ubc4	Ubiquitin conjugating enzyme 4	90.41	93.859	86.3983	82.8665	89.7108	81.8753	79.7838	83.4591	80.5106	53.6299	55.5056	51.123	53.858	54.3697	51.865	51.1834	53.6101	51.6184	64.1153	62.1815	69.6848	50.8783	54.3919	53.8037
FBgn0015324	Vha26	Vacuolar H[+]-ATPase 26kD subunit	678.561	698.3	706.663	637.335	676.873	639.384	632.932	689.046	659.194	720.014	773.933	740.464	577.948	682.869	643.853	617.767	671.121	606.082	727.393	753.843	719.678	574.099	577.089	591.774
FBgn0015331	abs	abstrakt	16.7188	15.2191	17.8605	16.7666	18.061	15.3028	17.2532	17.7116	16.2438	14.405	16.7818	14.2871	16.3586	14.2628	13.7319	14.3932	14.4928	14.9065	17.3299	17.8655	16.8282	15.2592	14.9048	14.5249
FBgn0015336	CG15865	-	0.867549	1.22601	0.876682	0.63091	0.869782	1.03871	0.889727	1.508	0.992058	1.71848	1.68152	1.37109	3.0775	2.51805	2.72098	2.76548	3.65206	3.1581	1.17363	1.7506	1.55249	2.60634	2.21349	1.87792
FBgn0015338	CG5861	-	125.052	135.154	132.545	111.14	125.708	119.146	106.156	112.588	113.133	47.4214	58.2277	59.4122	44.3429	50.7147	49.8052	44.8633	51.4373	49.0485	72.1309	74.2186	90.209	42.4965	51.8639	52.3103
FBgn0015351	CG14906	-	6.0506	6.90542	6.61054	6.50388	7.73888	7.13296	8.24147	7.76153	7.91003	6.70101	7.5063	5.99169	12.2865	10.0869	9.27643	7.07792	9.54441	11.89	10.5684	11.3158	15.3196	10.1242	10.773	8.93062
FBgn0015359	CG2034	-	36.578	37.6888	38.0795	37.3914	40.8688	34.6741	30.5234	33.6272	28.5851	20.4753	17.0209	20.749	19.9378	21.4729	19.7897	15.8061	20.9403	19.8521	29.1343	26.5164	29.0221	18.0535	21.35	19.1754
FBgn0015360	oxt	peptide O-xylosyltransferase	18.3493	18.0763	17.6309	17.6262	17.4809	16.7097	16.4324	18.3839	17.904	12.9279	14.1975	15.1558	14.1651	15.6466	14.8887	12.9528	15.4466	13.8999	16.6149	16.2058	18.341	14.1296	15.2699	14.0364
FBgn0015371	chn	charlatan	12.7381	13.1113	14.5852	14.1649	16.9049	17.229	17.2061	19.8511	17.987	28.1562	30.8907	28.6202	38.0628	40.2447	37.9674	36.2658	41.5656	38.4282	25.0442	30.8997	24.3204	37.3661	38.1386	35.5567
FBgn0015372	RabX1	RabX1	11.7606	13.7752	12.6079	12.1681	12.5216	11.0635	13.481	13.4398	12.3851	12.8723	16.478	13.3727	30.2974	26.5538	25.2963	31.4058	30.2836	38.1628	14.9294	17.4156	18.4959	31.3519	25.954	31.489
FBgn0015376	cutlet	cutlet	8.80291	8.86293	8.08749	7.84247	6.99961	6.60394	7.80825	7.85654	7.71821	5.21077	5.173	4.66128	1.47955	2.21342	1.31894	0.903774	0.768283	1.15839	9.49681	7.65189	8.72953	1.12198	0.993389	0.99496
FBgn0015379	dod	dodo	68.6912	75.3046	73.1748	70.4124	78.1602	75.3343	60.2988	65.924	64.2687	28.6797	30.5139	33.9602	22.394	23.9289	23.1375	19.7908	26.154	18.4388	42.1036	42.717	51.1307	24.254	23.876	26.4335
FBgn0015380	drl	derailed	4.35629	5.05633	5.26964	5.44171	6.31046	7.10334	5.46887	6.60805	6.60442	10.3682	10.4864	9.87679	15.0469	15.5206	15.4131	15.8177	17.532	16.0483	9.28188	10.8479	9.32206	15.9558	16.3975	16.5048
FBgn0015381	dsf	dissatisfaction	0.127433	0.0264127	0.374962	0.0705744	0.227898	0.263736	0.110585	0.268025	0.379645	0.589509	0.499571	0.49846	0.966884	0.499328	0.701568	0.651467	0.859102	0.682989	0.413744	0.477321	0.509786	0.947535	0.555409	0.776422
FBgn0015391	glu	gluon	6.63983	6.75711	6.70796	5.9999	6.32951	6.20876	6.83474	8.06351	6.81153	5.81515	6.43856	6.82448	6.3541	6.61933	5.31307	5.13595	5.58061	5.95139	7.68769	7.77983	8.86923	5.86865	6.43885	6.2419
FBgn0015393	hoip	hoi-polloi	622.558	628.711	698.879	954.485	885.888	859.067	686.263	693.576	630.476	134.416	131.608	167.172	65.8379	77.1043	51.0188	50.8095	49.6049	39.6606	447.221	308.886	431.293	55.9799	51.4879	60.687
FBgn0015396	jumu	jumeau	4.83427	4.50166	6.23035	5.8202	6.97486	6.43712	8.04568	8.81917	8.34903	12.1893	12.8175	12.8651	14.8338	16.0395	15.4801	15.2223	15.8635	15.1927	9.07525	11.3233	10.5882	15.3149	17.7201	17.1975
FBgn0015399	kek1	kekkon-1	5.04619	5.53622	6.46164	5.92284	7.35329	7.16459	7.12265	8.66588	8.07352	13.5953	15.0875	14.2995	19.0255	21.0544	19.9785	21.5437	22.7814	20.6382	10.4611	13.6445	11.6748	20.3948	21.5677	19.8457
FBgn0015400	kek2	kekkon-2	3.58558	3.5543	4.3195	4.76053	5.35526	5.35289	5.58043	5.87465	5.31522	9.06693	10.2796	8.90688	12.631	14.3098	13.1171	14.6239	15.7382	14.0336	6.90687	9.31313	7.72132	12.7052	13.9752	12.6644
FBgn0015402	ksr	kinase suppressor of ras	6.71562	6.55323	7.3079	6.98296	8.09437	7.40893	7.42998	8.84161	7.38294	7.08226	8.78241	9.24971	11.1755	12.1469	11.8203	11.4375	11.7833	11.7923	7.65925	9.57148	8.40416	12.1326	11.9286	11.9122
FBgn0015477	Rme-8	Receptor mediated endocytosis 8	19.535	19.9562	18.9325	19.0485	19.6047	17.7878	18.5326	20.151	18.1436	15.5157	16.5031	16.5494	16.8237	17.1085	16.2343	14.7461	16.0438	15.0716	17.2075	18.696	18.1758	13.5252	15.1103	14.4281
FBgn0015509	Cul1	Cullin 1	52.0284	50.5348	49.2789	48.7469	50.0075	46.1799	46.8307	50.573	46.0896	41.2233	42.401	40.2812	47.3569	50.066	47.3158	47.148	51.1433	48.4397	44.3733	47.3159	46.3421	47.8628	47.2889	48.2517
FBgn0015513	mbc	myoblast city	13.537	13.2405	13.6799	13.4536	13.9835	13.4844	15.2997	15.4355	14.0306	16.9411	19.7709	18.3824	25.3668	26.4189	26.1807	24.7175	26.9888	23.9581	16.0137	19.0728	16.885	23.2832	24.1508	24.6478
FBgn0015519	nAChRalpha3	nicotinic Acetylcholine Receptor alpha3	0.892367	0.951467	0.976228	1.2276	1.37338	1.30764	1.34772	1.5504	1.41446	2.16588	2.28382	2.107	3.19936	3.36213	3.49566	3.47547	3.56716	3.56008	1.46258	2.28547	1.85521	3.52674	3.78223	3.19081
FBgn0015520	nonA-l	nonA-like	6.44787	7.58167	7.84433	6.95301	7.89999	8.0487	7.31702	8.89088	8.46563	8.54189	8.02709	8.05002	8.93776	9.91977	10.0691	8.47237	9.91096	9.45301	9.81312	10.0631	9.27126	10.9166	10.778	10.5508
FBgn0015521	RpS21	Ribosomal protein S21	1480.35	1514.5	1499.71	1534.99	1482.53	1538.34	1540.02	1575.03	1564.9	1507.78	1459.27	1508.07	1750.78	1762.16	1703.65	1773.02	1672.32	1807.79	1608.86	1628.13	1661.98	1786.06	1818.77	1925.99
FBgn0015522	olf186-M	olf186-M	14.0434	20.4928	13.5207	15.7741	18.2822	19.8165	18.1904	14.6599	19.4319	23.9881	28.443	23.0003	50.6461	48.3847	44.6831	51.7231	49.8899	52.9577	17.1821	24.872	19.2281	54.4389	48.8921	41.7078
FBgn0015524	otp	orthopedia	10.3315	10.4572	10.0019	10.0797	11.512	11.96	9.5694	11.6428	11.695	12.7586	14.4414	13.1159	19.5827	18.907	19.1266	20.972	19.876	19.1187	13.3882	14.4534	12.3134	19.3212	21.2897	20.1315
FBgn0015527	pen	penguin	109.76	114.695	125.209	146.166	149.603	138.221	113.061	128.745	116.637	51.7817	48.4051	51.56	45.202	44.6029	39.5857	40.0627	40.9245	36.706	84.8943	77.3887	80.2399	39.9598	41.1201	39.327
FBgn0015541	sda	slamdance	20.4055	23.2022	22.1466	21.9017	23.5663	22.0272	23.6253	25.063	23.5634	25.8043	26.9199	24.7987	33.5255	32.7944	28.9039	29.3135	34.5434	33.7416	26.034	27.548	24.3404	28.2232	29.0182	29.8234
FBgn0015543	snoRNA:Me28S-A1322	-	50.6301	51.1899	53.2918	45.593	58.5234	59.2459	51.4373	36.598	42.9206	14.9024	11.4656	24.1514	5.354	10.7527	16.3163	6.07018	8.8296	3.42333	17.5409	24.4121	35.286	7.65167	15.9018	12.9722
FBgn0015544	spag	spaghetti	21.3387	20.0153	21.559	21.1552	23.0118	19.3769	21.9037	23.1866	21.1905	13.5612	12.8925	13.7932	14.2952	15.215	11.9109	12.6745	15.641	13.9672	18.5934	17.5253	19.0544	13.62	13.0639	12.7127
FBgn0015546	spel1	spellchecker1	3.13163	3.32971	3.7696	3.50998	4.56407	3.7686	3.91755	4.39368	4.44269	4.68312	4.93002	5.10396	7.40599	7.1934	7.38892	7.99681	7.66469	7.96744	6.16908	6.26279	6.74039	7.7492	8.70185	7.263
FBgn0015550	tap	target of Poxn	0.634833	0.526319	0.332079	0.546902	0.491972	0.716645	0.403992	0.728301	0.71448	0.468178	0.916893	0.413863	0.779849	0.967361	1.1184	1.37306	1.34013	1.68166	0.515286	0.880692	0.927154	0.961548	1.04806	1.11146
FBgn0015553	tos	tosca	3.99812	4.14339	3.84739	4.0037	3.37271	3.65469	4.12413	4.14685	3.3336	1.70692	1.67321	2.33599	0.858545	1.23161	1.66122	1.18661	0.577909	0.906204	4.05653	4.15989	4.05961	1.16856	1.30766	1.9811
FBgn0015558	tty	tweety	10.6173	10.5615	11.4235	11.0237	12.5314	13.54	12.8907	14.5071	14.3754	21.9856	22.5782	22.6606	31.2145	34.6299	32.8427	34.0139	37.5285	31.5988	16.5489	21.3794	17.8129	31.5737	33.6614	30.9729
FBgn0015561	unpg	unplugged	0.320046	0.552791	0.575488	0.344645	0.763149	0.652331	0.60175	0.917918	0.529705	0.750998	1.04555	0.869356	2.25486	2.14815	2.76042	2.88423	2.01596	1.97162	0.757684	1.38748	0.762093	1.87292	1.90213	2.29738
FBgn0015568	alpha-Est1	alpha-Esterase-1	37.6635	42.6844	36.4825	32.0993	33.2606	35.551	38.0636	39.6609	38.5405	46.9294	52.0848	49.3198	68.761	68.5856	75.881	65.2474	69.3095	70.392	37.8692	47.8909	45.7017	72.0031	73.7322	70.1639
FBgn0015569	alpha-Est10	alpha-Esterase-10	13.4391	13.8476	12.9168	13.7198	13.8076	14.4538	11.395	10.308	12.2751	10.4171	10.011	10.209	4.88344	6.16119	5.42717	5.9815	6.49006	5.08845	12.776	12.8611	13.2773	4.85162	5.64528	5.78455
FBgn0015570	alpha-Est2	alpha-Esterase-2	13.8946	15.1848	13.0084	6.99547	7.9817	8.83282	12.2767	12.8811	11.7075	21.8913	22.0227	20.8156	12.5048	13.5193	14.6036	9.35505	9.1177	10.0771	15.3364	15.552	16.3223	17.6103	18.1008	14.2421
FBgn0015571	alpha-Est3	alpha-Esterase-3	19.737	17.8913	19.1751	17.4425	17.2731	19.7084	22.8366	19.3598	22.0557	43.2635	41.5897	43.8026	55.0254	49.313	52.8656	52.4316	59.9569	63.4244	33.6596	36.8475	34.1761	50.0653	52.9667	54.2595
FBgn0015572	alpha-Est4	alpha-Esterase-4	44.2742	46.3102	40.644	42.8644	43.0461	42.3288	37.2129	38.2868	38.0806	40.378	43.9739	49.9538	27.7098	31.9767	31.4969	28.0214	21.796	25.1951	39.8485	37.2708	40.3539	28.7962	27.6206	28.5336
FBgn0015574	alpha-Est6	alpha-Esterase-6	0.196397	0.0508833	0.0963137	0.181279	0.21952	0.092378	0.0426076	0.140821	0.195033	0.049377	0.354572	0.160045	0.212877	0.106882	0.054062	0.386164	0.351068	0.317597	0.0498166	0.204344	0.0935322	0.253528	0.291813	0.309467
FBgn0015575	alpha-Est7	alpha-Esterase-7	121.387	127.557	126.991	127.265	118.933	132.061	132.448	126.176	124.938	176.323	179.036	179.239	145.718	140.829	158.606	137.045	141.978	144.879	123.342	122.392	136.776	147.789	155.613	158.313
FBgn0015576	alpha-Est8	alpha-Esterase-8	6.71157	7.94402	7.41812	7.9245	8.52991	7.78803	5.94245	8.72897	6.2928	10.6896	9.10309	9.4764	13.2201	12.3853	13.0543	12.6272	12.8759	12.6242	12.1675	12.6547	12.6879	11.0124	11.1365	10.844
FBgn0015577	alpha-Est9	alpha-Esterase-9	19.6208	20.9827	23.7994	23.9146	24.0073	24.2505	25.3815	25.2436	28.9159	37.7844	42.8523	40.313	51.1884	58.7004	61.5657	60.0236	69.5598	67.5571	27.2405	34.9113	29.8469	61.5157	62.1057	60.0523
FBgn0015582	dare	defective in the avoidance of repellents	32.1759	33.6785	33.557	30.6892	33.9502	31.984	28.9921	34.1961	29.9821	24.3763	22.2954	23.2487	22.2624	24.7484	20.6664	18.7688	23.335	19.574	26.6609	27.2844	27.5312	20.7679	22.576	21.2378
FBgn0015583	Acp29AB	Accessory gland protein 29AB	0	0	0	0	0	0	0	0	0	0	0	0	0	0	0	0	0	0	0	0	0	0	0	0
FBgn0015584	Acp53Ea	Accessory gland protein 53Ea	0	0	0	0	0	0	0.167153	0.18415	0	0.38742	0	0.209289	0	0.419308	0.212089	0	0	0.177994	0	0	0	0	0	0
FBgn0015585	Acp63F	Accessory gland protein 63F	0	0	0	0	0	0	0	0	0	0	0	0	0	0	0	0.221009	0.229626	0	0	0	0	0	0.22268	0
FBgn0015586	Acp76A	Accessory gland protein 76A	0	0	0.0736186	0.138563	0	0	0	0	0	0	0	0	0	0	0.082646	0.0737923	0	0	0	0	0	0	0	0
FBgn0015589	Apc	APC-like	13.0461	13.2565	13.3986	12.6973	14.2338	13.4891	14.3745	16.5353	13.5554	19.1736	19.4067	19.7254	28.8445	28.6418	27.1074	26.4853	30.5274	27.7638	16.9249	19.374	17.5743	29.0362	27.9243	26.2737
FBgn0015591	AstA	Allatostatin A	18.1034	18.3129	19.3315	21.0442	23.0387	23.7727	24.8784	24.9864	26.0155	38.4	45.0016	37.3932	37.8386	41.4261	43.336	44.9501	48.533	49.0443	33.5386	33.5574	32.3088	38.795	42.4134	41.1499
FBgn0015600	toc	toucan	10.5551	10.7064	10.2975	10.075	11.3488	10.9532	10.6526	11.6822	10.7917	15.8055	16.4947	14.8769	22.0402	22.8289	21.7548	22.996	24.7182	23.1158	12.8284	15.3367	13.6892	23.966	23.5424	22.7054
FBgn0015602	BEAF-32	Boundary element-associated factor of 32kD	33.5876	36.0737	33.5879	35.1647	36.2503	35.9275	34.0793	38.8471	35.2669	21.5893	25.3942	21.5903	20.978	23.5197	20.4309	20.5975	22.4082	21.1834	30.6466	28.837	33.1996	21.6851	22.9402	21.2685
FBgn0015609	CadN	Cadherin-N	8.64141	9.11763	9.40295	10.7275	12.0217	11.7991	11.6885	14.0624	11.6595	19.4272	21.4668	18.8737	26.681	28.5507	24.5455	27.3889	29.4674	25.3792	16.3981	19.6174	16.4973	24.9681	27.106	23.6873
FBgn0015614	CanB2	Calcineurin B2	58.8728	60.8759	61.046	60.3566	62.1473	61.4318	59.4013	64.5217	63.1984	65.5839	68.1362	64.3954	75.6178	80.1226	78.6453	74.0473	79.2577	82.9777	67.366	69.674	68.5317	78.1441	80.1529	76.0882
FBgn0015615	SMC3	Structural maintenance of chromosomes 3	20.7874	19.7301	19.2008	19.4357	19.8511	17.8888	19.732	20.7309	20.3981	17.3871	18.6692	17.1774	20.2713	21.8447	20.0244	19.0918	21.8977	20.2243	20.5906	21.6752	19.9919	20.657	21.8794	20.0936
FBgn0015618	Cdk8	Cyclin-dependent kinase 8	6.42638	6.90428	6.47651	6.04055	6.16815	6.82195	7.41857	8.62387	6.08901	4.62471	5.9607	6.5341	5.81534	6.2888	5.97235	4.75292	5.54047	4.90327	6.10154	5.88894	7.30028	4.0185	5.19766	5.82178
FBgn0015621	Clp	Clipper	18.7383	17.6197	21.0041	22.0372	21.9957	20.4861	19.086	18.606	18.8237	9.313	9.70296	8.48983	9.25349	9.92205	6.37289	7.0416	7.09446	8.95854	15.0481	12.9474	13.7132	10.4602	9.96144	10.1081
FBgn0015622	Cnx99A	Calnexin 99A	241.766	247.776	238.011	221.936	225.846	198.43	196.758	205.419	194.062	105.998	113.296	114.663	77.4693	85.726	72.8009	70.9948	74.8501	67.3263	166.205	149.902	153.232	62.7852	63.289	67.5583
FBgn0015623	Cpr	Cytochrome P450 reductase	131.149	130.019	128.208	118.54	125.106	124.846	124.266	126.232	125.66	115.191	121.839	122.669	115.184	110.676	109.795	112.053	117.744	117.404	142.802	146.3	148.385	92.7613	97.626	101.578
FBgn0015625	CycB3	Cyclin B3	2.7516	2.62475	2.94413	3.20361	3.29924	4.38281	2.82194	4.57367	3.16721	1.82382	2.2903	2.03845	1.32179	1.49747	1.65258	1.26036	1.66083	1.44469	3.07733	3.38347	3.33562	1.51768	1.54864	1.9708
FBgn0015663	Dot	Dorothy	14.8743	13.5893	13.2835	11.2725	12.4604	10.1263	10.5639	11.1143	10.4952	9.76237	9.48971	10.4199	9.20677	9.79902	9.05086	7.88886	10.0357	9.91077	10.1273	9.93732	9.13431	6.95284	8.84029	9.5807
FBgn0015664	Dref	DNA replication-related element factor	40.3021	40.8557	45.4394	43.8345	46.0014	46.0039	41.5379	42.9711	41.2691	24.6843	25.0955	28.7499	24.4276	25.3836	24.3306	25.674	28.0537	27.4963	31.751	30.5679	33.5737	24.1166	26.9563	25.2898
FBgn0015714	Cyp6a17	Cytochrome P450-6a17	29.492	26.7769	29.4891	23.7529	22.4507	27.1055	31.9342	26.2988	31.1014	91.6011	99.8919	83.2015	186.029	173.851	197.079	202.754	203.728	217.924	48.618	57.1343	44.0499	242.145	236.602	225.748
FBgn0015721	ktub	king tubby	1.35773	1.70329	2.03255	1.55004	1.62941	2.01672	2.32543	2.04952	1.84505	2.76676	3.35431	3.0281	3.44678	3.3056	3.54071	3.30191	3.75912	3.10357	2.35637	2.45358	3.13094	3.35778	3.75158	3.49061
FBgn0015737	Hmu	Hemomucin	247.024	249.586	241.458	214.435	221.295	211.828	203.789	223.417	198.955	103.717	111.244	120.027	64.3399	71.4266	65.4008	57.4182	62.3882	59.8285	133.629	137.273	149.568	58.8946	63.3387	68.7755
FBgn0015754	Lis-1	Lissencephaly-1	53.6603	51.6668	51.429	44.7188	53.9715	52.1959	53.9383	61.0178	59.3696	69.0602	79.5023	77.1347	95.3377	110.514	106.546	100.667	112.631	114.199	61.8746	72.5349	70.8943	108.194	113.613	105.538
FBgn0015756	RpL9	Ribosomal protein L9	3609	3528.5	3378.63	3582.91	3524.47	3479.42	3744.33	3565.46	3608.17	3670.69	3645.55	3460.03	4253.61	3912.72	3931.41	4154.81	3951.81	4136.77	3810.31	3605.02	3600.32	4484.03	4241.2	4245.12
FBgn0015765	p38a	p38a MAP kinase	22.84	23.4412	21.9146	21.8457	22.7418	21.7457	21.1607	22.3631	20.6543	26.8529	28.6852	27.6938	37.673	36.2688	36.6294	34.8749	36.8546	40.8858	25.5246	24.6251	26.7992	35.6657	36.942	36.0474
FBgn0015766	Msr-110	Msr-110	181.131	185.395	204.039	163.748	182.048	196.87	240.343	240.758	246.258	474.055	511.912	476	690.573	675.906	720.046	726.068	809.398	780.137	599.68	689.684	549.585	728.755	725.557	727.879
FBgn0015770	MstProx	MstProx	0	0	0	0	0	0	0	0	0	0	0	0	0	0	0	0	0	0	0	0	0	0	0	0
FBgn0015772	Nak	Numb-associated kinase	12.3609	11.8787	12.3652	11.6595	12.3851	11.6399	11.9125	13.7595	12.3974	15.91	16.499	17.2833	23.8204	25.6484	25.621	26.9553	26.9374	28.2714	14.2029	17.2677	15.1157	24.7042	26.1347	25.0386
FBgn0015773	NetA	Netrin-A	7.11894	7.09815	8.01377	8.76128	9.40383	8.34585	9.28996	9.56435	9.69378	13.315	16.7749	14.3566	22.389	22.7171	25.2079	23.1702	26.3598	23.9463	11.1354	11.7277	10.736	22.6681	23.933	21.3868
FBgn0015774	NetB	Netrin-B	9.31482	9.45883	10.37	10.7473	12.4543	12.2823	11.2821	12.5559	11.7051	16.2156	17.2495	15.3613	18.3865	21.2861	18.0336	18.5105	21.4418	19.4689	14.1092	16.1911	13.7708	19.1023	20.8041	19.5932
FBgn0015776	nrv1	nervana 1	178.568	183.821	179.853	167.249	176.749	169.026	159.271	172.325	164.603	182.097	187.1	183.579	180.197	197.354	194.717	185.486	205.345	206.222	194.052	200.577	195.782	210.027	207.025	200.956
FBgn0015777	nrv2	nervana 2	51.1873	50.9263	55.8299	58.5343	64.1608	62.8655	59.5915	64.8783	62.8498	80.1119	85.6228	79.6098	85.8801	95.6981	90.773	85.2714	98.9449	88.6942	79.851	91.6381	80.4961	97.0091	96.1769	94.7498
FBgn0015778	rin	rasputin	174.247	171.663	181.709	201.338	204.152	187.024	166.865	183.049	159.776	83.4812	85.9643	88.0858	54.1848	66.7979	55.0602	47.5789	53.6261	47.7986	128.475	118.527	131.913	53.549	55.2717	51.3196
FBgn0015781	P5cr	Pyrroline 5-carboyxlate reductase	43.9926	48.9504	43.451	45.2368	45.1348	52.3484	40.1184	45.6737	46.5996	36.1694	34.3969	39.2461	29.2797	30.9979	31.5279	28.8333	32.2438	33.2348	43.6174	44.9696	49.1798	30.1285	33.7148	32.2682
FBgn0015789	Rab10	Rab10	115.461	115.257	113.018	124.027	118.841	115.878	115.399	120.087	118.568	130.629	127.316	121.051	163.548	161.71	157.512	163.06	170.285	168.456	120.359	128.444	124.824	163.794	161.158	163.855
FBgn0015790	Rab11	Rab11	278.832	284.228	271.678	271.581	269.447	259.549	261.017	261.538	259.633	232.41	239.441	242.737	244.519	256.134	257.961	251.225	268.022	253.437	236.091	236.267	234.029	237.432	235.118	237.811
FBgn0015791	Rab14	Rab14	23.4468	24.8521	23.9966	24.7337	26.1747	24.386	28.14	28.4026	30.515	44.7179	49.88	48.9474	73.6118	76.5078	76.1671	78.507	82.0143	81.9553	35.9056	47.4777	40.2726	77.8552	84.2457	76.0838
FBgn0015793	Rab19	Rab19	18.1108	21.2207	19.0434	18.9758	17.8723	20.4141	20.6719	20.9021	20.6585	28.3044	35.5164	26.9466	53.5861	52.2112	51.9195	56.3829	54.7481	61.2131	22.1002	26.7376	26.1861	56.5312	53.9808	55.0184
FBgn0015794	Rab18	Rab18	67.7449	67.1784	64.428	62.6302	64.641	67.4963	71.9355	66.2145	71.7881	100.125	112.648	95.0079	187.21	166.436	191.604	190.335	192.672	188.502	76.8599	83.4347	77.7195	191.443	211.284	202.808
FBgn0015795	Rab7	Rab7	105.471	110.567	108.388	94.7584	97.6775	103.958	117.019	118.12	117.693	178.753	203.395	192.15	308.42	317.729	335.491	334.532	371.841	373.287	135.904	163.918	141.269	351.298	360.068	351.993
FBgn0015797	Rab6	Rab6	146.63	141.512	137.94	127.488	127.034	125.192	120.89	124.319	124.223	97.6371	104.82	109.416	96.989	103.397	95.2791	88.4376	95.674	98.239	111.435	113.631	115.389	83.8644	90.425	88.4536
FBgn0015799	Rbf	Retinoblastoma-family protein	50.715	56.8429	52.3557	55.5482	55.7728	53.0517	45.0041	51.3426	49.0518	25.7515	29.6549	27.985	19.7905	23.1807	20.7896	18.0237	20.2022	19.9333	40.6139	38.2017	43.6312	21.3252	21.8117	20.6716
FBgn0015801	Reg-5	Rhythmically expressed gene 5	35.5321	32.0498	26.907	25.0416	25.5718	27.4265	32.7668	31.8405	27.7457	56.3484	60.2588	54.1158	133.426	117.07	127.458	135.201	141.455	137.931	33.6889	42.6048	32.4937	147.51	135.772	135.532
FBgn0015803	RtGEF	Rho-type guanine nucleotide exchange factor	8.51305	9.07196	9.33559	8.95959	9.52236	9.59439	9.27754	10.5213	9.9825	10.9411	12.1961	11.6959	16.7296	16.6854	16.8331	15.0195	18.3754	17.3492	10.3479	12.6271	11.1305	17.9183	16.969	16.7526
FBgn0015805	Rpd3	Rpd3	130.551	133.843	139.492	139.854	142.999	138.504	129.164	139.052	125.64	45.9257	49.9586	52.8474	26.9578	27.8555	24.4873	22.0727	22.8466	23.8059	94.7791	85.5359	102.922	22.5287	25.3086	26.1709
FBgn0015806	S6k	RPS6-p70-protein kinase	50.6369	49.6273	52.8143	57.2997	59.4863	54.7357	53.278	56.7727	53.8954	51.4801	53.6101	53.1543	68.7474	75.1201	75.5863	80.7328	90.0821	81.7834	54.9716	59.0411	56.0172	71.7701	72.5873	68.2553
FBgn0015808	ScpX	Sterol carrier protein X-related thiolase	44.6183	42.8162	41.6489	38.8418	46.4896	41.9286	39.1345	43.709	39.2691	38.8527	41.0915	39.9488	32.2242	35.7977	30.8896	30.0749	33.4481	31.0554	42.3073	42.7376	39.8989	35.5473	31.4879	32.0853
FBgn0015818	Spx	Spliceosomal protein on the X	34.4564	32.3536	35.7323	36.4127	40.034	39.382	34.2811	35.3541	33.8902	16.1669	17.547	19.0172	16.2355	15.2283	15.3448	13.4312	14.6835	14.5004	26.6652	22.0926	28.377	14.9021	16.522	15.85
FBgn0015828	TfIIEalpha	Transcription factor IIEalpha	34.6246	33.2332	32.9788	39.7056	39.7075	40.4147	31.1077	34.3241	34.6601	18.7237	18.8062	22.5243	25.7831	22.745	21.9077	21.5278	22.1401	24.9595	31.2396	28.3925	32.344	21.8677	24.5533	25.2213
FBgn0015829	TfIIEbeta	Transcription factor IIEbeta	22.1948	23.5013	21.7688	18.1111	20.4935	16.1133	19.8884	20.3732	18.2075	15.4463	13.7715	16.4265	18.9145	17.593	20.0995	16.4442	17.9068	16.2738	17.2157	19.9134	17.8465	17.5229	18.3209	17.9088
FBgn0015831	Rtnl2	Rtnl2	0.439309	0.728434	0.258526	0.162197	0.549955	0.247962	0.381226	0.0839983	0.436258	0.0883589	0.181285	0.381862	0.0952344	0	0	0.172758	0	0	0.445728	0.365667	0.25106	0.0907362	0.348127	0.092297
FBgn0015834	Trip1	Trip1	503.578	533.623	521.031	555.092	564.87	531.874	494.355	516.288	509.36	390.353	439.711	417.005	552.642	534.272	540.984	534.609	558.192	550.127	393.906	412.708	425.3	583.408	629.994	582.743
FBgn0015838	Vang	Van Gogh	21.4007	21.4827	20.4329	20.3491	22.2063	21.1765	22.8276	21.2247	20.8163	16.5632	18.2163	18.1197	21.6855	24.2485	22.1141	20.075	22.6772	21.5171	18.0988	20.2253	22.5229	20.6612	23.9091	23.5657
FBgn0015872	Drip	Drip	38.093	40.7481	41.9967	42.7191	41.707	51.8184	35.0286	37.0732	46.7841	45.1649	54.2216	60.4774	41.0157	45.9376	50.324	41.8476	49.1905	46.5006	46.5918	56.2237	53.6684	40.3823	41.8066	44.7905
FBgn0015903	apt	apontic	20.7073	21.6872	22.3193	19.9914	21.6131	20.9713	23.7265	23.8307	23.4215	26.049	29.7164	26.4744	34.6323	37.3783	37.7319	35.9678	40.6089	38.2022	18.8321	23.7022	22.0232	35.213	35.2008	33.5384
FBgn0015904	ara	araucan	5.17835	5.08072	5.55981	5.00601	5.0962	5.53439	5.5307	6.18099	5.56839	8.13503	8.1556	8.3565	9.16659	10.4388	10.7625	10.694	11.5804	12.1186	5.90688	6.75876	6.6542	9.0817	10.3803	10.5576
FBgn0015905	ast	asteroid	14.384	14.6344	16.1371	19.3089	18.8231	18.0419	12.6532	15.8236	14.9037	10.139	8.7409	9.27736	7.83108	9.0433	7.91893	7.65174	9.62732	7.70801	12.8282	12.7108	12.7934	8.61429	8.88067	8.86596
FBgn0015919	caup	caupolican	6.07657	5.97275	6.61532	5.7823	7.22612	7.24862	6.84966	7.44637	7.48594	8.08493	9.5218	9.32509	11.0227	11.046	11.1513	11.6195	12.4352	11.6162	7.98742	7.8433	7.4983	10.2002	10.3629	10.7485
FBgn0015924	crq	croquemort	26.9679	29.5551	26.0467	18.0263	22.3879	20.635	24.4186	22.1205	22.0343	24.574	26.156	24.3149	27.3782	31.661	27.2192	30.1846	30.9413	29.3075	20.7784	23.7777	22.159	29.125	29.4722	26.2677
FBgn0015925	csul	capsuleen	29.8696	30.8621	36.4117	37.7388	40.1236	36.9881	30.1174	31.7243	31.3076	11.5741	12.0118	14.4999	10.0477	11.1132	9.81237	8.27691	9.69746	10.3868	20.9461	19.3831	24.4408	11.3305	11.7551	12.6545
FBgn0015926	dah	discontinuous actin hexagon	0.498045	0.714658	0.676365	0.671882	0.445346	0.540606	0.531934	0.586025	0.760903	0.462335	0.355713	0.333013	0.0830519	0.250195	0.337468	0.301316	0.234798	0.318619	0.660806	0.318891	0.693323	0.276952	0.151797	0.402451
FBgn0015929	dpa	disc proliferation abnormal	34.08	36.2918	34.0017	32.4321	35.4348	31.701	30.5421	33.3672	33.0563	13.904	16.5042	18.5625	6.07708	7.02897	5.236	4.01134	4.34765	4.39426	31.0636	27.2432	34.6693	4.75935	4.82674	4.87206
FBgn0015946	grim	grim	0.0530584	0	0	0.0489743	0.0948884	0.099827	0.13813	0.304352	0.10538	0.213434	0.0547376	0.17295	0.402574	0.346503	0.292106	0.312977	0.379377	0.294177	0.107667	0.220821	0.0505371	0.383559	0.420457	0.557368
FBgn0015949	hrg	hiiragi	29.1644	31.0184	30.9755	29.2776	32.7562	31.8913	31.3285	35.0967	32.0259	36.7012	39.5555	39.0551	50.3144	55.5296	56.0881	54.8325	61.447	57.3864	33.718	39.0142	36.464	51.4287	55.8895	54.9353
FBgn0016013	Faa	Fumarylacetoacetase	104.801	123.664	133.588	114.476	128.655	130.517	110.598	131.426	128.894	97.7378	106.088	110.355	105.412	108.13	96.9527	102.408	108.41	115.015	118.561	125.014	128.582	111.963	109.215	100.361
FBgn0016031	lama	lamina ancestor	59.2211	53.9841	59.2645	56.4929	53.4529	56.4235	44.9335	50.9937	53.7652	36.4776	33.5817	38.3462	28.4244	30.386	29.7577	25.8251	28.6072	25.6739	49.3712	50.5132	50.5074	22.1119	23.8354	25.6753
FBgn0016032	lbm	late bloomer	10.5088	10.6354	11.6761	11.2913	14.389	14.8289	14.6766	14.5207	13.2894	21.9623	29.0516	24.5315	40.4013	36.6379	40.7698	41.568	46.711	46.5818	21.658	27.8477	19.237	44.5976	40.2558	45.451
FBgn0016034	mael	maelstrom	2.89038	3.03881	3.08141	2.66789	2.622	2.75846	1.96296	1.92228	2.70391	1.13742	1.55575	2.04816	1.86159	1.96054	1.47595	1.52375	1.28365	1.85802	1.74256	2.13564	3.39141	1.7304	1.74274	2.33222
FBgn0016036	mei-P22	meiotic P22	0.362033	0.562781	0.443855	0.250624	0.323726	0.340574	0.706875	0.51917	0.808917	0.910203	0.466863	0.295023	0.882927	0.49256	0.498282	0.0889805	1.01695	0.669085	0.183661	0.376681	0.431037	1.12163	0.806879	0.570462
FBgn0016038	mod(r)	modifier of rudimentary	26.7366	26.0822	25.0052	20.2739	22.3293	22.0156	24.0526	22.6861	25.707	22.2861	23.6038	27.4168	23.2408	26.0415	26.344	23.5861	24.5725	23.1358	28.3875	26.5941	27.6454	27.4088	25.5128	26.7129
FBgn0016041	Tom40	Translocase of outer membrane 40	260.728	263.726	275.068	287.977	291.366	269.882	243.6	255.704	246.732	118.288	120.375	129.847	67.8874	87.3025	75.925	77.8194	79.3542	73.8406	169.102	162.367	177.963	79.7627	77.6248	79.7113
FBgn0016047	nompA	no mechanoreceptor potential A	13.156	14.1159	16.1969	14.75	16.0753	15.1625	14.4799	13.8616	14.2959	10.9446	11.103	11.619	9.44442	11.7892	9.51813	10.1914	10.9054	8.92682	10.6052	11.18	11.4975	10.2076	11.5136	11.5771
FBgn0016053	pgc	polar granule component	0	0.154161	0.145901	0.0686529	0.199524	0.139939	0.193632	0	0	0	0	0.0808147	0.241858	0.242866	0	0.219368	0.0759737	0.274921	0.15093	0.232163	0.0708437	0	0.221026	0
FBgn0016054	phr6-4	(6-4)-photolyase	0.623993	0.344888	0.775221	0.460769	0.371978	0.704409	0.324895	0.318163	0.495728	0.251009	0.514993	0.903991	0.495993	0.815009	0.32063	0.449871	0.509904	0.345967	0.464281	0.649241	0.475473	0.300723	0.494479	0.611793
FBgn0016059	Sema-1b	Sema-1b	27.4092	30.1855	33.0035	28.0517	31.1306	27.8466	32.5934	34.6806	33.4745	32.5091	33.6753	33.8793	37.5217	40.9452	40.6163	37.6436	41.2898	41.4407	31.5964	34.6204	35.1162	39.9504	42.7793	40.8244
FBgn0016061	side	sidestep	3.04512	2.98841	3.19031	3.74053	4.43504	4.3114	4.19731	4.77851	4.36796	5.5447	6.46543	6.14939	9.55185	9.56657	8.45846	8.98871	10.5174	10.3176	5.39121	6.64869	5.39067	8.06832	9.22424	8.95027
FBgn0016070	smg	smaug	8.19374	8.46012	8.91128	8.13514	8.4217	8.27693	8.33045	9.59669	8.61724	10.9615	12.1337	10.7097	15.1408	15.6153	15.264	13.8964	14.9323	15.0453	10.1234	11.8127	10.6986	15.0657	15.3342	14.8802
FBgn0016075	vkg	viking	513.957	480.77	507.695	474.485	476.345	469.709	440.314	483.962	432.445	382.435	324.803	363.112	346.998	310.423	273.352	295.352	329.976	280.608	404.742	390.853	381.529	254.577	270.136	249.637
FBgn0016076	vri	vrille	11.147	6.68283	2.59334	1.38708	1.19066	1.19895	1.73325	1.34575	1.1523	3.38598	4.25845	4.11301	12.3092	11.346	11.4568	14.3064	16.5352	15.9958	1.58261	2.96878	1.55817	14.9102	14.2449	12.2692
FBgn0016078	wun	wunen	27.5688	29.984	28.6207	26.0571	28.3845	30.6006	32.1734	33.9829	30.9893	46.5128	53.0875	54.4751	58.5098	61.813	67.2641	72.6957	76.7968	63.9367	33.2136	43.3919	38.3842	60.9111	60.5124	61.0471
FBgn0016080	xmas-1	xmas-1	1.9597	1.7361	2.38711	2.12978	2.4024	2.34903	1.81031	2.29658	1.69498	1.43041	1.04347	1.16768	1.06207	1.0321	1.07889	0.776864	1.13002	0.847031	1.98833	2.07188	2.25796	0.91398	0.907975	0.996109
FBgn0016081	fry	furry	10.0562	10.4136	10.1257	9.33858	9.59387	9.13639	9.68222	10.4401	10.0395	13.1739	14.2323	13.0702	19.3382	18.2702	18.314	18.1264	20.7157	21.2846	12.8024	15.627	13.3295	16.948	17.9226	17.4805
FBgn0016119	ATPsynCF6	ATP synthase, coupling factor 6	764.194	730.255	737.469	779.241	727.072	744.917	719.382	678.073	715.78	688.55	637.784	685.911	534.077	556.513	571.296	600.86	554.443	571.985	724.561	680.937	734.71	544.158	590.055	612.435
FBgn0016120	ATPsynD	ATP synthase, subunit D	815.681	806.671	844.047	842.671	861.653	865.615	817.025	813.833	848.934	836.518	817.805	856.267	661.14	682.075	678.192	709.09	682.75	671.056	892.586	869.221	919.994	686.75	704.676	702.65
FBgn0016122	Acer	Angiotensin-converting enzyme-related	51.2464	47.9085	51.9769	38.3513	42.6228	40.3862	40.2145	43.6301	42.4367	43.7123	42.8645	43.8895	37.3365	38.7502	39.8521	35.7491	37.7189	34.0967	41.842	40.3565	42.0453	38.7752	42.3298	41.2485
FBgn0016123	Aph-4	Alkaline phosphatase 4	29.2265	29.4751	25.6963	4.58813	4.87924	7.27787	18.065	17.5437	22.7512	61.753	57.8738	74.6383	12.7202	14.8072	14.65	23.038	28.3647	19.582	11.1106	11.2381	11.8542	11.8878	19.8803	17.1962
FBgn0016126	CaMKI	Calcium/calmodulin-dependent protein kinase I	39.6889	43.5618	44.1818	37.7656	46.2147	45.8869	45.7291	51.9336	50.0805	61.5991	74.5478	72.6931	84.0449	97.6248	101.43	82.152	99.9486	97.5376	63.4726	75.4343	67.5323	91.2511	98.6149	95.5368
FBgn0016131	Cdk4	Cyclin-dependent kinase 4	46.4645	47.0523	50.3849	44.3074	47.5723	43.986	43.5303	46.8367	45.3055	36.0121	34.7141	34.3333	30.9562	31.4042	33.0994	26.8538	29.6586	28.9287	38.4503	41.3347	44.117	29.0781	32.1707	32.8092
FBgn0016641	PTP-ER	Protein tyrosine phosphatase-ERK/Enhancer of Ras1	13.0355	12.9931	14.5121	14.7406	15.3773	14.3541	13.7041	15.4377	14.3402	13.0914	13.4114	13.0236	16.0955	18.1177	15.1951	15.8752	17.4751	16.2691	14.6515	15.2838	15.1263	16.4189	17.8977	17.3552
FBgn0016650	Lgr1	Leucine-rich repeat-containing G protein-coupled receptor 1	6.82672	7.48069	7.93054	7.3084	9.05648	8.05392	8.10925	8.2919	7.80732	9.679	10.1601	9.24148	14.2532	12.9423	13.4623	11.305	14.4322	13.8577	14.2787	13.3034	12.4717	12.0487	12.499	12.4616
FBgn0016660	H15	H15	2.19735	1.85022	2.50539	2.53526	2.50517	2.40301	2.21668	2.73094	2.01843	3.09369	3.51368	3.4022	5.41844	4.9627	4.99011	4.1585	5.55511	5.02548	2.67534	3.20076	2.64233	5.13414	4.89733	4.58769
FBgn0016672	Ipp	Inositol polyphosphate 1-phosphatase	40.7008	44.9783	42.4422	41.9597	45.4209	45.5468	44.5261	46.2876	46.6756	48.3672	55.1892	53.5148	56.661	55.1477	52.8856	51.3289	54.3155	55.6727	57.344	57.1325	60.3855	55.2463	58.5319	57.5475
FBgn0016675	Lectin-galC1	Galactose-specific C-type lectin	20.3096	22.7708	22.0166	25.4336	22.4087	26.1448	22.8808	24.4126	27.1273	41.924	39.8218	36.9077	32.8277	38.1355	40.017	37.4816	34.0903	33.8033	26.3906	33.4889	32.1277	39.0044	41.412	39.5506
FBgn0016684	NaPi-T	Na[+]-dependent inorganic phosphate cotransporter	32.5001	33.4702	38.3579	40.3837	47.7585	45.4621	34.3495	35.9957	38.8033	49.8268	55.1352	51.1463	45.0717	51.346	52.4648	46.0448	50.021	50.5757	56.219	66.7487	59.2968	58.0971	64.2519	64.4365
FBgn0016685	Nlp	Nucleoplasmin	724.008	757.407	733.279	822.827	795.105	747.287	671.743	701.109	639.158	199.947	199.862	217.389	121.414	130.552	103.669	103.97	96.9399	97.0303	378.726	320.201	379.226	111.714	122.367	121.791
FBgn0016687	Nurf-38	Nucleosome remodeling factor - 38kD	462.053	483.888	482.974	469.186	493.933	476.008	460.016	463.79	471.719	301.535	320.756	327.043	238.108	242.744	251.931	244.57	244.967	223.861	379.872	359.659	390.701	210.203	223.93	221.876
FBgn0016691	ATPsynO	ATP synthase, oligomycin sensitivity conferring protein	1091.98	1094.5	1123.17	1107.42	1102.88	1166.31	1067	1073.41	1156.06	1009.54	1070.53	1059.84	783.024	835.349	849.879	821.38	816.092	802.682	1080.8	1058.39	1109.58	814.875	847.52	868.683
FBgn0016693	Past1	Putative Achaete Scute Target 1	213.911	205.973	208.461	203.795	209.73	203.984	186.466	194.505	196.135	160.151	165.51	170.596	146.836	155.715	147.893	137.894	152.524	141.664	172.789	173.628	174.986	129.067	132.123	133.674
FBgn0016694	Pdp1	PAR-domain protein 1	40.9884	38.9295	44.3901	47.0877	46.9846	46.9218	43.9538	46.7193	48.2559	51.826	54.8893	54.921	47.5109	63.8277	63.228	66.18	75.2921	68.045	46.7941	56.5868	55.1195	51.8551	53.512	49.3222
FBgn0016696	Pitslre	Pitslre	37.2964	37.3974	37.6507	36.3849	40.428	40.0127	37.616	42.7308	39.8152	54.7848	56.8351	54.9877	87.1955	89.9991	93.2508	98.1229	106.549	99.5617	52.1124	58.5385	49.0157	83.4252	83.8906	81.38
FBgn0016697	Prosalpha5	Proteasome alpha5 subunit	253.268	255.946	236.618	218.892	217.172	200.027	210.428	217.143	208.691	90.2725	91.3261	103.026	69.1729	71.6417	65.3316	63.3033	59.9252	60.7349	130.468	125.753	152.735	66.4967	67.9395	69.0435
FBgn0016698	Ptpa	Phosphotyrosyl phosphatase activator	26.8562	25.9542	28.1814	27.1783	27.3707	24.8991	26.9556	31.0578	28.3406	21.4113	23.6337	24.8209	22.8669	24.371	22.3027	22.1402	19.9628	21.0495	27.6425	28.0102	31.5589	20.7844	24.1666	22.0936
FBgn0016700	Rab1	Rab1	241.506	254.01	248.437	209.679	221.894	220.892	215.689	233.275	228.713	214.781	240.179	233.087	290.965	303.492	319.342	302.67	325.547	344.933	195.348	224.658	207.279	314.584	329.608	323.722
FBgn0016701	Rab4	Rab4	44.7306	44.7231	49.3813	41.7301	48.4504	44.8502	45.9498	50.8842	52.1748	57.5901	64.8732	64.9758	87.7613	88.351	96.3163	94.0121	104.045	103.557	52.4038	58.6567	58.5248	93.2368	98.9976	95.6322
FBgn0016715	Reg-2	Rhythmically expressed gene 2	27.9729	27.7197	26.4347	23.5581	22.0918	22.7614	20.3764	19.7155	15.8156	28.1312	25.8038	25.5129	42.2712	37.8916	30.6879	31.6158	25.3403	37.4525	42.1581	38.7709	35.2007	37.9551	34.9897	30.9936
FBgn0016726	RpL29	Ribosomal protein L29	3745.82	3575.48	3496.41	3982.4	3616.57	3714.98	3826.91	3673.71	3514.07	3790.78	3395.78	3570.42	4523.82	4255.9	4135.66	4842.69	4216.04	4422.24	4062.95	3819.02	3813.49	4692.34	4502.61	4526.46
FBgn0016754	sba	six-banded	7.02711	6.42483	7.09859	6.97817	6.9232	7.58701	7.75337	8.19315	7.63296	12.1308	12.8928	13.0454	29.7373	25.6478	28.4785	29.8265	34.6429	31.5344	9.05098	11.9376	9.68575	27.1739	27.8846	24.1494
FBgn0016756	Usp47	Ubiquitin specific protease 47	73.9436	70.5967	69.7319	72.7842	74.758	71.5469	72.2453	76.931	72.3182	88.7904	93.1971	82.2543	147.849	132.118	129.514	152.121	159.278	163.75	85.9944	90.2656	80.896	143.095	138.251	125.529
FBgn0016762	angel	angel	16.1237	17.3931	19.5521	13.7326	15.7283	16.9606	17.2991	16.6059	18.2679	18.2787	20.1876	18.4746	23.9113	24.2503	24.8548	24.642	25.9022	25.6676	16.8798	18.3012	17.2423	26.6419	26.3528	31.2576
FBgn0016794	dos	daughter of sevenless	5.8539	6.36693	5.72259	6.17011	6.80656	6.72463	6.8403	6.6493	6.77253	9.38426	9.86596	9.34133	17.1506	17.3483	18.1668	16.7904	18.2542	19.2453	7.42919	9.3271	8.13357	17.4379	17.7594	17.6973
FBgn0016797	fz2	frizzled 2	25.7734	25.7155	27.1728	26.8837	30.942	30.53	29.7016	32.0716	29.8521	39.7583	43.6427	43.0615	52.6994	57.7181	55.2725	55.6202	62.9003	58.744	34.0862	41.526	37.1354	56.1557	59.217	55.2334
FBgn0016917	Stat92E	Signal-transducer and activator of transcription protein at 92E	40.5918	42.4073	43.5292	41.8432	45.2857	41.9132	43.8735	47.789	44.9491	42.9617	49.1592	45.6274	55.5131	61.2814	59.3832	50.8443	60.7093	58.5666	44.6783	54.1519	50.3474	57.0365	59.147	57.5996
FBgn0016919	nompB	no mechanoreceptor potential B	0.322642	0.367802	0.443029	0.297807	0.403904	0.455277	0.475973	0.863674	0.544683	0.843616	0.965274	0.981578	0.944232	1.29934	1.38549	0.951588	1.48304	1.19257	0.720184	0.805672	0.829738	0.866313	1.3423	0.982894
FBgn0016920	nompC	no mechanoreceptor potential C	1.89584	1.90409	2.27267	2.20359	2.96144	2.33393	2.97555	3.39001	2.61483	3.4483	4.23766	3.76379	3.76737	3.61749	3.63374	3.10641	3.95671	3.30912	3.81147	4.01816	3.67839	3.60151	4.24274	3.88474
FBgn0016926	Pino	Pinocchio	58.4488	61.1712	68.5162	52.6169	52.3934	58.041	79.7626	74.2403	84.035	136.729	151.547	161.454	183.212	184.448	236.279	216.149	251.607	293.839	87.7271	107.316	95.9033	195.698	210.13	225.308
FBgn0016930	Dyrk2	Dual-specificity tyrosine phosphorylation-regulated kinase 2	10.0607	9.57784	9.43936	8.6146	9.32153	8.71135	8.41479	8.71389	8.40099	11.0873	11.5803	11.0302	14.1192	15.188	15.1841	13.5754	17.1524	15.2985	8.8233	9.44562	9.2534	14.0535	15.4801	14.6966
FBgn0016970	l(2)k10201	lethal (2) k10201	8.79475	9.34216	9.48854	11.7708	10.7149	10.0316	9.34914	9.14373	8.29699	6.52283	8.95967	6.6891	7.50703	6.34178	6.65753	8.53822	6.96216	6.19679	8.03093	8.23554	8.37683	7.83363	7.73161	6.92903
FBgn0016974	swaPsi	swallow pseudogene	0.116543	0.0603889	0	0.107572	0.156317	0.109635	0.101134	0.167128	0.115734	0.117203	0.300579	0.443201	0.568452	1.07822	1.34739	0.57288	1.01187	1.23848	0.295615	0.606294	0.388518	0.722136	1.44303	1.22426
FBgn0016975	stnB	stoned B	0	0	0	0	0	0	0	0	0	0	0	0	0	0	0	0	0	0	0	0	0	0	0	0
FBgn0016976	stnA	stoned A	0	0	0	0	0	0	0	0	0	0	0	0	0	0	0	0	0	0	0	0	0	0	0	0
FBgn0016977	spen	split ends	12.8244	12.9091	13.6376	13.3543	14.4698	13.419	14.9425	16.3273	14.8961	21.4804	22.3787	20.2443	32.4924	32.432	29.6545	33.6146	36.3404	31.8956	17.844	22.0569	18.7865	33.5644	34.113	30.5652
FBgn0016978	snRNP-U1-70K	small ribonucleoprotein particle U1 subunit 70K	51.1889	56.0276	57.0445	58.962	63.4635	61.3585	52.4347	54.931	53.9308	32.4124	31.2626	34.8199	29.9297	35.413	31.481	27.0864	32.3905	31.6194	44.3355	42.3471	45.9021	28.516	32.3496	32.4436
FBgn0016983	smid	smallminded	63.4165	67.5141	70.6074	70.3797	72.2279	71.0281	64.6428	68.1364	65.6993	36.8408	39.7979	39.6013	40.2847	40.2209	38.1671	35.2823	38.8064	37.3453	51.2692	48.5312	57.715	40.8014	40.9553	41.1956
FBgn0016984	sktl	skittles	35.6765	35.0161	36.6713	35.7674	35.926	35.2348	34.1983	35.3671	35.9738	32.1911	32.1171	33.6352	36.0287	38.3774	37.6145	32.4194	36.083	35.4019	37.3783	38.8789	36.8251	34.8938	33.6649	32.4958
FBgn0017414	cag	cag	5.24264	6.77378	6.8115	6.7873	7.12318	6.53316	6.32201	6.31396	6.82896	7.60033	8.2182	6.14021	8.85594	9.26341	8.6963	8.36713	8.55427	7.92744	7.32259	7.65084	7.71725	8.15639	9.84669	9.79868
FBgn0017418	ari-1	ariadne 1	17.8233	19.9649	20.254	17.8166	19.2019	17.4361	18.9761	19.4022	17.9226	19.1668	21.5743	21.3796	28.4507	28.4267	27.7468	26.799	31.4966	28.8223	18.9575	20.9404	18.5634	27.8029	29.0416	26.7472
FBgn0017424	CR11538	-	0	0	0	0	0	0	0	0	0	0	0	0	0	0	0	0	0	0	0	0	0.035986	0	0	0
FBgn0017429	CG5989	-	54.709	55.1468	56.9879	55.1706	60.8544	60.8828	49.9718	52.0284	49.0162	34.0756	36.5587	38.9415	46.704	44.1437	47.7603	43.266	49.4776	50.1827	48.7376	53.9299	51.5066	53.766	52.5397	48.5872
FBgn0017430	Nelf-E	Negative elongation factor E	21.306	24.8211	23.4191	20.4119	25.2268	21.0107	21.4217	23.3893	21.8146	12.2648	15.3862	14.6083	17.5194	16.5529	14.8037	14.8069	14.3336	16.2936	17.5174	17.2758	17.4244	15.2503	16.5199	17.0562
FBgn0017448	CG2187	-	19.0076	21.2914	25.2911	25.3492	26.9005	26.5913	24.014	26.3557	28.1746	18.2367	23.394	17.9191	21.0191	21.7533	23.1217	15.8013	21.9493	22.1813	36.7626	42.4253	41.9329	14.0726	14.1902	17.251
FBgn0017456	Ubc84D	Ubiquitin conjugating enzyme 84D	0.990618	0.879953	1.66561	0.391871	2.53085	1.46442	1.71929	0.811764	1.40534	2.27708	2.33593	1.6914	1.8407	2.9266	1.71403	2.22605	1.44553	1.83079	3.15886	2.79761	2.56105	2.33834	1.26162	1.48661
FBgn0017457	U2af38	U2 small nuclear riboprotein auxiliary factor 38	45.4272	48.4889	48.5086	50.4774	51.433	50.1132	43.6278	49.9389	48.7358	25.6905	30.0632	29.3547	23.911	25.1372	26.3888	21.4734	23.9241	22.4485	39.1828	41.8246	43.3723	25.9879	24.9809	24.8329
FBgn0017482	T3dh	Type III alcohol dehydrogenase	22.1799	25.6564	23.1985	21.6194	20.3679	20.8653	20.685	21.7325	20.655	20.5006	22.1223	21.0995	18.8039	20.435	20.9764	22.9818	22.9848	23.1321	23.1576	23.4125	25.0706	21.2898	20.2839	22.0911
FBgn0017545	RpS3A	Ribosomal protein S3A	4551.01	4695.39	4617.1	4565.98	4563.62	4508.89	4515.97	4566.77	4560.02	3672.28	3830.27	3628.34	3937.39	3988.36	3893.27	4038.96	3969.07	4191.24	4016.86	4014.77	4017.08	4460.92	4244.57	4252.16
FBgn0017550	Rga	Regena	52.6215	56.2397	56.0597	56.972	61.664	57.977	54.8563	60.0484	56.5131	47.2649	49.4158	52.3827	69.2257	66.4376	66.5595	65.0178	69.5202	70.7571	54.9347	57.7242	55.358	69.228	71.9711	66.5684
FBgn0017551	Rca1	Regulator of cyclin A1	3.48503	4.51458	5.07024	3.69929	3.63565	6.01052	4.78841	5.60851	4.49908	7.82728	7.72995	6.24794	10.7658	10.4946	11.0002	10.6784	11.7473	11.003	5.0682	7.37296	7.30274	11.6969	13.5208	10.6168
FBgn0017556	Prosalpha4T2	Proteasome alpha4 subunit, Testis-specific 2	0	0	0.0705071	0	0.0642804	0.067626	0.187147	0.0687259	0.142775	0.216881	0.296648	0.156216	0.0779191	0.234732	0.158306	0.424041	0.440575	0.531426	0.291749	0	0.0684709	0.296955	0.0712079	0.151032
FBgn0017558	Pdk	Pyruvate dehydrogenase kinase	34.0755	38.8863	39.4574	32.8201	40.0745	43.9024	42.5999	40.9665	39.7239	68.8517	80.5659	71.3246	118.309	125.997	126.676	143.581	149.528	168.708	57.8439	70.2267	58.291	121.312	117.742	116.455
FBgn0017561	Ork1	Open rectifier K[+] channel 1	4.08293	4.41887	3.92565	4.2699	4.71201	4.23826	4.41579	3.90339	4.83353	5.48145	5.49861	6.27196	5.49377	6.37045	6.24514	5.25974	7.27273	5.87308	7.16279	7.24065	6.76249	4.48652	4.92097	5.34544
FBgn0017566	ND-75	NADH dehydrogenase (ubiquinone) 75 kDa subunit	360.174	360.457	360.981	340.347	354.074	349.74	340.233	347.837	353.866	337.775	342.444	345.828	267.684	281.875	278.781	270.349	284.106	265.305	359.915	354.7	358.706	290.879	288.733	288.764
FBgn0017567	ND-23	NADH dehydrogenase (ubiquinone) 23 kDa subunit	330.756	327.033	326.135	319.723	328.434	326.787	314.438	321.895	316.873	306.504	321.239	304.486	253.88	264.284	250.993	251.374	254.991	248.378	321.406	316.654	336.636	275.762	274.971	285.247
FBgn0017572	Mo25	Mo25	85.7488	85.9645	86.181	77.9307	81.966	77.7706	78.7479	76.4366	77.5709	65.2484	62.893	67.7597	58.0197	57.8266	58.6743	53.6464	57.4123	56.9255	71.5077	70.2101	75.5057	54.7425	54.052	54.3404
FBgn0017577	Mcm5	Minichromosome maintenance 5	31.5071	31.547	30.6138	28.3353	28.5348	24.6939	28.2027	29.1023	25.4103	12.6445	13.2748	15.7387	3.38719	5.08197	4.25044	3.32523	2.59116	3.3633	28.9087	22.7981	29.3095	3.83468	4.22438	4.55718
FBgn0017578	Max	Max	44.5486	50.8057	48.1521	53.5134	58.095	52.8292	60.4458	56.0285	54.5872	59.0778	62.9854	54.1789	90.2818	89.5927	92.5585	96.4626	95.4376	99.3926	56.9783	58.43	55.3544	105.879	101.625	93.6682
FBgn0017579	RpL14	Ribosomal protein L14	4389.49	4548.08	4413.51	4528.01	4549.45	4534.7	4670.78	4739.33	4744.14	4567.08	4882.08	4540.87	5753.71	5399.19	5582.33	5627.45	5630.43	5712.25	4740.58	4766.81	4613	5945.77	5996.88	5844.12
FBgn0017581	Lk6	Lk6	80.2801	77.9818	82.0773	76.6798	77.3156	79.3089	103.258	99.6787	90.0857	161.535	172.432	152.252	311.965	317.95	300.515	319.085	336.991	330.696	128.481	156.626	125.281	335.729	331.782	299.045
FBgn0017590	klg	klingon	9.03242	8.5306	11.0629	12.1566	12.2742	13.8339	13.4755	14.9096	14.3603	22.8878	24.099	21.9971	29.8292	32.7867	30.865	34.5356	38.041	32.6872	18.2159	22.1985	17.6514	31.2692	33.188	32.5082
FBgn0019624	COX5A	Cytochrome c oxidase subunit 5A	1224.79	1200.98	1190.51	1266.72	1242.23	1232.2	1245.84	1155.02	1213.58	1277.39	1228.38	1151.13	1013.69	993.507	972.003	1035.77	979.797	994.276	1319.9	1207.06	1244.58	1026.15	1022.18	1035.24
FBgn0019637	Atu	Another transcription unit	34.8545	36.7567	38.2095	37.9051	37.0638	38.1632	33.6069	37.6841	33.7747	21.1313	21.084	21.9559	22.36	21.4516	20.1809	20.13	21.6982	21.0822	27.8942	27.9666	29.1808	19.2843	20.2442	21.912
FBgn0019643	Dat	Dopamine N acetyltransferase	60.3363	67.7765	65.3631	60.0574	64.1188	55.6365	44.1921	43.2967	49.8125	46.8415	48.9884	47.7539	69.7489	65.204	60.2806	68.1944	67.2424	75.2667	72.4145	72.7684	66.0236	60.7809	55.1762	58.4641
FBgn0019644	ATPsynB	ATP synthase, subunit B	1125.85	1123.1	1136.12	1143.69	1143.79	1167.75	1160.46	1135.67	1173.9	1177.15	1178.6	1155.42	1027.56	1011.11	1042.75	1028.74	1050.3	1047.98	1212.74	1137.99	1198.05	1072.83	1084.67	1082.31
FBgn0019650	toy	twin of eyeless	3.63252	3.35946	4.57752	4.5625	4.04991	4.43372	4.18969	4.70365	4.84016	8.27721	8.25394	6.89454	10.7155	11.9864	11.4927	11.5273	13.2449	11.8971	6.39147	7.9178	5.75921	10.6842	12.161	10.071
FBgn0019660	roX2	RNA on the X 2	8.50063	5.80471	6.85094	7.96795	7.66008	8.30673	6.06149	10.2688	8.50704	7.62096	11.081	15.2506	18.0707	28.4026	22.8554	21.8322	22.0777	31.177	9.96201	14.6038	17.8253	26.6764	28.7858	22.9127
FBgn0019661	roX1	RNA on the X 1	64.9224	43.2767	69.1902	83.0399	74.7994	78.0876	48.2413	83.4556	67.3366	80.7915	95.9585	137.553	155.59	281.919	215.18	213.328	228.247	276.121	62.2747	122.096	133.285	233.998	249.643	216.272
FBgn0019662	qm	quemao	20.0995	21.1971	24.2683	23.7548	24.344	22.2429	21.5949	25.1464	23.0577	27.8065	27.5011	26.6919	32.2372	34.4937	37.6657	33.7004	35.123	39.0791	28.09	32.0514	31.0969	33.6798	35.0086	34.5571
FBgn0019686	lok	loki	10.3489	11.2612	11.4915	10.4393	13.0215	11.5087	11.4503	11.6606	11.1946	11.1508	12.5448	13.895	15.6641	18.7466	17.0517	12.5361	15.6676	16.0523	12.1876	15.8822	13.8704	15.0006	19.1476	17.6659
FBgn0019809	gcm2	gcm2	0.348503	0.280907	0.265856	0.321678	0.173126	0.437129	0.403235	0.333179	0.30763	0.23365	0.19974	0.46281	0.629578	0.54791	0.682184	0.609104	0.632853	0.78721	0.314307	0.443183	0.29506	0.439884	0.498638	0.488128
FBgn0019828	dj	don juan	0	0	0	0	0	0	0	0	0	0	0	0	0	0	0	0	0	0	0	0	0.0709608	0	0	0
FBgn0019830	colt	congested-like trachea	164.334	174.724	169.066	153.146	160.344	162.501	135.682	145.869	141.297	121.038	137.928	135.604	99.8232	104.615	110.592	104.194	119.953	111.5	120.942	134.163	131.114	110.142	116.807	116.259
FBgn0019886	Letm1	LETM1 ortholog	73.3002	71.9522	71.9148	68.2263	66.8027	65.4177	64.9829	69.5724	67.0036	60.2458	66.0909	64.3027	65.7204	66.4732	64.6059	64.7334	71.256	69.9697	84.4569	82.5357	79.1175	62.0711	59.5588	60.3897
FBgn0019890	Smg5	Smg5	20.2723	20.9905	23.5787	21.5692	23.4737	23.2809	25.6051	25.2662	22.9422	34.3163	38.3603	33.2706	66.6104	65.7137	62.0751	70.2771	73.7219	74.2452	29.704	36.8291	30.8337	69.8581	68.7933	63.9612
FBgn0019925	Surf4	Surfeit 4	365.474	391.733	370.151	321.573	337.363	322.417	303.948	325.035	320.167	178.385	197.729	212.548	119.444	123.111	125.388	117.14	125.635	119.139	189.949	198.447	215.101	104.668	114.543	114.202
FBgn0019928	Ser8	Ser8	0.21489	0.111349	0.210765	0.0991743	0.192152	0.303229	0.093239	0.308161	0.106699	0.108053	0	0.466972	0.116461	0	0	0.105631	0	0	0	0	0	0.11096	0	0
FBgn0019929	Ser7	Ser7	0	0.0661158	0.0625732	0.117774	0	0	0.0553627	0	0	0.0641587	0.19745	0.138638	0.345756	0.138879	0	0.0627209	0.195499	0.471627	0.19419	0.331896	0	0.197655	0.12639	0.402109
FBgn0019932	SamDC	S-adenosylmethionine decarboxylase	68.3462	68.845	83.2873	72.3305	75.9977	70.9463	63.0805	67.1715	68.8954	46.1428	53.8696	50.9743	42.3093	45.7724	44.52	36.3477	42.8052	43.0117	70.9887	64.9046	76.2521	48.3731	45.8875	49.3599
FBgn0019936	RpS20	Ribosomal protein S20	3962.28	3646.76	3670.2	4016.08	3764.26	3627.43	4043.7	3667.64	3685.25	3806.6	3460.42	3499.02	4563.81	4098.86	4117.97	4495.5	4058.87	4102.14	3728.75	3482.01	3555.53	4555.9	4229.94	4315.25
FBgn0019938	RpI1	RNA polymerase I subunit	55.1742	57.7492	66.3903	81.3721	83.9729	73.7308	58.8016	66.4442	59.6566	25.0831	26.3907	26.6761	21.551	22.8775	18.0611	18.5347	22.2131	16.798	45.7677	42.2238	45.5014	17.7098	19.8179	18.5179
FBgn0019940	Rh6	Rhodopsin 6	6.47105	6.70617	6.22117	7.86536	8.76544	9.52301	8.39542	9.00412	10.4981	17.7833	20.4902	19.6313	31.0424	29.4982	36.6132	33.6988	33.6384	34.0427	15.8614	18.1988	17.0871	30.8333	33.3824	32.8444
FBgn0019947	Psn	Presenilin	34.8172	36.1279	36.2212	31.934	36.2498	33.5402	36.0962	35.769	34.182	25.1429	29.4709	29.6042	30.8685	28.0269	31.5027	25.445	28.1905	28.6347	29.9667	33.1117	33.9174	26.6831	30.1282	32.1359
FBgn0019948	Phm	Peptidylglycine-alpha-hydroxylating monooxygenase	63.4341	63.1747	61.4996	55.5407	61.5997	59.7271	60.5129	65.2684	66.3443	71.9368	75.9425	71.6123	92.1027	92.9765	88.5456	87.5742	101.213	97.7995	75.259	84.9585	80.2383	90.1916	97.0376	93.5153
FBgn0019949	Cdk9	Cyclin-dependent kinase 9	16.4291	16.8362	14.2568	14.9953	15.1276	14.7084	13.3029	14.8892	15.4052	11.9155	12.7275	13.0729	15.6231	17.4831	15.6687	15.6714	17.1559	17.439	12.8272	14.1707	15.7066	15.4528	16.0924	16.8093
FBgn0019952	Orct	Organic cation transporter	19.2891	19.6949	20.3151	17.4758	16.7389	16.137	16.2755	17.4882	18.8017	14.6381	16.3015	17.4782	10.6853	10.6911	12.0692	8.747	11.0874	9.66858	12.0603	12.3676	13.4234	11.761	13.6427	15.1036
FBgn0019957	ND-42	NADH dehydrogenase (ubiquinone) 42 kDa subunit	331.39	340.66	348.363	340.852	343.106	347.912	342.016	341.8	357.97	361.224	377.572	355.347	319.824	313.214	334.949	327.659	327.289	318.531	369.358	357.494	360.325	340.851	334.441	340.803
FBgn0019960	Mitofilin	Mitofilin	222.24	221.44	226.433	216.339	218.447	212.036	218.802	217.754	211.775	188.323	188.912	185.708	155.946	166.212	158.415	159.377	165.959	153.274	221.311	206.878	213.054	165.834	160.284	160.7
FBgn0019968	Khc-73	Kinesin heavy chain 73	20.7659	20.5534	22.0919	20.1739	21.8274	22.1872	22.6832	25.4781	23.3628	29.9026	31.6685	31.5818	41.0987	40.7248	41.5007	39.5754	44.53	40.7474	27.5975	32.2355	28.0033	37.1387	39.9038	36.1162
FBgn0019972	Drice	Death related ICE-like caspase	11.3677	11.7807	11.9754	10.7949	12.4237	11.574	12.7876	11.9412	13.0076	10.1147	11.4379	11.7415	16.5302	18.5849	19.1098	16.3268	19.0181	18.1991	11.6287	11.8763	13.1445	16.5224	18.3501	17.4946
FBgn0019982	Gs1l	GS1-like	129.599	132.823	135.679	136.145	140.919	145.223	125.388	132.456	136.165	109.81	112.426	112.807	90.1048	91.8834	91.3739	81.3037	93.4697	95.0122	180.747	164.642	169.952	77.8629	81.7766	88.9051
FBgn0019985	mGluR	metabotropic Glutamate Receptor	4.89694	4.75125	5.02569	5.18817	6.62529	6.60959	6.39271	7.35487	6.63896	11.4052	12.2564	11.2429	14.185	16.7006	15.2536	16.0476	17.7172	15.5821	8.69845	11.9476	9.31496	15.5379	16.8719	15.0745
FBgn0019990	Gcn2	Gcn2	13.6718	13.3227	13.7173	12.8802	13.4323	13.5998	14.6702	15.0215	14.0289	13.5282	15.4324	13.4394	18.9875	20.0063	17.7499	18.0243	19.0477	17.2317	15.2094	17.3771	15.8778	20.4087	21.8144	19.8199
FBgn0020018	Ppox	Protoporphyrinogen oxidase	37.9649	36.9735	34.3513	30.1155	37.0649	35.7659	32	34.3167	35.2131	23.8281	24.8934	24.9159	18.0661	18.7936	17.9324	17.7785	18.3048	16.6099	30.5615	28.1098	30.2464	16.819	18.7762	18.5388
FBgn0020224	Cbl	Cbl proto-oncogene ortholog	9.96091	8.9414	10.172	9.54572	11.3039	9.74256	11.1863	11.3855	10.5463	10.5181	11.606	10.9662	12.5592	13.903	13.9516	12.7018	14.3193	14.1181	9.79433	11.4461	10.4363	13.4787	13.8135	12.618
FBgn0020235	ATPsyngamma	ATP synthase, gamma subunit	989.571	977.472	981.054	982.986	982.475	971.517	978.862	937.321	955.843	972.319	962.286	953.445	839.106	817.337	870.409	855.227	865.112	847.104	1000.02	932.926	943.9	878.157	878.268	867.318
FBgn0020236	ATPCL	ATP citrate lyase	151.331	145.612	132.532	105.203	94.9866	85.2721	143.925	156.018	144.833	125.82	142.253	145.014	116.649	116.276	116.369	52.0024	61.3514	51.6816	96.3116	119.798	114.655	187.499	208.265	204.256
FBgn0020238	14-3-3epsilon	14-3-3epsilon	577.514	581.457	590.701	611.892	608.365	581.276	546.802	557.855	544.461	398.742	416.59	416.059	357.924	399.41	365.832	369.98	386.895	368.891	453.078	448.599	471.479	350.532	363.147	354.536
FBgn0020248	stet	stem cell tumor	0.707029	0.769355	0.797477	0.783127	0.632217	0.897914	1.01236	1.0815	0.491483	1.13765	1.45881	1.92054	1.64767	1.84693	1.75161	1.59872	1.87771	1.60069	0.932567	1.58162	1.58256	1.97143	2.10105	1.74539
FBgn0020249	stck	steamer duck	112.014	116.91	114.444	99.3441	112.535	106.499	123.889	120.971	122.376	173.18	177.538	165.453	242.085	226.298	245.856	260.947	264.258	274.951	139.246	148.067	140.971	265.172	255.136	242.395
FBgn0020251	sfl	sulfateless	10.0423	10.2129	9.54316	8.89447	9.97122	9.47643	10.4087	11.3775	11.2133	11.9838	13.0347	12.9816	14.8462	15.3841	15.7863	13.9877	16.7346	15.572	12.4867	14.251	12.4658	15.3869	16.6461	15.9304
FBgn0020255	Ran	Ran	682.461	731.179	709.331	717.389	732.519	685.305	617.989	657.991	633.009	219.954	235.83	252.713	113.464	144.075	112.123	99.1774	107.847	96.775	392.888	353.728	411.624	109.233	113.806	113.307
FBgn0020257	Ppa	Partner of paired	11.7349	12.7635	13.8335	12.6472	13.791	14.677	14.1015	15.6423	14.761	17.4434	18.9549	17.972	21.8777	25.5209	23.0609	20.5685	23.8591	21.6256	17.8935	19.8844	17.4578	23.245	22.6724	22.5178
FBgn0020258	ppk	pickpocket	5.74856	7.36141	6.67968	7.87461	8.18518	7.33673	8.4201	7.91113	8.18117	12.4459	12.9564	12.3329	16.1131	16.1803	16.0457	15.6587	18.1767	17.4249	11.8137	12.7623	11.7529	17.0158	16.1398	15.7315
FBgn0020261	pcm	pacman	20.5441	20.8568	22.3503	23.7691	25.0776	23.8469	21.1551	22.474	22.7625	14.2619	13.5249	15.7909	16.4061	14.5792	15.0988	13.0369	15.683	13.6308	19.825	19.3023	19.9665	13.4006	13.9316	14.8447
FBgn0020269	mspo	M-spondin	16.2672	16.2914	18.4965	19.586	21.6773	21.045	19.738	22.0754	22.0727	31.8498	34.3957	32.7534	43.3784	47.9152	44.2238	42.9395	48.084	48.6344	26.8752	31.5442	27.5879	45.8787	47.6561	42.7058
FBgn0020270	mre11	meiotic recombination 11	4.97081	6.45087	5.31462	4.79486	5.64614	5.85575	5.28512	7.87757	6.22594	9.18722	11.0416	10.656	20.8236	19.7893	20.5123	21.6168	21.4533	23.3806	10.8593	11.8815	11.9005	23.3548	22.0464	22.8627
FBgn0020272	mst	misato	10.7747	12.7341	13.1375	14.1006	14.5839	13.052	10.8551	11.0771	13.3749	4.45303	4.33971	6.09415	3.99961	3.97613	4.02232	3.59142	3.46761	3.00061	9.24742	7.21785	9.70039	3.39152	3.61857	3.60491
FBgn0020277	lush	lush	0.27624	0.0954256	0	0.169984	0.24701	0.259866	0	0	0	0	0.094994	0	0.0998065	0.100223	0.101387	0.0905256	0.0940553	0.0850879	0.280276	0.0958056	0	0	0	0
FBgn0020278	loco	locomotion defects	6.7689	7.2097	7.36511	7.76645	7.27161	7.82695	8.33162	8.17895	8.22732	9.65534	10.2322	9.56364	15.7183	15.042	14.7897	17.3529	18.1375	17.5051	8.88283	9.25587	8.87616	17.5972	15.7147	14.4063
FBgn0020279	lig	lingerer	138.979	141.819	145.481	143.519	150.563	139.902	131.104	143.637	132.478	78.1834	78.4355	86.4123	73.5874	79.4916	72.9286	63.5016	74.6441	66.9949	102.922	100.044	109.105	70.0075	72.757	72.6644
FBgn0020280	laf	labial associated factor	0	0	0	0	0	0	0	0	0	0	0	0	0	0	0	0	0	0	0	0	0	0	0	0
FBgn0020294	ko	knockout	18.0101	18.9223	19.26	18.9557	21.3242	20.7776	19.3825	20.5849	18.3602	19.5363	20.989	19.4855	21.8656	22.9359	23.2023	20.2839	23.6945	21.7715	17.7489	22.9008	21.3107	21.8606	22.6934	22.3774
FBgn0020299	stumps	stumps	9.00013	9.86108	9.88541	9.18416	9.70344	9.07251	10.9398	11.806	11.1441	12.9694	13.7198	12.8579	18.6381	18.2252	19.0396	18.5037	19.587	17.541	10.3405	10.3694	10.29	17.7412	18.4044	16.8117
FBgn0020300	gk	geko	2.05189	2.40997	2.88459	3.2197	4.46461	3.60316	2.55219	3.98871	3.46398	5.709	5.99767	6.39111	9.26693	7.22113	10.0915	6.52245	8.73294	11.1237	4.6495	6.40473	5.40712	8.54669	11.2465	9.05295
FBgn0020304	drongo	drongo	15.7547	16.3271	17.8511	14.6361	16.6938	17.2559	17.1029	19.6994	18.4384	30.7448	32.6538	30.8259	56.8855	56.0136	57.6965	56.0241	67.2229	68.6485	28.8886	34.5444	29.0415	58.0083	57.7599	55.0881
FBgn0020305	dbe	dribble	70.6716	72.2934	79.3132	99.9892	92.4437	86.5205	68.1273	74.4731	75.1667	33.5084	33.668	34.137	28.1175	27.8208	27.8089	28.5693	30.3049	22.8463	57.3479	50.419	56.2273	25.6896	25.7711	24.6132
FBgn0020306	dom	domino	53.8939	58.5571	62.5499	69.0774	72.7883	64.0777	52.5242	61.7176	57.5487	33.5052	33.4568	34.1989	33.921	34.2283	29.8459	29.8615	33.4091	27.8886	48.3098	46.7528	47.198	29.28	30.6153	30.7292
FBgn0020307	dve	defective proventriculus	9.2467	9.10923	9.85785	10.306	10.703	10.7787	11.1323	12.5439	11.3783	14.0772	14.0639	14.7725	19.966	19.1343	20.3023	18.2351	20.1594	17.5282	13.2569	13.6707	13.7505	17.8717	18.0653	17.9296
FBgn0020309	crol	crooked legs	49.1607	47.0067	48.4316	48.247	49.9439	49.1723	53.5502	57.1955	51.3164	52.7861	54.1503	53.0587	62.8976	66.4918	62.8771	59.9867	67.2764	62.3102	49.5462	58.0886	54.38	62.0594	64.3629	60.6896
[truncated: 15,440 more rows]

## Sheet: (B)DEGs
(B) Comparison of gene expression levels in the larvae fed on the supportive and the non-supportive yeasts.
[truncated: 17,355 more rows]

[truncated: 5 more sheets: (C)H.uva>NS, (D)K.hum>NS, (E)P.klu>S, (F)S.bac>S, (G)Zscore]
