# Supplementary material for: Identification of key yeast species and microbe–microbe interactions impacting larval growth of Drosophila in the wild
Source: eLife. 2023 Dec 27;12:RP90148. doi: 10.7554/eLife.90148 (PMC10752588; doi:10.7554/eLife.90148)
Supplement: Supplementary file 6. [file elife-90148-supp6.xlsx]

## Sheet: (A)All_metabolites
Table S6. Results of metabolomic analysis of yeast samples.
(A) Normalized peak area of all detected metabolites.
Category/species	Mock (tube only)					Banana plates																																				Cells
						Agar only						Sterile						H. uvarum						K. humilis						Pichia kluyveri						Starmerella bacillaris						H. uvarum						K. humilis
Sample number	1	2	3	4	5	1	2	3	4	5	6	1	2	3	4	5	6	1	2	3	4	5	6	1	2	3	4	5	6	1	2	3	4	5	6	1	2	3	4	5	6	1	2	3	4	5	6	1	2
Spermine	0	0	0	0	0	0	0	0	0	0	0	0.0253803	0.0437376	0.0724746	0.0496505	0.0721057	0.0344683	0.00502385	0.00863603	0.00344415	0.00806372	0.00962467	0.00592962	0.0136991	0.00473973	0.0130209	0.00891903	0.0163274	0.00951079	0.00290797	0.0067229	0.00505483	0.00565385	0.00483868	0.000935296	0	0	0	0	0	0	0	0	0	0	0	0	0	0
Ascorbic acid	0	0	0	0	0	0	0	0	0	0	0	0.00570904	0.0115737	0.00291134	0.0188621	0.0111973	0.0161288	0.191754	0.178609	0.155732	0.169093	0.237747	0.14908	1.26866	0.724376	1.15114	1.3272	1.74555	1.81552	0.105218	0.113108	0.0980957	0.0898355	0.173533	0.154338	0.389547	0.400882	0.449901	0.476283	0.353992	0.431229	0.423221	0.460942	0.482729	0.478387	0.528069	0.41736	0.00919793	0.0101065
Alanine	0	0	0	0	0	0	0	0	0	0	0	0	0	0	0	0	0	0	0	0	0	0	0	0	0	0	0	0	0	0	0	0	0	0	0	0	0	0	0	0	0.0232734	16.8879	17.7867	5.24906	5.40863	4.69858	7.82936	3.11315	3.2042
Asparagine	0	0	0	0	0	0	0	0	0	0	0.0168253	199.623	177.979	209.678	180.224	188.194	153.725	0.207505	0.207102	0.159017	0.198868	0.154262	0.168081	0.442487	0.317314	0.390927	0.392317	0.479217	0.405122	0.284825	0.133644	0.453207	0.193797	0.483837	0.670392	0.0892619	0.0968543	0.0791126	0.112636	0.0914489	0.161595	20.774	18.6203	15.8491	14.4664	11.1147	12.996	7.88892	6.98804
Cystine	0	0	0	0	0	0	0	0	0	0	0	0	0	0	0	0	0	0	0	0	0	0	0	0	0	0	0	0	0	0	0	0	0	0	0	0	0	0	0	0	0	0	0	0	0	0	0	0.00108262	0.00153345
beta-Alanine	0	0	0	0	0	0.0257552	0.0285433	0.0380236	0.0386925	0.0336337	0.0272622	0.0314333	0.0304965	0.0243545	0.20081	0.173602	0.216142	0.0625609	0.0607864	0.182851	0.0659285	0.0829875	0.0467951	0.202363	0.22589	0.0518854	0.23576	0.0578987	0.08615	0.0195168	0.0163757	0.0312229	0	0.0195127	0.0829197	0.140578	0	0	0	0.0449965	0.0379046	4.60211	3.43766	2.50135	2.36693	1.27533	4.12931	3.01646	2.65861
Histidine	0	0	0	0	0	0	0	0	0	0	0.0678663	327.867	319.149	338.22	328.641	303.689	285.148	0.637321	0.780837	0.498707	0.498285	0.65789	0.656056	16.5268	14.0326	15.2383	15.6136	21.9334	17.7257	27.5378	14.8835	18.732	14.133	30.8419	19.1943	0.805981	0.894283	0.718797	0.669517	0.631327	0.740611	322.517	303.095	225.036	183.911	178.103	265.988	127.05	115.18
Sarcosine	0	0	0	0	0	0	0	0	0	0	0	0	0	0	0	0	0	0	0	0	0	0	0	0	0	0	0	0	0	0	0	0	0	0	0	0	0	0	0	0	0.174139	189.389	199.02	53.2968	55.1544	54.3995	82.547	33.3683	34.8614
Lysine	0	0	0	0	0	0	0	0	0	0	0	292.552	318.359	300.746	290.979	273.652	286.798	1.21461	1.84898	0.670581	0.716674	0.52093	1.84682	1.5594	1.7248	1.33103	1.21952	1.65288	1.46997	3.34656	1.25053	2.85978	1.78249	1.88096	2.95015	1.18061	1.24088	0.767983	0.645083	0.784899	0.843733	602.471	661.194	321.823	298.688	235.132	469.069	58.8789	50.072
4-Aminobutyric acid (GABA)	0	0	0	0	0	0	0	0	0	0	0	0	0	0	0	0	0	0	0	0	0	0	0	0.0394811	0.0608324	0.0476738	0.075881	0.078141	0.0862793	0	0	0	0	0	0	0.701445	0.588623	0.678943	0.542674	0.416117	0.563049	6.66597	7.13946	2.30316	2.89288	1.83822	5.22998	2.08486	1.72124
Threonine	0	0	0	0	0	0.0271103	0.0335193	0.0300449	0.0364314	0.0259837	0.314455	28.4433	28.1808	29.7428	24.6385	28.4752	24.2706	0.356014	0.273161	0.434387	0.246632	0.334398	0.30869	0.58933	0.507428	0.585608	0.504687	0.455241	0.371863	0.198432	0.153966	0.132719	0.212194	0.147964	0.156475	0.699863	0.934998	0.929009	0.962153	0.725735	0.962299	154.631	129.473	163.126	140.427	132.962	116.037	14.1551	15.0947
Glutamic acid	0	0	0	0	0	0	0	0	0	0	0.0360678	0.589814	0.536064	0.642546	0.684409	0.558089	0.447485	0.285982	0.470068	0.110916	0.151561	0.134671	0.321508	0.910626	0.6503	0.703682	0.830378	1.21167	0.940796	1.90207	1.23481	2.01446	1.0572	2.62456	2.49073	0.261396	0.335925	0.257433	0.166368	0.355967	0.304987	216.472	226.591	106.202	108.538	111.336	132.081	32.1279	26.3346
Homo-Serine	0	0	0	0	0	0.0243453	0.0505865	0.0358418	0.0300194	0.0416329	0.320592	24.9645	21.3382	29.7653	19.7066	21.5331	18.6815	0.335815	0.270321	0.358404	0.383565	0.310178	0.259536	0.362099	0.330172	0.487925	0.367198	0.457853	0.553957	0.241592	0.291822	0.0510442	0.0978479	0.157098	0.121329	0.998243	1.11357	0.962589	1.28084	0.90012	1.08125	144.763	123.741	153.817	131.09	122.816	105.014	13.0578	13.1766
Serine	0	0	0	0	0	0.0221241	0.0231752	0.0101978	0.0121006	0.0225531	2.13499	74.4461	71.812	83.0332	76.924	69.5484	66.3149	0.140677	0.113366	0.111723	0.0666635	0.0963698	0.0792541	0.0921613	0.0968497	0.112022	0.0963209	0.142296	0.12318	0.403377	0.263947	0.571908	0.334672	0.738474	1.08474	0.0309172	0.0286763	0.0426869	0.00639658	0.00831683	0.00932249	11.6106	12.9908	9.29421	8.26692	8.05046	9.19306	15.7793	13.8517
Aspartic acid	0	0	0	0	0	0.0300447	0.0401538	0.0274865	0.0273407	0.0237107	0.558816	61.6335	58.0507	66.2448	62.4089	58.4173	53.3525	7.58993	7.16703	4.49225	5.88793	5.81541	5.20142	0.740137	0.493447	0.518956	0.578906	0.848987	0.636918	5.06993	2.98981	5.7151	3.50472	10.4544	6.07338	0.121215	0.308588	0.101879	0.0598151	0.0937171	0.111244	838.99	708.741	846.914	760.726	723.519	609.015	23.719	22.9494
O-Phosphorylethanol-amine	0	0	0	0	0	0	0	0	0	0	0	0.822737	0.763492	0.886421	0.743413	0.747433	0.644276	0.00108447	0.00151775	0.000739463	0	0	0	0.201783	0.168926	0.189541	0.183453	0.177317	0.180106	0.00804925	0.000645892	0.00815877	0.0106884	0.00363378	0.00298233	0.012748	0.00698841	0.00397087	0.0118631	0.00471595	0.0114231	1.47499	1.42469	1.3094	1.16821	0.931898	1.42629	0.36069	0.363903
Choline	0	0	0	0	0	0	0	0	0	0	0	92.1488	82.7719	100.59	86.415	85.5097	75.3459	2.0989	5.19683	1.48802	1.83007	1.60393	2.09851	33.8232	33.321	33.5341	33.9199	34.4969	35.5358	0.800006	0.503532	0.630464	0.441625	0.960064	0.610178	54.6933	52.3009	51.2175	54.5827	52.8265	54.5755	582.287	527.49	477.886	531.135	447.642	612.4	25.9403	23.9582
Citrulline	0	0	0	0	0	0	0	0	0	0	0	0	0	0	0	0	0	0	0	0	0	0	0	0	0	0	0	0	0	0	0	0	0	0	0	0	0	0	0	0	0	0	0	0	0	0	0	0	0
Cysteine	0	0	0	0	0	0	0	0	0	0	0	0	0	0	0	0	0	0	0	0	0	0	0	0	0	0	0	0	0	0	0	0	0	0	0	0	0	0	0	0	0	0.24783	0.230975	0.344187	0.2841	0.285652	0.215957	0.0319425	0.0350132
Argininosuccinic acid	0	0	0	0	0	0	0	0	0	0	0	0	0	0	0	0	0	0	0	0	0	0	0	0.258977	0.146091	0.26474	0.258695	0.456291	0.385802	0	0	0	0	0	0	0.00803114	0	0	0	0	0.0266745	118.541	110.632	105.745	93.8356	80.8898	134.408	3.07863	2.58036
4-Hydroxyproline	0	0	0	0	0	0	0	0	0	0	0	2.17951	1.93747	2.43069	2.05211	2.05303	1.80896	1.25473	1.17479	1.17242	1.17293	1.1222	1.12467	1.67317	1.52812	1.56081	1.56254	1.53121	1.6474	0	0	0	0	0	0	1.59877	1.52606	1.6216	2.00348	1.30084	1.71135	36.4148	35.0161	38.1272	34.7247	36.2165	31.9982	0.336356	0.297077
2-Aminobutyric acid	0	0	0	0	0	0.00704401	0.00699196	0.015897	0.0114881	0.00752048	0.0148857	0	0	0	0	0	0	0	0	0	0	0	0	0	0	0	0	0	0	0	0	0	0	0	0	0	0	0	0	0	0	1.29205	1.32698	0.856539	0.816973	0.791622	1.0598	0.730623	0.749594
Carnitine	0	0	0	0	0	0	0	0	0	0	0	0	0	0	0	0	0	0	0	0	0	0	0	0	0	0	0	0	0	0	0	0	0	0	0	0	0	0	0	0	0	0	0	0	0	0	0	0	0
Glycine	0	0	0	0	0	0.0421507	0.0604657	0.0513111	0.0558565	0.0432086	0.115718	1.73162	1.59831	2.02788	1.67674	1.7481	1.42735	0.118019	0.122792	0.121707	0.112252	0.0999632	0.0907845	0.130406	0.10246	0.102305	0.0913667	0.120535	0.12279	0.113878	0.0979753	0.116886	0.107486	0.0993639	0.117263	0.204241	0.189939	0.202098	0.19295	0.148882	0.124489	1.64907	1.29319	1.00811	0.912766	0.752192	0.791761	0.480191	0.431212
Glutamine	0	0	0	0	0	0	0	0	0	0	0	301.474	327.535	307.851	301.935	281.025	294.857	1.28251	2.00581	0.716996	0.760903	0.647688	1.95996	1.64063	1.80926	1.42493	1.30162	1.67253	1.63067	3.4423	1.34988	2.98682	1.92359	1.97443	3.11273	1.16209	1.32436	0.884286	0.578963	0.870417	0.902796	646.268	674.798	336.072	306.626	248.37	485.371	60.4291	52.569
Cystathionine	0	0	0	0	0	0	0	0	0	0	0	0	0	0	0	0	0	0	0	0	0	0	0	0	0	0	0	0	0	0	0	0	0	0	0	0.0141586	0.00795833	0.00708387	0.000310012	0.0243413	0.0172864	1.18173	1.89056	0.844762	0.624335	0.793456	0.74814	0.0407291	0.0476962
Creatine	0	0	0	0	0	0	0	0	0	0	0	0	0	0	0	0	0	0	0	0	0	0	0	0	0	0	0	0	0	0	0	0	0	0	0	0	0	0	0	0	0	0	0	0	0	0	0	0	0
Urea	0	0	0	0	0	0.0761541	0.104746	0.104478	0.0822649	0.108526	0.108515	0.147707	0.17132	0.159238	0.204263	0.137107	0.153395	0.414465	0.19586	0.286325	0.195163	0.266414	0.221077	0.128522	0.20217	0.31955	0.21391	0.190979	0.199927	0.280706	0.211594	0.368802	0.208834	0.275834	0.161783	0.299454	0.360721	0.248318	0.215612	0.274738	0.248996	0.284622	0.213247	0.0764861	0.0902413	0.144799	0.275379	0.0461341	0.0429945
Dimethylglycine	0	0	0	0	0	0	0	0	0	0	0	0.87484	1.132	1.29316	0.35876	0.582974	1.13892	0.0485862	0.0349772	0.0189346	0.0141515	0.0117752	0.0153628	0.858051	0.82087	0.823005	0.892584	0.913214	0.935439	0.222839	0.123148	0.1503	0.135448	0.183981	0.148863	0.605604	0.594295	0.458126	0.444085	0.516088	0.542485	16.8395	13.942	13.3626	11.8461	10.2284	12.3349	2.24476	2.01177
Citicoline	0	0	0	0	0	0	0	0	0	0	0	0.0257116	0.0292037	0.0236101	0.0386931	0.0210176	0.0333909	0.0599176	0.0844879	0.0592044	0.109889	0.0789361	0.0934554	0.0926067	0.106052	0.136119	0.137766	0.126086	0.162417	0.0163476	0.0113359	0.00746043	0.00751867	0.0590364	0.00838019	0.06085	0.0622291	0.0583418	0.0417069	0.0532879	0.0501091	52.4737	35.6102	39.2733	34.6076	31.7889	11.2482	0.88413	0.903455
Ornithine	0	0	0	0	0	0	0	0	0	0	0	29.9925	25.8615	31.3872	26.3603	26.9524	23.3911	0.0148617	0.0232534	0.00697754	0.0198145	0.0169216	0.0104162	0.0488881	0.0428766	0.0340543	0.0392178	0.0442475	0.0414033	0.0381928	0.0290614	0.0707883	0.0266641	0.0902265	0.103777	0	0	0	0	0	0	2.29539	2.35855	1.98218	1.69534	1.23979	1.42056	0.795803	0.989126
Homocysteine	0	0	0	0	0	0	0	0	0	0	0	0.138191	0.110751	0.135989	0.129158	0.114343	0.10184	0.0333418	0.0274258	0.048096	0.0212115	0.0400746	0.0338461	0.0659719	0.074441	0.0891741	0.0801723	0.084215	0.0630481	0.00295122	0.0060302	0.00950055	0.00309503	0.0113128	0.00621449	0.0103274	0.0174005	0.0135834	0.00841854	0.0180116	0.0036353	0	0	0	0	0	0	0	0
Spermidine	0	0	0	0	0	0	0	0	0	0	0	1.19398	0.999459	1.35289	1.06228	1.24603	0.642224	1.73051	1.62847	1.70715	1.59345	1.94823	1.44606	0.883697	0.847807	0.900089	0.807109	0.753824	0.71142	1.19552	1.2972	1.23928	1.33824	1.07531	1.17909	1.70298	1.46939	1.54138	1.82264	1.33284	1.75556	42.3485	45.8794	58.1239	62.9272	70.9422	99.7643	3.90702	3.40396
Proline	0	0	0	0	0	0.0151809	0.0240038	0.0116442	0.0132424	0.015386	0.905418	229.958	211.778	275.385	221.364	233.833	194.668	1.6118	2.45022	1.63739	1.34889	1.33223	1.49329	9.79949	7.36184	8.62734	8.37824	9.39899	9.23494	1.52034	4.3692	1.52996	1.77377	1.03445	1.81046	1.56739	1.85332	1.62223	1.48413	1.30721	1.74067	738.531	720.54	112.511	136.746	125.526	542.882	38.7264	32.493
Xanthine	0	0	0	0	0	0	0	0	0	0	0	0	0	0	0	0	0	0	0	0	0	0	0	0	0	0	0	0	0	0	0	0	0	0	0	0	0	0	0	0	0	0	0	0	0	0	0	0	0
Nicotinic acid mononucleotide	0	0	0	0	0	0	0	0	0	0	0	0.0155793	0.0114878	0.0119191	0	0.00797506	0	0	0	0	0	0	0	0.0147618	0.0227008	0.00724472	0.00989952	0.00953409	0.00982165	0.0511637	0.033197	0.0383522	0.0422274	0.0455204	0.0364703	0.00533437	0	0	0	0	0	0.39027	0.496996	0.137361	0.182795	0.194259	0.261757	1.25167	0.798295
Carnosine	0	0	0	0	0	0	0	0	0	0	0	0	0	0	0	0	0	0	0	0	0	0	0	0	0	0	0	0	0	0	0	0	0	0	0	0	0	0	0	0	0.0137954	0.148686	0.194835	0.105912	0.0813109	0.0453422	0.180065	0.286607	0.331848
Homocystine	0	0	0	0	0	0	0	0	0	0	0	0	0	0	0	0	0	0	0	0	0	0	0	0	0	0	0	0	0	0	0	0	0	0	0	0	0	0	0	0	0	0	0	0	0	0	0	0	0
Agmatine	0	0	0	0	0	0	0	0	0	0	0	0	0	0	0	0	0	0	0	0	0	0	0.000767878	0.0103504	0.00414925	0.00327561	0.0118682	0.0111103	0	0	0	0	0	0	0.0177097	0.0656577	0.0546939	0.0740396	0.0649062	0.0457181	0.0684299	1.08498	0.92156	0.616773	0.344133	0.417383	0.643078	0.0988267	0.0812041
b-Nicotinamide mononucleotide	0	0	0	0	0	0	0	0	0	0	0	0.0211499	0.0306254	0.0313363	0.0204425	0.0215575	0.0378529	0.00657914	0.0150113	0.00668795	0.00100772	0.00131492	0.00708057	0.116928	0.0816284	0.0871585	0.110995	0.105794	0.120756	0.569583	0.475614	0.419772	0.437775	0.580518	0.440954	0.04376	0.0380682	0.0299516	0.0124418	0.0542416	0.0297439	10.3817	11.97	5.89774	6.12535	6.59486	9.64972	2.40334	1.68049
Nicotinamide Riboside	0	0	0	0	0	0	0	0	0	0	0	0.0744293	0.123458	0.096684	0.0559818	0.0744054	0.0881904	1.85128	1.9684	1.9545	2.02731	2.43956	2.39826	6.76367	4.63076	6.24286	7.43555	6.59136	6.98216	0.323565	0.33888	0.222579	0.274337	0.249337	0.260818	41.831	33.5293	32.951	32.8433	38.0475	39.8509	507.917	468.167	407.278	375.031	342.069	479.706	33.2143	29.4844
Valine	0	0	0	0	0	0.00871255	0.00247954	0.00218822	0.00149296	0.00478895	0.382534	117.169	92.4497	137.374	100.009	110.277	83.7037	0.532376	0.754044	0.309948	0.343162	0.432657	0.407412	1.04724	1.07623	1.15981	1.32888	1.99485	1.60473	0.951702	0.649255	1.05321	0.631967	1.6588	1.65758	0.144302	0.179274	0.100902	0.0979861	0.0928341	0.122607	559.906	568.985	436.574	393.263	364.705	529.327	68.7948	73.9653
Arginine	0	0	0	0	0	0	0	0	0	0	0	343.864	354.335	355.712	362.861	319.244	319.925	1.21564	1.61267	0.827741	0.866681	1.13471	1.08872	2.29988	2.07973	1.80624	1.65256	2.92157	2.12289	3.07101	1.65509	2.36585	1.62133	4.22443	2.21703	0.246411	0.379824	0.205932	0.228789	0.258558	0.270112	867.619	867.707	675.714	533.336	596.226	660.699	76.838	69.1097
Cytosine	0	0	0	0	0	0	0	0	0	0	0	0	0	0	0	0	0	0	0	0	0	0	0	0	0	0	0	0	0	0	0	0	0	0	0	0	0	0	0	0	0	0	0	0	0	0	0	0.103486	0.120381
Histamine	0	0	0	0	0	0	0	0	0	0	0	2.10123	1.77322	2.24274	1.85873	1.79785	1.60108	0.114108	0.0874767	0.0876573	0.0842334	0.123295	0.108701	0.115533	0.108263	0.11774	0.115527	0.143259	0.156423	0.157027	0.116672	0.157656	0.108311	0.182743	0.138108	0.108266	0.0900359	0.110071	0.114698	0.101497	0.125309	0	0	0	0	0	0	0	0
Cytidine	0	0	0	0	0	0	0	0	0	0	0	0.00505256	0	0	0	0	0	0	0.00312137	0	0	0.00754969	0	0.0200445	0.0214902	0.0183161	0.0153362	0.0249387	0.0354116	0.00914774	0	0	0	0	0	0	0	0	0	0	0	0	0	0	0	0	0	0	0
Methionine	0	0	0	0	0	0	0	0	0	0	0	6.40245	4.63424	7.34082	4.94707	5.97988	4.36469	0	0	0	0	0	0	0	0	0	0	0	0	0.0349181	0.0217057	0.0414167	0.0462252	0.0248913	0.0556196	0	0	0	0	0	0	7.43022	7.23359	3.90438	4.08629	3.78093	8.15002	2.31658	2.22332
Putrescine	0	0	0	0	0	0	0	0	0	0	0	0	0	0	0	0	0	0	0	0	0	0	0	0	0	0	0	0	0	0	0	0	0	0	0	0	0	0	0	0	0	0	0	0	0	0	0	0	0
Creatinine	0	0	0	0	0	0	0	0	0	0	0	0	0	0	0	0	0	0	0	0	0	0	0	0	0	0	0	0	0	0	0	0	0	0	0	0	0	0	0	0	0	0	0	0	0	0	0	0	0
Norepinephrine	0	0	0	0	0	0	0	0	0	0	0	0	0	0	0	0	0	0	0	0	0	0	0	0	0	0	0	0	0	0	0	0	0	0	0	0	0	0	0	0	0	0	0	0	0	0	0	0	0
Uracil	0	0	0	0	0	0	0	0	0	0	0	0	0	0	0	0	0.006561	0.0140047	0.0191464	0.0244004	0.00987762	0.0126157	0.0276856	0.84422	0.949591	0.950705	1.08617	1.08152	1.07229	0	0	0	0	0	0.0219474	1.56957	1.19034	1.13343	1.13506	1.69179	1.1094	0.52056	0.603088	0.319501	0.276184	0.282637	0.129465	0.392065	0.492728
Picolinic acid	0	0	0	0	0	0	0	0	0	0	0	0	0	0	0	0	0	0	0	0	0	0	0	0	0	0	0	0	0	0	0	0	0	0	0	0	0	0	0	0	0	0	0	0	0	0	0	0	0
3-Aminobutyric acid	0	0	0	0	0	0.00597727	0.0151204	0	0.0197296	0	0	58.0873	49.522	66.2999	53.149	56.4259	52.3469	1.78559	3.77523	1.24711	1.33473	1.24299	1.68589	22.1996	21.5081	25.1698	23.7605	24.4579	22.1446	0.703902	0.394487	0.51514	0.402151	0.755886	0.45847	41.6819	33.3123	37.1149	36.0571	36.1583	36.5044	670.364	678.718	541.521	547.665	449.608	649.349	27.8371	25.146
Adenosine monophosphate	0	0	0	0	0	0	0	0	0	0	0	5.92298	5.29006	7.25364	5.60318	5.24426	3.78808	0.357719	0.360964	0.329023	0.278298	0.525709	0.371899	2.93246	1.96226	2.7205	2.52706	2.17399	2.41314	0.846202	0.424291	0.683974	0.448775	1.16686	0.450247	1.03087	0.884468	0.522432	0.418268	0.604823	0.643224	1670.56	1505.68	1453.58	1333.47	1274.82	1299.14	114.01	107.098
Glutathione	0	0	0	0	0	0	0	0	0	0	0	0	0	0	0	0	0	0.470591	1.3571	0.1846	0.51202	0.154513	0.5301	0.651749	0.698212	0.626134	0.676487	0.922616	0.762412	0.0225874	0	0	0	0	0	0.79497	0.863653	0.516167	0.640343	0.763326	0.799454	1502.26	1402.27	1288.5	1188.7	1140.2	1209.39	37.3718	29.5526
Nictinic acid adenine dinucleotide	0	0	0	0	0	0	0	0	0	0	0	0	0	0	0	0	0	0.0140188	0.027368	0.0112049	0.0294175	0.00763505	0.00898539	0.00777544	0.0049154	0.00440463	0.00746696	0.0212919	0.00487879	0.0170153	0.00568947	0.0147218	0.00991799	0.0259851	0.0136297	0.0102229	0.0143381	0.0187464	0.0161947	0.0242089	0.046352	27.848	27.1083	26.6468	24.6282	24.3446	27.8492	3.09396	2.92726
Symmetric dimethylarginine	0	0	0	0	0	0	0	0	0	0	0	1.00878	0.887844	1.39572	0.896047	1.13689	0.602468	0	0	0.0942797	0	0.092059	0.0695026	0.176691	0.115967	0.119394	0.11446	0.208232	0.165765	0	0	0	0	0	0	0	0.0381977	0.0763377	0.0834208	0.099588	0.0185963	7.69235	7.02776	8.20669	5.72111	7.05948	11.8798	2.74561	2.50918
Asymmetric dimethylarginine	0	0	0	0	0	0	0	0	0	0	0.00151953	0.790949	0.564772	1.03597	0.641183	0.716438	0.478989	0	0	0	0	0	0	0.0555669	0.0606419	0.0788137	0.105553	0.136631	0.106981	0	0	0	0	0	0	0.0251863	0.0396139	0.0396638	0.0276875	0.0313962	0.0330475	12.425	13.2591	9.79326	7.00412	6.41253	13.2325	4.46168	4.27897
5-Glutamylcysteine	0	0	0	0	0	0	0	0	0	0	0	0	0	0	0	0	0	0	0	0	0	0	0	0	0	0	0	0	0	0	0	0	0	0	0	0	0	0	0	0	0.0669214	66.6439	58.9253	64.1852	54.368	56.2452	64.3266	1.39966	1.09969
S-Adenosylmethionine	0	0	0	0	0	0	0	0	0	0	0	0	0	0	0	0	0	0.328546	0.477088	0.187887	0.284111	0.318781	0.265105	0.159226	0.189959	0.147907	0.147794	0.260864	0.222284	0.32513	0.239396	0.223193	0.234189	0.427146	0.246578	0.305394	0.278746	0.162397	0.274665	0.190997	0.217155	196.124	173.817	249.068	193.512	225.777	331.565	20.1637	16.4007
Niacinamide	0	0	0	0	0	0.00727334	0.00634428	0.00708872	0.0112321	0.0079303	0.0201715	36.8346	30.7421	49.2532	34.1408	35.8586	28.3986	0.353165	0.422434	0.456318	0.366219	0.304595	0.384747	1.66516	1.6459	1.62142	1.66228	1.59431	1.7049	0.403187	0.348381	0.35761	0.332381	0.360673	0.393343	1.42661	1.23369	1.17645	1.24725	1.16597	1.24885	96.7546	104.265	95.8056	87.6075	79.8232	106.68	7.79591	6.53513
Nicotinic acid	0	0	0	0	0	0	0	0	0	0	0	0.0296128	0.0453047	0.0736358	0.0439919	0.0275184	0.0238016	0	0	0	0	0	0	0.106373	0.0936708	0.066024	0.0987611	0.125039	0.11589	0.891091	1.10373	1.12691	0.857298	0.700346	1.04487	0	0	0	0	0	0	0.25003	0.26129	0.238244	0.184568	0.175784	0.471788	0.227151	0.182389
Pyridoxal-5'-phosphate	0	0	0	0	0	0	0	0	0	0	0	0	0	0	0	0	0	0	0	0	0	0	0	0	0	0	0	0	0	0	0	0	0	0	0	0	0	0	0	0	0	4.78901	4.4416	3.73279	3.67538	2.90018	4.39483	0.699797	0.731618
Ophthalmic acid	0	0	0	0	0	0	0	0	0	0	0	0.00997509	0.0156168	0.00405597	0.0113337	0.00821784	0.00988549	0.192141	0.321971	0.150302	0.233085	0.196184	0.230048	0.159586	0.273994	0.229205	0.243768	0.317058	0.331915	0.0228261	0.00404385	0.0180711	0.00603224	0.0449839	0.0181126	0	0.0119926	0	0	0	0	342.839	276.05	257.015	198.845	205.809	303.788	18.2099	20.5603
Pyridoxine	0	0	0	0	0	0	0	0	0	0	0	4.47111	3.89088	4.84391	3.75909	5.11132	3.45601	2.55425	1.64877	2.43023	1.92865	2.95349	1.94155	0.631837	0.666023	0.799888	0.714434	0.612291	0.765594	1.9136	1.54222	1.53767	1.99881	1.62546	1.57852	1.299	1.10555	1.77187	1.92859	1.41895	2.92841	9.95697	9.01399	7.93871	7.35523	5.96745	7.25432	0.45223	0.35436
Hypoxanthine	0	0	0	0	0	0	0	0	0	0	0	0	0	0	0	0	0	0	0	0.0101886	0.00549503	0.003623	0.00086583	0.0042519	0.00198203	0.00347582	0.0022369	0.00652282	0.00540677	0.107169	0.229779	0.221038	0.191403	0.217319	0.313337	0.036873	0	0	0	0	0	2.53171	2.44181	1.98185	2.068	1.64769	2.64264	0.558487	0.669909
Isoleucine	0	0	0	0	0	0.0106214	0.010248	0.00913173	0.00809521	0.00557889	0.563365	103.833	83.5645	120.448	85.0582	84.2593	66.5496	0.613609	0.687573	0.308879	0.348151	0.387772	0.431971	1.08653	1.3524	1.33663	1.25775	2.07324	1.55257	1.26598	0.893664	1.59291	0.885649	2.12015	2.68603	0.260551	0.5063	0.351225	0.299936	0.343978	0.478904	618.741	614.81	561.984	495.135	432.982	627.952	89.5465	85.2805
Tyrosine	0	0	0	0	0	0.00347551	0.00714901	0.00323561	0.00401203	0.00467669	0.165452	65.6435	48.9205	79.8355	52.6826	57.1379	47.2125	0.0463079	0.0468019	0.0249013	0.0440867	0.0425731	0.0469402	0.149427	0.111131	0.139597	0.120593	0.160981	0.123742	0.445992	0.272947	0.658408	0.181604	0.778036	1.02887	0.073965	0.05697	0.0578141	0.0327648	0.0293927	0.0400727	50.8813	45.6345	44.9381	42.249	38.9035	62.9271	4.57733	5.3124
Leucine	0	0	0	0	0	0.0197613	0.0155042	0.0206105	0.0117827	0.00845416	0.640697	444.642	434.052	468.048	443.453	408.533	387.798	0.516315	0.673846	0.29641	0.355193	0.387462	0.427776	0.467508	0.476317	0.452557	0.556642	0.785095	0.63832	1.51505	1.10057	1.75855	1.26924	2.77563	2.63776	0.208784	0.245427	0.20407	0.219705	0.226223	0.24548	538.687	547.021	500.611	441.242	382.113	594.285	33.4459	35.1316
Acetylcholine	0	0	0	0	0	0	0	0	0	0	0	0	0	0	0	0	0	0	0	0	0	0	0	0	0	0	0	0	0	0	0	0	0	0	0	0	0	0	0	0	0	0	0	0	0	0	0	0	0
Uridine	0	0	0	0	0	0	0	0	0	0	0	14.2415	10.5322	15.719	10.5392	12.8849	10.2781	0.0374928	0.0184799	0.0246864	0.036594	0.0284587	0.0321057	6.28492	5.84295	6.14979	6.88903	7.06367	6.96199	12.4117	13.5139	13.6226	13.2661	13.8882	14.2451	15.2294	14.3889	13.9448	15.8901	12.7646	15.5193	40.1535	44.3003	39.2597	37.0936	27.2344	66.3585	2.53455	2.5082
NAD	0	0	0	0	0	0	0	0	0	0	0	0.0313557	0.0225581	0.0344841	0.0176203	0.0197434	0.0251687	1.15693	1.64804	0.887916	1.06472	1.01111	1.08358	1.02769	0.914663	0.951734	0.998372	1.37275	1.18753	1.30022	0.575074	0.778928	0.621331	1.45412	0.700021	1.70619	1.66773	1.24927	1.17688	1.49735	1.46118	2059.4	1967.55	1853.36	1712.06	1624.78	1783.01	156.391	145.595
3-Hydroxykynurenine	0	0	0	0	0	0	0	0	0	0	0	0	0	0	0	0	0	0	0	0	0	0	0	0	0	0	0	0	0	0	0	0	0	0	0	0	0	0	0	0	0	0	0	0	0	0	0	0	0
Guanosine	0	0	0	0	0	0.0366634	0.0436712	0.0359633	0.0317158	0.0361271	0.0272086	58.1426	47.0841	60.0445	49.7059	51.5357	42.1533	1.24239	1.17985	1.26245	1.49133	1.50909	0.851338	28.7942	29.4892	30.8734	30.3272	29.4763	30.3808	0.271012	0.214959	0.138577	0.16705	0.149218	0.0966649	41.0243	42.0689	43.5419	44.3395	39.5248	45.9903	108.928	113.889	67.7077	73.7125	73.4255	115.095	12.9653	13.864
Inosine	0	0	0	0	0	0.00168943	0.000114334	0.000260229	0.00025869	0.00139873	0.003101	0.673214	0.542963	0.78435	0.710453	0.610282	0.521317	0.153078	0.139543	0.155172	0.116425	0.10119	0.101619	0.773498	0.457506	1.0972	1.15738	1.21053	1.0511	0.0193507	0.0106656	0.00553183	0.0146522	0.0060592	0.0052464	1.01432	1.10931	1.00191	0.993132	1.00544	0.927486	9.59155	13.6936	2.83418	3.90835	3.40312	8.59621	5.0798	5.6466
S-Adenosylhomocysteine	0	0	0	0	0	0	0	0	0	0	0	0.144932	0.102183	0.134034	0.124708	0.120393	0.0817839	0.0154948	0.0183679	0.0165906	0.0142167	0.0253774	0.0143308	0.0150231	0.0231897	0.0180313	0.0187328	0	0	0	0	0	0	0	0	0.384773	0.38221	0.306056	0.364521	0.341864	0.387179	31.5765	26.6329	33.7675	28.6881	27.3549	40.6749	2.40627	2.38969
N-Acetylspermine	0	0	0	0	0	0	0	0	0	0	0	0.762337	0.714387	0.981135	0.654377	0.889343	0.62147	0	0	0	0	0	0	1.28404	1.12765	1.22574	1.35876	1.32108	1.29138	0.210509	0.177669	0.0619878	0.306465	0.00991695	0.0253076	0.667429	0.643811	0.739456	0.720812	0.63132	0.677772	0.887113	0.6978	0.52539	0.771177	0.394385	0.901597	0.737785	0.685622
Dopamine	0	0	0	0	0	0	0	0	0	0	0	1.34529	0.99506	1.55565	1.01016	1.20103	0.767501	0	0	0	0	0	0	0.0789035	0.0790347	0.0725277	0.217366	0.0713608	0.0892752	0	0	0	0	0	0	0.288458	0.336995	0.304243	0.295324	0.242316	0.263927	0	0	0	0	0	0	0.0304688	0.0247598
Adenosine	0	0	0	0	0	0	0	0	0	0	0	63.7418	53.2816	83.032	56.3571	64.85	47.7583	35.1728	30.9011	33.974	33.0754	38.2055	29.2901	29.2593	27.7085	28.4037	27.7744	28.0084	28.0992	0.140259	0.129514	0.124315	0.103726	0.14257	0.0979937	56.2539	56.9183	55.8666	62.4215	49.8397	56.1354	219.071	227.932	179.933	195.184	165.399	270.357	14.1915	15.6218
Serotonin	0	0	0	0	0	0	0	0	0	0	0	0	0	0	0	0	0	0	0	0	0	0	0	0	0	0	0	0	0	0	0	0	0	0	0	0	0	0	0	0	0	0	0	0	0	0	0	0	0
Adenylsuccinic acid	0	0	0	0	0	0	0	0	0	0	0	0.0124479	0.0253633	0.0257459	0.0188715	0.0185606	0.0143926	0.167743	0.0630397	0.0766983	0.13915	0.235213	0.19007	0.00713246	0.0103779	0.00315692	0.00557522	0.0132527	0.0151015	0.0342608	0.0347808	0.0289752	0.0343337	0.0454909	0.0411796	0	0	0	0	0	0	922.021	703.206	705.081	702.046	619.885	715.696	10.0321	8.47616
5-Methyltetrahydrofolic acid	0	0	0	0	0	0	0	0	0	0	0	0.0562808	0.0377838	0.0693953	0.022357	0.0655641	0.0143582	0.0198415	0.0240562	0.0235991	0.0286232	0.0193577	0.0230521	0	0	0	0	0	0	0.0439344	0.05178	0.0694104	0.0360441	0.0266188	0.0637812	0	0	0	0	0	0	0.502147	0.641933	0.450053	0.479944	0.354346	0.905843	0.00123618	0.00220631
Glutathione_oxidized form_(+H)	0	0	0	0	0	0	0	0	0	0	0	0.0182807	0.0107937	0.0213125	0.0122556	0.0130561	0.010583	0.00558636	0.00490421	0.00735274	0.0033393	0.00323558	0.00445159	0.00424882	0.00309527	0.006093	0.0053114	0.00342418	0.00311331	0	0	0	0	0	0	0	0	0	0	0	0	75.5254	67.2181	59.4041	51.6309	51.6559	105.249	2.12447	1.87585
Pyridoxal	0	0	0	0	0	0	0	0	0	0	0	0.845353	0.615529	1.01933	0.692802	0.743683	0.606228	3.2937	3.11111	3.13251	3.15368	3.00514	2.77125	4.31007	4.16385	4.24973	4.09868	3.83737	3.73335	1.44175	1.74265	1.58492	1.67101	1.51375	1.67963	5.02338	4.53563	4.28113	5.11675	3.87607	4.51911	2.18151	2.31996	1.79573	1.5389	1.4395	2.61177	1.07214	1.01435
Thymidine	0	0	0	0	0	0	0	0.00562583	0.00222314	0.00371748	0.00809056	0.0638586	0.0562224	0.0440662	0.0335872	0.03965	0.0412332	0.219406	0.191914	0.198079	0.192247	0.218345	0.185027	0.25831	0.278375	0.288045	0.280939	0.279852	0.272174	0.348614	0.467819	0.365678	0.344929	0.381827	0.378387	0.193726	0.15669	0.203236	0.203611	0.155447	0.179014	0.328088	0.363918	0.323102	0.238977	0.229948	0.325505	0.0512132	0.0447828
FAD	0	0	0	0	0	0	0	0	0	0	0	0	0	0	0	0	0	0.02723	0.0317364	0.0424572	0.0237565	0.0202786	0.0261358	0.00452247	0.00978317	0.00534995	0.0127872	0.0058071	0.0102096	0.00170569	0.00272585	0.00027968	0.00295249	0.00272751	0.00217507	0.0143775	0.0262302	0.0149787	0.0117495	0.00840386	0.0217893	8.79272	11.2102	9.41885	9.14616	9.1988	14.4121	1.19587	1.01568
Adenine	0	0	0	0	0	0	0	0	0	0	0	0	0	0	0	0	0	0	0	0	0	0	0	0	0	0	0	0	0	0	0	0	0	0	0	0	0	0	0	0	0	8.66422	6.9691	7.95392	5.92919	8.68923	7.58386	0.332838	0.334676
Phenylalanine	0	0	0	0	0	0.00997623	0.00931947	0.0046036	0.00813245	0.0140051	0.387812	142.685	106.138	164.838	113.062	129.036	92.7478	0.0840688	0.0780137	0.0676535	0.0600343	0.055394	0.059863	1.14823	0.72608	0.873845	0.978205	1.24212	1.03031	0.947903	0.651887	1.30496	0.776498	1.52185	1.93945	0.352313	0.441617	0.431612	0.352167	0.324699	0.406202	100.804	95.7474	78.0897	76.7335	64.3539	111.583	26.4725	28.8275
Dopa	0	0	0	0	0	0	0	0	0	0	0	2.03095	1.63139	2.19178	1.7259	1.90132	1.46632	0	0	0	0	0	0	0	0	0	0	0	0	0	0	0	0	0	0	0	0	0	0	0	0	1.56274	1.4736	1.26476	1.21072	0.853973	1.35638	0.0727834	0.0685719
5-Hydroxy-L-tryptophan	0	0	0	0	0	0	0	0	0	0	0	0	0	0	0	0	0	0	0	0	0	0	0	0	0	0	0	0	0	0	0	0	0	0	0	0	0	0	0	0	0	0	0	0	0	0	0	0	0
Folitixorin	0	0	0	0	0	0	0	0	0	0	0	0	0	0	0	0	0	0	0	0	0	0	0	0	0	0	0	0	0	0	0	0	0	0	0	0	0	0	0	0	0	0	0	0	0	0	0	0	0
Thymine	0	0	0	0	0	0	0	0	0	0	0	0.0793791	0.0699381	0.0782289	0.0478513	0.0631265	0.0590833	0.402585	0.351012	0.407907	0.43557	0.420095	0.377049	0.370652	0.356839	0.302599	0.381234	0.356165	0.347521	0.604093	0.684241	0.668285	0.601475	0.619472	0.653584	0.416603	0.346281	0.183037	0.402762	0.398095	0.156914	3.39093	3.9501	3.08786	2.82382	2.36858	3.22773	0.170747	0.23522
Kynurenine	0	0	0	0	0	0	0	0	0	0	0	0	0	0	0	0	0	0	0	0	0	0	0	0	0	0	0	0	0	0	0	0	0	0	0	0	0	0	0	0	0	0	0	0	0	0	0	0.0143096	0.0162956
Epinephrine	0	0	0	0	0	0	0	0	0	0	0	0	0	0	0	0	0	0	0	0	0	0	0	0	0	0	0	0	0	0	0	0	0	0	0	0	0	0	0	0	0	0	0	0	0	0	0	0	0
Pantothenic acid	0	0	0	0	0	0	0	0	0	0	0	1.9949	1.51697	2.34817	1.47281	1.65101	1.31655	0.377698	0.341458	0.378694	0.356576	0.465944	0.314331	4.28529	4.4665	4.3868	4.36581	4.35738	4.57108	4.83386	5.12417	5.09123	5.29581	5.43658	5.03211	5.70696	5.49741	5.07195	6.0959	5.30909	5.23178	10.899	10.7524	8.94247	8.99669	9.043	12.1133	2.56265	2.01593
Indole lactic Acid	0	0	0	0	0	0	0	0	0	0	0	0.10805	0	0	0	0	0	0	0	0	0	0	0	0	0	0	0	0	0	0	0	0	0	0	0	0	0	0	0	0	0	0	0	0	0	0	0	0	0
Folinic acid	0	0	0	0	0	0	0	0	0	0	0	0.217078	0.18852	0.319491	0.230536	0.24342	0.208626	0.00938996	0.0184482	0.00553868	0.00887978	0.0196794	0.00595586	0.107786	0.139624	0.114725	0.113795	0.104327	0.112731	0.188029	0.262747	0.219568	0.246348	0.2305	0.204088	0.229478	0.230985	0.202952	0.190232	0.14028	0.243867	2.28331	2.7681	1.86683	1.33718	1.273	2.37086	0.0278918	0.026141
Acetylcarnitine	0	0	0	0	0	0.0321128	0.0433282	0.0404864	0.0433888	0.037701	0.0308433	0.166516	0.193709	0.129225	0.104684	0.122623	0.119954	0.115506	0.14265	0.109801	0.109486	0.111607	0.0789462	0.0674502	0.0455381	0.0466387	0.0628465	0.0754182	0.067603	0.124173	0.116452	0.110947	0.115822	0.0989542	0.106755	0.135584	0.125245	0.089159	0.100559	0.0791686	0.114876	0.443628	0.291896	0.387739	0.282841	0.245236	0.309065	0.357779	0.306565
Folate	0	0	0	0	0	0	0	0	0	0	0	0	0	0	0	0	0	0	0	0	0	0	0	0	0	0	0	0	0	0	0	0	0	0	0	0	0	0	0	0	0	0	0	0	0	0	0	0	0
dihydrofolate	0	0	0	0	0	0	0	0	0	0	0	0	0	0	0	0	0	0	0	0	0	0	0	0	0	0	0	0	0	0	0	0	0	0	0	0	0	0	0	0	0	0	0	0	0	0	0	0	0
Indoxyl sulfate	0	0	0	0	0	0	0	0	0	0	0	0	0	0	0	0	0	0	0	0	0	0	0	0	0	0	0	0	0	0	0	0	0	0	0	0	0	0	0	0	0	0	0	0	0	0	0	0	0
IAA	0	0	0	0	0	0	0.0116457	0.0102208	0.00838848	0.0156135	0.0107817	0.257953	0.235063	0.280928	0.307795	0.309048	0.138573	0.202486	0.204199	0.209541	0.201565	0.214896	0.176951	0.107871	0.140693	0.128786	0.118515	0.122004	0.0861666	0.232273	0.175233	0.154965	0.182289	0.162696	0.161609	0.218297	0.22099	0.19597	0.238106	0.187715	0.206719	0.323585	0.24839	0.312868	0.279544	0.219137	0.217438	0.0192409	0.0219701
Vitamin B12	0	0	0	0	0	0	0	0	0	0	0	0	0	0	0	0	0	0	0	0	0	0	0	0	0	0	0	0	0	0	0	0	0	0	0	0	0	0	0	0	0	0	0	0	0	0	0	0	0
3,4-Dihydroxyphenylacetic acid	0	0	0	0	0	0	0	0	0	0	0	0	0	0	0	0	0	0	0	0	0	0	0	0.0044628	0.00315665	0.00280191	0.00351749	0.00199874	0.0030789	0	0	0	0	0	0	0.013109	0.0106362	0.00780105	0.0135699	0.00917444	0.009731	0	0	0	0	0	0	0	0
Xanthurenic acid	0	0	0	0	0	0	0	0	0	0	0	0	0	0	0	0	0	0.149922	0.157549	0.120576	0.134971	0.129029	0.119129	2.06362	1.9614	1.83355	2.08319	1.72179	1.95586	0.258079	0.226242	0.244463	0.228525	0.235215	0.270313	2.60187	2.51307	2.42484	2.70422	2.26739	2.46547	0.107088	0.108205	0.0758134	0.112414	0.0618562	0.122849	0.340914	0.30951
Homogentisic Acid	0	0	0	0	0	0	0	0	0	0	0	0	0	0	0	0	0	0	0	0	0	0	0	0	0	0	0	0	0	0	0	0	0	0	0	0	0	0	0	0	0	0	0	0	0	0	0	0	0
3-Hydroxyanthranilic acid	0	0	0	0	0	0	0	0	0	0	0	0	0	0	0	0	0	0	0	0	0	0	0	0.0498758	0.0322988	0.0414931	0.0411073	0.0346775	0.0594851	0.11463	0.121074	0.109267	0.0862908	0.0833096	0.0587331	0.588893	0.484936	0.474383	0.617886	0.615959	0.462842	0	0	0	0	0	0	0.00512755	0.00193743
Tryptamine	0	0	0	0	0	0	0	0	0	0	0	0	0	0	0	0	0	0	0	0	0	0	0	0	0	0	0	0	0	0	0	0	0	0	0	0	0	0	0	0	0	0	0	0	0	0	0	0	0
Kynurenic acid	0	0	0	0	0	0	0	0	0	0	0	0.150102	0.14344	0.206031	0.180229	0.167995	0.134036	0.172329	0.174436	0.198263	0.149931	0.212959	0.163518	0.557089	0.643793	0.518813	0.56051	0.510318	0.57806	0.47261	0.488924	0.542341	0.432307	0.536928	0.447104	2.56265	2.1955	2.39396	2.6579	2.4707	2.37085	0.121809	0.0622363	0.0969607	0.138931	0.0668463	0.217112	0.097163	0.075887
Tryptophan	0	0	0	0	0	0.739663	0.967439	0.963585	0.982588	0.839282	0.0708473	70.6258	52.9511	82.2412	55.6579	64.1827	45.5167	2.22906	2.38861	1.86261	2.26412	1.95227	1.12709	0.283382	0.188523	0.246451	0.235633	0.357822	0.282197	0.164766	0.154104	0.288517	0.12459	0.242713	0.497649	2.33367	2.40579	2.19767	2.04727	2.05569	1.54885	11.2692	9.02673	8.29606	7.6562	6.83728	11.8573	3.47122	3.65515
5-hydroxy-tryptophol	0	0	0	0	0	0	0	0	0	0	0	0	0	0	0	0	0	0	0	0	0	0	0	0	0	0	0	0	0	0	0	0	0	0	0	0	0	0	0	0	0	0	0	0	0	0	0	0	0
Quinaldic acid	0	0	0	0	0	0	0	0	0	0	0	0	0	0	0	0	0	0	0	0	0	0	0	0	0	0	0	0	0	0	0	0	0	0	0	0	0	0	0	0	0	1.7729	1.42836	1.26568	1.07752	1.04715	1.32302	0.498085	0.466373
Hippuric Acid	0	0	0	0	0	0	0	0	0	0	0	0	0	0	0	0	0	0	0	0	0	0	0	0	0	0	0	0	0	0	0	0	0	0	0	0	0	0	0	0	0	0	0	0	0	0	0	0	0
Vitamin B2	0	0	0	0	0	0.00368708	0.00422722	0.00526999	0.00528553	0.00623222	0.00306716	0.559387	0.323478	0.725831	0.461175	0.557487	0.329717	0.673478	0.70665	0.68026	0.543002	0.673975	0.572312	0.684662	0.773376	0.806228	0.673427	0.610161	0.670359	0.809398	0.672861	1.08004	0.659283	0.574745	0.595677	8.82008	8.87924	7.59897	6.23371	5.28663	7.03001	2.33123	2.3253	1.93956	1.53319	1.27571	2.3436	0.61862	0.6011
Thiamine	0	0	0	0	0	0	0	0	0	0	0	0	0	0	0	0	0	0	0	0	0	0	0	0	0	0	0	0	0	0	0	0	0	0	0	0	0	0	0	0	0	0	0	0	0	0	0	0	0
5-Hydroxyindole-3-acetic acid	0	0	0	0	0	0	0	0	0	0	0	0.0113006	0.0438998	0.0262539	0.0455912	0.0141263	0	0.2003	0.220394	0.201662	0.220823	0.187798	0.169626	0.0735735	0.074241	0.0675565	0.0734946	0.063093	0.00639392	0.0178578	0.0132904	0.107287	0.0918937	0.0957822	0.0993006	0.3183	0.334905	0.400206	0.333221	0.426461	0.465594	0	0	0	0	0	0	0	0
Biotin	0	0	0	0	0	0	0	0	0	0	0	0	0	0	0	0	0	0	0	0	0	0	0	0	0	0	0	0	0	0	0	0	0	0	0	0	0	0	0	0	0	0	0	0	0	0	0	0	0
Tetrahydrofolate	0	0	0	0	0	0	0	0	0	0	0	0	0	0	0	0	0	0	0	0	0	0	0	0	0	0	0	0	0	0	0	0	0	0	0	0	0	0	0	0	0	0	0	0	0	0	0	0	0
Anthranilate	0	0	0	0	0	0	0	0	0	0	0	0	0	0	0	0	0	0	0	0	0	0	0	0	0	0	0	0	0	0	0	0	0	0	0	0	0	0	0	0	0	0	0	0	0	0	0	0	0
3-Indoleacetic acid	0	0	0	0	0	0	0	0	0	0	0	0.0665621	0.0346327	0.0842486	0.0570213	0.079937	0.0563447	1.79779	1.53636	1.60384	1.48455	1.4261	1.50772	0.560967	0.781291	0.561381	0.595214	0.555941	0.567074	0.117424	0.147475	0.112071	0.157446	0.0832315	0.134589	5.48943	4.78882	4.77229	5.31119	5.14921	0.857351	5.20807	5.81885	4.37795	4.8615	2.32962	5.9646	0.319158	0.279677
Melatonin	0	0	0	0	0	0	0	0	0	0	0	0	0	0	0	0	0	0	0	0	0	0	0	0	0	0	0	0	0	0	0	0	0	0	0	0	0	0	0	0	0	0	0	0	0	0	0	0	0
Indole-acetamide	0	0	0	0	0	0	0	0	0	0	0	0	0	0	0	0	0	0.0294501	0.0224992	0.0228432	0.0238316	0.0207891	0.015473	0.0107918	0.0167377	0.00917974	0.00846505	0.00978184	0.0097991	0	0	0	0	0	0	0.106827	0.0804682	0.0920238	0.0928158	0.0924316	0.0891549	0.0757715	0.0918995	0.0571602	0.0526019	0.0245827	0.0538304	0.00483483	0.00435691
3-Indoleethanol	0	0	0	0	0	0	0	0	0	0	0	0	0	0	0	0	0	5.04095	4.38482	4.46308	3.68303	3.60454	3.06237	0.0272552	0.0685552	0.0335569	0.0366236	0.0305172	0.0402192	1.10937	0.861486	1.26367	1.02047	1.33298	1.14787	0.0124087	0.00967403	0.016884	0.00981532	0.014282	0	15.0279	15.0854	14.517	14.7074	12.6669	16.2646	0.0142799	0.011529
Pyridoxamine	0	0	0	0	0	0	0	0	0	0	0	0	0	0	0	0	0	0	0	0	0	0	0	0	0	0	0	0	0	0	0	0	0	0	0	0	0	0	0	0	0	0	0	0	0	0	0	0	0
Indole-3-propionic acid	0	0	0	0	0	0	0	0	0	0	0	0	0	0	0	0	0	0	0	0	0	0	0	0	0	0	0	0	0	0	0	0	0	0	0	0	0	0	0	0	0	0	0	0	0	0	0	0	0
Indole	0	0	0	0	0	0	0	0	0	0	0	0	0	0	0	0	0	0	0	0	0	0	0	0	0	0	0	0	0	0	0	0	0	0	0	0	0	0	0	0	0	0	0	0	0	0	0	0	0
Indole-3-butyric acid	0	0	0	0	0	0	0	0	0	0	0	0	0	0	0	0	0	0	0	0	0	0	0	0.0662003	0.0279791	0.0693739	0.064326	0	0.0649679	0	0	0	0	0	0	0	0	0.051039	0	0	0	0	0	0	0	0	0	0	0
[truncated: 45 more columns]

## Sheet: (B)Holidic_medium_components
(B) Normalized peak area of the holidic medium components detected in this analysis.
Category/species	Mock (tube only)					Banana plates																																				Cells
						Agar only						Sterile						H. uvarum						K. humilis						Pichia kluyveri						Starmerella bacillaris						H. uvarum						K. humilis
Sample number	1	2	3	4	5	1	2	3	4	5	6	1	2	3	4	5	6	1	2	3	4	5	6	1	2	3	4	5	6	1	2	3	4	5	6	1	2	3	4	5	6	1	2	3	4	5	6	1	2
Alanine	0	0	0	0	0	0	0	0	0	0	0	0	0	0	0	0	0	0	0	0	0	0	0	0	0	0	0	0	0	0	0	0	0	0	0	0	0	0	0	0	0.0232734	16.8879	17.7867	5.24906	5.40863	4.69858	7.82936	3.11315	3.2042
Asparagine	0	0	0	0	0	0	0	0	0	0	0.0168253	199.623	177.979	209.678	180.224	188.194	153.725	0.207505	0.207102	0.159017	0.198868	0.154262	0.168081	0.442487	0.317314	0.390927	0.392317	0.479217	0.405122	0.284825	0.133644	0.453207	0.193797	0.483837	0.670392	0.0892619	0.0968543	0.0791126	0.112636	0.0914489	0.161595	20.774	18.6203	15.8491	14.4664	11.1147	12.996	7.88892	6.98804
Histidine	0	0	0	0	0	0	0	0	0	0	0.0678663	327.867	319.149	338.22	328.641	303.689	285.148	0.637321	0.780837	0.498707	0.498285	0.65789	0.656056	16.5268	14.0326	15.2383	15.6136	21.9334	17.7257	27.5378	14.8835	18.732	14.133	30.8419	19.1943	0.805981	0.894283	0.718797	0.669517	0.631327	0.740611	322.517	303.095	225.036	183.911	178.103	265.988	127.05	115.18
Lysine	0	0	0	0	0	0	0	0	0	0	0	292.552	318.359	300.746	290.979	273.652	286.798	1.21461	1.84898	0.670581	0.716674	0.52093	1.84682	1.5594	1.7248	1.33103	1.21952	1.65288	1.46997	3.34656	1.25053	2.85978	1.78249	1.88096	2.95015	1.18061	1.24088	0.767983	0.645083	0.784899	0.843733	602.471	661.194	321.823	298.688	235.132	469.069	58.8789	50.072
Threonine	0	0	0	0	0	0.0271103	0.0335193	0.0300449	0.0364314	0.0259837	0.314455	28.4433	28.1808	29.7428	24.6385	28.4752	24.2706	0.356014	0.273161	0.434387	0.246632	0.334398	0.30869	0.58933	0.507428	0.585608	0.504687	0.455241	0.371863	0.198432	0.153966	0.132719	0.212194	0.147964	0.156475	0.699863	0.934998	0.929009	0.962153	0.725735	0.962299	154.631	129.473	163.126	140.427	132.962	116.037	14.1551	15.0947
Glutamic acid	0	0	0	0	0	0	0	0	0	0	0.0360678	0.589814	0.536064	0.642546	0.684409	0.558089	0.447485	0.285982	0.470068	0.110916	0.151561	0.134671	0.321508	0.910626	0.6503	0.703682	0.830378	1.21167	0.940796	1.90207	1.23481	2.01446	1.0572	2.62456	2.49073	0.261396	0.335925	0.257433	0.166368	0.355967	0.304987	216.472	226.591	106.202	108.538	111.336	132.081	32.1279	26.3346
Serine	0	0	0	0	0	0.0221241	0.0231752	0.0101978	0.0121006	0.0225531	2.13499	74.4461	71.812	83.0332	76.924	69.5484	66.3149	0.140677	0.113366	0.111723	0.0666635	0.0963698	0.0792541	0.0921613	0.0968497	0.112022	0.0963209	0.142296	0.12318	0.403377	0.263947	0.571908	0.334672	0.738474	1.08474	0.0309172	0.0286763	0.0426869	0.00639658	0.00831683	0.00932249	11.6106	12.9908	9.29421	8.26692	8.05046	9.19306	15.7793	13.8517
Aspartic acid	0	0	0	0	0	0.0300447	0.0401538	0.0274865	0.0273407	0.0237107	0.558816	61.6335	58.0507	66.2448	62.4089	58.4173	53.3525	7.58993	7.16703	4.49225	5.88793	5.81541	5.20142	0.740137	0.493447	0.518956	0.578906	0.848987	0.636918	5.06993	2.98981	5.7151	3.50472	10.4544	6.07338	0.121215	0.308588	0.101879	0.0598151	0.0937171	0.111244	838.99	708.741	846.914	760.726	723.519	609.015	23.719	22.9494
Choline	0	0	0	0	0	0	0	0	0	0	0	92.1488	82.7719	100.59	86.415	85.5097	75.3459	2.0989	5.19683	1.48802	1.83007	1.60393	2.09851	33.8232	33.321	33.5341	33.9199	34.4969	35.5358	0.800006	0.503532	0.630464	0.441625	0.960064	0.610178	54.6933	52.3009	51.2175	54.5827	52.8265	54.5755	582.287	527.49	477.886	531.135	447.642	612.4	25.9403	23.9582
Cysteine	0	0	0	0	0	0	0	0	0	0	0	0	0	0	0	0	0	0	0	0	0	0	0	0	0	0	0	0	0	0	0	0	0	0	0	0	0	0	0	0	0	0.24783	0.230975	0.344187	0.2841	0.285652	0.215957	0.0319425	0.0350132
Glycine	0	0	0	0	0	0.0421507	0.0604657	0.0513111	0.0558565	0.0432086	0.115718	1.73162	1.59831	2.02788	1.67674	1.7481	1.42735	0.118019	0.122792	0.121707	0.112252	0.0999632	0.0907845	0.130406	0.10246	0.102305	0.0913667	0.120535	0.12279	0.113878	0.0979753	0.116886	0.107486	0.0993639	0.117263	0.204241	0.189939	0.202098	0.19295	0.148882	0.124489	1.64907	1.29319	1.00811	0.912766	0.752192	0.791761	0.480191	0.431212
Glutamine	0	0	0	0	0	0	0	0	0	0	0	301.474	327.535	307.851	301.935	281.025	294.857	1.28251	2.00581	0.716996	0.760903	0.647688	1.95996	1.64063	1.80926	1.42493	1.30162	1.67253	1.63067	3.4423	1.34988	2.98682	1.92359	1.97443	3.11273	1.16209	1.32436	0.884286	0.578963	0.870417	0.902796	646.268	674.798	336.072	306.626	248.37	485.371	60.4291	52.569
Proline	0	0	0	0	0	0.0151809	0.0240038	0.0116442	0.0132424	0.015386	0.905418	229.958	211.778	275.385	221.364	233.833	194.668	1.6118	2.45022	1.63739	1.34889	1.33223	1.49329	9.79949	7.36184	8.62734	8.37824	9.39899	9.23494	1.52034	4.3692	1.52996	1.77377	1.03445	1.81046	1.56739	1.85332	1.62223	1.48413	1.30721	1.74067	738.531	720.54	112.511	136.746	125.526	542.882	38.7264	32.493
Valine	0	0	0	0	0	0.00871255	0.00247954	0.00218822	0.00149296	0.00478895	0.382534	117.169	92.4497	137.374	100.009	110.277	83.7037	0.532376	0.754044	0.309948	0.343162	0.432657	0.407412	1.04724	1.07623	1.15981	1.32888	1.99485	1.60473	0.951702	0.649255	1.05321	0.631967	1.6588	1.65758	0.144302	0.179274	0.100902	0.0979861	0.0928341	0.122607	559.906	568.985	436.574	393.263	364.705	529.327	68.7948	73.9653
Arginine	0	0	0	0	0	0	0	0	0	0	0	343.864	354.335	355.712	362.861	319.244	319.925	1.21564	1.61267	0.827741	0.866681	1.13471	1.08872	2.29988	2.07973	1.80624	1.65256	2.92157	2.12289	3.07101	1.65509	2.36585	1.62133	4.22443	2.21703	0.246411	0.379824	0.205932	0.228789	0.258558	0.270112	867.619	867.707	675.714	533.336	596.226	660.699	76.838	69.1097
Methionine	0	0	0	0	0	0	0	0	0	0	0	6.40245	4.63424	7.34082	4.94707	5.97988	4.36469	0	0	0	0	0	0	0	0	0	0	0	0	0.0349181	0.0217057	0.0414167	0.0462252	0.0248913	0.0556196	0	0	0	0	0	0	7.43022	7.23359	3.90438	4.08629	3.78093	8.15002	2.31658	2.22332
Nicotinic acid	0	0	0	0	0	0	0	0	0	0	0	0.0296128	0.0453047	0.0736358	0.0439919	0.0275184	0.0238016	0	0	0	0	0	0	0.106373	0.0936708	0.066024	0.0987611	0.125039	0.11589	0.891091	1.10373	1.12691	0.857298	0.700346	1.04487	0	0	0	0	0	0	0.25003	0.26129	0.238244	0.184568	0.175784	0.471788	0.227151	0.182389
Pyridoxine	0	0	0	0	0	0	0	0	0	0	0	4.47111	3.89088	4.84391	3.75909	5.11132	3.45601	2.55425	1.64877	2.43023	1.92865	2.95349	1.94155	0.631837	0.666023	0.799888	0.714434	0.612291	0.765594	1.9136	1.54222	1.53767	1.99881	1.62546	1.57852	1.299	1.10555	1.77187	1.92859	1.41895	2.92841	9.95697	9.01399	7.93871	7.35523	5.96745	7.25432	0.45223	0.35436
Isoleucine	0	0	0	0	0	0.0106214	0.010248	0.00913173	0.00809521	0.00557889	0.563365	103.833	83.5645	120.448	85.0582	84.2593	66.5496	0.613609	0.687573	0.308879	0.348151	0.387772	0.431971	1.08653	1.3524	1.33663	1.25775	2.07324	1.55257	1.26598	0.893664	1.59291	0.885649	2.12015	2.68603	0.260551	0.5063	0.351225	0.299936	0.343978	0.478904	618.741	614.81	561.984	495.135	432.982	627.952	89.5465	85.2805
Tyrosine	0	0	0	0	0	0.00347551	0.00714901	0.00323561	0.00401203	0.00467669	0.165452	65.6435	48.9205	79.8355	52.6826	57.1379	47.2125	0.0463079	0.0468019	0.0249013	0.0440867	0.0425731	0.0469402	0.149427	0.111131	0.139597	0.120593	0.160981	0.123742	0.445992	0.272947	0.658408	0.181604	0.778036	1.02887	0.073965	0.05697	0.0578141	0.0327648	0.0293927	0.0400727	50.8813	45.6345	44.9381	42.249	38.9035	62.9271	4.57733	5.3124
Leucine	0	0	0	0	0	0.0197613	0.0155042	0.0206105	0.0117827	0.00845416	0.640697	444.642	434.052	468.048	443.453	408.533	387.798	0.516315	0.673846	0.29641	0.355193	0.387462	0.427776	0.467508	0.476317	0.452557	0.556642	0.785095	0.63832	1.51505	1.10057	1.75855	1.26924	2.77563	2.63776	0.208784	0.245427	0.20407	0.219705	0.226223	0.24548	538.687	547.021	500.611	441.242	382.113	594.285	33.4459	35.1316
Uridine	0	0	0	0	0	0	0	0	0	0	0	14.2415	10.5322	15.719	10.5392	12.8849	10.2781	0.0374928	0.0184799	0.0246864	0.036594	0.0284587	0.0321057	6.28492	5.84295	6.14979	6.88903	7.06367	6.96199	12.4117	13.5139	13.6226	13.2661	13.8882	14.2451	15.2294	14.3889	13.9448	15.8901	12.7646	15.5193	40.1535	44.3003	39.2597	37.0936	27.2344	66.3585	2.53455	2.5082
Inosine	0	0	0	0	0	0.00168943	0.000114334	0.000260229	0.00025869	0.00139873	0.003101	0.673214	0.542963	0.78435	0.710453	0.610282	0.521317	0.153078	0.139543	0.155172	0.116425	0.10119	0.101619	0.773498	0.457506	1.0972	1.15738	1.21053	1.0511	0.0193507	0.0106656	0.00553183	0.0146522	0.0060592	0.0052464	1.01432	1.10931	1.00191	0.993132	1.00544	0.927486	9.59155	13.6936	2.83418	3.90835	3.40312	8.59621	5.0798	5.6466
Phenylalanine	0	0	0	0	0	0.00997623	0.00931947	0.0046036	0.00813245	0.0140051	0.387812	142.685	106.138	164.838	113.062	129.036	92.7478	0.0840688	0.0780137	0.0676535	0.0600343	0.055394	0.059863	1.14823	0.72608	0.873845	0.978205	1.24212	1.03031	0.947903	0.651887	1.30496	0.776498	1.52185	1.93945	0.352313	0.441617	0.431612	0.352167	0.324699	0.406202	100.804	95.7474	78.0897	76.7335	64.3539	111.583	26.4725	28.8275
Pantothenic acid	0	0	0	0	0	0	0	0	0	0	0	1.9949	1.51697	2.34817	1.47281	1.65101	1.31655	0.377698	0.341458	0.378694	0.356576	0.465944	0.314331	4.28529	4.4665	4.3868	4.36581	4.35738	4.57108	4.83386	5.12417	5.09123	5.29581	5.43658	5.03211	5.70696	5.49741	5.07195	6.0959	5.30909	5.23178	10.899	10.7524	8.94247	8.99669	9.043	12.1133	2.56265	2.01593
Folate	0	0	0	0	0	0	0	0	0	0	0	0	0	0	0	0	0	0	0	0	0	0	0	0	0	0	0	0	0	0	0	0	0	0	0	0	0	0	0	0	0	0	0	0	0	0	0	0	0
Tryptophan	0	0	0	0	0	0.739663	0.967439	0.963585	0.982588	0.839282	0.0708473	70.6258	52.9511	82.2412	55.6579	64.1827	45.5167	2.22906	2.38861	1.86261	2.26412	1.95227	1.12709	0.283382	0.188523	0.246451	0.235633	0.357822	0.282197	0.164766	0.154104	0.288517	0.12459	0.242713	0.497649	2.33367	2.40579	2.19767	2.04727	2.05569	1.54885	11.2692	9.02673	8.29606	7.6562	6.83728	11.8573	3.47122	3.65515
Vitamin B2	0	0	0	0	0	0.00368708	0.00422722	0.00526999	0.00528553	0.00623222	0.00306716	0.559387	0.323478	0.725831	0.461175	0.557487	0.329717	0.673478	0.70665	0.68026	0.543002	0.673975	0.572312	0.684662	0.773376	0.806228	0.673427	0.610161	0.670359	0.809398	0.672861	1.08004	0.659283	0.574745	0.595677	8.82008	8.87924	7.59897	6.23371	5.28663	7.03001	2.33123	2.3253	1.93956	1.53319	1.27571	2.3436	0.61862	0.6011
Thiamine	0	0	0	0	0	0	0	0	0	0	0	0	0	0	0	0	0	0	0	0	0	0	0	0	0	0	0	0	0	0	0	0	0	0	0	0	0	0	0	0	0	0	0	0	0	0	0	0	0
Biotin	0	0	0	0	0	0	0	0	0	0	0	0	0	0	0	0	0	0	0	0	0	0	0	0	0	0	0	0	0	0	0	0	0	0	0	0	0	0	0	0	0	0	0	0	0	0	0	0	0
[truncated: 45 more columns]
