# Supplementary material for: Identification of key yeast species and microbe–microbe interactions impacting larval growth of Drosophila in the wild
Source: eLife. 2023 Dec 27;12:RP90148. doi: 10.7554/eLife.90148 (PMC10752588; doi:10.7554/eLife.90148)
Supplement: Supplementary file 8. [file elife-90148-supp8.xlsx]

## Sheet: (A)All_genes
Table S8. RNA-seq data of isolated yeasts.
(A) TPM values of all genes.
S. cerevisiae ORF name	S. cerevisiae gene	Orthologous gene						TPM
								BY4741			H. uvarum			M. asiatica			Saccharomycopsis crataegensis			Pichia kluyveri			Starmerella bacillaris
		H. uvarum	K. humilis	M. asiatica	Saccharomycopsis crataegensis	Pichia kluyveri	Starmerella bacillaris	1	2	3	1	2	3	1	2	3	1	2	3	1	2	3	1	2	3
YAL068C	PAU8; seripauperin PAU8	-	-	-	-	-	-	0	0.582511	0	-	-	-	-	-	-	-	-	-	-	-	-	-	-	-
YAL067W-A	uncharacterized protein	-	-	-	-	-	-	0	0	0	-	-	-	-	-	-	-	-	-	-	-	-	-	-	-
YAL067C	SEO1; putative permease SEO1	gene_03663	gene_00340	gene_00389	gene_02203	gene_04188	gene_03043	1153.23	726.375	1154.63	1542.1	1258.43	1597.33	1360.76	1733.84	1789.89	389.589	448.545	471.082	1990.09	1652.88	1851.32	367.839	294.185	276.215
YAL065C	uncharacterized protein	-	-	-	-	-	-	0.513364	0.819579	0.754244	-	-	-	-	-	-	-	-	-	-	-	-	-	-	-
YAL064W-B	uncharacterized protein	-	-	-	-	-	-	1.56434	2.77495	2.04299	-	-	-	-	-	-	-	-	-	-	-	-	-	-	-
YAL064C-A	TDA8, YAL065C-A; Tda8p	-	gene_01775	-	gene_02810	gene_02113	-	0.260724	0.277495	0.255374	-	-	-	-	-	-	0.0792236	0	0.0768377	8.50679	44.7375	23.9235	-	-	-
YAL064W	uncharacterized protein	-	-	-	-	-	-	9.75931	8.16129	9.21766	-	-	-	-	-	-	-	-	-	-	-	-	-	-	-
YAL063C-A	uncharacterized protein	-	-	-	-	-	-	33.112	42.5083	32.7669	-	-	-	-	-	-	-	-	-	-	-	-	-	-	-
YAL063C	FLO9; flocculin FLO9	-	-	-	gene_00879	-	-	3.82927	5.40749	3.38298	-	-	-	-	-	-	0.159925	0.493223	0.155108	-	-	-	-	-	-
YAL062W	GDH3, FUN51; glutamate dehydrogenase (NADP(+)) GDH3	-	gene_00344	gene_02495	-	gene_05343	-	165.56	262.16	157.63	-	-	-	662.172	699.104	718.297	-	-	-	143.497	171.098	138.224	-	-	-
YAL061W	BDH2; putative dehydrogenase BDH2	-	gene_00345	gene_04839	-	-	-	534.307	610.157	605.355	-	-	-	588.577	755.523	620.398	-	-	-	-	-	-	-	-	-
YAL060W	BDH1; (R,R)-butanediol dehydrogenase	-	gene_00346	gene_04838	gene_00229	gene_02505	-	2177	2538.71	2276.29	-	-	-	674.556	687.764	480.522	42.2063	38.7735	44.2448	890.207	846.161	828.671	-	-	-
YAL059W	ECM1; Ecm1p	gene_00313	gene_00347	gene_01188	gene_01069	gene_02473	-	25.8056	30.7746	26.4942	159.458	70.0729	106.91	34.0967	15.3464	61.6189	113.826	119.021	112.856	57.8785	33.3994	41.5752	-	-	-
YAL058W	CNE1, FUN48; calnexin	-	-	gene_05392	gene_01077	gene_00087	gene_04032	16.6547	16.7452	13.4759	-	-	-	49.2959	41.8646	44.0787	58.207	64.8408	58.4007	126.612	89.4987	105.015	74.3486	67.4554	77.6181
YAL056W	GPB2, KRH1; Gpb2p	-	gene_00349	-	gene_00595	gene_04874	-	125.194	127.767	124.723	-	-	-	-	-	-	32.704	37.0631	35.075	54.6018	48.8846	54.3992	-	-	-
YAL055W	PEX22, YAF5; ubiquitin-protein transferase activating protein PEX22	-	gene_05751	-	-	-	-	129.704	71.4574	112.349	-	-	-	-	-	-	-	-	-	-	-	-	-	-	-
YAL054C	ACS1, FUN44; acetate--CoA ligase 1	-	gene_00350	gene_02430	gene_06205	gene_04869	-	16.9734	24.5805	18.0786	-	-	-	64.8672	53.4834	40.7207	5.95695	7.54933	6.07639	122.692	105.2	91.3751	-	-	-
YAL053W	FLC2; flavin adenine dinucleotide transporter FLC2	gene_00190	gene_00351	gene_02431	gene_00367	gene_04868	gene_03865	39.0248	36.0061	36.9416	351.211	424.123	467.106	185.944	201.668	150.917	36.3442	41.3396	39.1251	86.7096	82.5704	67.6725	83.3021	57.6227	63.5707
YAL051W	OAF1, YAF1; oleate-activated transcription factor OAF1	gene_00340	gene_00352	gene_04441	gene_04475	gene_03542	-	27.7407	24.2793	26.5216	26.7377	15.1095	24.9421	13.9487	9.02927	14.2745	43.9354	45.3105	45.5569	75.4613	60.7304	60.01	-	-	-
YAL049C	AIM2; protein AIM2	gene_01265	gene_05748	gene_02703	gene_03263	gene_03374	-	202.291	252.115	183.959	516.844	367.943	480.146	691.715	769.933	698.755	274.148	283.284	261.1	391.743	468.014	443.239	-	-	-
YAL048C	GEM1, GON1; ERMES complex Ca(2+)-binding regulatory GTPase GEM1	gene_00339	gene_00353	gene_01090	gene_04625	gene_05108	gene_01053	12.0861	10.1526	9.73464	29.8667	17.8115	21.7878	23.2928	30.3165	29.8248	35.1795	42.0432	36.5179	80.5458	110.218	81.3616	34.0855	28.9834	37.8748
YAL047C	SPC72, LDB4; gamma-tubulin complex subunit SPC72	-	gene_00354	-	-	-	-	15.8385	2.71527	10.62	-	-	-	-	-	-	-	-	-	-	-	-	-	-	-
YAL046C	BOL3, AIM1; Bol3p	gene_00343	gene_00355	gene_03166	gene_03535	gene_04575	gene_02065	56.7634	87.0683	56.4162	114.402	78.3408	83.1797	48.1738	35.8435	51.6198	21.4726	16.6905	21.0799	28.9103	26.1008	25.8916	78.0761	87.0118	130.265
YAL044W-A	BOL1; Bol1p	-	gene_02482	gene_01812	gene_02754	gene_00625	gene_00405	216.868	275.585	208.62	-	-	-	64.5774	35.5461	60.8025	87.2973	79.5296	82.3737	66.8708	48.3276	56.9021	53.5526	44.8871	55.6156
YAL044C	GCV3; glycine decarboxylase subunit H	gene_03417	gene_02481	gene_01811	gene_02755	gene_00626	gene_01775	336.735	454.641	358.085	127.294	90.7622	117.686	286.655	271.066	319.131	558.715	605.515	561.355	153.649	97.4211	120.102	76.8976	76.9746	85.6641
YAL043C	PTA1, FUN39; RNA-processing protein PTA1	gene_00346	gene_02480	gene_00140	gene_01063	gene_04957	gene_02743	13.1858	17.3519	12.1312	121.621	95.2806	113.933	40.3311	35.242	42.2017	49.8779	48.6216	50.6415	9.01829	10.8473	11.3599	21.9838	23.6829	28.2968
YAL042W	ERV46, FUN9; Erv46p	gene_00349	gene_02479	gene_03131	gene_02565	gene_04666	gene_02823	94.4805	112.842	95.9722	112.063	102.053	131.504	81.3608	98.085	81.1273	204.99	211.079	212.061	107.675	99.5465	92.4827	129.98	119.01	128.403
YAL041W	CDC24, CLS4; Rho family guanine nucleotide exchange factor CDC24	gene_00350	gene_02478	gene_03132	gene_05072	gene_04665	gene_02824	29.3167	13.3548	22.3803	50.4818	38.3548	51.0382	24.1036	15.2135	24.5646	0.674277	1.03977	1.02183	28.6652	26.671	29.4278	99.843	73.4995	91.3689
YAL040C	CLN3, DAF1, FUN10, WHI1; cyclin CLN3	gene_00354	gene_02477	gene_04410	gene_00622	gene_02179	gene_03709	18.0662	12.0708	16.1325	12.6384	21.9412	17.3026	58.517	49.7464	76.5738	1.9293	1.7415	1.68864	0.984722	0.996323	1.5732	7.36354	4.84168	3.53564
YAL039C	CYC3; holocytochrome c synthase CYC3	gene_00355	gene_02476	gene_03005	gene_00037	gene_04738	gene_03728	70.3936	106.509	75.1954	170.478	183.772	195.524	83.7779	101.525	93.709	307.238	317.389	298.711	134.008	121.389	122.968	53.2453	38.9226	56.4609
YAL038W	CDC19, PYK1; pyruvate kinase CDC19	gene_02297	gene_02475	gene_03702	gene_00029	gene_00693	gene_03541	860.052	1099.96	1076.42	952.276	671.82	632.898	1372.45	1672.87	1499.92	531.709	560.832	612.418	1027.61	1101.56	1251.59	864.747	1644.19	1213.08
YAL037C-A	uncharacterized protein	-	-	-	-	-	-	2.13626	5.68418	0	-	-	-	-	-	-	-	-	-	-	-	-	-	-	-
YAL037W	uncharacterized protein	-	-	-	-	-	-	24.3398	23.4069	21.1779	-	-	-	-	-	-	-	-	-	-	-	-	-	-	-
YAL036C	RBG1, FUN11; GTP-binding protein RBG1	gene_02299	gene_02473	gene_04746	gene_00474	gene_05470	gene_04208	41.6137	39.3376	39.4449	73.1139	72.7898	79.7089	13.0732	11.8844	24.1812	141.13	151.22	147.458	55.422	58.8554	54.2073	96.1086	63.7715	80.5382
YAL035W	FUN12, yIF2; translation initiation factor eIF5B	gene_02221	gene_05725	gene_05098	gene_02239	gene_03777	gene_04207	74.8073	61.8051	66.2231	153.139	103.673	130.684	86.3532	64.6208	114.787	142.09	124.295	137.811	74.6296	67.6077	74.4592	107.365	80.2027	93.3522
YAL034W-A	MTW1, DSN3, NSL2; MIND complex subunit MTW1	gene_02213	gene_02471	gene_03445	gene_03530	gene_02695	-	26.7179	15.312	28.0709	26.7043	9.46278	17.8924	14.866	3.54591	11.5778	21.8891	21.6071	20.913	33.2604	29.1749	32.4553	-	-	-
YAL034C	FUN19; Fun19p	-	-	-	-	-	gene_02995	70.2229	78.741	73.7957	-	-	-	-	-	-	-	-	-	-	-	-	28.2736	33.1279	32.0967
YAL033W	POP5, FUN53; RNA-binding protein POP5	gene_02256	gene_02469	gene_00828	gene_03487	gene_01602	gene_01017	79.3545	68.661	75.4895	71.6541	22.1389	39.2767	104.704	74.5411	109.483	30.9917	28.4555	29.1406	61.4044	45.8269	49.7483	40.0346	31.5053	37.2415
YAL032C	PRP45, FUN20; mRNA splicing protein PRP45	-	gene_02468	gene_04044	gene_03286	gene_01196	-	62.2156	73.1734	72.9731	-	-	-	129.678	54.1192	142.953	17.3057	17.3164	16.8592	64.7593	45.207	56.2245	-	-	-
YAL031C	GIP4, FUN21; protein phosphatase regulator GIP4	gene_02254	gene_02467	-	-	-	-	27.9341	29.4069	26.3381	90.4174	55.4006	70.966	-	-	-	-	-	-	-	-	-	-	-	-
YAL030W	SNC1; SNAP receptor SNC1	-	-	-	-	-	-	477.317	657.65	447.733	-	-	-	-	-	-	-	-	-	-	-	-	-	-	-
YAL029C	MYO4, FUN22, SHE1; myosin 4	-	gene_02466	-	-	gene_01207	-	22.3371	19.0335	22.2973	-	-	-	-	-	-	-	-	-	15.7025	11.6863	14.3564	-	-	-
YAL028W	FRT2, HPH2; Frt2p	-	gene_02465	-	-	-	-	37.2431	35.575	36.3563	-	-	-	-	-	-	-	-	-	-	-	-	-	-	-
YAL027W	SAW1; DNA-binding protein SAW1	-	gene_02464	-	-	-	-	65.2129	54.477	63.6271	-	-	-	-	-	-	-	-	-	-	-	-	-	-	-
YAL026C	DRS2, FUN38, SWA3; aminophospholipid-translocating P4-type ATPase DRS2	gene_03523	gene_02463	gene_05154	gene_05887	gene_01369	gene_03537	14.9688	5.92563	11.1218	39.4359	21.8971	30.9073	37.4622	35.1246	40.8863	36.4188	35.9548	34.9218	56.338	43.5147	49.4137	52.0829	38.684	39.0306
YNCA0001W	HRA1; HRA1	-	-	-	-	-	-	-	-	-	-	-	-	-	-	-	-	-	-	-	-	-	-	-	-
YAL025C	MAK16; ribosome biosynthesis protein MAK16	gene_03522	gene_02813	gene_03690	gene_05293	gene_01078	gene_00818	26.2091	10.2167	27.1503	144.562	99.8738	107.235	89.415	45.9991	109.437	139.121	143.783	141.503	41.9774	38.1409	46.2578	48.4534	29.5011	36.4029
YAL024C	LTE1, MSI2; mitotic regulator LTE1	gene_03521	gene_02462	gene_04187	gene_02907	gene_01208	gene_00816	2.90537	1.39888	1.96492	20.0593	13.5579	14.827	17.237	8.69727	23.6861	5.57661	4.81251	6.2026	3.67039	2.61439	2.7091	2.53033	2.1371	2.24614
YAL023C	PMT2, FUN25; dolichyl-phosphate-mannose-protein mannosyltransferase PMT2	gene_03519	gene_02815	gene_05355	gene_04463	gene_00636	gene_00222	29.8008	29.8165	30.8536	90.8544	104.564	104.193	129.151	150.43	110.911	114.629	110.118	107.273	159.053	182.302	144.699	72.0958	82.2172	86.9828
YAL022C	FUN26; nucleoside transmembrane transporter FUN26	gene_03518	gene_02459	gene_03733	gene_05830	gene_00680	gene_00221	42.9561	55.8564	42.5129	121.996	68.9373	104.957	83.7181	77.6116	74.284	21.2202	19.8075	21.6544	26.7699	28.3121	23.9731	64.9718	59.2139	70.4624
YAL021C	CCR4, FUN27, NUT21; CCR4-NOT core exoribonuclease subunit CCR4	gene_03517	gene_02458	gene_02376	gene_01324	gene_05125	gene_02735	5.1367	5.71945	5.1861	160.782	83.1609	121.268	55.1844	37.6542	68.4002	10.4343	10.3471	11.5977	85.3246	64.8235	71.8827	93.4793	75.7692	92.8811
YAL020C	ATS1, FUN28, KTI13; Ats1p	gene_03516	gene_02451	gene_04765	gene_05906	gene_05485	gene_03925	39.655	57.9276	51.2705	94.4962	61.2404	78.7245	9.35805	10.9528	11.0473	33.8352	27.2681	32.089	65.3322	54.02	54.7329	38.3945	34.1863	35.3225
YAL019W	FUN30; DNA-dependent ATPase FUN30	gene_03515	gene_02452	gene_04766	gene_05907	gene_05484	gene_01420	8.45349	2.27267	6.41774	32.5549	23.4104	24.8757	10.8093	3.37294	11.6826	8.41852	8.07527	8.32572	5.68201	5.4615	6.7515	34.0975	34.8385	36.6351
YAL018C	LDS1; Lds1p	-	gene_02454	-	-	-	-	0	0.648624	0.198972	-	-	-	-	-	-	-	-	-	-	-	-	-	-	-
YAL017W	PSK1, FUN31; serine/threonine protein kinase PSK1	-	gene_02455	-	gene_00026	-	gene_03264	61.661	50.0451	57.3843	-	-	-	-	-	-	13.4284	13.659	14.3539	-	-	-	23.3296	15.7419	19.364
YAL016W	TPD3, FUN32; protein phosphatase 2A structural subunit TPD3	gene_03509	gene_02820	gene_01197	gene_00024	gene_02303	gene_03095	233.762	195.825	218.919	276.624	193.969	225.539	105.348	138.966	134.106	60.8417	59.0696	56.4678	84.2327	84.2534	90.7848	145.555	148.631	141.164
YAL015C	NTG1, FUN33, ogg2, SCR1; bifunctional N-glycosylase/AP lyase NTG1	-	gene_02456	-	-	-	-	188.49	152.069	212.514	-	-	-	-	-	-	-	-	-	-	-	-	-	-	-
YAL014C	SYN8, SLT2, UIP2; syntaxin	-	gene_02457	-	-	-	-	93.6448	122.658	95.1438	-	-	-	-	-	-	-	-	-	-	-	-	-	-	-
YAL013W	DEP1, FUN54; Rpd3L histone deacetylase complex subunit DEP1	gene_03505	gene_02448	gene_04263	gene_00168	gene_04431	gene_01998	121.927	116.75	123.18	64.1173	43.6215	55.0272	46.4319	14.4299	51.5172	32.6469	29.6507	30.5329	39.4085	48.9348	47.7983	40.1304	29.473	31.8312
YAL012W	CYS3, CYI1, FUN35, STR1; cystathionine gamma-lyase CYS3	gene_03502	gene_02447	-	gene_05287	-	-	724.272	689.671	968.049	1640.19	3261.07	2585.8	-	-	-	474.91	544.133	498.727	-	-	-	-	-	-
YAL011W	SWC3, SWC1; Swc3p	gene_02575	gene_02446	gene_00521	gene_01696	gene_01670	-	24.543	16.1572	19.9983	64.7448	19.8815	37.0646	32.4226	11.296	44.9372	55.5959	44.0658	49.9665	21.1268	32.4189	35.9133	-	-	-
YAL010C	MDM10, FUN37; Mdm10p	gene_02574	gene_02445	gene_04769	gene_02829	gene_05483	gene_04295	11.4618	4.28039	9.91358	73.7181	36.9379	44.9972	16.4743	14.8892	18.4891	2.45528	3.96646	4.28641	50.4264	42.1725	48.8332	49.844	46.2871	58.8228
YAL009W	SPO7; Nem1-Spo7 phosphatase regulatory subunit SPO7	gene_03497	gene_02444	gene_04768	gene_06359	gene_05482	gene_02232	71.9548	85.2583	59.5012	147.808	110.546	125.756	13.6415	7.60153	13.6736	42.4269	45.058	39.7322	20.521	15.2464	16.1352	76.6405	44.716	59.693
YAL008W	FUN14, MCP3; Fun14p	-	-	-	-	-	-	420.638	559.975	406.14	-	-	-	-	-	-	-	-	-	-	-	-	-	-	-
YAL007C	ERP2; Erp2p	gene_03959	-	-	gene_04612	-	gene_03840	48.4416	35.4051	49.2494	28.8416	34.2713	35.4653	-	-	-	90.3068	90.2138	88.3609	-	-	-	90.826	119.235	114.78
YNCA0002W	TRN1; tRNA-Pro	-	-	-	-	-	-	-	-	-	-	-	-	-	-	-	-	-	-	-	-	-	-	-	-
YAL005C	SSA1, YG100; Hsp70 family ATPase SSA1	gene_03017	-	-	-	gene_03907	-	1008.96	1191.54	925.108	5452.9	4716.43	2683.97	-	-	-	-	-	-	385.449	556.958	335.93	-	-	-
YAL003W	EFB1, TEF5; translation elongation factor 1 subunit beta	gene_02471	gene_04414	gene_00746	gene_05428	gene_00904	gene_00128	973.204	707.903	852.646	995.148	1409.13	1173.58	2730.51	2530.18	2294.7	2623.02	2858.89	2586.44	1686.52	2227.14	2046.22	517.022	694.668	748.233
YNCA0003W	SNR18; SNR18	-	-	-	-	-	-	-	-	-	-	-	-	-	-	-	-	-	-	-	-	-	-	-	-
YAL002W	VPS8, FUN15, VPL8, VPT8; CORVET complex membrane-binding subunit VPS8	-	gene_03799	gene_02009	gene_03088	gene_00135	gene_00660	12.3358	9.8401	11.8792	-	-	-	8.93584	9.7764	8.9523	27.7451	24.5838	25.6198	40.2519	30.7581	36.4818	33.5138	22.4395	30.6096
YAL001C	TFC3, FUN24, TSV115; transcription factor TFIIIC subunit TFC3	gene_03066	gene_03800	gene_03461	gene_00972	gene_02888	gene_01659	35.0228	29.4442	36.4272	61.4264	23.9029	38.2992	25.5315	22.7696	31.0704	64.5656	59.3097	63.8107	23.1652	20.4324	20.4105	6.83882	4.76317	6.20012
YAR002W	NUP60; FG-nucleoporin NUP60	-	gene_03797	-	-	-	-	18.1503	14.4231	18.0181	-	-	-	-	-	-	-	-	-	-	-	-	-	-	-
YAR002C-A	ERP1; Erp1p	-	gene_03789	-	gene_02395	-	-	172.784	232.436	188.256	-	-	-	-	-	-	246.349	221.762	199.16	-	-	-	-	-	-
YAR003W	SWD1, CPS50, FUN16, SAF49; COMPASS subunit protein SWD1	gene_03057	gene_03788	gene_02426	gene_05885	gene_04871	-	37.6096	45.9713	34.939	78.949	35.6233	43.8605	44.6768	47.8068	46.1378	15.1659	16.7789	18.9118	21.1762	21.1253	19.5637	-	-	-
YAR007C	RFA1, BUF2, FUN3, RPA1, RPA70; replication factor A subunit protein RFA1	gene_03064	gene_03786	gene_01039	gene_06270	gene_01656	gene_01729	38.8081	41.1911	35.561	46.0882	53.7379	52.8365	60.264	79.9987	68.7048	76.3428	79.3472	70.0751	30.9462	22.8141	24.621	197.117	137.966	160.25
YAR008W	SEN34, FUN4; tRNA splicing endonuclease subunit SEN34	-	gene_03785	gene_02806	gene_04143	gene_02989	gene_02162	19.3153	19.664	20.9166	-	-	-	5.46301	9.33227	11.1134	85.7596	89.3512	84.9007	18.3254	19.4861	20.6407	39.0309	33.1246	43.9107
YAR009C	truncated gag-pol fusion protein	-	-	-	-	-	-	1.57676	0.382744	0.948319	-	-	-	-	-	-	-	-	-	-	-	-	-	-	-
YAR010C	gag protein	-	-	-	-	-	-	0	0	0	-	-	-	-	-	-	-	-	-	-	-	-	-	-	-
YNCA0004W	TGA1; tRNA-Ala	-	-	-	-	-	-	-	-	-	-	-	-	-	-	-	-	-	-	-	-	-	-	-	-
YAR014C	BUD14; protein phosphatase regulator BUD14	gene_04066	gene_04627	gene_00553	gene_05355	gene_02866	-	28.9613	17.8195	24.9867	42.4944	31.3815	40.6041	47.2899	26.5718	49.8528	0.7374	0.54581	0.457723	30.2403	30.6803	31.0307	-	-	-
YAR015W	ADE1; phosphoribosylaminoimidazolesuccinocarboxamide synthase	gene_04077	gene_03871	gene_04189	gene_03080	gene_01017	gene_02429	196.622	191.936	181.178	47.5629	34.0245	38.0965	125.693	160.534	153.835	175.222	184.948	172.374	270.92	189.726	220.824	619.095	568.733	568.821
YAR018C	KIN3, FUN52, NPK1; serine/threonine protein kinase KIN3	gene_04076	gene_04626	gene_04190	gene_04818	gene_01018	gene_03314	19.5178	15.1961	20.7538	7.44738	6.59055	6.67582	10.3663	2.03097	8.9286	5.4531	4.43262	4.3049	6.872	9.86568	8.5679	6.07426	5.56651	4.94423
YAR019C	CDC15, LYT1, RLT1; serine/threonine protein kinase CDC15	gene_04168	gene_04625	-	gene_00993	-	gene_01872	9.06758	8.1689	8.48235	10.4437	6.2751	7.01512	-	-	-	8.28426	9.23618	9.22301	-	-	-	10.4575	7.61868	10.6372
YAR020C	PAU7; seripauperin PAU7	-	-	-	-	-	-	60.3111	110.131	45.1738	-	-	-	-	-	-	-	-	-	-	-	-	-	-	-
YAR023C	DUP240 family protein	-	-	-	-	-	-	29.8008	34.8503	27.928	-	-	-	-	-	-	-	-	-	-	-	-	-	-	-
YNCA0005W	SUP56; tRNA-Leu	-	-	-	-	-	-	-	-	-	-	-	-	-	-	-	-	-	-	-	-	-	-	-	-
YNCA0006C	tRNA-Ser	-	-	-	-	-	-	-	-	-	-	-	-	-	-	-	-	-	-	-	-	-	-	-	-
YAR027W	UIP3; DUP240 family protein UIP3	-	-	-	-	-	-	329.717	283.877	324.325	-	-	-	-	-	-	-	-	-	-	-	-	-	-	-
YAR028W	DUP240 family protein	-	-	-	-	-	-	15.4992	12.4471	16.9753	-	-	-	-	-	-	-	-	-	-	-	-	-	-	-
YAR029W	DUP240 family protein	-	-	-	-	-	-	9.27135	9.86774	16.8649	-	-	-	-	-	-	-	-	-	-	-	-	-	-	-
YAR031W	PRM9; pheromone-regulated DUP240 family protein PRM9	-	-	-	-	-	-	1.43965	2.47518	2.60328	-	-	-	-	-	-	-	-	-	-	-	-	-	-	-
YAR033W	MST28; DUP240 family protein MST28	-	-	-	-	-	-	10.5676	10.4976	9.66075	-	-	-	-	-	-	-	-	-	-	-	-	-	-	-
YAR035W	YAT1; carnitine O-acetyltransferase YAT1	-	gene_03872	gene_02030	gene_01893	gene_00125	-	5.29406	6.35174	5.93967	-	-	-	25.934	18.9765	21.0442	7.79213	7.86836	7.37859	36.9799	29.9975	23.2401	-	-	-
YAR035C-A	uncharacterized protein	-	-	-	-	-	-	0	0	0	-	-	-	-	-	-	-	-	-	-	-	-	-	-	-
YAR042W	SWH1, OSH1, YAR044W; oxysterol-binding protein related protein SWH1	-	-	gene_04194	-	-	-	18.4915	13.4565	17.621	-	-	-	50.9449	42.497	61.6366	-	-	-	-	-	-	-	-	-
YAR050W	FLO1, FLO2, FLO4; flocculin FLO1	gene_00739	gene_01777	gene_04584	gene_05172	-	gene_02431	1.89457	2.93301	2.38288	3.59052	6.26228	8.79169	2.49756	4.80338	2.531	0.428798	0.271272	0.159955	-	-	-	27.9374	31.1807	41.033
YAR064W	uncharacterized protein	-	-	-	-	-	-	0	0	0	-	-	-	-	-	-	-	-	-	-	-	-	-	-	-
YAR066W	uncharacterized protein	-	-	-	-	-	-	0	0	0.158983	-	-	-	-	-	-	-	-	-	-	-	-	-	-	-
YAR068W	uncharacterized protein	-	-	-	-	-	-	0	0	0	-	-	-	-	-	-	-	-	-	-	-	-	-	-	-
YAR071W	PHO11; acid phosphatase PHO11	-	-	-	gene_01974	-	-	3.3961	3.23804	2.35621	-	-	-	-	-	-	33.8583	41.6119	34.6287	-	-	-	-	-	-
YBL113C	uncharacterized protein	-	-	-	-	-	-	4.46782	4.62189	3.27188	-	-	-	-	-	-	-	-	-	-	-	-	-	-	-
YBL112C	uncharacterized protein	-	-	-	-	-	-	0	0	0	-	-	-	-	-	-	-	-	-	-	-	-	-	-	-
YBL111C	uncharacterized protein	-	-	-	-	-	-	0.0991376	0.0527574	0	-	-	-	-	-	-	-	-	-	-	-	-	-	-	-
YBL108C-A	PAU9; seripauperin PAU9	-	-	-	-	-	-	0.770046	0.819579	0	-	-	-	-	-	-	-	-	-	-	-	-	-	-	-
YNCB0001W	tRNA-Leu	-	-	-	-	-	-	-	-	-	-	-	-	-	-	-	-	-	-	-	-	-	-	-	-
YBL107C	MIX23, MIC23; Mix23p	gene_00033	gene_01827	-	gene_01676	-	-	101.353	75.3139	91.2061	121.524	105.796	128.245	-	-	-	119.37	121.114	103.845	-	-	-	-	-	-
YBL106C	SRO77, SNI2, SOP2; putative Rab GTPase-binding protein SRO77	-	gene_01828	-	gene_05014	-	gene_03131	8.8102	9.69066	7.89159	-	-	-	-	-	-	16.8076	17.3753	15.1479	-	-	-	38.4557	44.9582	43.0176
YBL105C	PKC1, CLY15, CLY5, CLY7, HPO2, RSF8, STT1; protein kinase C	gene_00039	gene_01829	gene_03584	gene_00078	gene_02723	gene_01318	26.3286	20.6496	22.9449	49.7355	26.3563	37.3978	92.0056	73.7663	101.059	1.95852	1.55583	1.3527	50.8855	41.5948	46.3229	45.4526	41.1615	43.1636
YBL104C	SEA4, YBL103C-A; Sea4p	gene_00036	gene_01830	gene_03583	gene_06415	gene_02722	gene_03132	15.4884	11.6682	12.9231	33.5582	19.5049	25.2867	18.2352	22.31	20.9512	33.5166	35.172	35.1207	35.7238	32.7348	33.5925	35.572	34.6998	38.4626
YBL103C	RTG3; Rtg3p	-	gene_01831	gene_02054	gene_06416	gene_04483	-	41.203	22.7227	36.6281	-	-	-	64.769	89.494	66.2236	106.184	111.132	116.885	93.6122	70.6764	83.7558	-	-	-
YBL102W	SFT2; Sft2p	gene_00043	gene_01832	gene_02050	gene_05034	gene_04484	gene_01325	181.656	158.099	177.328	407.171	339.92	540.861	59.3432	46.5547	44.1162	198.126	195.25	184.206	47.2129	60.2131	51.6387	84.8314	76.3798	74.4472
YBL101C	ECM21, ART2; Ecm21p	gene_00042	gene_01833	gene_00469	gene_05001	gene_05175	-	14.1274	14.5318	10.8495	56.7115	29.7528	35.6037	15.0063	11.5074	22.341	3.40804	3.01537	2.79062	53.6081	44.9962	43.9367	-	-	-
YBL100W-C	YBL101W-C; uncharacterized protein	-	-	-	-	-	-	6.62239	6.16734	4.86488	-	-	-	-	-	-	-	-	-	-	-	-	-	-	-
YBL100W-B	YBL101W-B; gag-pol fusion protein	-	-	gene_02205	-	-	-	3.30933	0.537285	3.29636	-	-	-	0.713782	0.314316	1.00062	-	-	-	-	-	-	-	-	-
YBL100W-A	YBL101W-A; gag protein	-	-	-	-	-	-	0	0	0	-	-	-	-	-	-	-	-	-	-	-	-	-	-	-
YNCB0002W	tRNA-Phe	-	-	-	-	-	-	-	-	-	-	-	-	-	-	-	-	-	-	-	-	-	-	-	-
YBL099W	ATP1; F1F0 ATP synthase subunit alpha	gene_00119	gene_01839	gene_01738	gene_00049	gene_01930	gene_01042	185.512	135.869	183.606	291.522	447.781	324.007	1585.95	2074.89	1335.71	772.367	758.817	773.226	989.663	1620.39	1094.07	394.288	547.591	433.254
YBL098W	BNA4; kynurenine 3-monooxygenase	-	gene_01840	gene_04260	gene_05946	gene_01875	gene_01370	78.5062	93.1885	73.7294	-	-	-	35.5535	31.5852	31.2954	61.1535	55.2045	57.2762	66.4641	38.2806	48.6339	75.8066	53.0543	46.0552
YBL097W	BRN1; condensin subunit BRN1	gene_00116	gene_01841	gene_04247	gene_02069	gene_01873	gene_04305	3.72784	1.77377	3.0929	9.20214	4.83674	5.32585	8.89241	3.34276	9.50143	41.6151	39.5314	35.9539	52.1337	43.5489	45.3705	34.5545	23.9463	34.7145
YBL095W	MRX3; Mrx3p	gene_00115	gene_01842	gene_04822	gene_05947	gene_00579	gene_03435	278.825	331.612	289.499	215.394	108.038	156.133	356.157	441.48	323.819	112.535	110.264	110.35	216.571	217.871	224.474	227.645	118.934	126.163
YBL093C	ROX3, MED19, NUT3, RMR1, SSN7, SSX2; Rox3p	gene_00113	gene_01843	-	gene_03641	gene_01367	-	170.354	188.648	176.544	265.657	222.956	254.949	-	-	-	211.343	208.958	181.651	62.9001	46.152	57.7482	-	-	-
YBL092W	RPL32; ribosomal 60S subunit protein L32	gene_00112	gene_02090	gene_05153	gene_01130	gene_01368	gene_03936	2306.21	1914.9	2229.18	2467.86	1395.57	1935.9	1394.96	1040.91	1342.56	4547.08	4503.02	4769.56	1740.02	1452.95	1698.78	1344.15	1834	1787.51
YBL091C-A	SCS22; phospholipid metabolism-regulating protein SCS22	-	gene_01845	-	-	-	-	154.836	119.542	150.737	-	-	-	-	-	-	-	-	-	-	-	-	-	-	-
YBL091C	MAP2; methionine aminopeptidase	gene_00096	gene_02088	gene_00722	gene_03222	gene_00920	gene_04217	220.406	225.565	221.648	132.585	65.3817	112.81	141.102	119.912	149.946	124.206	123.173	121.51	136.488	102.726	114.966	46.8487	44.3897	46.0992
YBL090W	MRP21, bS21m, MRP50; mitochondrial 37S ribosomal protein MRP21	-	gene_02087	-	gene_03226	-	-	166.676	193.633	186.214	-	-	-	-	-	-	135.266	139.659	124.765	-	-	-	-	-	-
YBL089W	AVT5; amino acid transporter	-	-	-	-	-	gene_02187	48.8041	73.5484	48.9308	-	-	-	-	-	-	-	-	-	-	-	-	135.746	122.436	126.972
YBL088C	TEL1; DNA-binding protein kinase TEL1	gene_00233	gene_01847	gene_04473	gene_03229	gene_01349	gene_00308	16.2828	9.34138	14.483	7.19797	4.41237	6.54651	6.85307	4.33971	6.64556	13.413	12.6752	12.8149	22.6658	16.8503	19.4819	3.72657	2.50803	4.00749
YBL087C	RPL23A; ribosomal 60S subunit protein L23A	gene_00234	gene_02084	gene_04472	gene_03220	gene_01346	gene_00361	446.292	636.142	473.092	1003.78	761.152	924.832	2208.86	1837.09	1984.6	4858.69	4757.96	4805.53	803.027	1147.05	1045.71	1776.3	2199.74	1961.71
YBL086C	uncharacterized protein	gene_00237	gene_01850	gene_02557	gene_02975	-	-	120.607	77.5775	108.618	112.142	56.1406	79.6137	24.2995	37.0478	32.3296	67.3614	63.5856	71.5671	-	-	-	-	-	-
YBL085W	BOI1, BOB1, GIN7; Boi1p	gene_00238	-	-	-	-	gene_02142	26.0238	7.90339	23.1755	90.8991	106.114	122.143	-	-	-	-	-	-	-	-	-	93.8773	62.3966	76.1024
YBL084C	CDC27, APC3, SNB1; anaphase promoting complex subunit CDC27	gene_00241	gene_03373	gene_00720	gene_04700	gene_00922	gene_02141	23.4707	11.5616	19.7415	28.046	15.2042	23.5092	16.0997	7.95215	17.2346	25.5925	27.2712	23.3898	33.5302	22.5617	30.1213	17.0271	12.4353	15.4444
YBL082C	ALG3, RHK1; dolichyl-P-Man:Man(5)GlcNAc(2)-PP-dolichol alpha-1,3-mannosyltransferase	gene_00125	gene_03375	gene_04114	gene_05875	gene_04336	-	19.9105	26.4122	22.1163	83.293	51.1313	72.3665	63.6661	93.184	51.7148	18.6527	18.9552	17.2592	38.7615	35.155	34.1359	-	-	-
YBL081W	uncharacterized protein	-	-	-	-	-	-	3.23043	1.71912	2.72468	-	-	-	-	-	-	-	-	-	-	-	-	-	-	-
YBL080C	PET112; glutamyl-tRNA(Gln) amidotransferase subunit PET112	gene_00130	gene_03378	gene_04083	gene_03221	gene_04441	gene_03676	47.7741	29.9751	50.025	27.6411	14.7005	16.6945	10.9784	8.03027	11.2758	35.9373	36.3634	36.744	3.07298	4.92288	4.03153	23.1536	19.6795	21.1132
YBL079W	NUP170, NLE3; Nup170p	gene_00133	gene_03379	gene_02827	gene_05812	gene_05622	gene_00729	27.2518	18.8285	25.3548	35.8762	24.9245	25.3176	27.2535	22.345	33.2327	59.0439	56.8697	58.4618	21.383	17.8611	19.2956	37.1744	31.8123	37.281
YBL078C	ATG8, APG8, AUT7, CVT5; ubiquitin-like protein ATG8	gene_00134	gene_03380	gene_04080	gene_05813	gene_04440	gene_00727	847.722	276.559	672.287	4332.43	2510.38	3979.6	636.909	773.499	536.892	559.396	588.405	564.554	703.437	624.169	634.882	962.418	1340.61	1348.03
YBL076C	ILS1; isoleucine--tRNA ligase ILS1	gene_00051	gene_03381	gene_04111	gene_03339	gene_04339	gene_03594	79.4317	64.7032	77.1972	129.678	75.1663	86.0166	83.5038	90.7666	99.4185	196.952	196.699	201.915	92.1645	79.1853	78.4562	188.322	151.455	149.372
YBL075C	SSA3, YG106; Hsp70 family ATPase SSA3	-	gene_02072	-	gene_04016	gene_01870	gene_00810	65.0013	90.3277	56.3827	-	-	-	-	-	-	89.9877	97.7043	96.0982	2624.04	2693	2020.22	2712.23	2620.69	1859.28
YBL074C	AAR2; U5 snRNP complex subunit AAR2	-	gene_02071	-	gene_02420	-	-	19.8114	21.1847	17.765	-	-	-	-	-	-	28.309	28.4178	26.8911	-	-	-	-	-	-
YNCB0003W	SNR56; SNR56	-	-	-	-	-	-	-	-	-	-	-	-	-	-	-	-	-	-	-	-	-	-	-	-
YBL072C	RPS8A; ribosomal 40S subunit protein S8A	gene_00048	gene_03382	gene_04563	gene_03548	gene_00559	gene_01452	408.216	442.014	392.417	2339.19	1583.31	2126.26	3337.17	3740.82	3421	6520.6	6381.65	6501.07	3117.25	2653.79	3011.28	955.019	1672.17	1335.55
YBL071C-B	uncharacterized protein	-	-	-	-	-	-	0	0	1.96561	-	-	-	-	-	-	-	-	-	-	-	-	-	-	-
YBL071W-A	KTI11, DPH3; Kti11p	gene_00047	gene_03383	gene_04564	gene_02955	gene_00560	gene_01453	53.4579	66.2378	53.5332	67.8778	65.4485	104.635	21.7298	60.8924	50.7702	121.289	123.009	114.467	5.00371	21.9382	9.15977	19.3003	9.88444	14.9481
YBL071C	uncharacterized protein	-	-	-	-	-	-	0	0	0.314879	-	-	-	-	-	-	-	-	-	-	-	-	-	-	-
YBL069W	AST1; Ast1p	gene_00045	gene_03384	-	gene_02954	gene_00483	-	9.24055	9.09733	11.9925	200.961	161.316	206.094	-	-	-	35.3479	37.412	34.7896	116.765	95.6158	100.803	-	-	-
YBL068W	PRS4; ribose phosphate diphosphokinase subunit PRS4	-	-	-	gene_02948	gene_00562	-	22.7835	18.7526	21.5225	-	-	-	-	-	-	107.331	116.722	111.039	109.809	100.51	105.688	-	-	-
YBL067C	UBP13; ubiquitin-specific protease UBP13	gene_00136	gene_03386	gene_04569	-	gene_00564	-	27.7556	23.5574	25.5818	70.2701	60.7297	69.4894	19.117	8.19955	22.5647	-	-	-	80.1933	63.7851	64.2768	-	-	-
YBL066C	SEF1; Sef1p	gene_00104	gene_03387	gene_01915	gene_00299	gene_01539	-	2.93944	3.03651	2.54041	52.0503	33.7113	39.3089	10.2664	8.67202	15.8402	17.0876	17.3681	16.9787	17.8049	18.1683	15.1779	-	-	-
YBL064C	PRX1; thioredoxin peroxidase PRX1	-	gene_03125	gene_01905	gene_05361	gene_01540	gene_04125	1164.35	1170.65	1016.3	-	-	-	6411.75	6330.25	6015.65	500.505	576.852	516.565	4332.54	6066.13	5890.96	1887.77	1564.92	1706.2
YBL063W	KIP1, CIN9; Kip1p	-	gene_03388	gene_04072	gene_00114	gene_01053	gene_03430	6.78914	1.45785	6.24151	-	-	-	16.3744	7.66333	18.8977	2.00242	1.51861	2.22866	13.6161	19.0714	14.3167	32.8255	17.1435	23.2062
YBL061C	SKT5, CAL2, CHS4, CSD4; Skt5p	gene_00053	gene_03389	gene_04568	gene_02052	gene_00563	gene_03385	32.7794	24.8766	33.4562	5.70008	2.50748	4.86595	39.4668	36.4008	44.0726	4.59605	5.68355	5.23287	43.3972	57.7946	50.7364	36.29	28.9785	32.7594
YBL060W	YEL1; Arf family guanine nucleotide exchange factor YEL1	-	gene_03390	-	gene_01931	-	-	20.7912	12.9084	18.9975	-	-	-	-	-	-	1.26629	0.914766	0.697059	-	-	-	-	-	-
YBL059C-A	CMC2; Cmc2p	gene_00056	gene_03391	gene_01599	gene_04920	gene_01536	-	191.748	128.793	192.826	272.474	336.605	358.274	34.22	11.704	37.2594	55.5278	51.5662	51.3422	79.8553	119.233	111.127	-	-	-
YBL059W	IAI11; Iai11p	-	-	-	-	-	-	49.3266	49.9563	40.9586	-	-	-	-	-	-	-	-	-	-	-	-	-	-	-
YBL058W	SHP1, UBX1; protein phosphatase regulator SHP1	gene_00059	gene_03393	gene_01157	gene_01887	gene_01686	gene_04042	346.66	301.634	340.159	363.051	298.882	385.238	104.43	94.4636	106.674	130.442	152.854	143.255	173.096	120.105	148.559	39.9117	40.1958	38.9349
YBL057C	PTH2; aminoacyl-tRNA hydrolase	gene_00060	gene_03394	gene_01154	gene_03497	gene_01684	gene_01375	97.1179	128.658	98.8493	30.6277	11.2339	18.2068	14.6866	12.0321	21.945	78.431	78.2251	92.4019	54.442	46.4509	41.0545	18.8033	16.6078	23.4741
YBL056W	PTC3; type 2C protein phosphatase PTC3	gene_00064	gene_02058	-	-	-	-	265.955	297.79	242.587	427.483	407.746	461.902	-	-	-	-	-	-	-	-	-	-	-	-
YBL055C	3'-5'-exodeoxyribonuclease	gene_00063	gene_03396	gene_01158	gene_03500	gene_01681	gene_04041	30.0299	31.5411	26.1627	57.4174	31.0605	38.4638	41.1896	36.4537	38.9191	31.6996	36.004	30.2224	3.49543	3.43259	2.82296	25.0216	18.2416	19.2373
YBL054W	TOD6, PBF1; Tod6p	-	gene_03397	gene_01164	gene_05333	-	-	19.2629	11.39	18.436	-	-	-	18.5774	15.9254	20.2792	130.239	142.84	126.988	-	-	-	-	-	-
YBL052C	SAS3, KAT6; histone acetyltransferase	-	gene_03398	gene_02601	gene_05247	-	-	18.6255	5.50655	11.9673	-	-	-	13.5131	7.64899	18.151	24.3534	22.0192	23.7835	-	-	-	-	-	-
YBL051C	PIN4, MDT1; Pin4p	gene_00068	gene_03399	gene_00392	gene_03624	gene_05158	gene_02648	30.5877	14.9607	28.3603	89.6098	51.0901	70.608	32.9615	16.6989	47.4783	33.0995	30.7398	30.6929	23.8498	33.5043	32.3147	144.528	106.251	122.279
YBL050W	SEC17, RNS3; Sec17p	gene_04265	gene_05583	gene_03033	gene_04621	gene_00967	gene_00325	595.45	566.517	569.949	323.278	222.791	280.941	76.1158	59.2851	75.5717	179.038	200.602	181.28	237.66	182.844	223.765	152.942	133.135	139.316
YBL049W	MOH1; Moh1p	-	gene_02281	gene_03416	gene_05765	gene_00501	-	1440.01	1654.6	1335.57	-	-	-	118.285	88.45	96.7927	490.308	511.957	476.402	164.683	163.631	174.152	-	-	-
YBL048W	RRT1; Rrt1p	-	-	-	-	-	-	1100.34	1370.71	999.794	-	-	-	-	-	-	-	-	-	-	-	-	-	-	-
YBL047C	EDE1, BUD15; Ede1p	gene_00378	gene_05580	gene_01958	gene_05894	gene_03948	gene_03611	55.1307	52.1999	55.4779	132.933	95.5863	114.583	18.6046	16.3425	24.027	68.9763	66.0595	65.8503	45.7323	40.6553	42.3309	40.434	35.5308	34.0533
YBL046W	PSY4, HSM6; Psy4p	-	gene_05585	-	-	-	-	29.4412	23.7604	29.0572	-	-	-	-	-	-	-	-	-	-	-	-	-	-	-
YBL045C	COR1, QCR1; ubiquinol--cytochrome-c reductase subunit COR1	gene_00375	gene_05586	gene_00562	gene_01416	gene_02619	-	85.4549	70.8686	81.0105	189.579	215.522	172.917	733.048	971.546	658.049	189.562	202.995	205.633	410.341	497.139	352.068	-	-	-
YBL044W	uncharacterized protein	-	-	-	-	-	-	1.34601	2.8652	1.58207	-	-	-	-	-	-	-	-	-	-	-	-	-	-	-
YBL043W	ECM13; Ecm13p	-	-	-	-	-	-	29.6468	20.8993	25.2672	-	-	-	-	-	-	-	-	-	-	-	-	-	-	-
YBL042C	FUI1; uridine permease	-	gene_05588	-	-	-	-	31.3011	43.3365	26.5541	-	-	-	-	-	-	-	-	-	-	-	-	-	-	-
YBL041W	PRE7, PRS3; proteasome core particle subunit beta 6	gene_01562	gene_05589	gene_02251	gene_02345	gene_00262	gene_00386	520.213	472.416	502.704	270.323	214.254	273.842	243.344	99.5309	181.06	275.712	269.1	267.408	298.557	202.321	247.517	371.78	478.719	452.463
YBL040C	ERD2; Erd2p	gene_01563	gene_05590	gene_02250	gene_02346	gene_00261	gene_03388	181.213	231.956	195.332	111.899	89.1222	112.844	306.846	287.321	263.811	92.2215	104.648	98.8837	57.6543	75.7137	60.0721	95.6348	75.4937	83.5638
YBL039W-B	MIN6, YBL039W-A; Min6p	-	-	-	-	-	-	463.016	581.492	432.433	-	-	-	-	-	-	-	-	-	-	-	-	-	-	-
YBL039C	URA7; CTP synthase URA7	-	gene_05591	gene_02157	-	gene_00253	gene_02297	9.3056	7.656	8.38772	-	-	-	567.6	703.09	641.953	-	-	-	85.3873	72.7366	79.7663	47.9416	48.3143	46.9596
YBL038W	MRPL16, RML16, uL16m; mitochondrial 54S ribosomal protein YmL47	gene_02122	gene_05016	gene_00050	gene_03136	gene_04420	gene_04086	206.346	175.907	183.042	84.6602	45.1222	58.7567	147.065	130.415	144.992	136.006	137.799	135.721	98.3355	84.3366	83.1152	104.748	82.8076	87.367
YBL037W	APL3; Apl3p	-	gene_05014	-	gene_04651	-	gene_03988	8.22958	7.04151	7.17561	-	-	-	-	-	-	12.2413	11.2503	10.8181	-	-	-	65.4903	64.3305	61.7507
YBL036C	uncharacterized protein	gene_02119	gene_04072	gene_05053	gene_01320	gene_00391	gene_01159	122.694	121.298	108.737	150.511	127.545	139.103	52.6202	45.5262	63.2371	309.252	290.773	290.397	284.914	174.439	257.768	229.581	208.85	207.438
YBL035C	POL12; DNA-directed DNA polymerase alpha subunit POL12	gene_02117	gene_05012	gene_05046	gene_05925	gene_00386	gene_03987	8.81735	7.5875	6.47731	16.2115	13.9318	12.8114	15.3846	16.8108	18.5738	23.51	24.2703	22.6585	12.3095	7.62666	9.03884	13.3984	9.52755	13.4108
YBL034C	STU1; Stu1p	-	gene_05011	gene_04292	gene_01760	gene_04975	-	7.08605	2.56051	6.19088	-	-	-	12.8024	6.75934	13.5061	11.6112	10.7112	10.5122	7.16526	6.31624	6.1474	-	-	-
YBL033C	RIB1; GTP cyclohydrolase II	gene_02115	gene_05010	gene_04516	gene_02039	gene_03770	gene_01206	102.972	126.606	99.9221	190.409	267.022	273.05	59.7602	50.3538	72.2292	73.1351	74.2006	70.5103	127.86	107.125	133.461	172.635	196.08	220.933
YBL032W	HEK2, KHD1; Hek2p	-	gene_05009	gene_03740	gene_05400	gene_04277	-	35.6257	36.9948	36.5927	-	-	-	53.9532	23.086	57.5584	49.7157	50.496	39.3463	164.654	145.691	151.772	-	-	-
YBL031W	SHE1; She1p	-	-	-	-	-	-	5.86052	2.495	5.45325	-	-	-	-	-	-	-	-	-	-	-	-	-	-	-
YBL030C	PET9, AAC2, ANC2; ADP/ATP carrier protein PET9	gene_01968	gene_04066	gene_04957	gene_02296	gene_03639	gene_00013	142.932	176.872	147.014	1222.4	1500.2	1382.6	6957.23	7011.91	6128.44	3797.84	3804.81	3479.21	4273.82	7509	4413.15	727.405	760.418	727.962
YBL029C-A	uncharacterized protein	gene_01967	-	-	-	-	-	428.016	354.274	427.768	489.255	473.998	643.458	-	-	-	-	-	-	-	-	-	-	-	-
YBL029W	uncharacterized protein	gene_01966	gene_05008	gene_01755	-	gene_01518	-	23.0115	19.3503	16.4313	26.7611	26.7682	31.2475	39.182	29.724	43.7551	-	-	-	12.2213	18.4041	20.6033	-	-	-
YBL028C	uncharacterized protein	-	gene_05007	-	gene_03420	-	-	79.84	37.2181	73.6551	-	-	-	-	-	-	508.632	583.482	530.517	-	-	-	-	-	-
YBL027W	RPL19B; ribosomal 60S subunit protein L19B	gene_02101	gene_05006	gene_04350	gene_03421	gene_04129	gene_02064	1534.83	1258.51	1446.49	2251.71	1308.71	1775.25	2260.62	2183.28	2457.17	5579.24	5409.64	5506.06	2772.39	1947.75	2531.69	1065.18	1636.14	1444.82
YBL026W	LSM2, SMX5, SNP3; Sm-like protein LSM2	gene_03003	gene_00617	gene_03483	gene_04892	gene_02909	gene_00380	318.358	196.4	311.149	198.17	133.38	158.937	66.1911	47.8288	80.3108	312.345	295.858	319.049	228.838	212.91	174.61	198.021	139.662	157.807
YBL025W	RRN10; Rrn10p	-	gene_02689	-	-	-	-	50.1215	55.2767	49.5373	-	-	-	-	-	-	-	-	-	-	-	-	-	-	-
YBL024W	NCL1, TRM4; tRNA (cytosine-C5-)-methyltransferase	gene_03006	gene_02688	gene_03480	gene_00903	gene_02906	gene_02512	10.1028	8.23169	8.85384	36.4208	24.6021	24.9891	37.8355	31.2393	52.3618	31.4723	33.8815	31.0197	41.7202	21.7654	30.3321	13.6699	10.6777	12.2485
YBL023C	MCM2; MCM DNA helicase complex subunit MCM2	gene_03007	gene_00614	gene_01097	gene_03393	gene_01596	gene_03405	13.7935	13.2613	13.0999	16.9461	13.0998	12.1971	17.6588	19.72	23.6964	48.241	48.3206	45.3551	34.5585	23.4503	27.9368	38.9413	35.2469	40.973
YBL022C	PIM1; ATP-dependent Lon protease PIM1	gene_03009	gene_00613	gene_00710	gene_04493	gene_02343	gene_03409	72.4726	47.5797	66.4666	57.7739	34.5482	44.4064	66.0169	48.6307	72.8182	57.6419	55.3328	58.356	98.5673	80.8589	88.018	65.4296	56.6415	61.5193
YBL021C	HAP3; Hap3p	gene_03010	gene_00612	gene_04774	gene_03716	gene_00469	gene_01122	277.227	293.116	282.275	100.48	80.6087	84.2301	60.5287	52.8051	71.5999	89.5284	92.8287	88.3241	78.0447	109.393	104.285	76.5146	44.2223	47.2881
YBL020W	RFT1; glycolipid translocation protein	gene_03011	gene_00611	gene_04775	gene_03715	gene_00470	gene_03039	37.0278	38.1839	34.8015	35.9231	17.3636	20.8259	16.2145	14.5207	14.5255	32.8569	35.8232	34.908	9.89887	12.983	9.16109	35.8688	27.4598	33.5879
YBL019W	APN2, ETH1; DNA-(apurinic or apyrimidinic site) lyase APN2	gene_03024	gene_00610	gene_03403	gene_05582	gene_03296	-	51.6064	29.5599	41.0853	55.6635	30.2955	45.1602	35.3941	14.3449	40.7107	23.3151	23.0355	23.7714	32.741	31.4852	27.6189	-	-	-
YBL018C	POP8; ribonuclease P	gene_03023	gene_00609	-	-	-	-	141.838	189.36	138.685	252.334	267.763	276.967	-	-	-	-	-	-	-	-	-	-	-	-
YBL017C	PEP1, VPS10, VPT1; type I sorting receptor	gene_03022	gene_00608	-	gene_02774	gene_00575	gene_00379	36.1717	31.4947	32.3915	165.692	143.236	193.588	-	-	-	73.4106	77.9599	75.1102	73.4091	79.3131	74.4157	125.703	107.214	126.057
YBL016W	FUS3, DAC2; mitogen-activated serine/threonine-protein kinase FUS3	gene_03021	gene_00607	gene_03738	gene_03211	-	-	25.0678	29.6669	26.8439	11.9168	4.31418	9.8143	21.7808	12.9113	21.1631	21.8297	25.6476	26.8434	-	-	-	-	-	-
YBL015W	ACH1; acetyl-CoA hydrolase	gene_03020	gene_00606	gene_03185	gene_01168	gene_00364	gene_01098	27.3943	34.5732	28.9862	529.148	561.288	451.893	178.482	222.16	235.747	5.89188	2.69202	4.63504	274.648	352.372	258.529	141.976	151.146	151.505
YNCB0004W	tRNA-Ile	-	-	-	-	-	-	-	-	-	-	-	-	-	-	-	-	-	-	-	-	-	-	-	-
YNCB0005C	tRNA-Gly	-	-	-	-	-	-	-	-	-	-	-	-	-	-	-	-	-	-	-	-	-	-	-	-
YBL014C	RRN6; Rrn6p	-	gene_03099	-	gene_01289	-	-	14.8726	12.0492	13.8427	-	-	-	-	-	-	35.7539	33.2636	36.3647	-	-	-	-	-	-
YBL013W	FMT1; methionyl-tRNA formyltransferase	gene_03215	gene_03102	gene_00613	gene_06094	gene_02645	gene_02780	0.494208	1.49033	1.61356	25.0624	13.568	16.632	13.9985	10.7051	21.8459	37.9148	34.7351	34.1046	14.8212	12.1019	14.5654	8.62143	6.20024	8.44482
YBL011W	SCT1, GAT2; bifunctional glycerol-3-phosphate/glycerone-phosphate O-acyltransferase SCT1	-	gene_03103	gene_02154	gene_06313	gene_00250	gene_02047	18.9087	17.5746	18.0513	-	-	-	27.4485	12.3172	26.9351	13.6732	15.3976	12.6991	42.7109	48.7099	42.8927	407.838	269.317	263.912
YBL010C	LAA2; Laa2p	-	gene_03109	-	-	-	-	14.0225	9.78245	11.1956	-	-	-	-	-	-	-	-	-	-	-	-	-	-	-
YBL009W	ALK2; protein kinase ALK2	-	-	-	-	-	-	6.01591	5.83027	8.04824	-	-	-	-	-	-	-	-	-	-	-	-	-	-	-
YBL008W-A	uncharacterized protein	-	-	-	-	-	-	0	0.440524	0	-	-	-	-	-	-	-	-	-	-	-	-	-	-	-
YBL008W	HIR1; Hir1p	gene_02565	gene_03107	gene_01962	gene_03837	gene_01440	gene_04124	13.8984	17.0552	14.1531	17.9178	11.0179	10.9124	484.56	546.871	544.749	36.034	36.8905	35.3833	11.9697	10.6129	11.3817	15.3597	14.9986	18.3918
YBL007C	SLA1; cytoskeletal protein-binding protein SLA1	gene_02567	gene_03105	gene_05039	gene_04586	gene_00397	gene_03856	39.0163	38.016	38.2678	76.4711	74.3458	78.5706	45.0924	56.656	55.3257	28.3855	28.4603	27.6939	46.8039	40.3974	42.7268	29.9597	39.6947	34.7497
YBL006C	LDB7, RSC14; Ldb7p	-	gene_03104	-	-	-	-	211.295	230.727	216.456	-	-	-	-	-	-	-	-	-	-	-	-	-	-	-
YBL005W	PDR3, AMY2, TPE2; drug-responsive transcription factor PDR3	-	gene_03825	-	-	-	-	7.18499	7.50289	6.73879	-	-	-	-	-	-	-	-	-	-	-	-	-	-	-
YBL005W-B	gag-pol fusion protein	-	-	-	-	-	-	1.81022	0.903124	1.90236	-	-	-	-	-	-	-	-	-	-	-	-	-	-	-
YBL005W-A	gag protein	-	-	-	-	-	-	0	0	0	-	-	-	-	-	-	-	-	-	-	-	-	-	-	-
YNCB0006W	tRNA-Ser	-	-	-	-	-	-	-	-	-	-	-	-	-	-	-	-	-	-	-	-	-	-	-	-
YBL004W	UTP20; Utp20p	gene_01938	gene_03846	gene_00418	gene_02891	gene_02529	gene_01139	20.6319	7.99797	18.0238	17.4815	13.4313	15.8279	11.0394	8.44269	15.3655	31.465	30.8538	31.004	12.5605	11.3057	11.6205	7.273	7.00027	8.50706
YBL003C	HTA2, H2A2; histone H2A	gene_01941	gene_04653	gene_00420	gene_05879	gene_02531	-	612.198	550.092	759.36	727.342	750.643	663.81	1400.64	1338.34	2116.22	92.1752	83.9909	88.6373	1276.89	1263.11	1330.05	-	-	-
YBL002W	HTB2; histone H2B	gene_01942	gene_04652	-	-	-	-	256.618	280.333	310.812	450.215	656.82	569.278	-	-	-	-	-	-	-	-	-	-	-	-
YBL001C	ECM15; Ecm15p	gene_01078	gene_03849	gene_00071	gene_00949	gene_03500	-	807.616	1174.39	869.5	622.489	440.805	508.625	120.633	74.0562	136.013	82.7857	87.4525	89.1468	158.451	167.306	144.137	-	-	-
YBR001C	NTH2; alpha,alpha-trehalase NTH2	-	-	-	-	-	-	130.667	165.38	124.373	-	-	-	-	-	-	-	-	-	-	-	-	-	-	-
YBR002C	RER2; ditrans,polycis-polyprenyl diphosphate synthase	gene_01947	gene_03844	gene_05282	gene_04404	gene_05419	gene_01703	83.8759	75.2728	84.8669	170.624	140.305	165.278	28.2006	28.1944	27.9018	25.5112	29.6637	24.7429	29.2876	21.9158	20.9429	15.6316	12.5178	16.1727
YBR003W	COQ1; trans-hexaprenyltranstransferase	gene_01946	gene_03843	gene_05281	gene_03833	gene_05418	gene_01704	79.4966	63.718	77.2496	62.0091	53.759	60.6913	23.5676	27.7858	24.4625	48.7143	47.2614	52.9741	38.3492	30.2858	29.8279	18.3885	13.4885	16.918
YBR004C	GPI18; GPI-anchor transamidase GPI18	gene_01945	gene_04856	gene_03427	gene_06191	gene_02569	gene_00381	13.2753	17.4586	15.3195	73.4891	45.3884	74.9335	42.853	71.479	34.8913	69.1164	72.0251	67.8807	50.4202	61.672	59.5393	9.11854	7.97643	10.1387
YBR005W	RCR1, SSH6; Rcr1p	-	-	-	-	gene_01629	-	58.7969	80.0354	55.7718	-	-	-	-	-	-	-	-	-	84.6754	85.3323	71.001	-	-	-
YBR006W	UGA2, UGA5; succinate-semialdehyde dehydrogenase (NAD(P)(+))	gene_01949	gene_04643	gene_00070	gene_01035	gene_03499	gene_01408	144.483	316.187	138.001	287.016	191.453	270.332	99.8427	112.41	101.353	73.4049	76.9489	69.3459	898.288	897.265	765.617	105.741	78.3887	70.0199
YBR007C	DSF2; Dsf2p	-	gene_04642	-	gene_02074	-	-	41.0193	16.8798	39.6055	-	-	-	-	-	-	14.7016	16.9923	12.8894	-	-	-	-	-	-
YBR008C	FLR1; Flr1p	-	gene_04889	-	-	gene_02902	gene_02211	43.7271	49.1718	40.5259	-	-	-	-	-	-	-	-	-	318.16	992.393	252.779	551.514	578.222	389.052
YBR009C	HHF1; histone H4	gene_03374	gene_04641	gene_05190	gene_06213	gene_03797	gene_02936	1917.31	1382.23	1987.43	4987.79	2496.55	3247.35	2259.51	1369.45	2655.59	4926.56	4525.84	4583.68	3958.02	3626.87	4463.79	18.7608	19.9719	4.08366
YBR010W	HHT1, BUR5, SIN2; histone H3	gene_03373	gene_04640	gene_05189	gene_06212	gene_03798	gene_04165	2524.73	2408.03	2549.62	2313.2	1350.47	1839.13	1668.03	1104.78	2050.52	1429.74	1178.17	1450.07	3050.27	2647.77	2995.95	2828.14	2631.68	2558.45
YBR011C	IPP1, PPA1; inorganic diphosphatase IPP1	gene_04117	gene_04948	gene_02321	gene_06342	gene_00861	gene_02727	1649.62	1633.98	1730.18	470.653	490.103	607.015	1064.68	1391.68	1186.9	581.259	622.655	579.696	1291.54	1481.5	1326.4	1228.95	1248.72	1171.11
YBR012W-B	gag-pol fusion protein	-	-	-	-	-	-	0.810367	0.481392	0.775279	-	-	-	-	-	-	-	-	-	-	-	-	-	-	-
YBR012W-A	gag protein	-	-	-	-	-	-	0	0	0	-	-	-	-	-	-	-	-	-	-	-	-	-	-	-
YBR013C	uncharacterized protein	-	-	-	-	-	-	140.853	166.992	123.493	-	-	-	-	-	-	-	-	-	-	-	-	-	-	-
YNCB0007W	tRNA-Thr	-	-	-	-	-	-	-	-	-	-	-	-	-	-	-	-	-	-	-	-	-	-	-	-
YBR014C	GRX7; glutathione-disulfide reductase GRX7	gene_01989	-	gene_00231	-	gene_01003	gene_02931	130.5	91.5599	124.166	191.998	201.949	240.654	43.6289	16.8389	43.8923	-	-	-	713.259	483.227	571.797	515.333	430.526	487.422
YBR015C	MNN2, CRV4, LDB8, TTP1; alpha-1,2-mannosyltransferase MNN2	gene_01899	gene_04631	gene_02810	gene_04973	gene_04730	-	40.3656	49.1501	39.1034	24.1318	17.2192	17.2094	21.4337	8.21882	20.8894	10.8299	10.0032	11.1969	49.5341	41.1728	44.0533	-	-	-
YBR016W	uncharacterized protein	-	-	-	-	-	-	140.148	170.199	161.911	-	-	-	-	-	-	-	-	-	-	-	-	-	-	-
YBR017C	KAP104; Kap104p	gene_02022	gene_04629	gene_00382	gene_05352	gene_02867	gene_03835	18.4476	24.1593	18.916	82.9636	54.7786	69.6916	38.1448	42.4223	42.6475	1.13492	0.828003	0.994216	20.4438	20.4082	22.4046	102.895	79.5189	85.7027
YBR018C	GAL7; UDP-glucose:hexose-1-phosphate uridylyltransferase	-	gene_03855	-	-	-	-	7.39831	10.9471	5.0372	-	-	-	-	-	-	-	-	-	-	-	-	-	-	-
YBR019C	GAL10; bifunctional UDP-glucose 4-epimerase/aldose 1-epimerase	-	gene_04658	-	-	-	-	2.79087	6.24285	3.84557	-	-	-	-	-	-	-	-	-	-	-	-	-	-	-
YNCB0008W	uncharacterized ncRNA	-	-	-	-	-	-	-	-	-	-	-	-	-	-	-	-	-	-	-	-	-	-	-	-
YBR020W	GAL1; galactokinase	-	gene_03856	-	-	-	-	6.6975	8.39411	6.25353	-	-	-	-	-	-	-	-	-	-	-	-	-	-	-
YBR021W	FUR4; uracil permease	-	gene_03857	gene_04892	-	gene_03814	-	11.96	13.3964	10.538	-	-	-	40.4322	65.2139	56.7533	-	-	-	47.9242	56.8851	59.2461	-	-	-
YBR022W	POA1; ADP-ribose 1''-phosphate phosphatase	-	gene_03859	gene_04999	gene_01447	gene_00046	gene_00732	27.1592	31.8761	27.6952	-	-	-	29.5731	14.8225	28.6493	133.189	128.81	133.083	18.6202	20.2888	19.665	263.468	308.683	308.558
YBR023C	CHS3, CAL1, CSD2, DIT101, KTI2; chitin synthase CHS3	gene_04085	gene_03858	gene_01096	gene_02806	gene_01597	gene_02667	9.11573	11.6365	9.1512	0.304179	0.252359	0.524882	24.3638	18.6478	20.9898	2.2471	2.42706	2.09666	28.4896	33.5903	28.8511	69.0237	55.5606	58.7455
YBR024W	SCO2; putative thioredoxin peroxidase SCO2	-	gene_03861	-	-	-	-	106.353	88.6883	97.5123	-	-	-	-	-	-	-	-	-	-	-	-	-	-	-
YBR025C	OLA1; Obg-like ATPase	gene_04070	gene_03862	gene_04893	gene_05910	gene_03815	gene_04040	350.735	426.204	327.938	116.547	84.0397	82.5724	139.63	93.1646	170.233	323.151	294.265	294.383	228.66	168.63	175.325	246.899	243.928	233.393
YBR026C	ETR1, MRF1, MRF1'; enoyl-[acyl-carrier-protein] reductase	gene_03821	gene_03864	gene_02379	gene_02459	gene_05130	gene_02999	261.419	286.468	241.754	340.268	252.743	316.151	248.198	313.684	249.652	44.5047	42.3185	46.3164	168.461	186.002	172.881	402.774	291.881	342.564
YBR027C	uncharacterized protein	-	-	-	-	-	-	5.0712	8.25486	4.67496	-	-	-	-	-	-	-	-	-	-	-	-	-	-	-
YBR028C	YPK3; putative protein kinase YPK3	gene_02099	gene_04956	gene_04998	gene_06321	gene_00047	gene_00733	16.9966	21.5739	17.4494	37.0561	15.3781	23.5701	43.9196	34.6124	50.0768	6.17603	5.79705	5.20872	5.91359	4.63219	4.50476	33.9131	31.0012	33.3556
YBR029C	CDS1, CDG1; phosphatidate cytidylyltransferase	gene_02011	gene_04957	gene_03340	gene_05027	gene_02432	gene_04228	20.6769	19.5446	18.9072	264.672	189.297	328.204	179.335	194.84	146.681	145.85	155.136	143.268	207.917	207.542	209.558	55.0334	55.6089	48.5227
YBR030W	RKM3; protein-lysine N-methyltransferase	gene_00551	gene_04959	gene_00764	gene_01666	-	-	7.84388	5.28947	6.50996	33.6977	25.793	30.9755	20.4567	19.1728	25.7063	31.8536	34.5212	33.1087	-	-	-	-	-	-
YBR031W	RPL4A; ribosomal 60S subunit protein L4A	gene_00197	gene_04960	gene_03753	gene_02371	gene_04355	gene_00442	294.176	264.46	301.095	1034.56	681.644	978.048	1929.36	2274.79	1678.58	2132.09	2218.54	2242.73	637.753	703.883	666.561	379.363	624.192	521.231
YBR032W	uncharacterized protein	-	-	-	-	-	-	1.31136	1.04679	0.642228	-	-	-	-	-	-	-	-	-	-	-	-	-	-	-
YBR033W	EDS1; Eds1p	-	-	-	-	-	-	25.3378	17.0464	19.812	-	-	-	-	-	-	-	-	-	-	-	-	-	-	-
YBR034C	HMT1, HCP1, ODP1, RMT1; protein-arginine omega-N methyltransferase HMT1	gene_00552	gene_04637	gene_00046	gene_06375	gene_04427	gene_02841	20.1139	19.4891	16.8203	74.8786	63.3099	72.8092	136.283	173.22	147.273	82.9995	79.8539	89.0088	40.573	33.6424	39.4217	145.881	101.132	101.828
YBR035C	PDX3; pyridoxamine-phosphate oxidase PDX3	gene_01565	gene_04636	gene_02527	gene_01297	gene_03371	gene_02320	299.454	347.648	294.867	354.054	231.412	248.815	563.197	367.935	756.43	328.986	265.014	312.901	165.803	141.421	172.829	344.614	379.624	335.762
YNCB0009C	SNR161; SNR161	-	-	-	-	-	-	-	-	-	-	-	-	-	-	-	-	-	-	-	-	-	-	-	-
YNCB0010W	TLC1; TLC1	-	-	-	-	-	-	-	-	-	-	-	-	-	-	-	-	-	-	-	-	-	-	-	-
YBR036C	CSG2, CLS2; mannosylinositol phosphorylceramide synthase regulatory subunit	-	gene_03863	-	-	-	-	196.174	244.807	187.256	-	-	-	-	-	-	-	-	-	-	-	-	-	-	-
YBR037C	SCO1, PET161; Cu-binding protein SCO1	gene_04071	gene_04633	gene_04894	gene_02005	gene_03816	gene_00528	101.014	137.277	102.228	126.357	93.6784	114.659	61.5838	58.7478	64.409	42.039	48.8645	47.5141	72.3369	65.5797	62.4801	91.2643	74.1557	80.5258
YBR038W	CHS2; chitin synthase CHS2	gene_04086	gene_03860	gene_00444	gene_06041	gene_02657	gene_00531	6.97275	6.36109	8.17541	2.03315	4.79402	2.76974	26.9112	23.4457	34.2729	1.95123	1.58533	2.07561	8.20215	6.58035	8.46291	3.20491	3.33517	2.85952
YBR039W	ATP3; F1F0 ATP synthase subunit gamma	gene_01499	gene_04662	gene_05267	gene_00952	gene_00076	gene_00725	233.163	97.3671	200	154.767	162.641	145.511	777.792	770.244	781.431	531.549	510.625	549.526	1003.45	793.995	844.172	400.198	402.175	434.264
YBR040W	FIG1; Fig1p	gene_01500	gene_04663	-	-	gene_01277	-	1.43965	0.707196	2.27787	1.66083	0.964526	1.17241	-	-	-	-	-	-	5.78375	9.75315	4.94093	-	-	-
YBR041W	FAT1; long-chain fatty acid transporter FAT1	gene_01501	gene_04664	gene_00175	gene_01910	gene_00713	gene_02826	31.5799	31.0865	29.3345	94.6864	61.3354	77.9374	26.5437	29.161	33.6409	95.8981	97.7033	97.406	53.4918	44.3394	56.4086	78.2119	71.3408	76.0254
YBR042C	CST26, PSI1; putative acyltransferase	gene_01502	gene_04665	gene_04802	gene_02698	-	gene_00726	32.1968	44.7165	29.3359	959.355	625.648	905.276	141.31	160.823	157.452	64.2078	55.9647	58.8024	-	-	-	97.2726	66.6307	82.2057
YBR043C	QDR3, AQR2; Qdr3p	gene_01503	-	gene_04879	gene_04133	gene_02093	gene_03137	56.0024	65.0699	49.0718	34.6016	32.5678	47.216	41.4014	20.8759	39.0507	23.6508	30.235	29.8102	98.2554	77.2853	88.5045	57.8443	46.0518	49.8094
YBR044C	TCM62; Tcm62p	gene_01505	-	-	-	-	-	48.3099	52.8936	51.5071	110.242	57.9768	76.6732	-	-	-	-	-	-	-	-	-	-	-	-
YNCB0011C	tRNA-Val	-	-	-	-	-	-	-	-	-	-	-	-	-	-	-	-	-	-	-	-	-	-	-	-
YBR045C	GIP1; protein phosphatase regulator GIP1	-	gene_04666	-	-	-	-	28.4556	20.7597	24.7805	-	-	-	-	-	-	-	-	-	-	-	-	-	-	-
YBR046C	ZTA1; NADPH:quinone reductase	gene_01509	-	gene_04324	gene_04122	gene_01843	-	99.6324	51.4427	93.909	366.211	524.644	494.214	151.987	138.329	160.35	258.622	267.04	264.061	481.177	442.515	445.482	-	-	-
YBR047W	FMP23; Fmp23p	-	-	-	gene_01466	-	-	213.911	104.324	225.922	-	-	-	-	-	-	36.9667	34.6213	30.2323	-	-	-	-	-	-
YBR048W	RPS11B; ribosomal 40S subunit protein S11B	gene_01510	gene_04973	gene_00233	gene_01433	gene_01005	gene_03724	537.595	500.121	487.934	1475.8	832.999	1228.71	1934.58	1569.58	1955.12	2574.75	2521.81	2574.98	934.484	767.868	816.807	1101.32	1354.18	1370.13
YBR049C	REB1, EBF1, GRF2; DNA-binding protein REB1	gene_01511	-	-	-	-	-	55.731	25.03	57.3467	115.939	50.1746	72.6009	-	-	-	-	-	-	-	-	-	-	-	-
YBR050C	REG2; protein phosphatase regulator REG2	-	-	-	-	-	-	426.353	128.077	377.327	-	-	-	-	-	-	-	-	-	-	-	-	-	-	-
YBR052C	RFS1; flavodoxin-like fold family protein	-	-	gene_00123	-	-	-	1198.31	1376.27	1290.69	-	-	-	175.491	234.424	150.271	-	-	-	-	-	-	-	-	-
YBR053C	uncharacterized protein	gene_01528	gene_04675	gene_02222	gene_03685	gene_05540	-	294.042	401.797	290.086	122.099	80.1797	82.2509	156.415	193.116	162.376	106.598	108.639	95.5416	244.962	300.909	266.519	-	-	-
YBR054W	YRO2; Yro2p	-	gene_04978	-	-	-	-	151.259	273.355	102.844	-	-	-	-	-	-	-	-	-	-	-	-	-	-	-
YBR055C	PRP6, RNA6, TSM7269; U4/U6-U5 snRNP complex subunit PRP6	-	gene_04980	gene_01136	gene_05539	gene_01435	-	23.4359	23.0247	21.8019	-	-	-	5.71411	2.71535	8.11601	21.8815	21.089	23.8017	20.5374	15.4125	17.2293	-	-	-
YNCB0012W	tRNA-Leu	-	-	-	-	-	-	-	-	-	-	-	-	-	-	-	-	-	-	-	-	-	-	-	-
YBR056W	MRX18; 17-beta-hydroxysteroid dehydrogenase-like protein	-	gene_01861	gene_00899	gene_00687	gene_02409	gene_02893	265.225	248.308	239.109	-	-	-	64.3233	62.2143	72.9053	52.1747	59.198	55.4512	74.2817	74.8148	72.8629	1706.47	1136.37	822.547
YNCB0013W	tRNA-Gln	-	-	-	-	-	-	-	-	-	-	-	-	-	-	-	-	-	-	-	-	-	-	-	-
YBR056W-A	MNC1; Mnc1p	-	-	-	-	-	-	54.3629	85.2118	68.2535	-	-	-	-	-	-	-	-	-	-	-	-	-	-	-
YBR057C	MUM2; Mum2p	gene_01525	gene_04676	gene_02020	gene_00218	gene_00140	-	76.1485	25.7352	62.1255	51.0605	20.3133	29.0478	44.4386	9.52248	49.135	0.0853329	0.17545	0.413815	22.7794	37.6898	30.6126	-	-	-
YBR058C	UBP14, GID6; ubiquitin-specific protease UBP14	gene_01526	gene_01852	gene_02019	gene_00224	gene_00141	gene_02644	20.0704	22.7135	19.1609	62.0962	53.2782	59.9874	31.8893	31.1193	43.1327	96.9135	92.7882	95.5487	82.1896	64.8904	72.3372	54.166	36.3594	43.7767
YBR058C-A	TSC3; Tsc3p	-	gene_01853	-	-	-	-	485.642	293.248	478.48	-	-	-	-	-	-	-	-	-	-	-	-	-	-	-
YBR059C	AKL1; serine/threonine protein kinase AKL1	gene_01518	gene_04983	gene_00205	gene_02078	gene_01108	-	52.7582	36.3542	43.955	93.6926	50.6095	70.3244	40.9331	48.3009	47.1197	51.3156	48.8357	46.5355	30.0788	34.4184	38.0378	-	-	-
YBR060C	ORC2, RRR1, SIR5; origin recognition complex subunit 2	gene_01517	gene_01855	gene_03672	gene_01554	gene_02746	gene_01830	11.2506	8.28554	11.1764	14.3755	8.26249	12.5541	23.5478	20.02	25.9427	19.2309	21.1355	18.0356	26.5611	19.7694	23.2718	36.1899	29.6079	32.6365
YBR061C	TRM7; tRNA methyltransferase TRM7	gene_01533	gene_01856	gene_05305	gene_04506	gene_00037	gene_03445	10.8599	5.89254	6.46564	34.4457	10.8734	18.0292	59.5206	77.0576	78.572	84.9983	86.1839	78.7899	73.8755	58.7486	65.4224	15.27	20.4522	18.4332
YBR062C	uncharacterized protein	-	gene_01857	gene_05307	gene_04504	gene_00039	-	280.263	223.913	258.564	-	-	-	31.6919	32.6889	33.354	30.2023	31.0489	35.0789	61.3738	50.8717	57.8174	-	-	-
YBR063C	CNM1; Cnm1p	-	-	-	-	-	-	58.1299	36.8082	47.3274	-	-	-	-	-	-	-	-	-	-	-	-	-	-	-
YBR065C	ECM2, SLT11; Ecm2p	-	gene_01858	-	gene_01103	gene_00041	gene_00655	29.0297	18.7313	29.056	-	-	-	-	-	-	138.977	142.491	141.356	20.8114	21.4395	19.1179	14.5258	6.85867	10.7383
YBR066C	NRG2; Nrg2p	gene_01514	-	-	gene_03896	-	-	269.391	150.057	275.896	37.8758	23.0611	27.5473	-	-	-	14.3105	9.98479	12.0757	-	-	-	-	-	-
YBR067C	TIP1; putative lipase	-	gene_01851	-	-	gene_00553	-	662.71	1064.77	762.856	-	-	-	-	-	-	-	-	-	2015.75	3742.28	2678.59	-	-	-
YBR068C	BAP2; branched-chain amino acid permease BAP2	-	-	-	-	-	-	172.019	237.45	123.828	-	-	-	-	-	-	-	-	-	-	-	-	-	-	-
YBR069C	TAT1, TAP1, VAP1; amino acid transporter TAT1	-	gene_04358	-	-	-	-	12.8175	16.5978	13.7053	-	-	-	-	-	-	-	-	-	-	-	-	-	-	-
YNCB0014W	TBRT; TBRT	-	-	-	-	-	-	-	-	-	-	-	-	-	-	-	-	-	-	-	-	-	-	-	-
YBR070C	ALG14; N-acetylglucosaminyldiphosphodolichol N-acetylglucosaminyltransferase anchoring subunit ALG14	gene_01536	gene_04995	gene_05308	gene_00866	gene_00040	gene_01530	50.5027	91.9548	57.3701	51.552	34.8686	35.9283	48.3399	76.9903	48.3208	94.2022	93.5538	86.366	64.7641	58.8064	62.4197	58.8104	48.3157	48.7309
YBR071W	uncharacterized protein	-	-	-	-	-	-	55.6031	54.5252	53.8502	-	-	-	-	-	-	-	-	-	-	-	-	-	-	-
YBR072W	HSP26; chaperone protein HSP26	-	gene_04993	gene_01174	gene_00257	-	-	6903.77	8952.59	4761.39	-	-	-	257.8	247.737	656.801	5.68089	6.43912	6.92257	-	-	-	-	-	-
YBR072C-A	uncharacterized protein	-	-	-	-	-	-	2.45274	0.652628	0	-	-	-	-	-	-	-	-	-	-	-	-	-	-	-
YBR073W	RDH54, TID1; DNA-dependent ATPase RDH54	gene_01537	gene_04050	gene_05087	gene_01556	gene_03774	-	42.0546	32.155	33.7853	18.5873	23.4576	25.7275	9.1134	5.57377	9.571	23.3605	24.2426	22.0137	9.44655	8.85159	7.76899	-	-	-
YBR074W	PFF1, YBR075W; Pff1p	gene_01540	gene_04051	gene_01524	gene_00401	gene_01257	-	18.9453	23.0858	19.5193	183.908	119.86	152.578	53.1446	76.3956	47.826	13.1052	13.2637	12.1193	134.573	106.07	123.632	-	-	-
YBR076W	ECM8; Ecm8p	gene_01541	-	-	gene_02781	gene_00163	-	0.932731	0.99273	1.00495	0.556987	0.443615	0.419398	-	-	-	15.4721	15.9967	14.1486	5.32816	35.8559	27.2196	-	-	-
YBR077C	SLM4, EGO3, GSE1, NIR1; Slm4p	-	gene_04056	-	-	-	-	211.673	257.504	193.401	-	-	-	-	-	-	-	-	-	-	-	-	-	-	-
YBR078W	ECM33; Ecm33p	-	gene_05001	-	gene_05735	-	gene_03923	307.479	334.47	315.651	-	-	-	-	-	-	59.5846	54.9037	54.0846	-	-	-	1389.62	1194.87	1198.62
YBR079C	RPG1, TIF32; translation initiation factor eIF3 core subunit A	gene_01971	gene_04058	gene_00607	gene_05188	gene_02641	gene_01004	20.2103	15.4115	19.0226	71.4482	41.408	38.9053	60.9356	68.1657	78.4928	181.77	167.633	176.154	31.7015	33.9536	35.4165	47.7316	53.1977	47.1153
YBR080C	SEC18, ANU4; AAA family ATPase SEC18	gene_01970	gene_04059	gene_03178	gene_00953	gene_00357	gene_00376	42.4042	52.236	43.927	76.5348	47.6791	58.4026	82.4832	99.1615	86.6937	165.286	168.238	167.511	91.7616	89.7609	81.8705	53.893	37.2665	43.951
YBR081C	SPT7, GIT2; SAGA histone acetyltransferase complex subunit SPT7	gene_02110	gene_04060	gene_02452	gene_04925	gene_03719	gene_04284	21.0645	11.1569	19.367	37.5322	39.4876	43.201	23.8489	10.9168	29.7011	27.6018	25.2328	27.4548	23.4704	21.1853	21.5701	16.3254	10.8411	14.9719
YNCB0015W	tRNA-Arg	-	-	-	-	-	-	-	-	-	-	-	-	-	-	-	-	-	-	-	-	-	-	-	-
YNCB0016W	tRNA-Asp	-	-	-	-	-	-	-	-	-	-	-	-	-	-	-	-	-	-	-	-	-	-	-	-
YBR082C	UBC4; E2 ubiquitin-conjugating protein UBC4	gene_02109	gene_05004	gene_01508	-	gene_04927	gene_01410	790.242	394.757	721.351	1026.19	861.113	1208.7	960.311	724.184	838.285	-	-	-	513.609	538.435	607.086	253.871	223.546	265.386
YBR083W	TEC1, ROC1; Tec1p	-	gene_04063	gene_04349	gene_00043	-	gene_01514	22.0973	13.677	19.7126	-	-	-	4.72403	6.3563	5.59532	2.81949	2.50327	2.36168	-	-	-	1.61884	1.59389	0.857824
YBR084W	MIS1; trifunctional formate-tetrahydrofolate ligase/methenyltetrahydrofolate cyclohydrolase/methylenetetrahydrofolate dehydrogenase MIS1	gene_02102	gene_04064	gene_01723	gene_05921	gene_02244	gene_00968	19.2022	18.0182	17.7448	68.5189	59.7923	63.5082	53.7548	55.0792	66.7912	22.6303	23.4752	25.2924	42.1246	35.1404	36.2117	7.29298	7.26695	5.48001
YBR084C-A	RPL19A; ribosomal 60S subunit protein L19A	-	-	-	-	-	-	1274.11	866.209	1142.48	-	-	-	-	-	-	-	-	-	-	-	-	-	-	-
YBR085W	AAC3, ANC3; ADP/ATP carrier protein AAC3	-	-	-	-	-	-	2.36514	4.11919	3.05371	-	-	-	-	-	-	-	-	-	-	-	-	-	-	-
YBR085C-A	uncharacterized protein	-	gene_04070	-	-	-	-	544.037	800.319	576.997	-	-	-	-	-	-	-	-	-	-	-	-	-	-	-
YBR086C	IST2; Ist2p	gene_02118	gene_04071	gene_05047	gene_00017	gene_00385	-	77.5176	74.168	81.0984	244.397	178.409	225.563	123.584	164.566	132.183	102.694	105.483	106.99	260.746	252.945	261.52	-	-	-
YBR087W	RFC5; replication factor C subunit 5	gene_02121	gene_05015	gene_00069	gene_03135	gene_04421	gene_04075	35.164	31.0725	38.0054	16.9768	14.9778	17.7976	32.3717	34.6163	36.9501	36.9943	38.0313	36.9053	43.6692	24.2404	31.6972	29.5463	27.5269	33.9098
YBR088C	POL30; proliferating cell nuclear antigen	gene_02127	gene_04074	gene_00261	gene_03140	gene_04328	gene_02929	41.1662	31.0238	34.3108	20.8544	33.5967	29.4429	99.7977	101.664	102.956	20.687	24.0935	23.6197	49.0791	35.352	43.732	30.4955	21.0238	21.3861
YBR089C-A	NHP6B, YBR090C-A; high-mobility group nucleosome-binding protein	gene_02128	gene_04075	-	-	-	gene_00101	838.726	754.529	850.38	621.974	715.751	660.601	-	-	-	-	-	-	-	-	-	340.428	307.815	391.499
YBR090C	uncharacterized protein	-	-	-	-	-	-	8.8837	8.02255	9.75612	-	-	-	-	-	-	-	-	-	-	-	-	-	-	-
YBR091C	TIM12, MRS5; Tim12p	gene_02129	gene_04076	gene_03253	gene_00857	gene_03360	-	36.1221	55.7463	40.9829	144.208	61.1326	95.012	11.5234	7.61155	18.4619	34.3038	40.9212	38.9205	91.0636	106.878	106.422	-	-	-
YBR092C	PHO3; acid phosphatase PHO3	gene_02889	-	-	-	-	gene_01404	13.7966	11.8226	12.3354	71.3223	70.0664	41.3639	-	-	-	-	-	-	-	-	-	2.26015	1.34522	0.837674
YBR093C	PHO5; acid phosphatase PHO5	-	gene_02593	-	-	gene_04497	-	26.7443	33.1334	24.1165	-	-	-	-	-	-	-	-	-	146.103	130.154	181.616	-	-	-
YBR094W	PBY1; putative tubulin tyrosine ligase	gene_02130	gene_04077	gene_00670	gene_03142	gene_03256	gene_00148	34.7807	32.8582	32.0454	53.3053	29.9177	38.068	68.9692	75.3183	66.5355	7.95335	9.08477	9.50592	67.8846	77.3287	73.1572	27.1933	17.4749	24.17
YBR095C	RXT2, RAF60; Rxt2p	gene_02131	gene_04078	gene_00669	gene_03141	gene_03257	-	65.0715	33.6883	61.4788	76.4437	47.9279	69.4011	46.183	42.3334	54.7319	68.2167	68.1195	65.3092	162.309	143.614	139.367	-	-	-
YBR096W	uncharacterized protein	-	gene_04079	gene_02521	gene_04443	gene_03365	gene_01665	115.964	176.972	127.484	-	-	-	12.9266	5.44632	10.0674	54.0073	49.9836	51.9683	38.7324	38.0012	32.2288	580.313	309.823	317.786
YBR097W	VPS15, GRD8, VAC4, VPL19, VPS40, VPT15; ubiquitin-binding serine/threonine protein kinase VPS15	gene_02133	gene_04080	gene_03765	gene_05305	gene_04351	gene_03685	6.39482	6.80617	6.75399	42.9537	29.7124	37.3912	19.5693	20.9241	25.1472	28.2617	29.1207	30.1411	26.2196	19.6769	22.8359	25.3434	20.6293	25.8325
YBR098W	MMS4, SLX2, YBR100W; Mms4p	-	gene_04249	-	-	-	-	10.0963	3.81957	8.15499	-	-	-	-	-	-	-	-	-	-	-	-	-	-	-
YBR101C	FES1; Fes1p	gene_02136	gene_04248	gene_03747	gene_06200	gene_04394	gene_03737	641.644	497.868	537.755	1224.44	533.668	416.935	77.1125	65.3615	99.3409	74.4716	75.2027	75.2146	167.714	151.274	141.228	297.921	413.471	322.273
YBR102C	EXO84, USA3; exocyst subunit EXO84	-	gene_04247	gene_01212	gene_06198	gene_02295	gene_04022	29.467	25.5667	29.0344	-	-	-	40.436	35.3007	44.8277	46.4985	46.8337	42.5981	21.0999	17.22	21.8779	37.6174	28.4304	33.2954
YBR103W	SIF2, EMB1; Sif2p	-	gene_04246	gene_02532	gene_06199	gene_00927	-	82.1621	75.4151	73.3967	-	-	-	28.868	45.3038	59.9138	60.2181	53.6009	57.7416	21.9752	18.371	18.8247	-	-	-
YBR104W	YMC2; organic acid transporter	-	-	-	-	-	-	15.7533	15.5919	17.5922	-	-	-	-	-	-	-	-	-	-	-	-	-	-	-
YBR105C	VID24, GID4; glucose-induced degradation complex subunit VID24	-	gene_00882	gene_03768	gene_01999	gene_04349	-	83.0992	116.891	87.8269	-	-	-	31.7723	47.6221	40.4277	27.7157	25.1062	28.3132	34.6173	25.067	37.4631	-	-	-
YBR106W	SND3, PHO88; Snd3p	gene_02144	gene_04206	gene_04392	gene_02991	gene_04270	gene_01338	298.884	430.921	269.241	358.508	271.835	423.785	431.919	456.966	349.091	211.436	229.706	227.148	228.081	222.71	223.543	233.127	285.313	228.852
YBR107C	IML3, MCM19; Iml3p	-	-	-	-	-	-	45.8991	47.1325	41.3976	-	-	-	-	-	-	-	-	-	-	-	-	-	-	-
YBR108W	AIM3; Aim3p	-	gene_00885	-	-	-	-	16.7655	9.6655	14.6767	-	-	-	-	-	-	-	-	-	-	-	-	-	-	-
YBR109C	CMD1; calmodulin	gene_02147	gene_00886	gene_05262	gene_05446	gene_00066	gene_00005	702.958	720.316	689.629	573.01	516.398	640.293	1156.06	711.042	1019.51	564.095	510.463	495.178	896.338	670.625	770.707	696.914	579.028	588.481
YBR110W	ALG1; chitobiosyldiphosphodolichol beta-1,4 mannosyltransferase	gene_02148	gene_00887	gene_01676	gene_02841	gene_00188	gene_00223	81.4554	72.9116	72.4326	87.3198	42.8425	64.4913	12.2075	5.49393	11.5702	39.9865	39.4688	42.2101	48.2897	34.9622	40.0678	37.8845	31.0733	31.8173
YBR111C	YSA1, RMA2; ADP-ribose diphosphatase	gene_02150	gene_00889	gene_04046	gene_00630	gene_01183	gene_00802	616.425	633.291	531.082	548.707	495.566	572.239	53.1107	33.8404	52.0696	149.03	137.696	153.377	132.694	107.515	137.254	75.9761	57.5736	57.5334
YBR111W-A	SUS1; Sus1p	-	gene_00890	gene_04047	-	gene_01184	-	263.872	131.158	266.816	-	-	-	20.8271	22.4956	16.5264	-	-	-	276.205	213.306	237.421	-	-	-
YBR112C	CYC8, CRT8, SSN6; transcription regulator CYC8	gene_02152	gene_05032	gene_04048	gene_00938	gene_01185	gene_01417	17.0867	12.3183	17.5411	54.5094	50.3804	64.0948	37.6247	24.3771	48.7764	42.8014	37.7358	37.1889	14.1929	20.7179	22.6692	39.4378	40.3249	39.3971
YBR114W	RAD16, PSO5; DNA repair protein RAD16	gene_02612	gene_00891	gene_04842	gene_03580	gene_02512	gene_01077	41.5679	48.2961	33.5806	143.75	140.121	167.654	14.9317	14.2131	16.5279	70.0666	68.6257	68.0329	60.841	50.9727	54.3303	25.7672	11.9399	17.3694
YBR115C	LYS2; L-aminoadipate-semialdehyde dehydrogenase	gene_02614	gene_00892	gene_04714	gene_01888	gene_03508	gene_02659	33.3021	32.0542	31.5478	30.6002	14.207	18.7625	66.3926	91.1698	82.2623	11.219	13.2725	13.3421	68.8172	58.5647	59.2178	47.4111	37.8904	40.9324
YBR117C	TKL2; transketolase TKL2	-	-	-	-	-	-	40.8316	85.9345	24.8713	-	-	-	-	-	-	-	-	-	-	-	-	-	-	-
YBR118W	TEF2; translation elongation factor EF-1 alpha	gene_02328	gene_05039	gene_04912	gene_00980	gene_04160	gene_00067	768.356	1210.82	780.429	6221.88	4925.8	4703.88	2104.36	2402.29	2305.99	21574.1	21268.1	20845.2	8771.83	13057.5	10225.5	4390.5	5399.13	5053.74
YBR119W	MUD1; Mud1p	-	gene_00895	-	gene_04102	-	-	55.9249	27.6985	54.5604	-	-	-	-	-	-	72.1817	72.046	72.9026	-	-	-	-	-	-
YBR120C	CBP6; Cbp6p	gene_02335	gene_00896	gene_00900	gene_01385	gene_02844	-	94.4605	44.1064	90.5325	88.2344	62.2094	58.5178	105.297	80.4649	121.942	214.924	227.426	207.772	70.1568	69.6389	59.5442	-	-	-
YBR121C	GRS1; glycine--tRNA ligase	gene_02334	gene_00897	gene_03589	gene_03527	gene_02728	gene_00835	87.3898	65.7357	82.2951	212.024	150.279	172.102	107.339	91.9423	123.692	228.12	237.851	237.121	213.133	156.039	181.753	113.542	156.383	143.688
YBR122C	MRPL36, bL31m; mitochondrial 54S ribosomal protein YmL36	gene_02332	gene_00898	gene_01298	gene_02706	gene_02072	gene_01365	352.14	406.47	336.715	146.429	76.4088	106.931	18.1672	7.20929	23.9377	72.5925	74.8054	72.7587	44.7245	39.0012	44.5097	90.7115	68.4228	94.2383
YBR123C	TFC1; transcription factor TFIIIC subunit TFC1	gene_02330	gene_00899	gene_04807	gene_05592	gene_02566	gene_00428	30.1064	20.5487	25.5967	37.8315	19.2839	27.774	28.0314	19.7557	30.0688	29.6233	32.3419	35.3394	51.6993	41.657	53.3788	17.6656	20.0509	17.5933
YBR125C	PTC4, GCT1; type 2C protein phosphatase PTC4	-	gene_00900	-	gene_01387	gene_03503	-	73.9556	83.0958	76.8831	-	-	-	-	-	-	88.3182	90.8912	76.7433	58.4889	37.5917	49.4958	-	-	-
YBR126C	TPS1, BYP1, CIF1, FDP1, GGS1, GLC6, TSS1; alpha,alpha-trehalose-phosphate synthase (UDP-forming) TPS1	gene_02336	gene_00901	gene_00145	gene_04269	gene_03504	gene_00088	875.264	998.995	955.059	1049.24	927.233	917.077	99.8604	113.01	105.056	192.976	189.248	185.481	519.216	442.596	522.034	357.149	345.107	333.104
YBR126W-A	MEO1; Meo1p	-	-	-	-	-	-	10.0776	10.7258	13.6311	-	-	-	-	-	-	-	-	-	-	-	-	-	-	-
YBR127C	VMA2, VAT2; H(+)-transporting V1 sector ATPase subunit B	gene_02337	gene_00902	gene_03744	gene_03280	gene_04273	gene_03731	284.712	377.048	280.372	258.281	228.169	240.817	169.367	166.575	176.341	172.123	174.533	177.097	274.232	215.524	245.934	73.3345	77.2907	80.3215
YBR128C	ATG14, APG14, CVT12; Atg14p	-	gene_00903	-	-	-	-	87.4348	55.1613	81.3163	-	-	-	-	-	-	-	-	-	-	-	-	-	-	-
YBR129C	OPY1; Opy1p	-	-	-	-	-	-	122.887	126.614	133.377	-	-	-	-	-	-	-	-	-	-	-	-	-	-	-
YBR130C	SHE3; She3p	-	gene_00904	-	gene_05399	-	-	40.1852	14.1464	36.0869	-	-	-	-	-	-	11.8527	13.152	14.172	-	-	-	-	-	-
YBR131W	CCZ1, CVT16; Ccz1p	-	gene_00907	-	-	-	-	10.1449	7.8482	9.66075	-	-	-	-	-	-	-	-	-	-	-	-	-	-	-
YBR132C	AGP2; Agp2p	-	gene_00908	gene_04459	-	gene_01352	gene_00718	15.419	14.994	16.9497	-	-	-	92.6925	102.759	62.005	-	-	-	166.365	149.433	154.414	223.754	109.18	137.783
YBR133C	HSL7; protein arginine N-methyltransferase	gene_02036	gene_00909	gene_01302	-	gene_02076	gene_00296	28.793	36.5188	29.0247	20.02	9.54881	14.9026	19.2404	24.4073	24.8666	-	-	-	38.9785	26.7807	30.9593	10.6069	6.81125	10.8307
YBR135W	CKS1; cyclin-dependent protein kinase regulatory subunit CKS1	gene_02037	gene_00910	-	gene_01763	gene_02077	gene_00297	45.1726	48.5452	50.4744	75.5582	55.1375	64.4147	-	-	-	42.4552	40.1537	54.0238	80.8182	64.4662	80.2958	93.4949	83.0598	85.8559
YBR136W	MEC1, ESR1, RAD31, SAD3; protein kinase MEC1	gene_02038	gene_00911	gene_01310	gene_01591	gene_02078	gene_02744	7.5337	7.14062	6.81781	6.51377	7.24181	9.36072	7.93807	3.86527	9.09502	10.1198	8.12451	8.96341	6.3196	6.74927	5.76503	3.19915	3.18732	4.42826
YBR137W	uncharacterized protein	-	gene_03896	-	gene_00255	-	-	288.442	278.803	261.622	-	-	-	-	-	-	71.2309	74.4723	67.52	-	-	-	-	-	-
YBR138C	uncharacterized protein	-	gene_03897	-	-	-	-	16.7137	5.90722	19.7684	-	-	-	-	-	-	-	-	-	-	-	-	-	-	-
YBR139W	ATG42; carboxypeptidase C	gene_03136	gene_03900	gene_00294	-	gene_01065	-	237.053	218.86	243.212	378.734	238.545	327.659	202.112	275.033	238.468	-	-	-	147.196	187.95	155.767	-	-	-
YBR140C	IRA1, GLC1, PPD1; GTPase-activating protein IRA1	-	gene_03901	-	-	-	-	17.1073	16.7949	14.7535	-	-	-	-	-	-	-	-	-	-	-	-	-	-	-
YBR141C	BMT2; 25S rRNA (adenine2142-N1)-methyltransferase	gene_00028	gene_03902	gene_04063	gene_06231	gene_01033	gene_01572	14.0089	7.40289	12.7619	23.8751	8.60361	13.3727	31.6385	5.9709	29.8701	73.5082	63.8459	74.8591	17.5661	9.9673	17.0776	19.2354	12.352	13.7459
YBR142W	MAK5; putative ATP-dependent RNA helicase	gene_01933	gene_03903	gene_04062	gene_06379	gene_01034	gene_00890	16.2137	8.65112	13.6183	40.8281	22.7928	24.9604	26.6543	19.3694	37.0689	76.9799	72.0542	74.8052	47.2837	34.9645	39.8901	8.95727	7.10532	8.31854
YBR143C	SUP45, SAL4, SUP1, SUP47; translation termination factor eRF1	gene_01935	gene_03904	gene_04064	gene_04310	gene_01035	gene_00891	143.334	109.507	129.434	211.858	150.51	176.301	106.826	106.443	130.468	337.257	359.866	342.053	261.992	194.822	241.135	49.9286	45.9948	50.3942
YBR144C	uncharacterized protein	-	-	-	-	-	-	0.946056	1.00691	0.308881	-	-	-	-	-	-	-	-	-	-	-	-	-	-	-
YBR145W	ADH5; alcohol dehydrogenase ADH5	-	-	-	-	-	-	421.895	483.075	462.255	-	-	-	-	-	-	-	-	-	-	-	-	-	-	-
YBR146W	MRPS9, uS9m; mitochondrial 37S ribosomal protein MRPS9	gene_04119	gene_03906	gene_04771	gene_02388	gene_05495	gene_00198	109.542	101.936	112.642	24.7083	18.3671	21.2404	84.3563	63.3049	98.087	101.805	99.0844	95.7338	29.4219	37.5057	30.7498	108.583	81.9183	94.5005
YBR147W	RTC2, RRT11, YPQ3; cationic amino acid transporter	-	-	-	-	-	gene_00563	178.715	184.278	159.433	-	-	-	-	-	-	-	-	-	-	-	-	130.419	99.7779	112.916
YBR148W	YSW1; Ysw1p	-	-	-	-	-	-	13.5162	4.73744	10.3146	-	-	-	-	-	-	-	-	-	-	-	-	-	-	-
YBR149W	ARA1; D-arabinose 1-dehydrogenase (NAD(P)(+)) ARA1	gene_02469	gene_03913	gene_01715	-	gene_03989	-	656.001	783.801	610.859	546.994	359.89	447.269	488.232	446.69	451.051	-	-	-	95.7551	78.4763	74.3411	-	-	-
YBR150C	TBS1; Tbs1p	-	-	-	-	gene_04563	-	55.2168	22.9797	52.3955	-	-	-	-	-	-	-	-	-	16.2199	15.7214	15.37	-	-	-
YBR151W	APD1; Apd1p	gene_04123	gene_03910	gene_02270	gene_04328	gene_00855	gene_00651	315.556	323.292	316.447	157.267	71.3887	119.507	66.7615	68.1059	76.8755	70.3759	85.9216	74.5447	132.777	110.545	118.352	116.632	107.405	96.7087
YBR152W	SPP381; U4/U6-U5 snRNP complex subunit SPP381	-	-	-	-	-	-	9.41196	5.55181	9.55204	-	-	-	-	-	-	-	-	-	-	-	-	-	-	-
YBR153W	RIB7; 2,5-diamino-6-(ribosylamino)-4(3H)-pyrimidinone 5'-phosphate reductase	gene_04121	gene_03908	gene_04790	gene_03118	gene_05506	gene_01426	40.5453	37.1119	32.3001	23.7367	7.82884	12.4728	64.5888	65.0288	67.7862	50.8456	45.9984	50.6294	36.993	29.8744	27.5848	37.8524	25.643	32.9574
YBR154C	RPB5; DNA-directed RNA polymerase core subunit RPB5	gene_04120	gene_03907	gene_04786	gene_01294	gene_05507	gene_00383	67.4503	25.6157	61.862	141.544	160.102	160.862	88.3895	41.9166	132.646	98.5127	112.527	100.904	116.541	101.609	127.788	131.261	122.556	130.132
YBR155W	CNS1; HSP70/90 family co-chaperone CNS1	gene_02640	gene_03073	gene_03660	gene_02997	gene_02376	gene_02574	26.0778	11.5951	17.4766	51.9899	33.8427	36.5828	27.0911	8.80711	37.0644	80.8145	80.3319	74.4919	66.3087	46.7725	56.7482	26.4967	20.8397	26.3753
YBR156C	SLI15; Sli15p	-	gene_03074	-	-	-	-	7.5319	1.91587	6.26379	-	-	-	-	-	-	-	-	-	-	-	-	-	-	-
YBR157C	ICS2; Ics2p	-	gene_03075	-	-	-	-	47.4691	39.7848	44.2146	-	-	-	-	-	-	-	-	-	-	-	-	-	-	-
YBR158W	AMN1, CST13, ICS4; Amn1p	-	gene_03076	gene_04947	gene_03775	gene_03738	gene_01500	70.4984	54.4648	79.8429	-	-	-	50.7821	52.4223	72.1322	70.4242	67.0833	67.9983	11.2767	8.45403	15.9672	48.6523	41.8649	39.8773
YBR159W	IFA38; ketoreductase	gene_02794	gene_03077	gene_01912	gene_00974	gene_01544	gene_01261	114.845	137.322	126.841	178.814	128.3	207.895	287.144	371.007	271.593	242.577	260.259	244.777	162.297	155.19	154.788	135.585	115.443	128.486
YBR160W	CDC28, CDK1, HSL5, SRM5; cyclin-dependent serine/threonine-protein kinase CDC28	gene_02793	gene_03078	gene_01911	gene_03147	gene_01543	gene_01262	53.4885	53.8647	57.9229	66.5039	54.9873	69.8697	33.5387	23.8085	37.1538	54.7621	56.6159	52.5116	33.2465	37.6587	32.5885	53.2562	45.0355	53.805
YBR161W	CSH1; mannosylinositol phosphorylceramide synthase catalytic subunit CSH1	-	-	gene_00031	-	gene_03482	-	37.24	29.4462	37.3361	-	-	-	63.7852	43.7541	87.1981	-	-	-	75.6474	88.4906	88.4525	-	-	-
YBR162C	TOS1; Tos1p	gene_00683	gene_03080	gene_04975	gene_06303	gene_05516	gene_02558	140.218	147.691	169.773	101.418	136.149	91.9275	430.603	409.147	503.222	0.319849	0.493223	0.697987	89.0674	174.395	114.388	63.608	56.5772	42.4117
YBR162W-A	YSY6; Ysy6p	gene_00682	gene_03081	-	-	-	-	367.743	245.625	363.637	290.827	225.431	286.387	-	-	-	-	-	-	-	-	-	-	-	-
YBR163W	EXO5, DEM1; Exo5p	-	gene_03082	gene_00852	gene_04491	-	-	45.091	41.9174	39.5721	-	-	-	10.4031	4.86587	9.63428	32.8873	30.7702	35.3016	-	-	-	-	-	-
YBR164C	ARL1, DLP2; Arf family GTPase ARL1	gene_02706	gene_04144	gene_03043	gene_02343	gene_00956	gene_01694	131.188	95.9576	132.727	379.653	459.351	365.772	130.293	66.2524	127.383	109.772	121.046	106.466	129.516	109.899	114.51	82.6433	62.8448	76.8286
YBR165W	UBS1; Ubs1p	-	gene_05294	-	-	-	-	66.4621	78.2168	66.4983	-	-	-	-	-	-	-	-	-	-	-	-	-	-	-
YBR166C	TYR1; prephenate dehydrogenase (NADP(+))	gene_02709	gene_05295	gene_03042	gene_03982	gene_00957	gene_00382	31.1384	29.2516	33.936	63.128	30.1193	40.2968	32.703	30.6919	40.5919	23.3391	23.2687	21.3449	45.8455	40.5516	40.6991	63.5667	51.4563	52.4296
YBR167C	POP7, RPP2; ribonuclease P/MRP protein subunit POP7	gene_02710	gene_05296	gene_03708	-	gene_04292	-	68.3374	36.7416	67.1652	36.8199	13.7034	20.4047	38.4565	28.6623	43.5302	-	-	-	42.2535	41.2972	38.201	-	-	-
YBR168W	PEX32; Pex32p	-	gene_05297	-	-	gene_01503	-	52.5472	38.0511	47.787	-	-	-	-	-	-	-	-	-	78.2341	77.3595	70.7192	-	-	-
YBR169C	SSE2; adenyl-nucleotide exchange factor SSE2	-	-	-	-	-	-	151.914	148.432	128.515	-	-	-	-	-	-	-	-	-	-	-	-	-	-	-
YBR170C	NPL4, HRD4; nuclear protein localization protein 4	gene_02714	gene_05299	gene_01698	gene_05955	gene_04216	gene_03343	50.1524	53.4998	45.3274	174.923	93.7206	141.233	78.9542	93.0152	79.6786	104.784	104.617	111.469	133.383	91.766	116.3	35.2039	31.5237	28.177
YBR171W	SEC66, HSS1, KAR7, SEC71; Sec63 complex subunit SEC66	gene_02716	gene_05300	gene_04709	gene_00471	gene_03515	gene_03348	41.27	39.6684	41.8332	93.3033	81.6954	86.2426	260.388	299.229	214.99	58.1883	61.4673	61.4109	95.819	74.5623	89.5301	112.397	79.4188	89.8143
YBR172C	SMY2; Smy2p	-	-	-	-	-	-	14.2547	8.37055	12.0801	-	-	-	-	-	-	-	-	-	-	-	-	-	-	-
YBR173C	UMP1, RNS2; Ump1p	gene_02718	gene_05302	gene_04717	gene_02448	gene_03517	gene_00218	218.228	219.73	220.498	380.618	319.416	441.745	107.77	52.8602	99.0978	351.673	363.929	339.271	205.231	155.737	197.903	641.839	499.681	521.68
YBR175W	SWD3, CPS30, SAF35; Swd3p	gene_02719	gene_05303	gene_00119	gene_04893	gene_01834	-	15.5081	24.2009	16.9347	18.9503	12.87	16.1772	115.119	159.421	100.596	35.9277	52.3764	47.7405	18.014	17.4222	13.53	-	-	-
YBR176W	ECM31; 3-methyl-2-oxobutanoate hydroxymethyltransferase	-	gene_05304	gene_02551	gene_00900	gene_05353	gene_03499	48.9803	39.1827	41.1364	-	-	-	17.3534	5.06069	14.0968	59.2906	59.973	56.5808	18.0487	16.1379	19.8239	99.1651	106.737	93.9717
YBR177C	EHT1; medium-chain fatty acid ethyl ester synthase/esterase	gene_02726	gene_05307	gene_02000	gene_00901	gene_00180	-	117.43	148.531	114.734	66.3889	44.4484	46.393	99.0475	121.399	72.1783	27.9708	24.337	29.9071	94.5546	109.647	79.5169	-	-	-
YBR179C	FZO1; mitofusin	gene_02727	gene_05308	gene_02799	gene_00004	gene_02970	gene_01414	31.2165	11.5689	27.2418	51.3876	26.8724	34.3286	27.0197	18.0336	26.7807	9.50072	8.12586	8.30824	31.5795	32.2999	30.2013	26.6814	21.1353	26.256
YBR180W	DTR1; Dtr1p	gene_02730	gene_05310	-	-	-	-	1.15574	1.16858	1.07542	2.45619	2.223	2.1717	-	-	-	-	-	-	-	-	-	-	-	-
YBR181C	RPS6B, LPG18, RPS101, RPS102; ribosomal 40S subunit protein S6B	gene_02732	gene_05311	gene_04692	gene_03760	gene_04197	gene_03465	261.123	314.352	256.449	1568.47	948.435	1293.71	1355.43	1255.02	1548.66	4333.24	4389.66	4464.71	1629.35	1224.82	1481.19	653.445	924.143	851.533
YBR182C	SMP1; Smp1p	gene_02733	-	gene_04693	gene_03761	-	gene_03464	8.91757	10.1136	8.37661	77.6904	81.0323	83.0979	64.1567	52.794	66.9634	1.20273	1.34396	2.18086	-	-	-	63.6922	41.2723	57.2396
YBR182C-A	uncharacterized protein	-	-	-	-	-	-	2.54707	2.71092	1.99585	-	-	-	-	-	-	-	-	-	-	-	-	-	-	-
YBR183W	YPC1; phytoceramidase	gene_02734	-	-	-	-	-	102.469	144.192	108.449	333.658	429.247	482.355	-	-	-	-	-	-	-	-	-	-	-	-
YBR184W	uncharacterized protein	-	-	-	-	-	-	24.7708	8.81048	17.5779	-	-	-	-	-	-	-	-	-	-	-	-	-	-	-
YBR185C	MBA1; Mba1p	gene_02738	gene_05313	gene_00468	gene_01932	gene_05176	gene_03170	42.7251	52.2945	40.6859	33.7463	18.8746	23.019	45.482	37.8831	53.9117	40.5293	41.143	40.4178	36.1749	33.301	38.1046	31.08	20.4476	24.7419
YBR186W	PCH2; Pch2p	-	gene_04125	gene_00675	-	-	-	0.586052	1.497	0.86104	-	-	-	8.51816	7.25999	14.9265	-	-	-	-	-	-	-	-	-
YBR187W	GDT1; putative ribosome biosynthesis protein GDT1	gene_02674	gene_05316	gene_00673	gene_04544	gene_02285	gene_03336	39.4751	63.4605	44.436	186.814	167.568	178.223	78.0543	52.029	81.3014	33.7505	33.085	28.9777	361.911	311.698	349.546	119.68	106.402	115.967
YBR188C	NTC20; Ntc20p	-	-	-	-	-	-	63.6407	45.4896	61.1847	-	-	-	-	-	-	-	-	-	-	-	-	-	-	-
YBR189W	RPS9B, RPS13A, SUP46; ribosomal 40S subunit protein S9B	gene_02672	gene_05318	gene_01941	gene_04536	gene_03940	gene_00433	529.285	492.488	469.94	858.337	501.764	630.244	889.915	828.241	942.154	4758.93	4637.03	4791.52	1166.42	780.099	1011.73	1107.74	1939.81	1599.2
YBR191W	RPL21A, URP1; ribosomal 60S subunit protein L21A	gene_02671	gene_05319	-	gene_05456	-	-	801.885	779.7	841.231	1126.82	795.932	995.379	-	-	-	4726.9	4497.98	4601.69	-	-	-	-	-	-
YBR192W	RIM2, PYT1; Rim2p	gene_02670	gene_05320	gene_01947	gene_04535	gene_03942	gene_00435	23.301	25.1728	20.5063	128.741	65.1044	94.1887	28.3594	29.3965	36.773	1.16133	1.01021	0.953068	25.4468	22.7528	23.1397	20.6468	16.9181	21.2977
YBR193C	MED8; Med8p	gene_02669	gene_05321	gene_01948	gene_04537	-	gene_00579	51.8853	51.1322	44.1603	39.9829	19.1734	24.0376	11.091	10.4084	12.107	38.0461	37.5096	35.2367	-	-	-	122.481	93.0036	113.288
YBR194W	AIM4, SOY1; Aim4p	-	gene_05322	-	-	-	-	82.5129	62.2418	79.7735	-	-	-	-	-	-	-	-	-	-	-	-	-	-	-
YBR195C	MSI1, CAC3; Msi1p	gene_02665	gene_05323	gene_00726	gene_04538	gene_00916	gene_01921	24.5796	28.1602	20.6249	5.49017	5.25958	4.87496	8.16156	2.59564	6.25035	18.024	20.3224	21.0057	71.5408	52.0171	59.6551	45.7179	44.132	62.0401
YBR196C	PGI1, CDC30; glucose-6-phosphate isomerase	gene_02745	gene_05324	gene_00056	gene_04610	gene_03491	gene_03882	304.153	428.618	410.403	673.779	925.819	862.798	603.436	940.223	615.667	490.44	473.086	490.312	974.148	890.743	1158.96	912.558	1306.3	1014
YBR196C-A	uncharacterized protein	-	-	-	-	-	-	9.27135	11.2774	11.0271	-	-	-	-	-	-	-	-	-	-	-	-	-	-	-
YBR196C-B	uncharacterized protein	-	-	-	-	-	-	10.4066	10.0691	1.85329	-	-	-	-	-	-	-	-	-	-	-	-	-	-	-
YBR197C	uncharacterized protein	-	-	-	-	-	-	27.7958	36.6969	24.1012	-	-	-	-	-	-	-	-	-	-	-	-	-	-	-
YBR198C	TAF5, TAF90; chromatin modification protein	gene_02743	gene_05327	gene_00058	gene_03568	gene_03494	gene_01475	62.7843	47.7243	57.6803	14.1609	14.0368	12.8069	55.5422	49.3943	65.7305	66.9701	69.9697	70.288	22.2187	21.0874	21.3275	62.2729	65.9489	70.9541
YBR199W	KTR4; putative mannosyltransferase	-	gene_05328	gene_04486	gene_04628	gene_02616	-	259.626	293.531	264.831	-	-	-	34.5632	35.8676	35.1412	28.6455	30.6845	28.1258	179.441	152.474	141.121	-	-	-
YBR200W	BEM1, SRO1; phosphatidylinositol-3-phosphate-binding protein BEM1	gene_02788	gene_05329	gene_02634	gene_05524	gene_04605	gene_00739	44.7491	24.6438	38.4842	77.4245	37.8428	60.9967	39.165	40.5758	58.7212	67.0056	68.1572	65.3075	104.282	76.5655	102.304	84.751	65.0709	74.6693
YBR200W-A	uncharacterized protein	-	-	-	-	-	-	0	0	0	-	-	-	-	-	-	-	-	-	-	-	-	-	-	-
YBR201W	DER1; derlin	-	gene_05330	-	gene_06309	-	-	106.364	65.9955	100.51	-	-	-	-	-	-	80.0423	73.7961	74.5511	-	-	-	-	-	-
YBR201C-A	MIN7; Min7p	-	-	-	-	-	-	77.4236	158.589	63.4342	-	-	-	-	-	-	-	-	-	-	-	-	-	-	-
YBR202W	MCM7, CDC47; mini-chromosome maintenance complex protein 7	gene_00690	gene_05332	gene_03592	gene_01201	gene_05077	gene_02421	21.605	25.3692	21.2	7.38667	8.75983	8.6906	40.2136	42.2515	58.5266	20.5494	19.8977	18.9719	11.777	4.54801	6.1221	65.4259	40.2325	60.1025
YBR203W	COS111; Cos111p	-	gene_05333	gene_03345	-	gene_03208	-	17.1466	20.0022	17.9518	-	-	-	21.0222	7.8653	29.1467	-	-	-	24.9978	18.6282	21.4914	-	-	-
YBR204C	LDH1; triacylglycerol lipase	-	gene_05334	gene_03406	gene_02197	gene_03294	-	73.9735	38.2412	62.4498	-	-	-	40.7121	32.435	53.8183	148.509	145.858	139.768	57.8559	50.5427	62.7374	-	-	-
YBR205W	KTR3; mannosyltransferase KTR3	-	gene_05335	-	-	-	-	66.3057	87.2781	64.4646	-	-	-	-	-	-	-	-	-	-	-	-	-	-	-
YBR207W	FTH1; Fth1p	gene_00686	gene_05336	gene_03910	gene_04616	gene_03859	-	200.164	208.048	191.672	106.925	108.47	145.343	156.12	146.193	153.503	146.891	151.419	141.304	205.702	171.58	219.572	-	-	-
YBR208C	DUR12, DUR80; bifunctional urea carboxylase/allophanate hydrolase	gene_00685	gene_05337	gene_04155	gene_03175	gene_01916	gene_01367	50.0647	62.6523	34.5169	78.3205	41.9607	76.784	38.8858	48.2618	41.2806	26.9279	26.9206	26.2787	38.9463	38.3053	34.5975	38.2288	35.6202	50.6499
YBR209W	uncharacterized protein	-	-	-	-	-	-	0.624754	0.332471	0.305967	-	-	-	-	-	-	-	-	-	-	-	-	-	-	-
YNCB0017C	tRNA-Cys	-	-	-	-	-	-	-	-	-	-	-	-	-	-	-	-	-	-	-	-	-	-	-	-
YNCB0018W	tRNA-Glu	-	-	-	-	-	-	-	-	-	-	-	-	-	-	-	-	-	-	-	-	-	-	-	-
YBR210W	ERV15; Erv15p	-	-	-	-	-	-	124.344	154.769	127.689	-	-	-	-	-	-	-	-	-	-	-	-	-	-	-
YBR211C	AME1, ARP100; Ame1p	-	gene_01255	-	-	-	-	105.449	120.365	115.659	-	-	-	-	-	-	-	-	-	-	-	-	-	-	-
YBR212W	NGR1, RBP1; Ngr1p	gene_03812	gene_01256	gene_03654	gene_00133	gene_05332	-	48.0197	44.1964	50.4559	1.50367	2.64177	1.49853	71.577	102.693	56.2558	67.7844	80.4051	63.4007	39.4992	38.3812	41.1841	-	-	-
YBR213W	MET8; bifunctional precorrin-2 dehydrogenase/sirohydrochlorin ferrochelatase MET8	gene_03813	gene_01257	gene_03655	-	gene_05333	gene_00089	48.7649	55.2337	45.6414	50.8624	91.2085	87.6934	30.2204	17.4857	33.005	-	-	-	40.2776	36.9076	31.5518	27.4072	16.7352	20.6713
YBR214W	SDS24; Sds24p	gene_03808	gene_01258	gene_04073	-	gene_01052	gene_03578	51.9256	77.3587	51.4129	150.978	132.47	151.222	81.2046	115.955	105.684	-	-	-	105.992	91.8066	103.438	205.614	217.08	198.961
YBR215W	HPC2; Hpc2p	-	gene_01259	-	gene_05781	-	gene_00549	20.576	7.20602	16.0608	-	-	-	-	-	-	53.0599	46.3271	50.2651	-	-	-	27.1272	16.4057	22.8072
YBR216C	YBP1; Ybp1p	gene_03820	gene_01260	gene_04509	-	gene_05004	-	36.2515	36.5994	30.7028	164.583	106.797	138.709	25.0694	20.7909	29.0912	-	-	-	101.59	84.7086	91.8245	-	-	-
YBR217W	ATG12, APG12; Atg12p	-	gene_01261	-	gene_06325	-	gene_00540	80.9207	34.6765	73.5368	-	-	-	-	-	-	59.6911	63.7833	58.1337	-	-	-	80.7012	48.2903	56.2962
YBR218C	PYC2; pyruvate carboxylase 2	gene_03822	gene_01262	gene_01243	gene_05106	gene_02142	gene_03615	42.3642	45.9249	36.1948	326.455	386.944	368.558	383.993	444.946	398.469	94.5539	96.3961	90.1812	926.899	668.626	749.731	184.015	192.947	165.676
YBR219C	uncharacterized protein	-	-	-	-	-	-	0	0	0	-	-	-	-	-	-	-	-	-	-	-	-	-	-	-
YBR220C	uncharacterized protein	gene_03825	gene_01263	gene_04878	gene_05134	gene_02139	gene_03417	8.26323	10.805	9.24991	25.3104	12.5991	17.5535	73.6125	106.498	65.5997	9.5261	11.5183	11.5849	71.1832	80.2145	74.8697	17.3836	13.6001	13.8894
YBR221C	PDB1; pyruvate dehydrogenase (acetyl-transferring) subunit E1 beta	gene_03826	gene_01264	gene_00843	gene_01102	gene_02591	gene_03416	387.058	375.37	393.874	72.0962	68.103	62.6487	803.199	1159.43	649.453	1019.7	998.132	1054.22	545.327	736.692	666.527	211.001	287.969	267.866
YBR221W-A	uncharacterized protein	-	-	-	-	-	-	0.946056	0	0	-	-	-	-	-	-	-	-	-	-	-	-	-	-	-
YBR222C	PCS60, FAT2; Pcs60p	-	gene_01265	-	gene_05862	-	gene_01823	49.5462	59.0173	46.8602	-	-	-	-	-	-	133.908	147.861	149.058	-	-	-	1209.17	929.551	1128
YBR223C	TDP1; tyrosyl-DNA phosphodiesterase 1	-	gene_01266	-	gene_00741	gene_01124	-	10.9968	12.0275	9.75951	-	-	-	-	-	-	12.4741	14.5111	14.0087	37.8309	24.6107	27.8982	-	-	-
YBR225W	uncharacterized protein	-	gene_01267	-	-	-	-	9.15081	7.58816	8.89104	-	-	-	-	-	-	-	-	-	-	-	-	-	-	-
YBR227C	MCX1; Mcx1p	gene_03828	gene_01268	-	-	-	-	38.1328	19.2106	33.2418	50.5318	29.314	34.7565	-	-	-	-	-	-	-	-	-	-	-	-
YBR228W	SLX1; endonuclease	gene_03845	gene_01269	gene_05393	gene_02647	gene_00086	-	55.259	47.8366	53.2744	108.395	46.5917	85.9912	25.6461	17.2223	28.4621	7.68556	8.19006	9.27217	16.9958	15.4048	11.1486	-	-	-
YBR229C	ROT2, GLS2; glucan 1,3-alpha-glucosidase ROT2	gene_03844	gene_01270	gene_05342	gene_04936	gene_00589	gene_01106	31.6904	17.8239	27.2705	8.89395	9.80323	8.22167	19.3384	17.0315	18.8108	73.5134	71.278	71.6871	43.0609	44.3397	39.3643	46.3707	42.8257	39.7515
YBR230C	OM14; Om14p	-	gene_01271	-	-	-	-	426.286	479.29	414.896	-	-	-	-	-	-	-	-	-	-	-	-	-	-	-
YBR230W-A	COQ21; Coq21p	-	-	-	-	-	-	501.621	688.532	511.659	-	-	-	-	-	-	-	-	-	-	-	-	-	-	-
YNCB0019C	LSR1; LSR1	-	-	-	-	-	-	-	-	-	-	-	-	-	-	-	-	-	-	-	-	-	-	-	-
YBR231C	SWC5, AOR1; Swc5p	gene_03578	gene_02381	gene_00174	gene_03486	gene_04409	gene_02396	79.5123	95.0604	73.3999	60.8571	31.143	34.7962	76.4441	21.4081	74.8108	38.2845	38.7558	38.3806	49.613	51.4813	52.4023	133.58	73.5865	91.763
YBR233W	PBP2, HEK1; Pbp2p	-	gene_04584	-	gene_03485	gene_04410	-	12.237	4.08602	12.0643	-	-	-	-	-	-	26.7251	28.0893	20.633	81.4153	53.0047	70.1802	-	-	-
YBR233W-A	DAD3; Dad3p	-	gene_04587	-	-	-	-	72.8463	44.5161	90.1282	-	-	-	-	-	-	-	-	-	-	-	-	-	-	-
YBR234C	ARC40; Arc40p	gene_03565	gene_04588	gene_01252	gene_01907	gene_02099	gene_02591	175.88	229.942	193.163	190.562	162.288	185.081	180.419	191.767	159.982	49.7724	57.5285	54.1863	246.421	195.855	233.326	161.899	187.316	174.168
YBR235W	VHC1; Vhc1p	gene_03567	gene_04376	gene_02607	gene_02704	gene_01641	gene_02840	29.656	32.161	25.8939	64.7252	48.9636	56.4365	18.39	15.1517	18.1993	4.86339	4.14415	4.48991	60.5559	52.5818	53.6563	58.1996	48.7659	55.4167
YBR236C	ABD1; mRNA (guanine-N7)-methyltransferase	gene_03568	gene_04375	gene_00804	gene_03199	gene_01619	gene_02839	67.8909	50.8064	67.0173	98.0133	49.6826	75.0471	38.6541	40.039	45.5667	74.7489	73.1454	75.5661	60.616	48.4448	55.6263	67.2229	44.1689	55.903
YBR237W	PRP5, RNA5; DEAD-box RNA helicase PRP5	-	gene_04374	gene_04551	gene_01002	gene_01640	-	28.1646	21.1037	26.1368	-	-	-	26.9209	27.4336	27.7756	51.2344	48.4236	48.7255	27.9509	24.3077	25.5149	-	-	-
YBR238C	uncharacterized protein	gene_03695	gene_04373	gene_05034	gene_02532	gene_05505	-	1.22134	1.15547	1.41781	77.1823	65.6824	41.5711	70.8799	85.9104	87.9015	31.1751	27.9137	28.5023	26.1506	22.2845	32.377	-	-	-
YBR239C	ERT1; Ert1p	gene_03668	gene_04372	gene_04981	gene_01081	gene_05450	-	6.06011	6.9154	5.62979	28.01	13.1905	21.8441	12.9965	12.9624	19.8542	25.2284	27.7546	25.0776	42.753	32.6446	32.9145	-	-	-
YBR240C	THI2, PHO6; Thi2p	-	-	-	-	-	-	10.0584	18.6759	11.7936	-	-	-	-	-	-	-	-	-	-	-	-	-	-	-
YBR241C	VVS1; Vvs1p	gene_03631	gene_04370	gene_04990	gene_05683	gene_05446	gene_02737	53.8323	79.8529	50.0747	388.932	229.568	362.332	166.117	202.643	143.696	61.3511	62.8801	52.9053	43.8513	39.2486	37.8296	44.5237	45.4859	46.8184
YBR242W	5'-deoxynucleotidase	gene_03629	gene_04367	gene_04992	gene_04746	-	gene_01902	58.1884	39.3707	54.2803	91.2621	28.9092	46.6363	32.8264	15.3097	35.8924	83.3732	83.8704	82.1642	-	-	-	11.5776	7.0984	8.50536
YBR243C	ALG7, TUR1; UDP-N-acetylglucosamine--dolichyl-phosphate N-acetylglucosaminephosphotransferase	gene_03628	gene_04366	gene_04993	gene_01236	gene_05443	gene_01903	9.51324	10.5961	8.1623	45.9307	31.9525	39.1746	80.9225	65.4025	79.9181	45.5475	45.1309	45.6344	16.3167	18.2266	20.3041	57.7769	37.8741	49.2241
YBR244W	GPX2, AMI1; glutathione peroxidase GPX2	gene_03626	-	-	-	-	-	208.219	157.616	201.957	2686.14	3095.19	2800.22	-	-	-	-	-	-	-	-	-	-	-	-
YBR245C	ISW1, SGN2; chromatin-remodeling ATPase ISW1	gene_03627	gene_04364	-	gene_05130	gene_03768	-	16.5267	7.45382	15.5274	18.7188	11.6416	13.1377	-	-	-	17.7271	17.0414	16.5352	53.0384	39.2049	43.7865	-	-	-
YBR246W	RRT2, DPH7, ERE1; diphthamide synthase	gene_03634	gene_04363	gene_05085	gene_04756	gene_03773	gene_01208	22.7858	31.3362	22.2347	51.9727	22.4217	35.1204	19.5938	23.3882	21.7323	89.2947	88.6571	80.5101	59.3301	77.4175	69.494	607.207	582.546	577.211
YBR247C	ENP1, MEG1; snoRNA-binding rRNA-processing protein ENP1	gene_03637	gene_04361	gene_01444	gene_03182	gene_03810	gene_03147	16.9665	15.7278	14.0049	98.4277	39.1535	45.5583	30.791	23.5306	38.677	118.564	115.346	121.52	52.8597	35.5684	52.8918	30.6206	18.6847	24.4467
YBR248C	HIS7; imidazoleglycerol-phosphate synthase	gene_03639	gene_04360	gene_04890	gene_03200	gene_03812	gene_03149	27.9027	32.9477	26.7436	84.8363	47.2586	50.9051	59.1985	58.4652	71.2351	205.525	211.286	226.426	76.2974	52.9628	67.422	52.3448	42.5619	53.0172
YBR249C	ARO4; 3-deoxy-7-phosphoheptulonate synthase ARO4	gene_03640	gene_04359	gene_04886	gene_00618	gene_03813	gene_03151	40.6983	43.1262	43.0976	81.6228	131.279	131.795	169.676	150.54	195.989	160.906	157.038	177.475	237.063	193.916	220.894	96.8025	78.9121	58.9682
YBR250W	SPO23; Spo23p	-	-	-	-	-	-	2.40125	2.69022	2.53766	-	-	-	-	-	-	-	-	-	-	-	-	-	-	-
YBR251W	MRPS5, uS5m; mitochondrial 37S ribosomal protein MRPS5	gene_04182	gene_02866	gene_00873	gene_04085	gene_00881	gene_02760	68.8041	54.808	67.8134	51.71	23.6785	32.447	47.7355	42.5914	58.9638	81.2804	85.3558	90.17	85.4642	63.7811	79.602	100.912	71.9906	89.7164
YBR252W	DUT1; bifunctional dITP/dUTP diphosphatase	gene_03954	gene_02144	gene_03723	gene_00666	gene_00661	gene_00140	47.2069	64.7689	50.1827	39.1811	43.0969	43.1234	43.0538	19.014	28.3646	76.9105	68.06	75.6538	62.6617	111.095	89.3461	67.3929	105.884	89.2982
YBR253W	SRB6, MED22; Srb6p	-	gene_02874	-	-	-	-	143.576	202.785	152.592	-	-	-	-	-	-	-	-	-	-	-	-	-	-	-
YBR254C	TRS20; TRAPP subunit TRS20	gene_03951	gene_04316	gene_03727	gene_06350	gene_00663	gene_02768	33.3001	42.851	30.5898	27.2798	16.2953	22.2527	25.4106	8.80085	26.0161	39.7241	42.517	40.9043	20.0926	19.1334	20.1216	127.446	95.0109	101.701
YBR255W	MTC4; Mtc4p	-	gene_02876	-	-	-	-	50.2158	27.9907	42.9322	-	-	-	-	-	-	-	-	-	-	-	-	-	-	-
YBR255C-A	RCF3; Rcf3p	gene_03949	gene_02877	gene_04058	gene_05015	gene_01192	-	512.825	655.907	510.075	542.595	258.273	354.223	112.092	118.295	116.291	135.018	128.966	135.489	56.2345	48.4096	50.8457	-	-	-
YBR256C	RIB5; riboflavin synthase	gene_03946	gene_02879	gene_05251	gene_02725	gene_00053	gene_01506	670.69	438.681	625.988	268.574	739.045	531.206	63.571	33.4707	50.5859	122.409	119.661	130.381	170.789	167.233	147.613	825.447	766.82	840.398
YBR257W	POP4; RNase P/RNase MRP complex subunit	gene_01708	gene_03316	gene_03948	gene_04128	gene_00768	gene_00871	49.3132	21.1452	46.2163	66.8703	78.9476	92.7618	17.4295	13.6171	23.1528	51.0669	48.2346	53.803	45.5784	36.4437	43.5184	9.93976	7.1219	8.81377
YBR258C	SHG1, CPS15; Shg1p	-	gene_01403	-	-	-	-	49.7837	17.4977	41.0509	-	-	-	-	-	-	-	-	-	-	-	-	-	-	-
YBR259W	uncharacterized protein	-	-	-	-	-	-	12.8795	8.1839	10.9207	-	-	-	-	-	-	-	-	-	-	-	-	-	-	-
YBR260C	RGD1; GTPase-activating protein RGD1	gene_00201	gene_01405	gene_02469	gene_00048	gene_05600	gene_00453	29.0412	30.0639	23.7287	70.0865	46.9778	62.5052	34.4705	37.2499	40.8749	17.5454	20.3216	17.5109	65.1674	49.08	50.6158	161.494	116.449	144.75
YBR261C	TAE1, NTM1; N-terminal protein methyltransferase	gene_00419	gene_01406	gene_03169	gene_02799	gene_00355	gene_02881	40.3596	49.6109	43.7073	129.076	64.2518	97.1909	25.9746	21.7787	25.5806	64.5018	65.3568	62.1739	51.0072	38.8338	46.4095	57.0973	59.706	57.4257
YBR262C	MIC12, AIM5, FMP51, MCS12; Mic12p	-	gene_01407	-	-	-	-	413.745	555.307	395.858	-	-	-	-	-	-	-	-	-	-	-	-	-	-	-
YBR263W	SHM1, SHMT1, TMP3; glycine hydroxymethyltransferase SHM1	gene_00289	gene_01410	gene_00490	gene_00786	gene_02761	gene_01158	64.2008	76.2259	57.6651	34.2318	40.1945	34.7783	242.591	283.602	232.76	209.212	245.578	235.645	279.887	206.892	230.255	163.836	167.764	152.74
YBR264C	YPT10; Rab family GTPase YPT10	-	gene_01411	-	gene_03840	gene_00402	-	106.952	114.536	116.757	-	-	-	-	-	-	134.299	141.204	132.275	22.9597	16.9834	20.132	-	-	-
YBR265W	TSC10; 3-dehydrosphinganine reductase	gene_00306	gene_01421	gene_01005	gene_05501	gene_02487	gene_01107	37.7538	54.7842	43.7485	40.4532	26.7951	29.7847	33.6173	16.8925	25.4517	97.7453	100.167	94.3005	48.5244	48.7939	45.2615	44.8643	66.6738	60.3599
YBR267W	REI1; Rei1p	gene_00305	gene_01420	gene_02322	gene_01327	gene_04803	gene_03390	19.4974	22.5405	21.4022	117.849	88.7783	112.129	38.4111	28.1907	54.7779	107.661	106.248	105.272	98.732	74.415	90.0413	147.924	150.702	138.967
YBR266C	SLM6; Slm6p	-	-	-	-	-	-	0.438569	0.23339	0	-	-	-	-	-	-	-	-	-	-	-	-	-	-	-
YBR268W	MRPL37, mL54; mitochondrial 54S ribosomal protein YmL37	gene_00302	gene_01419	-	gene_00639	gene_04626	gene_03214	163.686	233.062	178.685	116.009	55.474	79.0984	-	-	-	131.445	143.369	126.242	80.4615	42.7513	62.2085	87.0425	62.0024	90.0493
YBR269C	SDH8, FMP21; Sdh8p	gene_00300	gene_01418	gene_02394	gene_05453	gene_04978	gene_03330	611.737	879.273	596.618	307.212	190.27	322.383	169.386	126.126	195.168	49.0735	60.7349	50.8303	183.099	149.795	172.327	167.891	135.426	147.155
YBR270C	BIT2; Bit2p	gene_00285	gene_01417	-	-	-	-	23.5301	28.981	20.1961	33.3391	29.8876	25.4958	-	-	-	-	-	-	-	-	-	-	-	-
YBR271W	EFM2; S-adenosylmethionine-dependent methyltransferase	gene_00286	gene_01416	gene_01125	gene_01303	gene_05178	gene_00873	14.4274	18.7118	11.7375	11.7554	5.15501	7.50798	14.8287	12.1119	18.5525	23.5116	26.6274	24.1493	24.1739	17.7788	14.2798	40.2934	36.6865	35.5842
YBR272C	HSM3; Hsm3p	-	gene_01415	-	-	-	-	102.916	90.7058	90.0828	-	-	-	-	-	-	-	-	-	-	-	-	-	-	-
YBR273C	UBX7, CUI3; Ubx7p	gene_00291	gene_03314	gene_03126	gene_01376	gene_04670	-	106.761	110.968	112.512	85.1178	42.5769	63.31	38.1346	19.1656	59.157	107.172	93.7894	99.3135	141.319	93.8835	130.682	-	-	-
YBR274W	CHK1; serine/threonine protein kinase CHK1	gene_00290	gene_01413	gene_04150	gene_03208	gene_01892	-	27.7187	35.3754	26.9042	12.3993	10.7899	9.33639	22.9998	9.39793	22.5828	28.6426	26.9677	24.8987	14.2112	10.9185	10.6842	-	-	-
YBR275C	RIF1; DNA-binding protein RIF1	-	gene_01412	-	gene_01313	-	-	11.0028	3.93415	9.06824	-	-	-	-	-	-	7.85487	7.59018	6.98492	-	-	-	-	-	-
YBR276C	PPS1; tyrosine/serine/threonine protein phosphatase PPS1	gene_00309	gene_01424	gene_03350	gene_00066	gene_02672	-	36.3084	31.2728	30.6664	112.74	74.6674	98.5336	12.6276	14.6374	16.357	6.98931	7.10264	6.38923	43.0782	32.58	39.379	-	-	-
YBR278W	DPB3; DNA polymerase epsilon noncatalytic subunit	-	gene_01425	-	-	-	-	199.655	178.652	186.888	-	-	-	-	-	-	-	-	-	-	-	-	-	-	-
YBR279W	PAF1; Paf1p	gene_00218	gene_01426	gene_02212	gene_01467	gene_05524	gene_03649	72.6087	18.4902	60.4292	63.1108	40.4637	41.6551	26.8589	21.2069	33.9487	62.7203	59.7979	60.4507	59.1128	54.1587	60.4133	76.5146	72.1842	88.7767
YBR280C	SAF1; SCF ubiquitin ligase complex subunit SAF1	-	gene_01427	-	gene_03264	-	-	32.5411	37.3962	25.0106	-	-	-	-	-	-	122.734	118.792	123.815	-	-	-	-	-	-
YBR281C	DUG2; glutamine amidotransferase subunit DUG2	gene_00220	gene_01429	gene_00889	gene_04688	gene_02398	gene_00555	77.6379	43.9421	78.0004	167.993	164.761	167.371	16.7956	16.7524	18.4862	99.8615	111.644	109.318	23.1564	19.2287	18.4422	26.1289	19.064	24.3384
YBR282W	MRPL27, mL41; mitochondrial 54S ribosomal protein YmL27	-	gene_01430	gene_02567	gene_00506	gene_02800	gene_03249	82.2168	58.7365	79.8678	-	-	-	33.2464	21.7926	38.5424	96.8851	106.273	107.905	65.4632	98.1473	90.5312	96.7257	88.7353	94.5245
YBR283C	SSH1; Ssh1p	-	gene_01431	gene_03168	-	gene_00354	gene_00766	91.7828	106.874	83.7565	-	-	-	130.326	164.671	104.263	-	-	-	137.562	132.887	138.659	133.415	122.228	118.638
YBR284W	metallo-dependent hydrolase superfamily protein	-	-	-	-	-	-	12.8215	13.6905	10.567	-	-	-	-	-	-	-	-	-	-	-	-	-	-	-
YBR285W	uncharacterized protein	-	-	-	-	-	-	116.463	83.1223	134.651	-	-	-	-	-	-	-	-	-	-	-	-	-	-	-
YBR286W	APE3, APY1; aminopeptidase Y	gene_00332	gene_01433	gene_05041	gene_06246	gene_00395	gene_02055	597.923	798.249	628.214	196.394	254.067	246.018	387.749	540.483	424.626	14.7829	15.8467	20.2198	560.272	626.908	588.82	168.286	148.44	164.221
YBR287W	uncharacterized protein	-	gene_01434	gene_03531	gene_00045	gene_05266	gene_03806	167.417	229.567	162.92	-	-	-	367.92	418.418	258.461	135.876	132.035	139.723	175.248	144.724	176.984	295.864	241.633	265.707
YBR288C	APM3, YKS6; Apm3p	-	gene_00196	gene_04050	gene_04775	gene_01187	gene_02775	22.9184	19.0044	21.1749	-	-	-	34.4793	23.3335	33.9338	42.5114	45.7112	46.2666	20.0656	19.7164	22.1805	46.2084	28.1765	39.2499
YBR289W	SNF5, HAF4, SWI10, TYE4; Snf5p	gene_02394	gene_00195	gene_02342	gene_03871	gene_04231	gene_00914	13.8149	10.9693	14.2474	48.6952	26.5735	33.3968	14.1897	4.90951	20.3655	48.8233	47.5703	42.7653	38.3427	33.6333	35.4841	15.7879	14.4615	17.1592
YBR290W	BSD2; Bsd2p	gene_02395	gene_00194	gene_02343	gene_03872	gene_04232	gene_02528	233.121	71.0311	200.235	218.498	254.335	263.023	118.071	107.544	116.585	21.7103	20.6979	19.7625	141.162	165.104	152.955	212.251	221.472	215.845
YBR291C	CTP1; Ctp1p	-	gene_00193	gene_02330	gene_03873	gene_04233	gene_03910	40.9485	66.0199	40.1082	-	-	-	76.3343	77.9933	72.5637	46.4385	53.258	56.5829	98.3986	91.5053	96.4745	36.9097	29.621	27.5307
YBR292C	uncharacterized protein	-	-	-	-	-	-	109.483	80.1469	92.0665	-	-	-	-	-	-	-	-	-	-	-	-	-	-	-
YBR293W	VBA2; Vba2p	-	-	gene_03177	-	gene_03243	-	664.958	579.377	670.568	-	-	-	47.2386	64.0739	42.2978	-	-	-	7.29834	11.1153	8.26933	-	-	-
YBR294W	SUL1, SFP2; sulfate permease	-	-	-	-	gene_00460	-	2853.13	2759.44	2851.01	-	-	-	-	-	-	-	-	-	8.95867	10.9331	8.57181	-	-	-
YBR295W	PCA1, CAD2, PAY2; cation-transporting P-type ATPase PCA1	-	-	-	-	-	-	8.59768	11.6701	7.94157	-	-	-	-	-	-	-	-	-	-	-	-	-	-	-
YBR296C	PHO89, ITN1; Pho89p	-	-	gene_02611	-	-	-	31.6147	20.0419	31.53	-	-	-	47.1694	62.7546	38.7216	-	-	-	-	-	-	-	-	-
YBR296C-A	TYC1; Tyc1p	-	-	-	-	-	-	0	1.7621	0	-	-	-	-	-	-	-	-	-	-	-	-	-	-	-
YBR297W	MAL33; transcription factor MAL33	-	-	-	-	-	-	168.737	228.509	165.551	-	-	-	-	-	-	-	-	-	-	-	-	-	-	-
YBR298C	MAL31; maltose permease	gene_00590	-	gene_00627	-	-	-	156.03	207.956	167.911	372.183	801.946	311.134	112.996	57.0946	7.14168	-	-	-	-	-	-	-	-	-
YBR298C-A	uncharacterized protein	-	-	-	-	-	-	0.894918	0	0	-	-	-	-	-	-	-	-	-	-	-	-	-	-	-
YBR299W	MAL32; alpha-glucosidase MAL32	-	-	-	-	-	-	6.67899	8.19299	7.09634	-	-	-	-	-	-	-	-	-	-	-	-	-	-	-
YBR301W	PAU24, DAN3; seripauperin PAU24	-	-	-	-	-	-	3.83114	4.66009	6.70093	-	-	-	-	-	-	-	-	-	-	-	-	-	-	-
YBR302C	COS2; Cos2p	-	-	-	-	-	-	0.958504	1.66935	0.938836	-	-	-	-	-	-	-	-	-	-	-	-	-	-	-
YCL073C	GEX1; glutathione exchanger	-	-	-	-	gene_00356	-	0.0537532	0	0	-	-	-	-	-	-	-	-	-	156.196	161.798	141.14	-	-	-
YCL069W	VBA3; basic amino acid transporter	-	-	-	-	-	-	0.0721393	0.0767798	0	-	-	-	-	-	-	-	-	-	-	-	-	-	-	-
YCL068C	uncharacterized protein	-	-	-	-	-	-	0	0	0	-	-	-	-	-	-	-	-	-	-	-	-	-	-	-
YCL067C	HMLALPHA2, ALPHA2; homeodomain mating type protein alpha2	-	-	-	-	gene_02443	-	0	0	0	-	-	-	-	-	-	-	-	-	37.6258	27.483	33.5916	-	-	-
YCL066W	HMLALPHA1, ALPHA1; transcriptional co-activator mating type protein alpha	-	-	-	-	-	-	0	0	0	-	-	-	-	-	-	-	-	-	-	-	-	-	-	-
YCL064C	CHA1; L-serine/L-threonine ammonia-lyase CHA1	-	gene_03224	-	gene_02538	-	-	701.405	683.264	723.577	-	-	-	-	-	-	13.2329	10.6738	10.465	-	-	-	-	-	-
YCL063W	VAC17, YCL062W; Vac17p	-	gene_03225	-	-	-	-	8.1999	4.65459	7.87865	-	-	-	-	-	-	-	-	-	-	-	-	-	-	-
YCL061C	MRC1, YCL060C; chromatin-modulating protein MRC1	-	gene_03227	-	gene_05038	gene_01106	-	7.87805	1.34928	6.32685	-	-	-	-	-	-	9.85297	7.16756	7.44306	5.44414	5.75703	4.62937	-	-	-
YCL059C	KRR1; ribosome biosynthesis protein KRR1	gene_01348	gene_03228	gene_00116	gene_00717	gene_01103	gene_02526	65.3883	19.0106	47.3699	84.5376	63.3556	70.2371	64.0083	37.6444	86.0104	77.6588	62.7147	67.8582	48.5916	33.251	54.1444	33.8862	26.5725	33.586
YCL058C	FYV5, MDF1; Fyv5p	-	-	-	-	-	-	52.806	77.8547	50.0266	-	-	-	-	-	-	-	-	-	-	-	-	-	-	-
YCL058W-A	ADF1; Adf1p	-	-	-	-	-	-	33.4024	22.8763	31.579	-	-	-	-	-	-	-	-	-	-	-	-	-	-	-
YCL057C-A	MIC10, MCS10, MIO10, MOS1; Mic10p	gene_01346	gene_03230	gene_02306	gene_06018	gene_05565	gene_02992	380.788	574.659	380.586	188.549	164.764	163.558	162.794	119.13	158.574	103.315	128.615	135.04	230.047	276.933	196.467	288.569	217.008	250.895
YCL057W	PRD1; metalloendopeptidase	-	gene_03231	gene_03635	gene_06019	gene_02842	-	68.5459	63.6628	62.4087	-	-	-	30.6077	20.4431	37.4589	57.5547	61.7937	58.3839	57.1804	51.4324	54.3488	-	-	-
YCL056C	PEX34; Pex34p	-	-	-	-	-	-	152.087	107.67	153.663	-	-	-	-	-	-	-	-	-	-	-	-	-	-	-
YCL055W	KAR4; Kar4p	gene_01343	gene_03234	gene_04102	gene_06241	gene_04300	gene_04330	35.28	15.2086	28.3784	126.421	53.7281	89.5227	12.1819	8.42627	9.06756	1.00894	0.565755	0.711673	18.1225	19.7087	14.157	1.12805	1.64245	1.50674
YCL054W-A	RDT1; Rdt1p	-	-	-	-	-	-	-	-	-	-	-	-	-	-	-	-	-	-	-	-	-	-	-	-
YCL054W	SPB1; 27S pre-rRNA (guanosine2922-2'-O)-methyltransferase	gene_01342	gene_03235	gene_04872	gene_05968	gene_02127	gene_01162	14.3931	4.77147	12.7881	128.526	75.4767	87.1377	26.8921	15.9412	44.4048	59.8684	58.02	55.2136	43.647	34.0399	44.6056	18.098	12.6543	16.1088
YCL052C	PBN1; Pbn1p	-	gene_03236	-	-	-	-	215.347	225.734	199.573	-	-	-	-	-	-	-	-	-	-	-	-	-	-	-
YCL051W	LRE1; Lre1p	-	gene_03237	-	-	-	-	33.4522	17.0175	26.6569	-	-	-	-	-	-	-	-	-	-	-	-	-	-	-
YCL050C	APA1, DTP1; bifunctional AP-4-A phosphorylase/ADP sulfurylase	-	gene_03238	-	-	-	gene_02991	135.43	128.272	115.327	-	-	-	-	-	-	-	-	-	-	-	-	90.1599	70.5685	76.6377
YCL049C	uncharacterized protein	-	-	-	-	-	-	124.937	159.32	129.73	-	-	-	-	-	-	-	-	-	-	-	-	-	-	-
YCL048W-A	uncharacterized protein	-	-	-	-	-	-	158.11	294.27	127.298	-	-	-	-	-	-	-	-	-	-	-	-	-	-	-
YCL048W	SPS22; Sps22p	gene_01332	gene_03241	gene_03419	gene_06240	-	-	7.35028	6.91167	7.54895	0.224287	0.111646	0.844412	24.6511	12.2405	17.8224	0	0.0701102	0	-	-	-	-	-	-
YCL047C	POF1; nicotinamide-nucleotide adenylyltransferase	-	gene_03242	gene_04104	gene_06254	gene_04302	-	59.0646	67.0821	63.4876	-	-	-	99.9238	110.405	81.6984	33.4242	32.3266	30.4982	41.6367	30.5812	31.3349	-	-	-
YCL045C	EMC1; Emc1p	gene_01329	gene_03243	gene_01883	gene_05513	gene_04503	gene_01774	29.544	23.8497	30.1737	81.7989	67.9522	71.7784	25.4291	29.9321	26.6223	41.2533	46.2479	42.3055	49.1669	37.0283	45.7192	44.373	33.8761	39.2912
YCL044C	MGR1; Mgr1p	gene_01328	gene_03244	-	-	-	-	10.7733	13.4054	10.0091	86.3016	65.3563	77.2356	-	-	-	-	-	-	-	-	-	-	-	-
YCL043C	PDI1, MFP1, TRG1; protein disulfide isomerase PDI1	gene_01327	gene_03245	gene_04865	gene_02238	gene_02090	gene_02392	240.078	297.973	255.305	131.739	202.139	227.102	261.627	197.966	224.139	420.04	424.68	403.928	426.318	559.268	502.99	252.579	233.041	232.023
YCL042W	uncharacterized protein	-	-	-	-	-	-	4.13899	3.52419	4.05406	-	-	-	-	-	-	-	-	-	-	-	-	-	-	-
YCL040W	GLK1, HOR3; glucokinase	gene_01323	gene_03246	gene_03922	gene_01207	gene_03993	-	858.069	1197.31	964.948	2008.7	2636.67	1998.12	459.354	389.646	529.269	52.5505	52.1137	51.0966	1045.64	1181.83	1412.87	-	-	-
YCL039W	GID7, MOH2; glucose-induced degradation complex subunit GID7	-	gene_03247	-	gene_03047	-	-	43.5427	50.0284	40.345	-	-	-	-	-	-	52.6236	58.3362	53.4819	-	-	-	-	-	-
YCL038C	ATG22, AUT4; Atg22p	gene_01282	gene_03248	gene_04868	gene_03051	gene_01688	gene_00133	72.9214	100.063	71.4864	164.993	121.553	178.433	21.288	29.2745	19.5217	43.3894	42.57	44.5116	80.5483	65.5574	68.7712	181.843	158.743	172.302
YCL037C	SRO9; Sro9p	-	gene_03249	-	gene_03037	-	-	3.27314	0.972191	3.20597	-	-	-	-	-	-	13.6973	12.6482	15.2246	-	-	-	-	-	-
YCL036W	GFD2, YCD6; Gfd2p	gene_03385	-	-	gene_01570	-	-	3.44551	4.04008	3.60361	68.1989	33.7838	49.9833	-	-	-	20.1892	21.0307	17.0686	-	-	-	-	-	-
YCL035C	GRX1; dithiol glutaredoxin GRX1	gene_01285	-	-	gene_00356	-	-	1710.19	2098.64	1806.87	1232.71	2010.25	1970.15	-	-	-	1751.32	1741.41	1661.39	-	-	-	-	-	-
YCL034W	LSB5; Lsb5p	gene_01286	gene_03251	gene_02878	gene_00360	gene_05237	-	300.433	415.954	313.362	134.2	80.4865	119.811	54.4472	62.3921	59.7511	181.931	170.88	175.1	80.014	68.0926	71.8192	-	-	-
YCL033C	MXR2; peptide-methionine (R)-S-oxide reductase	gene_01287	gene_03252	gene_00577	gene_01212	gene_01585	gene_00888	243.931	349.291	227.795	754.423	1418.43	1126.41	318.922	275.995	276.936	129.779	125.279	118.425	300.146	333.46	366.155	251.459	224.874	240.875
YCL032W	STE50; Ste50p	gene_01289	gene_03253	gene_02260	gene_05954	gene_05549	-	86.1674	89.8821	84.4928	128.444	94.5301	76.4326	31.525	11.1828	26.0523	14.3321	13.9891	13.499	33.8778	26.182	29.6581	-	-	-
YCL031C	RRP7; Rrp7p	gene_01290	gene_03254	gene_02261	gene_05953	gene_05550	-	71.7796	12.0627	42.4452	133.924	63.4551	94.2919	64.2123	37.6825	72.7587	70.1227	62.2985	64.6523	69.6689	53.0459	66.4323	-	-	-
YCL030C	HIS4; trifunctional histidinol dehydrogenase/phosphoribosyl-AMP cyclohydrolase/phosphoribosyl-ATP diphosphatase	gene_01292	gene_03256	gene_04843	gene_06179	gene_02511	gene_02492	81.2899	88.8096	77.0677	79.5941	72.872	61.7507	82.3693	120.506	95.0545	110.033	109.938	116.546	118.139	112.533	115.005	304.987	358.232	326.193
YCL029C	BIK1, ARM5, PAC14; Bik1p	-	gene_03257	-	gene_04908	gene_02506	-	15.9929	11.5076	15.2234	-	-	-	-	-	-	10.4291	9.25939	10.115	17.8765	16.0317	17.1804	-	-	-
YCL028W	RNQ1; prion domain-containing protein RNQ1	-	-	-	-	-	-	63.3694	71.0915	57.7554	-	-	-	-	-	-	-	-	-	-	-	-	-	-	-
YCL027W	FUS1; Fus1p	-	gene_03262	-	-	-	-	6.45457	6.66368	5.9428	-	-	-	-	-	-	-	-	-	-	-	-	-	-	-
YCL026C-B	HBN1, YCL027C-A; putative nitroreductase	gene_01298	gene_03263	-	gene_02644	-	-	271.552	235.976	327.334	120.474	132.955	131.97	-	-	-	75.2925	85.7221	83.0915	-	-	-	-	-	-
YCL026C-A	FRM2, YCLX08C; type II nitroreductase	gene_01297	gene_03279	-	-	-	-	5.63245	1.27162	4.17945	160.328	298.91	210.814	-	-	-	-	-	-	-	-	-	-	-	-
YCL025C	AGP1, WAP1, YCC5; amino acid transporter AGP1	gene_01299	gene_03265	-	-	-	-	106.857	155.92	92.3354	228.23	551.345	667.619	-	-	-	-	-	-	-	-	-	-	-	-
YCL024W	KCC4; serine/threonine protein kinase	-	-	-	-	-	-	13.366	8.25028	14.0916	-	-	-	-	-	-	-	-	-	-	-	-	-	-	-
YNCC0001C	tRNA-Glu	-	-	-	-	-	-	-	-	-	-	-	-	-	-	-	-	-	-	-	-	-	-	-	-
YCL021W-A	uncharacterized protein	-	-	-	-	-	-	17.6072	9.23003	15.4441	-	-	-	-	-	-	-	-	-	-	-	-	-	-	-
YCL019W	gag-pol fusion protein	-	-	-	-	-	-	0	0	0.0183131	-	-	-	-	-	-	-	-	-	-	-	-	-	-	-
YCL020W	gag protein	-	-	-	-	-	-	0	0	0	-	-	-	-	-	-	-	-	-	-	-	-	-	-	-
YNCC0002W	SUP53; tRNA-Leu	-	-	-	-	-	-	-	-	-	-	-	-	-	-	-	-	-	-	-	-	-	-	-	-
YCL018W	LEU2; 3-isopropylmalate dehydrogenase	gene_00212	gene_03146	gene_01872	gene_00023	gene_04517	gene_02825	0.0907177	0	0	87.9891	92.6555	83.2046	172.516	222.105	169.72	101.886	122.471	114.911	132.086	117.595	139.737	62.3566	66.0025	71.5989
YCL017C	NFS1, SPL1; cysteine desulfurase	gene_00213	gene_03145	gene_01866	gene_04338	gene_04519	gene_01602	76.0644	103.178	76.1969	413.585	324.023	471.557	151.105	175.719	155.957	196.23	193.661	181.791	230.151	209.879	219.624	615.201	474.144	578.66
YCL016C	DCC1; Dcc1p	gene_00216	gene_03143	-	gene_00172	gene_03368	gene_00374	27.2891	29.7845	24.7713	5.93389	5.64503	6.45388	-	-	-	4.51807	5.53612	5.35578	0.213402	0.107958	0.234391	6.30052	8.17223	7.99682
YCL014W	BUD3, YCL012W; Bud3p	gene_00217	gene_03142	gene_00135	gene_00171	gene_00720	gene_00373	4.02522	2.86327	3.86337	6.08973	4.40926	3.74519	16.819	18.3778	27.3201	5.84083	4.82541	4.27864	0.716647	1.18915	1.76318	19.0242	15.224	20.1809
YCL012C	YCL011C-A; uncharacterized protein	-	gene_03450	-	gene_03961	-	gene_03178	158.692	204.925	138.379	-	-	-	-	-	-	44.407	47.5842	49.2224	-	-	-	179.564	53.7565	110.326
YCL011C	GBP2, RLF6; single-stranded telomeric DNA-binding/mRNA-binding protein	gene_00146	-	gene_01982	gene_00162	-	gene_00622	156.276	158.671	148.977	242.426	240.696	293.324	79.2111	105.571	99.6847	189.423	189.211	185.316	-	-	-	108.225	93.2307	92.563
YCL010C	SGF29; Sgf29p	gene_00147	gene_03140	gene_00173	gene_03960	gene_00707	gene_00623	82.6525	86.0716	82.8276	67.2955	41.5936	55.749	86.1156	84.103	94.4698	72.0017	70.0324	73.2426	35.0524	34.7153	37.4533	23.7843	14.6901	17.3489
YCL009C	ILV6; acetolactate synthase regulatory subunit	gene_00150	gene_03139	gene_05094	gene_02851	gene_03781	gene_00048	134.905	161.544	135.38	140.84	83.0292	91.2641	150.705	133.749	161.063	42.9653	40.8891	39.9028	267.324	265.913	268.866	234.175	287.211	299.15
YCL008C	STP22, AGS1, VPL15, VPS23; ubiquitin-binding ESCRT-I subunit protein STP22	-	gene_03138	-	gene_02087	-	-	17.1565	20.5426	15.7961	-	-	-	-	-	-	23.5141	25.0912	25.2598	-	-	-	-	-	-
YCL005W-A	VMA9, CWH36, LDB10; H(+)-transporting V0 sector ATPase subunit E	gene_00175	gene_03137	gene_04107	gene_04018	gene_00749	gene_03440	406.293	419.569	472.463	212.408	158.283	174.783	100.626	33.6189	106.44	85.9945	112.076	88.8739	298.189	338.957	290.391	249.089	245.795	260.888
YNCC0003C	SNR43; SNR43	-	-	-	-	-	-	-	-	-	-	-	-	-	-	-	-	-	-	-	-	-	-	-	-
YCL005W	LDB16; Ldb16p	-	gene_03136	-	-	-	-	58.2358	74.1863	63.3507	-	-	-	-	-	-	-	-	-	-	-	-	-	-	-
YCL004W	PGS1, PEL1, YCL003W; CDP-diacylglycerol--glycerol-3-phosphate 3-phosphatidyltransferase	gene_00181	gene_03135	gene_00182	gene_00159	gene_00711	gene_00621	15.9851	10.397	12.1777	56.0055	29.5186	44.3801	8.24069	6.70541	10.0454	17.0554	16.7395	15.2309	15.9432	12.3963	13.3708	30.905	23.0388	31.2937
YCL002C	uncharacterized protein	-	gene_03134	-	-	-	-	47.6612	70.0834	43.9804	-	-	-	-	-	-	-	-	-	-	-	-	-	-	-
YCL001W	RER1; protein retrieval receptor	gene_00183	gene_03448	gene_01655	gene_04017	gene_00205	gene_02598	249.303	245.948	260.661	67.7883	50.9748	77.1526	170.811	76.5292	143.857	110.361	107.755	105.189	173.06	151.676	159.965	100.695	91.3458	95.2251
YCL001W-A	uncharacterized protein	-	gene_03133	-	-	-	-	0.860051	0	1.4742	-	-	-	-	-	-	-	-	-	-	-	-	-	-	-
YCL001W-B	uncharacterized protein	-	-	-	-	-	-	5.06418	1.65844	2.28935	-	-	-	-	-	-	-	-	-	-	-	-	-	-	-
YCR001W	uncharacterized protein	-	-	-	-	-	-	0.315352	0	0.308881	-	-	-	-	-	-	-	-	-	-	-	-	-	-	-
YCR002C	CDC10; septin CDC10	gene_00186	gene_03132	gene_01871	gene_02378	gene_04523	gene_01418	129.167	133.767	129.73	78.0518	45.9983	48.9759	55.7348	29.1952	61.5838	44.7943	42.9224	40.2912	37.4492	61.0733	57.6398	30.2393	33.5618	35.0785
YCR003W	MRPL32, bL32m; mitochondrial 54S ribosomal protein YmL32	gene_00187	gene_05107	gene_01870	gene_02377	gene_04522	gene_00288	77.7411	53.8205	81.2575	72.6299	49.2021	61.9358	42.1023	15.0578	47.1871	95.7918	103.135	102.323	37.7264	36.644	33.4259	42.0921	26.3767	33.0174
YCR004C	YCP4; flavodoxin-like fold family protein	-	gene_05106	-	gene_03407	gene_03369	-	539.672	544.26	530.298	-	-	-	-	-	-	2095.45	2243.94	2157.61	47.0214	72.1948	60.3143	-	-	-
YCR005C	CIT2; citrate (Si)-synthase CIT2	-	-	-	-	-	-	356.618	275.973	481.422	-	-	-	-	-	-	-	-	-	-	-	-	-	-	-
YCR006C	uncharacterized protein	-	-	-	-	-	-	9.64019	10.4834	6.56861	-	-	-	-	-	-	-	-	-	-	-	-	-	-	-
YNCC0004C	SUF2; tRNA-Pro	-	-	-	-	-	-	-	-	-	-	-	-	-	-	-	-	-	-	-	-	-	-	-	-
YCR007C	DUP240 family protein	-	-	-	-	-	-	48.0123	41.9966	45.9461	-	-	-	-	-	-	-	-	-	-	-	-	-	-	-
YNCC0005W	tRNA-Asn	-	-	-	-	-	-	-	-	-	-	-	-	-	-	-	-	-	-	-	-	-	-	-	-
YCR008W	SAT4, HAL4; serine/threonine protein kinase SAT4	-	gene_05096	gene_00041	gene_00275	gene_00740	gene_03848	39.526	45.4527	38.5002	-	-	-	26.4021	22.3338	36.5581	2.87023	3.14105	2.87359	62.0095	61.1898	66.9572	39.6252	42.3265	32.9914
YCR009C	RVS161, END6, FUS7, SPE161; amphiphysin-like protein RVS161	gene_00364	gene_05095	gene_04130	gene_00272	gene_00747	gene_00977	219.585	177.005	240.805	409.695	410.899	451.458	333.618	269.436	320.36	267.95	272.021	269.089	234.475	207.279	242.243	743.759	604.583	701.21
YCR010C	ADY2, ATO1; Ady2p	-	gene_01558	gene_01281	gene_00277	-	gene_00298	4.19729	5.95638	4.79636	-	-	-	120.097	132.651	86.933	19.6022	18.0106	14.9718	-	-	-	203.378	237.312	224.314
YCR011C	ADP1; putative ATP-dependent permease ADP1	gene_02326	gene_01556	gene_02331	gene_00391	gene_05155	gene_01038	141.498	139.659	131.46	342.256	240.458	350.705	52.8646	59.8309	52.2462	52.4059	56.9214	54.8264	121.376	145.762	120.538	60.1518	48.8418	53.7561
YCR012W	PGK1; phosphoglycerate kinase	gene_00141	gene_01555	gene_05268	gene_03120	gene_00075	gene_01561	3693.06	5766.49	5072.93	2307.45	2231.05	1877.34	1754.02	1562.99	1927.54	1494.15	1709.99	1401.04	2217.8	2796.63	3216.8	1558.91	2311.86	2051.34
YCR014C	POL4; DNA-directed DNA polymerase IV	-	gene_01554	-	gene_03252	-	gene_01562	102.573	20.4318	79.8852	-	-	-	-	-	-	54.8861	53.7075	50.5606	-	-	-	4.62989	3.31932	4.90275
YCR015C	CTO1; Cto1p	-	gene_03463	-	gene_00520	-	-	10.1002	6.98189	9.68896	-	-	-	-	-	-	65.4672	64.943	64.5499	-	-	-	-	-	-
YNCC0006C	SNR33; SNR33	-	-	-	-	-	-	-	-	-	-	-	-	-	-	-	-	-	-	-	-	-	-	-	-
YNCC0007C	SUF16; tRNA-Gly	-	-	-	-	-	-	-	-	-	-	-	-	-	-	-	-	-	-	-	-	-	-	-	-
YCR016W	uncharacterized protein	gene_00140	gene_03464	-	gene_03467	gene_05452	gene_01564	42.3287	4.23872	27.1943	32.4509	28.6093	30.1754	-	-	-	174.284	141.861	147.665	10.9091	17.1005	15.5261	31.6208	18.757	18.8643
YCR017C	CWH43; Cwh43p	gene_00138	gene_01553	gene_03888	gene_03122	gene_01231	gene_03597	65.5297	85.7036	64.933	137.788	126.019	123.787	98.9491	141.109	92.0542	14.9074	16.9784	15.7581	94.876	71.733	90.8734	100.951	107.715	98.0636
YCR018C	SRD1; Srd1p	-	-	-	-	-	-	38.7798	66.3564	46.0191	-	-	-	-	-	-	-	-	-	-	-	-	-	-	-
YNCC0008W	tRNA-Met	-	-	-	-	-	-	-	-	-	-	-	-	-	-	-	-	-	-	-	-	-	-	-	-
YNCC0009C	tRNA-Lys	-	-	-	-	-	-	-	-	-	-	-	-	-	-	-	-	-	-	-	-	-	-	-	-
YCR019W	MAK32; Mak32p	gene_00075	gene_01552	gene_02755	gene_01614	gene_04990	gene_01148	43.937	49.2806	43.3918	84.4036	49.6174	88.3953	22.2607	22.6717	22.2505	99.5001	95.0802	97.974	35.2113	30.5009	29.7184	13.5734	20.9545	20.0366
YCR020C	PET18, HIT2; Pet18p	-	gene_01551	-	-	-	gene_00060	80.9403	93.9784	74.6248	-	-	-	-	-	-	-	-	-	-	-	-	95.7631	50.4449	38.8511
YCR020C-A	MAK31, LSM9, NAA38, SMX1; Mak31p	-	gene_01550	-	-	-	-	183.046	228.874	227.028	-	-	-	-	-	-	-	-	-	-	-	-	-	-	-
YCR020W-B	HTL1; Htl1p	-	-	-	-	-	-	46.1053	18.7362	44.3381	-	-	-	-	-	-	-	-	-	-	-	-	-	-	-
YCR021C	HSP30, YRO1; Hsp30p	-	-	-	gene_01635	-	-	1607.57	2513.39	1437.84	-	-	-	-	-	-	75.4214	26.9321	55.2613	-	-	-	-	-	-
YCR022C	uncharacterized protein	-	-	-	-	-	-	4.03102	3.37097	5.07639	-	-	-	-	-	-	-	-	-	-	-	-	-	-	-
YCR023C	uncharacterized protein	-	-	-	gene_06036	-	-	55.5653	75.321	56.7039	-	-	-	-	-	-	108.969	99.446	100.627	-	-	-	-	-	-
YCR024C	SLM5; asparagine--tRNA ligase SLM5	gene_00157	gene_01547	gene_03946	gene_00482	gene_00770	gene_03801	14.5075	13.2247	14.8676	28.3302	18.3635	17.361	35.3642	34.423	39.6567	18.4972	20.7444	19.6363	40.8226	34.0648	29.3064	7.67151	6.47043	7.79267
YCR024C-B	uncharacterized protein	-	-	-	-	-	-	771.62	1083	815.914	-	-	-	-	-	-	-	-	-	-	-	-	-	-	-
YCR024C-A	PMP1; proteolipid ATPase	-	-	-	-	-	-	810.032	1063.27	858.275	-	-	-	-	-	-	-	-	-	-	-	-	-	-	-
YCR025C	uncharacterized protein	-	-	-	-	-	-	13.2931	11.8331	8.52241	-	-	-	-	-	-	-	-	-	-	-	-	-	-	-
YCR026C	NPP1; nucleotide diphosphatase/phosphodiesterase NPP1	-	gene_01548	gene_04431	gene_03673	gene_04199	gene_03797	47.9967	38.325	43.4761	-	-	-	16.5352	36.5918	25.2099	15.171	15.1492	14.1049	130.056	99.1378	111.887	111.367	57.166	73.8281
YCR027C	RHB1, RSG1; putative GTPase RHB1	-	-	-	gene_04043	-	gene_01768	30.7468	36.9201	31.3514	-	-	-	-	-	-	77.731	72.7818	76.6289	-	-	-	343.156	254.641	293.462
YNCC0010C	tRNA-Gln	-	-	-	-	-	-	-	-	-	-	-	-	-	-	-	-	-	-	-	-	-	-	-	-
YCR028C	FEN2; Fen2p	gene_01177	gene_01821	gene_04305	gene_04351	gene_05366	-	20.6546	22.6015	18.7767	1053.72	777.967	1328.95	7336.49	8853.18	7148.09	7.51073	7.20157	7.84489	1426.21	1436.21	1364.36	-	-	-
YCR028C-A	RIM1; Rim1p	-	gene_01822	gene_02362	gene_01349	gene_05115	gene_02273	372.023	317.955	355.327	-	-	-	319.7	221.115	424.501	890.375	846.109	861.589	275.989	211.381	232.047	271.779	273.528	274.26
YCR030C	SYP1, YCR029C-A; Syp1p	gene_01203	gene_01574	gene_01853	gene_02533	gene_04543	gene_00819	34.4425	34.7968	37.4594	189.887	147.001	188.029	102.129	167.963	142.423	0.272523	0.315182	0.264316	90.6635	64.4854	72.679	80.8195	51.1732	56.135
YNCC0011W	SNR65; SNR65	-	-	-	-	-	-	-	-	-	-	-	-	-	-	-	-	-	-	-	-	-	-	-	-
YCR031C	RPS14A, CRY1, RPL59; ribosomal 40S subunit protein S14A	gene_01209	gene_03291	gene_03598	gene_01837	gene_05069	gene_02291	1392.14	1943.16	1447.01	1829.92	1019.7	1479.02	2589.9	2058.65	1907.74	4898.78	4963.12	5164.59	1488.33	2140.55	1862.87	1073.92	1404	1478.98
YNCC0012C	SNR189; SNR189	-	-	-	-	-	-	-	-	-	-	-	-	-	-	-	-	-	-	-	-	-	-	-	-
YCR032W	BPH1; Bph1p	gene_01211	gene_03290	gene_00863	gene_03769	gene_05047	-	15.2425	12.1266	15.0943	41.7054	26.8203	35.4345	10.0635	8.28034	11.6547	18.3372	18.5502	18.1907	38.8794	28.9393	35.0536	-	-	-
YCR033W	SNT1; Snt1p	gene_01214	gene_03289	gene_03155	gene_06116	gene_04589	gene_01501	30.3864	20.1341	28.4941	50.6161	25.7572	40.5065	30.0757	22.0027	46.6219	10.3533	10.7381	10.1754	38.8364	32.1798	32.5516	19.8778	13.5995	19.4934
YCR034W	ELO2, FEN1, GNS1, VBM2; fatty acid elongase ELO2	gene_01215	gene_03288	gene_00522	gene_04036	gene_05044	-	13.7015	15.0892	13.9795	79.3736	96.4836	131.229	94.8037	99.3979	91.4134	64.3445	63.8039	58.2719	28.619	98.6148	32.1753	-	-	-
YCR035C	RRP43; exosome non-catalytic core subunit RRP43	gene_01216	gene_03287	gene_00865	gene_03772	gene_05045	gene_00350	72.1757	35.4204	54.2731	93.2644	56.795	64.8435	77.6825	98.8627	94.3968	118.519	116.264	119.078	38.4518	32.4206	29.3489	50.5925	35.2609	40.8722
YCR036W	RBK1; putative ribokinase	gene_01217	gene_03286	gene_01639	gene_06338	gene_03983	gene_03454	147.913	161.86	149.345	45.8561	25.5986	35.3538	240.266	355.688	282.749	16.8528	14.2497	12.4765	236.953	191.868	235.226	40.0371	56.5976	61.6694
YCR037C	PHO87; SPX domain-containing inorganic phosphate transporter	gene_01219	gene_03285	-	-	-	-	12.7216	11.0989	13.689	191.627	147.209	187.996	-	-	-	-	-	-	-	-	-	-	-	-
YCR038C	BUD5; Ras family guanine nucleotide exchange factor BUD5	gene_01230	gene_03284	gene_01746	gene_06308	gene_02267	-	14.8824	8.22129	14.2239	1.55104	4.73321	3.80836	7.20226	4.73173	6.86672	4.77759	4.50115	4.76679	7.19916	7.92832	9.2454	-	-	-
YCR039C	MATALPHA2, ALPHA2; homeodomain mating type protein alpha2	-	-	-	-	-	-	0	0	0	-	-	-	-	-	-	-	-	-	-	-	-	-	-	-
YCR040W	MATALPHA1, ALPHA1; transcriptional co-activator mating type protein alpha	-	-	-	-	-	-	0	0	0	-	-	-	-	-	-	-	-	-	-	-	-	-	-	-
YCR041W	uncharacterized protein	-	-	-	-	-	-	2.98306	5.39741	1.16874	-	-	-	-	-	-	-	-	-	-	-	-	-	-	-
YCR042C	TAF2, TAF150, TSM1; Taf2p	gene_01281	gene_03280	gene_01303	gene_03319	gene_02074	gene_03711	28.291	13.441	23.1727	36.6259	34.9759	37.3484	24.7506	13.8909	28.7168	11.8435	14.0018	12.9432	19.3066	15.1395	17.4553	30.4426	16.3984	23.9792
YCR043C	uncharacterized protein	gene_01279	gene_03278	-	-	-	-	148.745	137.664	201.436	60.2883	62.7998	67.5155	-	-	-	-	-	-	-	-	-	-	-	-
YCR044C	PER1, COS16; Per1p	gene_01321	gene_03277	gene_03302	gene_04870	gene_04896	gene_03753	52.6277	70.4838	56.0774	114.235	102.774	134.911	102.641	125.876	65.3782	38.0492	35.0904	38.0591	140.383	141.687	144.681	82.3714	81.1584	84.0346
YCR045C	RRT12, OSW3; Rrt12p	gene_02052	gene_00745	gene_03788	gene_03525	gene_04374	-	2.55743	4.36942	2.70271	0.848334	0.750733	1.24206	8.51549	7.90978	7.56455	7.72822	3.56708	4.13016	42.7663	186.985	125.373	-	-	-
YCR046C	IMG1, bL19m; mitochondrial 54S ribosomal protein IMG1	-	gene_00746	gene_02482	gene_03522	gene_02482	gene_02281	78.3	99.092	72.687	-	-	-	86.6267	33.08	124.601	258.855	253.148	233.974	68.5265	49.8765	55.3344	163.34	101.344	131.814
YCR047C	BUD23; 18S rRNA (guanine1575-N7)-methyltransferase	gene_02055	gene_00748	gene_01274	gene_03521	gene_02157	gene_03120	78.7009	101.129	81.4338	114.904	50.663	75.5068	31.514	15.5974	29.2355	142.806	158.694	154.894	68.1853	56.1786	68.8603	25.7889	10.8445	18.1092
YCR048W	ARE1, SAT2; sterol acyltransferase	-	gene_00749	-	-	-	-	13.6025	19.4379	17.1983	-	-	-	-	-	-	-	-	-	-	-	-	-	-	-
YCR050C	uncharacterized protein	-	-	-	-	-	-	0	0	0.314879	-	-	-	-	-	-	-	-	-	-	-	-	-	-	-
YCR051W	uncharacterized protein	gene_02062	gene_00750	gene_01297	gene_06053	gene_02160	gene_03117	107.799	132.434	108.351	62.1446	40.5765	31.5247	92.9072	59.1864	97.3403	174.288	176.96	172.321	60.5634	38.298	56.2715	57.894	45.0218	57.6227
YCR052W	RSC6; Rsc6p	gene_02059	-	-	-	-	-	9.78308	10.1211	10.3864	118.341	66.5371	83.6201	-	-	-	-	-	-	-	-	-	-	-	-
YCR053W	THR4; threonine synthase THR4	gene_02058	gene_00753	gene_00980	gene_05593	gene_02470	gene_02691	51.3075	25.7985	44.209	83.9618	76.8753	71.7586	87.0101	52.0193	108.901	86.459	96.6889	102.138	153.055	108.008	131.236	109.539	98.6964	105.6
YCR054C	CTR86; Ctr86p	gene_02063	gene_00754	gene_02575	gene_04648	gene_02784	-	16.9669	16.1213	15.0087	58.9739	40.4617	50.7868	10.5674	5.4128	8.65864	25.8513	27.6542	26.6286	43.7827	28.5823	31.0281	-	-	-
YCR057C	PWP2, UTP1, YCR055C, YCR058C; snoRNA-binding rRNA-processing protein PWP2	gene_02064	gene_00755	gene_02578	gene_03078	gene_02785	gene_02683	9.4964	6.94159	9.26643	46.6555	34.9312	35.1202	32.1159	53.2079	41.9538	238.488	269.208	262.987	26.7299	19.331	26.7863	25.5224	18.3393	20.7964
YCR059C	YIH1; Yih1p	gene_02066	gene_00756	gene_02576	gene_00487	gene_02787	gene_02678	53.4394	64.0886	52.468	27.4199	15.3223	13.1538	22.0774	19.2314	25.4155	8.0258	11.9769	10.2951	28.1254	25.2802	22.4145	66.7795	59.2171	59.7235
YCR060W	TAH1; Tah1p	-	gene_00757	-	gene_00488	-	-	87.2145	127.752	97.8767	-	-	-	-	-	-	18.457	14.2787	18.8052	-	-	-	-	-	-
YCR061W	TVS1, YCR062W; Tvs1p	gene_02068	gene_05838	gene_01614	gene_00556	gene_01530	gene_02096	2.56722	3.01118	2.82245	364.362	579.277	418.634	44.854	59.02	49.6447	107.092	96.8146	98.9284	239.911	350.848	305.455	157.345	184.21	188.512
YNCC0013W	SUP61; tRNA-Ser	-	-	-	-	-	-	-	-	-	-	-	-	-	-	-	-	-	-	-	-	-	-	-	-
YCR063W	BUD31, CWC14; U2 snRNP complex subunit BUD31	gene_02069	gene_05826	gene_04164	gene_02845	gene_01245	-	3.77225	3.79185	2.46323	102.296	48.511	80.3311	43.6765	18.1537	35.1437	44.4955	46.2539	41.95	36.4798	36.9095	34.3027	-	-	-
YCR065W	HCM1; Hcm1p	gene_02070	gene_05825	gene_03665	gene_04624	gene_02381	gene_02673	10.0215	13.473	14.6951	76.6779	80.6227	80.4377	26.7904	37.1068	42.523	13.5341	12.5757	8.83517	2.25955	5.10577	6.36993	10.2765	6.08751	9.10073
YCR066W	RAD18; E3 ubiquitin-protein ligase RAD18	gene_02071	gene_05824	gene_00654	gene_02929	gene_03272	gene_02346	10.6528	6.21067	10.4342	53.2962	46.0016	52.3495	23.719	11.0947	24.9737	47.0061	41.0518	48.6151	35.4419	39.7361	38.1095	13.5072	5.69804	9.5449
YCR067C	SED4; GTPase-activating protein SED4	-	gene_05823	-	gene_00978	-	-	15.6552	16.4639	16.6726	-	-	-	-	-	-	24.045	24.8211	23.9713	-	-	-	-	-	-
YCR068W	ATG15, AUT5, CVT17; triglyceride lipase ATG15	gene_02074	gene_05822	gene_03797	gene_00601	gene_04382	gene_00554	17.9224	19.8194	14.8156	315.717	118.544	226.957	102.82	133.969	104.336	2.64846	2.85235	2.5687	237.48	178.922	217.523	259.972	232.953	257.854
YCR069W	CPR4, CYP4, SCC3, YCR070W; peptidylprolyl isomerase family protein CPR4	gene_01464	gene_05821	-	-	-	-	83.5584	104.842	83.3688	329.165	311.034	353.925	-	-	-	-	-	-	-	-	-	-	-	-
YCR071C	IMG2, mL49; mitochondrial 54S ribosomal protein IMG2	-	gene_05820	gene_00831	gene_02747	gene_01605	gene_04014	117.131	104.527	118.478	-	-	-	75.5482	33.8088	73.1882	82.72	88.8331	83.3874	68.3405	49.0711	50.4451	70.8443	54.2521	57.8276
YCR072C	RSA4; Rsa4p	gene_01467	gene_05819	gene_00616	gene_06166	gene_05193	gene_04012	3.52938	2.93683	4.58832	99.1174	59.9048	84.2187	77.6325	124.744	102.396	106.826	112.14	106.569	94.6746	64.928	82.0175	8.32661	6.83585	7.98001
YCR073C	SSK22; mitogen-activated protein kinase kinase kinase SSK22	-	-	-	-	-	gene_03252	13.8215	15.1868	14.0736	-	-	-	-	-	-	-	-	-	-	-	-	19.9557	27.7843	29.5996
YCR073W-A	SOL2, YCRX13W; Sol2p	-	-	gene_02549	-	-	-	86.2378	127.919	84.5708	-	-	-	84.632	58.2312	147.179	-	-	-	-	-	-	-	-	-
YCR075C	ERS1; cystinosin-like protein ERS1	-	gene_05813	gene_03550	gene_03926	gene_02816	gene_02576	59.1194	89.1175	57.285	-	-	-	59.5822	43.6765	52.9926	48.0254	46.1757	42.7321	58.5676	50.0141	53.7562	56.288	33.123	43.1391
YCR075W-A	EGO2; Ego2p	-	gene_05812	-	-	-	-	108.921	111.29	122.902	-	-	-	-	-	-	-	-	-	-	-	-	-	-	-
YCR076C	FUB1; Fub1p	-	gene_05811	-	-	-	-	71.7646	103.058	64.9942	-	-	-	-	-	-	-	-	-	-	-	-	-	-	-
YCR077C	PAT1, MRT1; Pat1p	gene_01474	gene_05810	gene_03645	gene_04318	gene_05023	gene_03527	21.0221	24.9833	20.428	74.2935	52.85	56.4159	62.719	63.0697	72.5473	39.1047	42.0991	37.4495	162.911	120.891	142.632	86.2106	60.1204	66.7655
YCR079W	PTC6, AUP1, PPP2; type 2C protein phosphatase PTC6	gene_01496	gene_05809	gene_02548	gene_04764	gene_05348	gene_03914	58.1515	76.0525	64.865	147.791	101.007	130.32	28.7304	28.4331	34.1719	16.7319	17.1289	16.4996	47.7006	43.3024	42.4779	17.4016	22.0999	20.1988
YCR081W	SRB8, GIG1, MED12, NUT6, SSN5, YCR080W; Srb8p	-	gene_05808	-	gene_03235	gene_03682	gene_02575	6.95629	3.47977	5.72338	-	-	-	-	-	-	7.97667	7.88869	8.16402	11.1416	11.5748	12.4833	13.5396	8.50033	12.8502
YCR082W	AHC2; Ahc2p	-	-	-	-	-	-	723.329	714.127	640.353	-	-	-	-	-	-	-	-	-	-	-	-	-	-	-
YCR083W	TRX3; Trx3p	-	gene_05806	-	gene_02835	-	-	502.112	536.063	444.173	-	-	-	-	-	-	300.678	293.878	304.73	-	-	-	-	-	-
YCR084C	TUP1, AAR1, AER2, AMM1, CRT4, CYC9, FLK1, ROX4, SFL2, UMR7; chromatin-silencing transcriptional regulator TUP1	gene_01448	gene_02579	gene_00463	gene_04674	gene_05060	gene_02604	10.6663	13.771	13.082	125.601	94.4045	95.6803	69.2503	35.32	90.0712	103.893	109.302	109.132	61.6965	62.2947	64.6941	110.287	87.0588	89.887
YCR085W	uncharacterized protein	-	-	-	-	-	-	1.12244	1.79196	0.824555	-	-	-	-	-	-	-	-	-	-	-	-	-	-	-
YCR086W	CSM1; Csm1p	-	gene_05804	-	gene_03749	-	-	24.2705	7.93404	21.2255	-	-	-	-	-	-	54.1357	55.9287	57.3573	-	-	-	-	-	-
YCR087C-A	uncharacterized protein	gene_01455	gene_05803	gene_03894	gene_04845	gene_01714	gene_00988	57.4084	33.1823	62.1272	151.039	131.059	148.745	7.43301	3.75048	13.7486	56.9573	59.6629	56.916	4.54627	9.19965	3.52477	6.27774	6.28403	10.0436
YCR088W	ABP1; Abp1p	gene_01456	gene_00705	gene_00947	gene_01490	gene_03211	gene_02984	62.2594	59.7865	65.6854	160.882	141.623	151.577	78.6087	78.3096	84.208	26.8465	26.7813	24.6396	78.169	78.8141	77.6985	120.563	74.9998	87.9455
YCR089W	FIG2; Fig2p	-	-	-	-	-	-	3.78422	4.5311	3.56556	-	-	-	-	-	-	-	-	-	-	-	-	-	-	-
YCR090C	uncharacterized protein	gene_01458	gene_00703	gene_01629	gene_04971	gene_04939	gene_01917	96.079	80.4979	90.9174	172.542	92.962	123.233	83.1414	60.6002	78.7154	98.0109	95.2823	93.406	66.6608	52.8417	51.0216	259.375	189.689	200.974
YCR091W	KIN82, FPK2; putative serine/threonine protein kinase KIN82	-	-	gene_01632	gene_05150	-	-	49.2317	17.7432	42.7335	-	-	-	44.722	41.3235	45.081	6.60199	6.17315	6.43534	-	-	-	-	-	-
YCR092C	MSH3; mismatch repair protein MSH3	gene_01476	gene_00701	-	gene_02199	gene_04944	gene_03408	13.5177	10.3063	14.0042	4.3171	3.81444	3.19988	-	-	-	23.1149	25.1748	24.9855	12.1326	11.7641	11.0124	20.5614	13.6572	18.5403
YCR093W	CDC39, NOT1, ROS1, SMD6; CCR4-NOT core subunit CDC39	gene_01478	gene_00700	gene_03200	gene_02750	gene_00231	gene_01875	21.0698	10.0094	19.2381	53.0564	50.668	55.7267	37.4202	34.0429	44.2074	15.6174	12.9001	12.9329	49.843	36.0164	46.843	47.9219	42.6949	44.5348
YCR094W	CDC50; aminophospholipid translocase regulatory protein CDC50	gene_01479	gene_00699	-	gene_02751	gene_00230	gene_02455	35.7305	19.2392	33.7563	71.6041	42.5383	65.6274	-	-	-	89.3436	95.2693	89.9634	93.5916	92.9841	89.4543	185.166	171.655	190.602
YCR095C	OCA4; Oca4p	gene_01483	gene_00698	gene_02385	gene_03997	gene_05139	-	78.9032	52.426	70.1364	111.033	66.845	82.8842	37.2162	49.8292	50.3308	76.5545	68.148	70.2025	86.8943	69.803	84.8218	-	-	-
YCR095W-A	uncharacterized protein	-	-	-	-	-	-	8.1218	12.6339	10.4029	-	-	-	-	-	-	-	-	-	-	-	-	-	-	-
YCR096C	HMRA2, A2; homeodomain mating type protein A2	-	-	-	-	-	-	0.551866	0.587365	0	-	-	-	-	-	-	-	-	-	-	-	-	-	-	-
YCR097W	HMRA1, YCR097WB; Hmra1p	-	-	-	gene_05396	-	-	621.045	394.321	578.678	-	-	-	-	-	-	12.7642	8.36528	11.2966	-	-	-	-	-	-
YNCC0014W	tRNA-Thr	-	-	-	-	-	-	-	-	-	-	-	-	-	-	-	-	-	-	-	-	-	-	-	-
YCR098C	GIT1; Git1p	gene_03068	gene_02718	gene_00226	gene_04783	gene_01107	gene_03437	6.12476	7.06196	5.31168	735.949	413.607	444.68	186.942	201.999	150.031	3.11224	2.70179	2.48189	174.637	314.589	189.069	24.5292	15.1514	19.2424
YCR099C	uncharacterized protein	-	-	-	-	-	-	67.4975	64.6102	62.9939	-	-	-	-	-	-	-	-	-	-	-	-	-	-	-
YCR100C	EMA35; Ema35p	-	-	-	-	-	-	35.7233	29.6833	33.3533	-	-	-	-	-	-	-	-	-	-	-	-	-	-	-
YCR101C	uncharacterized protein	-	-	-	-	-	-	29.855	22.5317	23.3939	-	-	-	-	-	-	-	-	-	-	-	-	-	-	-
YCR102C	uncharacterized protein	-	-	-	gene_04217	-	-	52.7638	71.1524	66.7108	-	-	-	-	-	-	242.038	239.749	246.486	-	-	-	-	-	-
YCR104W	PAU3; seripauperin PAU3	-	-	-	-	-	-	3.70854	4.51097	3.37298	-	-	-	-	-	-	-	-	-	-	-	-	-	-	-
YCR105W	ADH7, ADHVII; NADP-dependent alcohol dehydrogenase	gene_00259	gene_05061	gene_01556	-	gene_03910	gene_03713	9.87871	9.05386	8.60089	495.866	676.003	705.567	169.962	162.539	136.846	-	-	-	34.2535	65.552	31.5584	413.734	304.445	335.537
YCR106W	RDS1; Rds1p	-	gene_04297	-	-	-	-	12.4816	10.0268	9.53897	-	-	-	-	-	-	-	-	-	-	-	-	-	-	-
YCR107W	AAD3; putative aryl-alcohol dehydrogenase	-	-	-	-	-	-	35.4771	34.8546	33.2344	-	-	-	-	-	-	-	-	-	-	-	-	-	-	-
YCR108C	uncharacterized protein	-	-	-	-	-	-	0	0	0	-	-	-	-	-	-	-	-	-	-	-	-	-	-	-
YDL248W	COS7; Cos7p	-	-	-	-	-	-	24.4891	22.6686	19.2568	-	-	-	-	-	-	-	-	-	-	-	-	-	-	-
YDL247W	MPH2; alpha-glucoside permease	-	gene_02329	-	-	-	-	0.86851	1.55989	0.372176	-	-	-	-	-	-	-	-	-	-	-	-	-	-	-
YDL246C	SOR2; L-iditol 2-dehydrogenase SOR2	-	-	gene_01339	-	gene_04700	-	0.277475	0.689088	0.271781	-	-	-	392.257	329.347	292.329	-	-	-	1012.56	1097.76	1002.32	-	-	-
YDL245C	HXT15, HLT2; hexose transporter HXT15	-	-	-	-	-	-	0	0.0620456	0	-	-	-	-	-	-	-	-	-	-	-	-	-	-	-
YDL244W	THI13; 4-amino-5-hydroxymethyl-2-methylpyrimidine phosphate synthase	-	-	-	gene_00882	gene_03120	-	3.49569	8.2679	2.66308	-	-	-	-	-	-	1.41668	1.24833	1.17772	13.3497	10.2851	11.5687	-	-	-
YDL243C	AAD4; putative aryl-alcohol dehydrogenase	-	-	-	-	-	-	39.8347	61.2996	40.5898	-	-	-	-	-	-	-	-	-	-	-	-	-	-	-
YDL242W	uncharacterized protein	-	-	-	-	-	-	0.841829	1.4933	0.824555	-	-	-	-	-	-	-	-	-	-	-	-	-	-	-
YDL241W	uncharacterized protein	-	-	-	-	-	-	5.60767	5.39997	6.27726	-	-	-	-	-	-	-	-	-	-	-	-	-	-	-
YDL240W	LRG1; GTPase-activating protein LRG1	gene_00746	gene_01779	gene_02771	gene_01983	gene_02009	gene_03222	11.3517	9.45093	11.4055	31.6226	22.8509	27.6163	22.5039	9.31592	26.6877	7.17163	7.28856	7.19367	17.6085	15.7523	15.9428	21.2444	17.34	21.2921
YDL239C	ADY3; Ady3p	-	-	-	-	-	-	42.5725	17.9997	36.5737	-	-	-	-	-	-	-	-	-	-	-	-	-	-	-
YDL238C	GUD1; guanine deaminase	gene_00759	gene_01783	gene_04422	gene_03966	gene_02176	gene_04301	29.3953	25.1728	25.946	102.209	60.5589	83.1846	142.738	202.729	115.831	13.1106	14.7212	10.7405	34.2596	34.7521	37.6293	49.277	31.3457	42.942
YDL237W	AIM6; Aim6p	gene_04025	-	gene_00047	gene_02762	gene_04426	-	173.605	232.362	155.859	223.732	158.809	184.839	41.5731	51.3017	37.1588	26.5578	24.7645	25.4278	92.1895	92.0218	65.5993	-	-	-
YDL236W	PHO13; 4-nitrophenylphosphatase	gene_03252	gene_01785	gene_05229	gene_05123	gene_04853	gene_00469	94.3638	115.972	104.965	149.095	124.963	179.507	115.95	93.5639	112.335	150.065	163.235	167.355	129.689	118.236	119.623	369.571	306.798	319.185
YDL235C	YPD1; Ypd1p	gene_03254	gene_01786	gene_05228	-	gene_04851	gene_01717	133.433	54.3313	114.093	237.98	105.037	150.572	86.9787	54.1797	102.748	-	-	-	164.477	160.389	205.572	275.916	204.967	202.071
YDL234C	GYP7; GTPase-activating protein GYP7	gene_03256	gene_01787	gene_00610	gene_01921	gene_05196	gene_03105	89.2294	66.0491	84.3592	237.021	126.752	168.626	44.425	31.8436	38.6963	37.9077	38.6959	39.0963	153.875	135.284	138.174	255.935	235.145	265.416
YDL233W	MFG1; Mfg1p	gene_03258	gene_01789	-	-	gene_00489	-	26.8358	26.2587	27.981	117.227	94.1998	119.695	-	-	-	-	-	-	19.884	21.1428	26.9458	-	-	-
YDL232W	OST4; olichyl-diphosphooligosaccharide--protein glycotransferase OST4	-	-	-	-	-	-	127.973	170.495	183.2	-	-	-	-	-	-	-	-	-	-	-	-	-	-	-
YDL231C	BRE4; Bre4p	gene_03143	gene_01790	-	gene_05093	-	-	38.1111	37.0885	31.914	33.4652	22.62	24.5029	-	-	-	17.4502	19.1353	19.0945	-	-	-	-	-	-
YDL230W	PTP1; tyrosine protein phosphatase PTP1	gene_03140	gene_01791	-	gene_02620	-	gene_00193	82.4843	100.901	74.8071	38.6858	24.1993	34.0757	-	-	-	25.7279	25.7899	26.3523	-	-	-	95.3824	93.0036	111.991
YDL229W	SSB1, YG101; Hsp70 family ATPase SSB1	-	gene_01792	-	-	-	-	138.596	115.368	138.974	-	-	-	-	-	-	-	-	-	-	-	-	-	-	-
YDL227C	HO; Hop	-	-	-	-	-	-	2.76403	4.20261	4.03334	-	-	-	-	-	-	-	-	-	-	-	-	-	-	-
YDL226C	GCS1; GTPase-activating protein GCS1	gene_00774	gene_01793	gene_00427	gene_02773	gene_02539	gene_01817	54.4049	39.0357	50.9916	252.343	165.257	218.165	109.637	107.708	118.443	128.029	153.52	136.021	190.141	114.662	156.001	123.702	91.9284	98.9858
YDL225W	SHS1, SEP7; septin SHS1	gene_03297	gene_01795	gene_01159	gene_05694	gene_01424	-	41.3899	23.6861	37.2504	14.6842	18.113	19.9927	38.0926	29.8018	38.5518	35.3972	35.6167	33.4696	23.5204	17.3392	19.7374	-	-	-
YDL224C	WHI4; Whi4p	-	gene_05519	-	-	-	gene_02890	24.6047	28.8442	25.9959	-	-	-	-	-	-	-	-	-	-	-	-	74.8111	79.0463	71.8341
YDL223C	HBT1; Hbt1p	-	-	-	-	-	-	16.129	15.3153	13.7536	-	-	-	-	-	-	-	-	-	-	-	-	-	-	-
YDL222C	FMP45; Fmp45p	gene_03300	-	-	gene_06392	gene_02926	gene_02891	10.8949	15.6883	11.9268	1831.07	1854.72	1995.12	-	-	-	0.238774	0.327289	0.308777	999.68	1976.14	1277.77	53.0264	47.4742	34.7014
YDL220C	CDC13, EST4; telomere-binding protein CDC13	-	gene_01798	-	-	-	-	5.22632	5.18151	4.48796	-	-	-	-	-	-	-	-	-	-	-	-	-	-	-
YDL219W	DTD1; D-tyrosyl-tRNA(Tyr) deacylase	gene_03302	gene_01799	gene_03233	gene_04956	gene_03880	gene_01889	35.5241	28.707	36.943	18.7606	11.713	10.1757	117.307	97.1043	124.653	52.124	45.3412	56.8195	85.5568	76.4744	79.5591	51.684	33.4169	39.2001
YDL218W	uncharacterized protein	gene_03307	gene_01800	-	-	-	-	2.49902	1.884	1.42785	147.208	239.279	234.031	-	-	-	-	-	-	-	-	-	-	-	-
YDL217C	TIM22; translocation channel protein TIM22	gene_03311	gene_01805	gene_03230	gene_01488	gene_03883	gene_00244	36.9326	40.3249	39.4492	90.3283	44.5752	70.0731	34.5376	16.8004	34.2483	35.0496	34.8821	34.1748	40.2415	39.1321	40.0251	55.0767	31.8391	35.0911
YDL216C	RRI1, CSN5, JAB1; COP9 signalosome catalytic subunit RRI1	-	gene_01806	gene_00877	gene_03735	gene_01477	-	47.3028	39.1577	49.7151	-	-	-	47.2944	25.6151	43.7272	56.4372	61.2198	54.7924	31.275	25.5761	29.0819	-	-	-
YDL215C	GDH2; glutamate dehydrogenase (NAD(+))	gene_03315	gene_01807	gene_01145	gene_00447	gene_01420	-	121.905	127.941	115.665	233.409	515.205	338.253	275.512	467.282	296.963	61.642	66.5384	56.4359	117.654	125.597	105.796	-	-	-
YDL214C	PRR2; serine/threonine protein kinase PRR2	-	-	-	-	-	-	18.7319	13.1905	16.0309	-	-	-	-	-	-	-	-	-	-	-	-	-	-	-
YDL213C	NOP6; Nop6p	gene_03322	gene_01809	gene_04119	gene_00646	gene_04308	gene_02262	92.3032	54.7341	76.4891	62.1025	49.3229	65.2387	16.8908	3.54992	23.6785	109.714	103.564	113.429	44.067	46.9714	42.0275	93.2266	59.4717	75.3751
YDL212W	SHR3, APF1; Shr3p	gene_03334	gene_01810	gene_00063	gene_04237	gene_03495	gene_01623	150.338	149.987	141.566	566.663	426.429	621.55	191.818	182.578	186.376	228.982	210.253	226.578	199.223	171.804	171.108	216.941	204.428	226.419
YDL211C	uncharacterized protein	-	gene_01811	-	-	-	-	3.19579	3.59033	3.73887	-	-	-	-	-	-	-	-	-	-	-	-	-	-	-
YNCD0001W	tRNA-Gly	-	-	-	-	-	-	-	-	-	-	-	-	-	-	-	-	-	-	-	-	-	-	-	-
YDL210W	UGA4; Uga4p	gene_00331	gene_05842	gene_03472	-	gene_05619	gene_00983	22.75	164.442	18.9946	67.5586	34.6538	53.2585	42.011	98.5152	85.7708	-	-	-	6.57107	7.26695	6.546	40.4109	32.1537	30.4485
YDL209C	CWC2, NTC40; Cwc2p	-	gene_04262	-	gene_02488	gene_01692	gene_01126	21.4254	15.1333	22.6074	-	-	-	-	-	-	107.608	103.802	112.982	8.74211	7.10288	7.56518	9.85415	6.53331	8.90016
YDL208W	NHP2; snoRNA-binding protein NHP2	gene_02702	gene_03054	gene_00699	gene_03993	gene_02329	gene_03766	120.426	68.4636	110.105	149.517	152.748	154.037	246.683	169.591	277.802	305.743	333.381	355.533	135.034	132.439	134.685	169.02	133.731	147.119
YDL207W	GLE1, BRR3, NLE2, RSS1; nucleoporin GLE1	gene_02914	gene_04263	gene_03422	gene_01593	gene_02323	gene_01696	45.8899	24.4536	42.782	62.4197	48.5019	49.4916	35.7559	14.5438	39.4219	110.618	103.265	101.629	38.7978	39.2549	37.0931	25.2963	34.6693	34.504
YDL206W	uncharacterized protein	-	gene_04264	gene_01333	gene_04069	gene_02325	-	47.9538	56.6734	44.9294	-	-	-	357.109	497.771	313.11	24.2014	25.7548	25.0517	25.088	20.7077	22.2007	-	-	-
YDL205C	HEM3, OLE2; hydroxymethylbilane synthase	gene_02735	gene_04265	gene_04163	gene_02767	gene_01030	gene_02817	32.8091	30.2995	29.9605	20.2483	32.2841	28.0857	31.183	30.9396	42.113	15.8814	15.7668	14.5229	102.534	103.742	89.0356	145.21	97.1883	123.599
YDL204W	RTN2; Rtn2p	-	-	-	-	-	-	132.112	108.409	116.395	-	-	-	-	-	-	-	-	-	-	-	-	-	-	-
YDL203C	ACK1; Ack1p	gene_02657	gene_04267	gene_00447	gene_06056	gene_02938	gene_03298	20.695	29.8201	21.7256	57.7855	37.559	48.5862	25.7118	9.72115	26.2227	44.2423	46.3477	46.7578	30.6206	33.1213	31.0452	50.4949	42.2131	48.6811
YDL202W	MRPL11, uL10m; mitochondrial 54S ribosomal protein YmL11	-	gene_04268	gene_02770	gene_02105	gene_02015	gene_01456	53.5089	25.3742	45.146	-	-	-	44.5304	35.8373	50.7653	93.4484	91.0517	100.959	44.7183	35.9823	39.8348	61.4514	41.4437	53.3271
YDL201W	TRM8; tRNA (guanine46-N7)-methyltransferase	gene_02663	gene_03042	gene_02769	gene_03386	gene_02016	gene_02580	37.6115	26.6463	34.8056	72.2519	41.1516	56.3017	20.6672	13.4571	21.7882	103.023	99.5192	100.028	23.4044	25.7461	31.7448	36.0739	31.9301	32.1536
YDL200C	MGT1; methylated-DNA--protein-cysteine methyltransferase	-	gene_02016	-	-	-	-	103.19	66.7545	104.676	-	-	-	-	-	-	-	-	-	-	-	-	-	-	-
YDL199C	uncharacterized protein	-	-	gene_02788	gene_03387	gene_02017	-	32.9194	45.7428	29.0384	-	-	-	95.2754	117.132	71.9643	67.3004	69.9395	66.6936	108.054	129.831	119.854	-	-	-
YDL198C	GGC1, SHM1, YHM1; Ggc1p	gene_02664	gene_04269	gene_02478	gene_06051	gene_04862	gene_04218	667.96	485.542	798.421	44.619	33.2285	38.3588	253.008	227.67	204.898	74.9686	75.6688	72.4905	73.2018	84.5017	68.6053	5.1617	2.06675	2.32574
YDL197C	ASF2; Asf2p	-	-	-	-	-	-	51.7453	44.9569	51.9167	-	-	-	-	-	-	-	-	-	-	-	-	-	-	-
YDL195W	SEC31, WEB1; Sec31p	gene_00487	gene_02961	gene_04602	gene_04024	gene_00793	gene_01757	16.6599	15.9336	18.151	18.4354	15.1683	14.9139	49.1629	51.2467	45.5826	40.2492	42.4003	35.8523	31.0772	24.4201	29.2726	47.1939	50.0948	44.5517
YDL194W	SNF3; glucose sensor	gene_00486	-	gene_03396	gene_03750	gene_03303	-	58.4417	45.5955	46.285	118.18	102.588	113.461	52.5537	55.5321	39.2656	15.9722	16.3266	13.3347	47.7108	31.4348	39.1691	-	-	-
YDL193W	NUS1; ditrans,polycis-polyprenyl diphosphate synthase	gene_00485	gene_02959	gene_03395	gene_00756	gene_03304	gene_01484	84.7173	81.2626	83.4102	96.706	41.4653	63.5803	33.324	40.565	40.1056	13.9359	16.5307	16.6354	52.9493	37.6083	48.5031	66.7898	80.9782	76.5411
YDL192W	ARF1; Arf family GTPase ARF1	-	-	-	gene_00757	gene_03305	gene_03897	429.91	278.644	435.166	-	-	-	-	-	-	1810.8	1814.01	1643.18	1662.28	1387.77	1624.59	944.505	1079.39	1003.59
YDL191W	RPL35A, SOS1; ribosomal 60S subunit protein L35A	-	-	-	-	-	-	486.007	423.777	530.446	-	-	-	-	-	-	-	-	-	-	-	-	-	-	-
YDL190C	UFD2; ubiquitin-ubiquitin ligase UFD2	gene_00473	gene_02956	gene_03392	gene_00759	gene_03307	gene_03902	51.3545	32.128	44.4346	85.3172	51.3552	72.8501	21.8173	15.305	25.2058	86.1324	89.2816	87.3658	79.3561	60.3847	69.678	46.7605	26.6446	33.0912
YDL189W	RBS1; Rbs1p	-	gene_02955	gene_03391	gene_00763	gene_03308	-	27.4005	10.1571	24.7847	-	-	-	48.4249	23.1566	44.9913	69.4653	71.0734	72.8757	63.4417	75.2497	75.4154	-	-	-
YDL188C	PPH22, PPH2; phosphoprotein phosphatase 2A catalytic subunit PPH22	gene_00476	-	-	gene_05941	-	-	102.402	123.813	94.2087	368.824	382.943	405.974	-	-	-	16.3352	15.015	15.8432	-	-	-	-	-	-
YDL186W	uncharacterized protein	-	gene_02954	-	-	-	-	0.714647	0.380308	0.349991	-	-	-	-	-	-	-	-	-	-	-	-	-	-	-
YDL185W	VMA1, CLS8, TFP1; H(+)-transporting V1 sector ATPase subunit A	gene_02031	gene_02020	gene_02976	gene_01288	gene_00844	gene_03899	234.533	234.365	221.612	276.926	274.173	303.381	323.521	466.944	308.677	107.075	112.815	109.933	255.496	277.488	248.767	323.297	364.389	345.633
YDL184C	RPL41A, RPL47A; ribosomal 60S subunit protein L41A	-	-	-	-	-	-	1078.69	1050.48	1264.87	-	-	-	-	-	-	-	-	-	-	-	-	-	-	-
YDL183C	MRX19; Mrx19p	gene_00478	gene_02953	gene_03387	gene_02945	gene_03312	-	63.0262	58.6267	61.4298	47.0365	28.4158	37.8297	68.8147	33.3844	57.5675	153.525	151.45	146.494	127.361	111.251	102.444	-	-	-
YDL182W	LYS20; homocitrate synthase LYS20	-	-	-	-	-	-	54.1832	92.0069	48.7622	-	-	-	-	-	-	-	-	-	-	-	-	-	-	-
YDL181W	INH1; ATPase inhibitor	-	gene_02951	gene_03383	-	gene_03316	-	420.06	610.177	403.144	-	-	-	633.91	451.145	565.807	-	-	-	2956.18	2430.49	2507.83	-	-	-
YDL180W	uncharacterized protein	gene_00468	gene_02949	-	-	-	-	160.666	175.245	144.171	79.8977	65.0077	89.1822	-	-	-	-	-	-	-	-	-	-	-	-
YDL179W	PCL9; Pcl9p	-	-	-	-	-	-	25.7296	17.5632	24.67	-	-	-	-	-	-	-	-	-	-	-	-	-	-	-
YDL178W	DLD2, AIP2; D-lactate dehydrogenase	gene_00466	gene_02946	gene_01202	gene_01759	gene_01569	gene_00940	63.106	71.4794	63.9488	53.0108	34.9387	46.6786	173.882	208.906	143.581	149.015	145.967	149.718	100.117	67.6413	88.8692	45.2177	35.6544	42.3991
YDL177C	uncharacterized protein	-	gene_02945	gene_00972	gene_01331	gene_02464	gene_00941	24.011	17.724	21.8113	-	-	-	26.816	8.88249	20.7921	21.9545	22.5699	25.666	15.3649	11.937	15.068	223.863	183.566	213.545
YDL176W	IPF1; Ipf1p	-	-	-	-	-	-	34.6531	29.0783	34.5825	-	-	-	-	-	-	-	-	-	-	-	-	-	-	-
YDL175C	AIR2; TRAMP complex RNA-binding subunit	gene_00460	-	gene_00346	gene_01802	gene_05273	-	37.143	24.6183	34.5947	58.2658	50.6568	68.4379	69.0462	65.109	76.098	91.9705	85.2459	81.8604	49.0425	32.6017	36.9495	-	-	-
YDL174C	DLD1; D-lactate dehydrogenase	gene_01580	gene_02054	gene_04304	gene_01500	gene_05362	gene_03911	77.7681	71.1431	76.9996	106.838	58.9838	74.795	717.762	764.853	812.018	36.9565	42.5168	41.9246	365.329	363.311	357.304	45.4545	31.1594	21.72
YDL173W	PAR32, AMU1; Par32p	-	gene_02053	-	-	-	-	62.868	33.5751	35.0622	-	-	-	-	-	-	-	-	-	-	-	-	-	-	-
YDL171C	GLT1; glutamate synthase (NADH)	gene_00249	-	gene_04965	gene_05297	gene_03042	gene_00929	8.62516	8.9008	7.60184	164.989	129.852	115.787	23.2844	26.1992	24.499	11.1947	9.42055	9.04281	63.3514	82.6616	56.211	125.269	111.838	133.077
YDL170W	UGA3; Uga3p	-	-	gene_03088	gene_03488	gene_02201	-	43.7529	44.0357	38.2569	-	-	-	45.8424	43.7616	58.0476	58.3907	60.6143	61.1716	29.7453	28.0121	30.3253	-	-	-
YDL169C	UGX2; Ugx2p	-	-	-	-	-	-	285.443	243.075	257.723	-	-	-	-	-	-	-	-	-	-	-	-	-	-	-
YDL168W	SFA1, ADH5; bifunctional alcohol dehydrogenase/S-(hydroxymethyl)glutathione dehydrogenase	gene_00256	gene_02046	gene_00601	gene_01237	gene_02640	gene_01684	84.1061	69.5732	70.7314	356.923	263.451	329.084	675.279	855.653	500.551	1157.58	1140.76	1105.65	637.674	1035.32	657.873	473.286	493.429	490.917
YDL167C	NRP1; Nrp1p	gene_00257	gene_02047	gene_04684	gene_03647	gene_01297	-	5.10476	2.15367	3.91893	6.28003	2.76737	4.06979	16.3962	5.43682	17.6311	8.14818	9.00483	9.32529	18.6122	15.7405	17.6036	-	-	-
YDL166C	FAP7; nucleoside-triphosphatase	gene_00258	gene_02048	gene_04503	gene_05263	gene_02203	gene_00927	70.572	61.2284	67.6496	91.5394	38.7848	58.107	50.7246	29.8995	47.359	124.901	132.2	121.993	35.4148	41.7628	28.9724	475.67	473.444	475.727
YDL165W	CDC36, DNA19, NOT2; CCR4-NOT core subunit CDC36	gene_00260	gene_02049	gene_04504	gene_05264	gene_02202	gene_02666	108.476	101.504	100.845	169.621	153.387	188.923	52.5122	38.8653	63.8324	69.5157	67.3155	72.4128	77.2879	61.2267	70.6637	50.0001	42.58	55.9202
YDL164C	CDC9, MMS8; DNA ligase (ATP) CDC9	gene_00263	gene_02051	gene_02893	gene_05323	gene_00436	gene_02314	10.4241	12.4932	12.2694	25.9685	21.0059	25.5531	16.5449	11.3184	21.1447	26.6489	22.7233	22.8301	36.3007	17.4194	25.3201	16.3097	10.135	10.9496
YDL161W	ENT1; epsin	gene_00264	gene_02045	gene_02897	gene_02673	-	gene_00041	93.514	46.6278	92.1653	211.367	161.304	193.045	86.3877	77.8969	109.549	49.6765	48.5082	47.6972	-	-	-	106.097	127.274	120.573
YDL160C-A	MHF2; Mhf2p	-	-	-	-	-	-	188.861	251.914	212.613	-	-	-	-	-	-	-	-	-	-	-	-	-	-	-
YDL160C	DHH1; DExD/H-box ATP-dependent RNA helicase DHH1	gene_00270	gene_02043	gene_02443	gene_00886	gene_03727	gene_04260	10.8414	8.41079	7.99618	222.583	191.523	236.834	14.8981	15.1325	16.4426	93.1945	93.0069	95.2428	175.259	128.649	156.485	49.9613	33.5498	46.7711
YDL159W-A	YDL159W-B; uncharacterized protein	-	-	-	-	-	-	0	0	0	-	-	-	-	-	-	-	-	-	-	-	-	-	-	-
YDL159W	STE7; mitogen-activated protein kinase kinase STE7	gene_00416	gene_02042	gene_02467	gene_04129	gene_03711	gene_00736	46.4594	30.3927	42.112	19.3091	13.3927	15.4178	19.9002	4.09491	19.4455	57.5618	56.8478	54.4309	62.0265	50.3054	64.2523	3.98858	1.87886	3.98348
YDL157C	uncharacterized protein	gene_00415	gene_02041	gene_03845	gene_01997	gene_01901	-	119.648	138.598	134.636	127.244	97.2304	118.881	45.4052	27.6344	40.9681	214.026	229.992	199.986	39.6927	44.0468	38.909	-	-	-
YDL156W	CMR1; Cmr1p	gene_00414	gene_02040	gene_03846	gene_01998	gene_01902	gene_04262	3.67207	2.49321	3.53471	49.9394	29.3516	37.3766	19.5526	13.0716	22.1772	23.2753	26.894	27.0519	4.08641	3.7211	5.02695	11.1919	8.41715	11.3687
YDL155W	CLB3; B-type cyclin CLB3	-	-	-	-	-	-	40.3068	26.0197	41.5257	-	-	-	-	-	-	-	-	-	-	-	-	-	-	-
YDL154W	MSH5; MutS family protein MSH5	-	gene_02038	gene_02952	gene_04823	gene_01857	-	27.8625	23.5207	27.8301	-	-	-	3.85628	1.5675	2.14852	1.13924	1.33384	0.951469	8.11228	11.2291	6.34099	-	-	-
YDL153C	SAS10, UTP3; rRNA-processing protein SAS10	gene_00509	gene_02037	gene_01735	gene_03176	gene_01856	gene_04337	69.5297	21.9181	58.973	29.126	20.0236	22.3867	31.2729	20.1162	42.1621	155.461	137.657	146.476	74.7936	55.2818	69.3475	65.6791	41.8376	55.6429
YDL150W	RPC53, RPC4; DNA-directed RNA polymerase III subunit C53	gene_00508	gene_02036	gene_01736	gene_00145	gene_01932	-	18.7869	9.83108	14.8745	59.2696	33.5371	42.0572	24.4582	8.83659	30.8891	84.0697	83.7336	85.7991	35.4707	27.9008	34.4407	-	-	-
YDL149W	ATG9, APG9, AUT9, CVT6, CVT7; autophagy protein ATG9	gene_00507	gene_02035	gene_01667	gene_02444	gene_00614	gene_03174	47.5445	37.1488	41.0118	108.004	56.238	82.5124	21.1707	11.9191	22.9452	12.8681	12.4344	13.0997	44.0101	34.201	36.919	85.1565	65.8833	85.989
YDL148C	NOP14, UTP2; snoRNA-binding rRNA-processing protein NOP14	gene_00506	gene_02034	gene_01778	gene_01966	gene_00613	gene_03173	14.0859	1.69474	10.3576	68.9081	41.0992	45.1645	17.1009	9.98644	27.9888	23.752	22.8188	25.0754	21.1023	18.874	20.3277	17.3271	9.64482	12.174
YDL147W	RPN5, NAS5; proteasome regulatory particle lid subunit RPN5	gene_00505	gene_02033	gene_01282	gene_02247	gene_02065	gene_01386	651.623	264.235	568.805	245.354	148.865	199.257	82.4344	41.3248	79.7839	161.607	152.366	150.056	136.549	108.741	128.584	225.924	185.732	215.243
YDL146W	LDB17; Ldb17p	-	gene_02032	-	-	-	-	40.9861	47.9204	45.4846	-	-	-	-	-	-	-	-	-	-	-	-	-	-	-
YDL145C	COP1, RET1, SEC33, SOO1; coatomer subunit alpha	gene_00502	gene_02968	gene_01289	gene_00676	gene_02058	gene_03666	33.6078	30.199	33.6467	52.0888	37.503	43.3433	95.6207	105.133	109.148	3.91882	4.20382	3.47029	83.7229	71.2	69.9053	50.6762	52.7817	46.7226
YDL144C	uncharacterized protein	gene_00500	gene_02030	gene_00525	gene_00610	gene_03104	gene_00534	66.8732	90.9182	65.6826	79.0844	78.3294	58.5034	45.4149	29.4097	35.9521	6.96166	6.01586	7.14342	134.114	171.636	146.347	25.8692	22.9774	24.1794
YDL143W	CCT4, ANC2, TCP4; chaperonin-containing T-complex subunit CCT4	gene_00494	gene_02029	gene_02956	gene_01276	gene_01860	gene_03351	86.2538	85.2735	84.1161	104.017	62.742	88.2188	108.247	140.967	103.567	177.663	181.788	179.389	104.151	80.9598	104.355	117.361	107.295	107.304
YDL142C	CRD1, CLS1; cardiolipin synthase	gene_00493	gene_02964	gene_02957	gene_01275	gene_01861	gene_03353	101.435	145.063	105.291	76.6629	47.7946	57.4451	22.9092	22.2179	28.5152	42.3348	38.9217	35.83	153.06	110.977	123.485	64.9419	52.4426	56.796
YDL141W	BPL1, ACC2; biotin--[acetyl-CoA-carboxylase] ligase BPL1	gene_00492	gene_02028	gene_02958	gene_00575	gene_01862	gene_04310	11.788	12.2403	12.4379	45.4887	26.9218	31.0424	20.4627	13.042	21.4514	54.0409	54.4003	55.3349	163.286	130.913	151.293	139.983	118.072	129.471
YDL140C	RPO21, RPB1, RPB220, SIT1, SUA8; DNA-directed RNA polymerase II core subunit RPO21	gene_00491	gene_02027	gene_02616	gene_02330	gene_01863	gene_03653	25.2063	25.4051	25.8862	103.597	118.508	135.967	74.7774	78.4464	76.9904	89.2096	88.5374	85.398	154.791	121.603	146.154	90.074	86.3426	101.842
YDL139C	SCM3; Scm3p	gene_00489	gene_02026	-	-	-	-	39.0248	21.0822	33.3012	24.7722	13.024	17.1596	-	-	-	-	-	-	-	-	-	-	-	-
YDL138W	RGT2; glucose sensor	-	gene_02025	-	-	-	-	9.88158	9.5024	9.12695	-	-	-	-	-	-	-	-	-	-	-	-	-	-	-
YDL137W	ARF2; Arf family GTPase ARF2	gene_00471	gene_02024	gene_03394	-	-	-	1310.47	1545.61	1296.77	1207.42	901.141	1211.02	1578.09	1641.79	1516.07	-	-	-	-	-	-	-	-	-
YDL136W	RPL35B, SOS2; ribosomal 60S subunit protein L35B	gene_00472	gene_02957	gene_03393	gene_00758	gene_03306	gene_03898	239.172	236.208	257.316	1098.96	769.562	1008.67	2202.03	1994.15	2270.43	2867.91	2743.12	2956.97	2378.42	1605.82	1940.76	664.827	966.979	942.684
YDL135C	RDI1; Rdi1p	gene_00474	gene_02022	gene_03389	gene_06024	gene_03310	-	146.312	88.886	141.553	119.553	108.371	109.899	100.593	88.3895	108.026	79.8089	84.3851	91.4945	82.1714	59.0784	67.8651	-	-	-
YDL134C	PPH21; phosphoprotein phosphatase 2A catalytic subunit PPH21	-	gene_02021	gene_03388	-	gene_03311	gene_03900	235.274	251.361	224.398	-	-	-	109.414	59.9807	123.003	-	-	-	269.338	208.841	244.332	115.34	105.31	102.13
YDL133C-A	RPL41B, RPL47B, YDL134C-A; ribosomal 60S subunit protein L41B	-	-	-	-	-	-	2693.53	1556.07	3103.54	-	-	-	-	-	-	-	-	-	-	-	-	-	-	-
YDL133W	SRF1; Srf1p	gene_00479	gene_02019	gene_03386	gene_02264	gene_03313	gene_00352	112.263	119.967	101.888	192.647	180.081	277.562	48.2545	53.7084	50.2576	32.1643	31.8195	32.3715	107.743	103.215	104.793	54.8242	43.1408	48.6943
YDL132W	CDC53; cullin CDC53	gene_00480	gene_02018	gene_03385	gene_02943	gene_03314	gene_02904	96.2925	87.5865	91.4549	135.061	90.6163	114.165	48.6647	26.5794	52.2233	32.7586	31.3622	30.9157	61.779	52.9426	56.3382	246.701	164.116	195.819
YDL131W	LYS21; homocitrate synthase LYS21	gene_00482	gene_02017	gene_03384	gene_00047	gene_03315	gene_02166	39.0436	40.0367	38.6101	147.759	82.6821	98.4343	88.792	82.8078	110.248	245.56	271.033	281.973	379.704	270.044	316.303	134.866	140.179	104.474
YDL130W-A	STF1, AIS2; ATPase-binding protein	-	-	-	-	-	gene_03792	836.172	516.476	764.214	-	-	-	-	-	-	-	-	-	-	-	-	2164.96	1681.45	1971.82
YDL130W	RPP1B, RPL44', RPLA3; ribosomal protein P1B	gene_00484	gene_02950	gene_02987	-	gene_04783	-	775.501	1034.53	907.504	791.047	533.206	566.553	2278.83	1783.77	1573.9	-	-	-	472.435	635.569	488.405	-	-	-
YDL129W	uncharacterized protein	-	gene_02012	-	-	-	-	41.2766	27.8797	35.6535	-	-	-	-	-	-	-	-	-	-	-	-	-	-	-
YDL128W	VCX1, HUM1, MNR1; Vcx1p	gene_00467	gene_02948	gene_02056	gene_06424	gene_04488	gene_03715	81.494	98.7971	80.2941	262.434	320.383	368.072	252.406	343.03	178.552	295.871	306.152	269.346	192.179	254.726	211.896	118.059	56.1751	55.1214
YDL127W	PCL2, CLN4; cyclin PCL2	gene_00463	gene_02011	gene_02055	gene_02089	gene_04487	-	7.71541	9.35222	10.7059	14.4736	20.9215	11.789	87.4922	103.797	130.46	0.366494	0.602828	0.497639	2.31677	2.45569	1.8176	-	-	-
YDL126C	CDC48; AAA family ATPase CDC48	gene_00464	gene_02947	gene_02048	gene_05178	gene_04486	gene_01312	442.496	554.091	449.865	464.782	418.209	423.321	351.49	470.312	406.757	402.369	411.274	378.215	337.824	309.598	296.022	502.959	435.129	415.465
YDL125C	HNT1; adenosine 5'-monophosphoramidase	gene_00465	gene_02010	gene_02049	gene_06417	gene_04485	gene_01326	1200.15	1468.63	1234.07	293.232	182.417	281.559	353.875	222.695	239.623	223.432	234.162	220.474	399.125	409.604	428.661	281.131	309.357	306.135
YDL124W	aldo-keto reductase superfamily protein	gene_00462	gene_02009	gene_05003	gene_03805	gene_03505	gene_00529	2877.25	3065.93	2749.1	322.53	296.092	339.183	58.4496	46.0352	69.7868	5657.75	6098.71	6002.9	1038.11	1273.93	1066.68	610.586	482.779	499.066
YDL123W	SNA4; Sna4p	-	gene_02008	-	gene_03362	gene_01835	-	54.9518	73.983	67.3952	-	-	-	-	-	-	141.367	146.902	120.58	192.931	224.041	187.389	-	-	-
YDL122W	UBP1; ubiquitin-specific protease UBP1	gene_03381	gene_00325	gene_03377	gene_04741	gene_03747	gene_02655	32.8667	11.4427	28.6687	197.542	146.51	182.449	31.1843	15.2699	35.0509	76.9712	76.508	71.7034	22.4835	17.5712	18.4786	156.578	92.0816	122.414
YDL121C	EXP1; Exp1p	-	gene_00324	-	-	-	-	172.624	78.9419	169.73	-	-	-	-	-	-	-	-	-	-	-	-	-	-	-
YDL120W	YFH1; ferroxidase	gene_03383	gene_00323	gene_03954	gene_02252	gene_03162	gene_01741	141.908	141.37	148.448	241.875	346.229	289.952	107.512	64.3252	116.413	50.3948	49.4443	49.5631	36.5907	30.8515	37.0797	75.9406	58.605	63.3727
YDL119C	HEM25; Hem25p	gene_03386	gene_00322	gene_02674	gene_02236	gene_04773	gene_03315	27.0916	18.994	22.2184	72.9011	68.7304	66.9625	23.0199	16.4652	29.7788	26.8696	29.3696	29.0475	37.1108	32.9072	35.1124	16.3117	11.2531	16.9492
YDL117W	CYK3; Cyk3p	gene_03392	gene_00321	gene_02337	gene_02054	gene_04806	gene_00259	10.0532	8.11439	9.77368	13.5694	19.8172	10.9246	9.06485	4.77958	12.7633	0.494892	0.294548	0.252625	14.158	13.9346	13.0092	6.57717	4.53832	3.9718
YDL116W	NUP84; Nup84p	gene_03393	gene_00320	gene_05224	gene_04645	gene_04833	-	27.3732	20.4083	27.2576	58.1527	41.2224	49.167	33.5208	30.5155	40.1443	52.9032	48.5562	49.5407	24.1914	21.4031	21.0898	-	-	-
YDL115C	IWR1; Iwr1p	gene_03395	gene_00319	gene_02923	gene_01568	gene_04715	-	280.61	247.789	264.407	171.555	89.1389	117.163	117.326	110.474	143.01	96.9504	94.8166	89.2127	123.389	105.972	106.128	-	-	-
YDL114W	short-chain dehydrogenase/reductase	gene_03396	gene_00318	-	gene_01569	gene_04714	gene_02807	1.39306	2.85129	1.67935	1.78272	0.806735	0.457617	-	-	-	0	0.228996	0.108022	17.9295	42.8782	28.6444	1.7326	1.30075	1.48497
YDL113C	ATG20, CVT20, SNX42; Atg20p	-	gene_00317	gene_03289	gene_04643	gene_00273	gene_03483	135.754	48.1621	116.929	-	-	-	20.5768	14.8685	21.1609	110.749	101.239	104.921	40.5659	44.4374	48.3789	155.814	187.828	187.044
YDL112W	TRM3; tRNA (guanosine(18)-2'-O)-methyltransferase	-	gene_00316	gene_05058	gene_02051	gene_00377	gene_03044	12.5581	12.5811	12.797	-	-	-	20.2379	18.9362	24.0596	27.6614	28.7175	30.0716	26.6803	21.6729	24.2375	6.48431	5.20201	5.50309
YDL111C	RRP42; exosome non-catalytic core subunit RRP42	gene_03078	gene_01368	gene_05059	gene_06079	gene_00376	gene_03045	54.8961	56.705	51.6969	104.121	75.57	84.9797	42.3028	41.6103	52.9277	96.9597	89.7766	92.8852	79.2075	61.301	60.8829	30.0916	21.9867	24.2041
YDL110C	TMA17, ADC17; Tma17p	-	gene_00315	-	-	-	-	882.62	563.871	899.304	-	-	-	-	-	-	-	-	-	-	-	-	-	-	-
YDL109C	putative lipase	-	-	-	-	-	-	4.75218	3.86138	4.05406	-	-	-	-	-	-	-	-	-	-	-	-	-	-	-
YDL108W	KIN28; TFIIH complex serine/threonine-protein kinase subunit KIN28	gene_03404	gene_00313	gene_02336	gene_00723	gene_04804	gene_02456	43.3583	51.5427	43.3138	58.3629	31.2984	46.0129	51.7833	43.642	50.9423	143.191	142.654	151.006	92.8727	98.8444	90.0157	19.9445	10.404	13.8953
YDL107W	MSS2; Mss2p	gene_03403	gene_00312	gene_00543	gene_02050	gene_02598	gene_03345	36.5925	14.1168	29.6684	33.0179	13.4936	18.1283	18.173	17.0383	21.1133	42.9247	49.0208	46.8577	16.0203	13.9803	15.1766	47.1005	35.6145	39.274
YDL106C	PHO2, BAS2, GRF10; Pho2p	gene_03399	gene_00311	gene_01366	gene_00691	gene_00243	-	21.0497	7.8665	19.2858	77.5795	41.8875	52.634	49.5006	61.2731	61.564	6.91762	6.47832	7.3986	35.6455	27.8366	31.9632	-	-	-
YDL105W	NSE4, QRI2; Smc5-Smc6 complex subunit NSE4	gene_03411	gene_00310	gene_01363	gene_02059	gene_00244	-	35.659	29.7326	29.4548	50.5282	24.2205	39.4285	35.4133	25.7261	31.2682	12.9919	13.437	13.3643	18.2225	23.277	16.3872	-	-	-
YDL104C	QRI7; putative N(6)-L-threonylcarbamoyladenine synthase	gene_02851	gene_00309	gene_01362	gene_02583	gene_00245	gene_02134	14.9328	19.5213	17.4881	59.1662	67.7903	56.4085	23.8765	22.4229	23.6804	27.6104	30.6207	29.2945	28.9676	25.5626	23.6832	25.0592	21.4175	24.7905
YDL103C	QRI1, UAP1; UDP-N-acetylglucosamine diphosphorylase	gene_03439	gene_00307	gene_04591	gene_05112	gene_00540	gene_01002	30.9645	26.3946	28.3615	54.629	33.805	46.4174	69.359	91.5075	68.9448	72.3619	72.4227	74.3237	21.7404	24.7461	19.6422	36.7814	22.173	23.5052
YDL102W	POL3, CDC2, HPR6, TEX1; DNA-directed DNA polymerase delta POL3	gene_03436	gene_00306	gene_00861	gene_02365	gene_05199	gene_00754	15.983	12.5176	13.5874	23.0545	24.4118	24.1244	20.2514	18.3407	25.7169	37.228	38.0776	36.7472	25.9727	15.8525	20.2384	10.9136	7.72851	10.5194
YDL101C	DUN1; serine/threonine protein kinase DUN1	gene_03435	gene_00305	gene_02286	gene_01493	gene_04752	-	20.3568	14.0556	18.8033	77.7665	48.0054	57.7047	19.0985	13.6743	18.5367	8.61934	8.26626	7.51817	6.4073	4.73068	5.51588	-	-	-
YDL100C	GET3, ARR4; guanine nucleotide exchange factor GET3	gene_03432	gene_00304	gene_03061	gene_03870	gene_05257	gene_03570	198.112	152.186	176.689	673.498	349.984	392.351	90.7747	113.972	104.792	148.65	159.139	153.027	111.804	85.1243	93.2297	275.054	233.672	235.861
YDL099W	BUG1; Bug1p	-	gene_00303	-	-	gene_04460	-	133.9	56.0573	104.315	-	-	-	-	-	-	-	-	-	44.5805	39.0338	47.6202	-	-	-
YDL098C	SNU23; U4/U6-U5 snRNP complex subunit SNU23	-	gene_00302	-	gene_00709	-	-	40.923	17.3499	37.4221	-	-	-	-	-	-	43.1158	36.7213	39.0702	-	-	-	-	-	-
YDL097C	RPN6, NAS4; proteasome regulatory particle lid subunit RPN6	gene_03426	gene_00301	gene_05232	gene_04644	gene_04834	gene_03943	374.888	259.98	340.877	239.903	161.52	212.276	89.4911	46.4644	86.4559	150.31	151.055	149.29	46.0346	48.1072	45.5789	185.454	197.982	209.691
YDL095W	PMT1; dolichyl-phosphate-mannose-protein mannosyltransferase PMT1	gene_03425	gene_00300	gene_05156	gene_02723	gene_01370	gene_03634	57.0351	55.2755	56.8957	104.928	109.929	110.698	142.812	211.605	128.754	98.5209	106.387	94.5987	122.615	196.764	127.32	51.9981	58.5684	59.0847
YDL093W	PMT5; putative dolichyl-phosphate-mannose-protein mannosyltransferase PMT5	-	-	-	-	-	-	13.1291	10.6578	12.4237	-	-	-	-	-	-	-	-	-	-	-	-	-	-	-
YDL092W	SRP14; RNA-binding signal recognition particle subunit SRP14	-	gene_00298	-	gene_00862	-	-	162.181	82.9504	142.085	-	-	-	-	-	-	183.626	180.735	176.384	-	-	-	-	-	-
YDL091C	UBX3; Ubx3p	-	gene_00297	gene_05119	gene_00863	gene_03660	gene_02010	69.9998	49.2305	69.2036	-	-	-	40.2316	41.0958	36.5548	80.6946	84.6133	80.274	72.0643	60.1491	64.8214	31.1084	26.8492	28.1012
YDL090C	RAM1, DPR1, FUS8, SCG2, SGP2, STE16; protein farnesyltransferase	gene_03423	gene_00296	gene_05079	gene_04650	gene_03658	gene_03941	58.2525	66.976	59.1593	20.0041	13.5059	20.4514	50.7579	60.3487	56.0347	103.659	92.9471	99.2192	65.1556	55.5946	49.4319	12.6175	13.8421	16.2914
YDL089W	NUR1; Nur1p	-	gene_00295	-	gene_01606	-	-	33.0437	23.3977	29.2227	-	-	-	-	-	-	79.2141	80.6488	74.2336	-	-	-	-	-	-
YDL088C	ASM4, NUP59; FG-nucleoporin ASM4	-	gene_01345	gene_05078	gene_03607	gene_03657	-	47.1329	31.7777	43.2842	-	-	-	44.3629	19.4708	52.8527	63.1445	63.0206	64.5699	20.7646	16.9377	20.597	-	-	-
YDL087C	LUC7, EPE1, EXM2; Luc7p	-	gene_00294	gene_02488	gene_03172	gene_05388	-	11.3743	6.99458	11.3885	-	-	-	22.5163	19.8302	34.1949	52.1624	51.3792	51.9621	18.4581	9.45029	10.2589	-	-	-
YDL086W	carboxymethylenebutenolidase	-	gene_00291	-	-	-	-	157.342	184.441	150.918	-	-	-	-	-	-	-	-	-	-	-	-	-	-	-
YDL085C-A	uncharacterized protein	-	gene_01339	-	-	gene_05227	gene_02044	124.77	77.6344	140.541	-	-	-	-	-	-	-	-	-	64.0017	68.5278	73.7092	841.357	628.949	647.623
YDL085W	NDE2, NDH2; NADH-ubiquinone reductase (H(+)-translocating) NDE2	-	-	-	-	-	-	50.2137	70.5484	31.8385	-	-	-	-	-	-	-	-	-	-	-	-	-	-	-
YDL084W	SUB2; ATP-dependent RNA helicase SUB2	gene_03441	gene_00289	gene_03221	gene_05104	gene_00448	gene_03297	202.45	137.814	186.904	76.0455	70.0246	82.43	216.476	213.858	238.031	184.689	199.513	187.387	112.965	92.6328	93.7701	190.346	190.537	205.632
YDL083C	RPS16B; ribosomal 40S subunit protein S16B	gene_03442	gene_01337	gene_05008	gene_00703	gene_04847	gene_02076	530.481	616.734	538.515	1119.54	803.661	968.107	2154.49	1828.97	2163.4	5902.42	6110.04	6234.19	1372.67	1207.44	1360.93	700.952	914.994	830.554
YDL082W	RPL13A; ribosomal 60S subunit protein L13A	gene_03443	gene_01336	gene_05007	gene_00702	-	gene_00009	307.113	165.461	273.73	1574.36	962.398	1199.76	1219.85	946.479	1364.89	3109.25	3256.12	3347.33	-	-	-	1241.61	1628.89	1613.13
YDL081C	RPP1A, RPLA1; ribosomal protein P1A	gene_03444	gene_00285	gene_05006	gene_00704	gene_04845	gene_02075	3466.54	3933.26	3262.95	1486.08	1185	1493.74	1594.01	1135.91	1352.21	1222.55	1363.6	1290.47	854.153	735.562	780.287	476.77	734.643	653.75
YDL080C	THI3, KID1; branched-chain-2-oxoacid decarboxylase THI3	gene_00922	gene_00284	-	-	-	-	34.9033	35.3575	31.0501	354.438	511.242	422.069	-	-	-	-	-	-	-	-	-	-	-	-
YDL079C	MRK1; putative serine/threonine protein kinase MRK1	-	-	-	-	-	-	288.246	195.726	242.081	-	-	-	-	-	-	-	-	-	-	-	-	-	-	-
YDL078C	MDH3; malate dehydrogenase MDH3	-	gene_00281	gene_01671	gene_02237	-	gene_01897	613.245	739.773	556.727	-	-	-	185.419	242.012	188.714	378.135	390.57	368.382	-	-	-	213.815	200.065	203.696
YDL077C	VAM6, CVT4, VPL18, VPL22, VPS39; Vam6p	-	gene_00396	gene_04013	gene_00939	gene_01806	-	18.2904	16.7483	15.5367	-	-	-	9.2424	7.42107	13.4221	7.1352	7.58912	7.39941	9.4108	8.22325	8.45707	-	-	-
YDL076C	RXT3; Rxt3p	-	gene_00397	-	-	gene_01809	-	82.0503	76.5765	86.3034	-	-	-	-	-	-	-	-	-	42.2535	40.9617	44.4668	-	-	-
YDL075W	RPL31A, RPL34; ribosomal 60S subunit protein L31A	-	-	-	gene_00932	-	gene_00293	1774.98	830.349	1676.53	-	-	-	-	-	-	4098.01	3958.02	4014.02	-	-	-	2530.45	2785.42	3061.62
YNCD0002C	SNR63; SNR63	-	-	-	-	-	-	-	-	-	-	-	-	-	-	-	-	-	-	-	-	-	-	-	-
YDL074C	BRE1; E3 ubiquitin-protein ligase BRE1	gene_01039	gene_00399	gene_04140	gene_06113	gene_01919	gene_01025	86.0628	22.0702	69.3991	73.9273	41.7093	53.555	44.8588	17.8877	65.7739	70.6143	68.1733	70.3875	12.9458	17.4644	18.5638	67.4991	41.2819	54.8118
YDL073W	AHK1; Ahk1p	-	gene_00400	-	-	-	-	17.514	12.4152	17.8461	-	-	-	-	-	-	-	-	-	-	-	-	-	-	-
YDL072C	YET3; Yet3p	gene_01030	gene_00401	gene_04021	gene_01638	gene_01813	gene_01220	474.767	650.248	474.246	980.438	651.479	1002.49	162.941	112.918	136.099	249.34	271.846	264.075	117.674	115.153	111.782	863.598	647.617	721.864
YDL070W	BDF2; Bdf2p	-	-	-	-	-	-	181.986	60.6117	166.274	-	-	-	-	-	-	-	-	-	-	-	-	-	-	-
YDL069C	CBS1; Cbs1p	-	-	-	-	-	-	32.2482	15.3226	33.1376	-	-	-	-	-	-	-	-	-	-	-	-	-	-	-
YDL067C	COX9; cytochrome c oxidase subunit VIIa	gene_01025	gene_00403	gene_01679	gene_01648	gene_00193	gene_02217	636.301	720.697	682.704	558.408	678.107	534.112	1173.12	846.223	1209.64	670.331	584.481	651.779	831.598	1292.45	984.688	1149.28	1030.31	1240.45
YDL066W	IDP1; isocitrate dehydrogenase (NADP(+)) IDP1	gene_01023	gene_00404	gene_03273	-	gene_04911	gene_02131	35.9678	43.8676	36.2125	70.4809	21.4704	34.3597	164.663	194.229	198.17	-	-	-	165.199	144.081	146.143	1423.11	1719.84	1813.21
YDL065C	PEX19, PAS12; Pex19p	-	gene_00405	-	gene_02622	-	-	120.284	51.2703	111.481	-	-	-	-	-	-	131.39	119.769	130.258	-	-	-	-	-	-
YDL064W	UBC9; E2 SUMO-conjugating protein UBC9	gene_00871	gene_00406	gene_03819	gene_02623	gene_03477	gene_01962	83.199	102.38	89.0868	254.027	190.692	265.103	58.2446	40.9868	56.5683	53.4098	49.7733	46.9581	74.7966	56.2936	63.9932	164.848	102.422	129.983
YDL063C	SYO1; Syo1p	gene_00870	gene_00407	gene_03818	gene_02613	gene_03476	-	10.6641	7.20728	8.40843	70.9076	31.7001	43.4915	22.5355	9.91045	25.6994	72.1409	80.2323	78.1233	7.38082	6.91968	6.39618	-	-	-
YDL061C	RPS29B; ribosomal 40S subunit protein S29B	-	-	-	-	-	gene_00185	1770.04	2415	2027.32	-	-	-	-	-	-	-	-	-	-	-	-	1406.56	1590.88	1707.4
YDL060W	TSR1; Tsr1p	gene_00869	gene_03731	gene_03815	gene_00309	gene_03471	gene_00184	26.1454	18.9386	22.1972	68.1063	34.186	45.0211	52.804	53.5911	66.9468	81.3866	92.1932	88.8245	27.4228	20.3281	25.9401	26.0908	20.4656	24.6083
YDL059C	RAD59; Rad59p	-	gene_00408	-	-	gene_00191	-	1192.45	841.235	1251.57	-	-	-	-	-	-	-	-	-	35.2817	26.9333	26.2214	-	-	-
YDL058W	USO1, INT1; Uso1p	gene_00864	gene_00409	gene_00770	gene_01316	gene_04463	gene_03332	68.9786	14.9153	57.1145	9.73942	4.13035	4.85728	12.5204	2.44819	14.8367	53.3598	43.032	48.2977	8.83467	7.71574	9.39123	26.5614	14.6016	22.8984
YDL057W	uncharacterized protein	gene_00860	gene_00410	gene_03399	gene_02071	gene_03300	-	30.6965	39.5266	32.6297	122.697	45.7531	72.7756	23.3062	27.8067	25.8724	13.1323	16.1697	14.7224	26.9718	23.5132	25.0611	-	-	-
YDL056W	MBP1; transcription factor MBP1	gene_00861	gene_00411	gene_03400	gene_03268	gene_03301	gene_02139	27.236	4.47919	21.1939	71.5543	65.0277	59.3515	16.7367	12.6705	18.8557	6.30636	5.98443	6.82218	11.3396	15.2976	17.2985	47.1796	48.3242	59.7511
YDL055C	PSA1, MPG1, SRB1, VIG9; mannose-1-phosphate guanylyltransferase	gene_00862	gene_00412	gene_04493	gene_06336	gene_02215	gene_02819	863.289	654.896	985.429	209.334	308.168	234.239	719.033	966.133	720.49	603.653	685.212	607.077	90.9091	209.988	103.43	472.274	448.015	419.659
YNCD0003W	tRNA-Lys	-	-	-	-	-	-	-	-	-	-	-	-	-	-	-	-	-	-	-	-	-	-	-	-
YDL054C	MCH1; Mch1p	gene_03130	-	gene_04944	gene_05035	gene_03735	gene_01132	50.5178	65.7801	52.7444	116.261	168.905	201.673	122.631	129.638	120.144	67.6006	72.0838	66.4194	50.6143	42.9332	41.6698	42.2052	41.7295	52.6351
YDL053C	PBP4; Pbp4p	-	-	-	-	-	-	113.934	35.6209	75.6758	-	-	-	-	-	-	-	-	-	-	-	-	-	-	-
YDL052C	SLC1; 1-acylglycerol-3-phosphate O-acyltransferase SLC1	gene_00902	gene_00414	gene_02178	gene_00217	gene_00335	gene_04002	84.0869	84.0473	88.5493	259.218	206.633	273.997	96.9914	76.0101	99.1248	125.166	116.919	118.296	124.128	115.639	130.251	48.4798	38.7789	34.4091
YDL051W	LHP1, LAH1, YLA1; Lhp1p	-	gene_00415	gene_05045	gene_00006	gene_00388	gene_03303	95.9767	47.1169	81.5513	-	-	-	153.114	108.905	201.872	147.261	135.772	139.856	101.307	88.4214	95.2419	110.907	111.751	130.669
YDL049C	KNH1; Knh1p	-	-	-	-	-	-	46.1598	46.7709	41.5956	-	-	-	-	-	-	-	-	-	-	-	-	-	-	-
YDL048C	STP4; Stp4p	-	-	-	gene_03587	-	-	50.1737	58.0666	60.5054	-	-	-	-	-	-	27.2777	10.877	19.6418	-	-	-	-	-	-
YDL047W	SIT4, PPH1; type 2A-related serine/threonine-protein phosphatase SIT4	gene_04114	gene_03892	gene_01564	gene_03249	gene_03009	gene_00257	95.8336	85.8457	91.9961	217.229	179.23	212.004	122.323	102.759	121.009	38.9365	36.9663	36.6941	178.374	165.729	214.277	205.529	169.097	187.235
YDL046W	NPC2; sterol transporter	gene_04115	gene_03891	gene_03911	gene_01908	gene_03858	gene_01628	384.593	508.577	430.756	419.759	336.213	458.881	544.411	545.544	444.797	399.358	372.655	417.457	533.417	765.166	629.041	1296.48	1265.29	1180.37
YDL045W-A	MRP10, mS37; mitochondrial 37S ribosomal protein YmS-T	-	gene_03890	gene_00960	gene_03929	gene_02448	-	139.691	78.193	130.406	-	-	-	27.4092	13.1193	32.9479	141.362	155.4	146.976	36.8015	39.0738	50.4017	-	-	-
YDL045C	FAD1; FMN adenylyltransferase	gene_04166	gene_03889	gene_00171	gene_06176	gene_00709	gene_00451	104.621	114.335	99.3047	11.9214	7.9689	8.33535	62.4549	79.1139	68.8187	14.3506	11.6204	9.62849	18.7793	19.0006	18.1178	120.377	94.1258	100.479
YDL044C	MTF2, NAM1; Mtf2p	-	gene_03888	-	gene_03928	-	-	28.3817	20.378	28.2405	-	-	-	-	-	-	11.952	12.6062	11.0652	-	-	-	-	-	-
YDL043C	PRP11, RNA11; Prp11p	gene_01490	gene_03886	gene_05391	gene_03925	gene_00084	gene_02099	18.6022	13.3312	17.8561	61.8341	31.185	43.2667	49.9569	65.3316	74.0275	51.6011	48.5647	46.3817	41.4711	37.4074	39.1043	123.519	72.1548	84.0886
YDL042C	SIR2, MAR1; NAD-dependent histone deacetylase SIR2	-	-	gene_00961	gene_03930	gene_02447	-	11.7039	11.8934	12.5582	-	-	-	32.9355	44.8182	40.1627	1.62065	2.36028	1.89931	61.2885	52.8395	54.8336	-	-	-
YDL040C	NAT1, AAA1, NAA15; peptide alpha-N-acetyltransferase complex A subunit NAT1	gene_04054	gene_03883	gene_01545	gene_06193	gene_01255	gene_01327	34.0414	30.2132	33.0774	31.7562	21.0569	28.1783	21.1348	18.2258	25.2044	69.2873	67.366	66.8517	6.87848	8.00896	8.2146	31.9856	21.6969	25.9748
YDL039C	PRM7, YDL038C; pheromone-regulated protein PRM7	-	-	-	-	-	-	2.17904	1.81503	2.50552	-	-	-	-	-	-	-	-	-	-	-	-	-	-	-
YDL037C	BSC1; Bsc1p	-	gene_02654	-	-	-	-	0.805154	1.1783	0.492895	-	-	-	-	-	-	-	-	-	-	-	-	-	-	-
YDL036C	PUS9; pseudouridine synthase PUS9	-	-	-	-	-	-	21.1688	19.1813	18.773	-	-	-	-	-	-	-	-	-	-	-	-	-	-	-
YDL035C	GPR1; Gpr1p	gene_00993	gene_03881	gene_04887	gene_03163	gene_03844	-	53.7983	27.1092	39.6135	94.4274	72.745	92.2953	15.4261	10.9822	20.8633	5.83428	7.5762	8.04113	36.1076	37.3102	33.7523	-	-	-
YDL033C	SLM3, MTO2, MTU1; tRNA-5-taurinomethyluridine 2-sulfurtransferase	gene_01973	gene_03880	gene_04592	gene_05549	gene_00536	gene_02224	12.9121	18.8856	12.0264	23.9101	24.0932	19.4068	40.6406	54.2671	50.9068	35.4233	33.9502	31.7196	17.9224	15.8257	15.6289	10.5316	6.25384	10.4908
YDL031W	DBP10; putative ATP-dependent RNA helicase DBP10	gene_01974	gene_04609	gene_01013	gene_06264	gene_02495	gene_00938	29.7875	16.9841	26.7991	56.2891	33.6437	38.2531	31.0714	13.8819	37.7534	95.8141	88.5136	91.6075	28.4866	21.6889	25.4807	11.5379	6.75805	8.43243
YDL030W	PRP9; SF3a splicing factor complex subunit PRP9	gene_01975	gene_04610	gene_00142	gene_03295	gene_04958	gene_01310	46.4565	41.547	38.1128	67.2745	43.1482	45.6635	27.2221	25.8477	35.3788	25.4211	26.1937	26.6393	12.1468	9.48078	10.8638	6.74462	2.13564	3.97736
YDL029W	ARP2, ACT2; actin-related protein 2	gene_03966	gene_04611	gene_02516	gene_03337	gene_01417	gene_02472	281.705	179.986	250.773	283.717	220.509	265.36	100.977	94.3842	108.25	226.125	231.654	237.903	195.804	187.423	191.02	95.6899	114.784	112.32
YDL028C	MPS1, PAC8, RPK1; serine/threonine/tyrosine protein kinase MPS1	gene_03967	gene_03876	gene_02515	gene_03338	gene_01418	gene_03288	33.3717	16.9069	30.1432	14.6856	6.82932	13.1858	16.531	9.20396	22.7154	20.2556	20.1996	20.6414	5.87453	9.43364	7.39947	0.903297	1.48547	1.64319
YDL027C	MRX9; Mrx9p	-	gene_03877	-	-	-	-	119.942	67.3029	114.939	-	-	-	-	-	-	-	-	-	-	-	-	-	-	-
YDL025C	RTK1; putative serine/threonine protein kinase RTK1	-	gene_03879	-	gene_01323	-	gene_01240	54.0135	34.1069	48.2571	-	-	-	-	-	-	1.08527	1.1642	0.777995	-	-	-	149.478	116.597	120.747
YDL024C	DIA3; putative acid phosphatase DIA3	-	-	-	gene_04819	-	-	25.6988	28.7796	21.3681	-	-	-	-	-	-	1.877	1.86308	2.13435	-	-	-	-	-	-
YDL022C-A	uncharacterized protein	-	-	-	-	-	-	9.57454	9.34123	4.29828	-	-	-	-	-	-	-	-	-	-	-	-	-	-	-
YNCD0004W	tRNA-Ala	-	-	-	-	-	-	-	-	-	-	-	-	-	-	-	-	-	-	-	-	-	-	-	-
YDL022W	GPD1, DAR1, HOR1, OSG1, OSR5; glycerol-3-phosphate dehydrogenase (NAD(+)) GPD1	gene_01965	gene_03875	gene_04466	gene_02275	gene_01336	gene_00856	215.819	259.819	229.096	837.375	738.429	772.532	233.967	817.037	379.675	261.135	281.121	251.895	443.33	458.736	584.759	883.711	800.171	866.689
YDL021W	GPM2; phosphoglycerate mutase family protein GPM2	gene_04161	-	gene_01904	-	-	-	300.024	233.704	324.117	141.572	72.0932	87.5687	45.6123	47.2962	50.5147	-	-	-	-	-	-	-	-	-
YDL020C	RPN4, SON1, UFD5; stress-regulated transcription factor RPN4	gene_04162	-	gene_04964	gene_06192	gene_03645	gene_00062	441.659	199.66	397.847	817.082	697.548	761.204	76.8229	22.4311	93.8279	23.8405	26.6193	23.7006	141.217	108.574	132.516	784.435	753.717	881.704
YDL019C	OSH2; oxysterol-binding protein related protein OSH2	gene_04160	gene_03873	-	gene_05291	gene_01019	gene_01118	50.6737	52.012	47.5374	186.992	119.908	174.693	-	-	-	6.82668	6.36092	6.3731	214.06	150.358	187.883	266.473	247.283	310.863
YDL018C	ERP3; Erp3p	gene_02020	gene_03866	gene_03725	gene_00451	gene_00669	-	121.606	135.51	130.878	19.0835	11.0504	9.71401	156.472	186.124	191.083	129.361	132.822	131.217	219.278	152.365	178.16	-	-	-
YDL017W	CDC7, LSD6, SAS1; serine/threonine protein kinase CDC7	gene_02019	gene_03867	gene_03333	gene_00450	gene_02425	gene_03838	14.0139	10.4755	12.0026	30.2408	21.2575	22.0976	11.1433	3.13953	11.4136	27.471	30.0091	27.2297	30.5428	28.1806	26.9418	20.6468	21.0148	23.5378
YDL015C	TSC13; trans-2-enoyl-CoA reductase (NADPH) TSC13	gene_02018	gene_03868	gene_01075	gene_05816	gene_05094	gene_01150	255.846	187.541	230.365	176.178	109.267	155.825	328.445	362.605	268.259	142.026	150.738	143.429	253.39	270.67	232.478	91.1847	87.7247	88.0958
YDL014W	NOP1, LOT3; rRNA methyltransferase NOP1	gene_02016	gene_03869	gene_03609	gene_01599	gene_02873	gene_03831	66.8296	40.6142	65.656	463.602	375.209	366.366	1260.12	1462.94	1213.2	282.795	308.681	292.659	239.131	252.405	269.549	150.341	159.922	140.389
YDL013W	SLX5, HEX3, ULS2; SUMO-targeted ubiquitin ligase complex subunit SLX5	gene_01987	gene_04953	gene_03610	gene_02977	-	-	43.3126	44.1661	38.1343	124.571	86.7528	126.649	20.1745	18.4778	23.6647	84.9589	89.2466	90.4931	-	-	-	-	-	-
YDL012C	uncharacterized protein	-	gene_04954	-	-	-	-	64.9975	57.7576	72.9731	-	-	-	-	-	-	-	-	-	-	-	-	-	-	-
YDL010W	GRX6; glutathione-disulfide reductase GRX6	-	gene_04952	-	gene_01434	-	-	136.73	89.7757	133.365	-	-	-	-	-	-	130.863	143.837	127.846	-	-	-	-	-	-
YDL009C	uncharacterized protein	-	-	-	-	-	-	3.9857	2.93683	4.80482	-	-	-	-	-	-	-	-	-	-	-	-	-	-	-
YDL008W	APC11; anaphase promoting complex subunit 11	gene_04116	gene_04951	gene_04125	gene_02833	gene_00752	gene_01121	100.333	111.458	101.987	180.237	96.2838	161.958	64.9338	64.6593	51.8416	28.4536	22.4168	22.1805	138.061	172.994	124.658	36.926	27.4241	38.3364
YNCD0005C	tRNA-Thr	-	-	-	-	-	-	-	-	-	-	-	-	-	-	-	-	-	-	-	-	-	-	-	-
YDL007C-A	uncharacterized protein	-	-	-	-	-	-	1.15507	0.40979	0.377122	-	-	-	-	-	-	-	-	-	-	-	-	-	-	-
YNCD0006W	tRNA-Ser	-	-	-	-	-	-	-	-	-	-	-	-	-	-	-	-	-	-	-	-	-	-	-	-
YDL007W	RPT2, YHS4, YTA5; proteasome regulatory particle base subunit RPT2	gene_02025	gene_03852	gene_05322	gene_02696	gene_00024	gene_02950	341.099	204.934	330.027	207.295	170.573	198.444	153.24	97.0204	155.364	277.627	240.446	261.629	196.033	161.02	221.839	470.324	383.006	422.977
YDL006W	PTC1, CWH47, KCS2, TPD1; type 2C protein phosphatase PTC1	gene_01976	gene_03851	gene_05319	gene_03991	gene_00025	-	164.973	171.336	160.667	110.691	79.7054	112.879	42.0736	13.2981	50.4663	14.1062	13.4305	14.3033	109.227	103.922	119.128	-	-	-
YDL005C	MED2; Med2p	-	-	-	-	-	-	62.8514	25.2893	46.7719	-	-	-	-	-	-	-	-	-	-	-	-	-	-	-
YDL004W	ATP16; F1F0 ATP synthase subunit delta	gene_02012	gene_04654	gene_00755	gene_03803	gene_00910	gene_02947	578.739	510.242	520.33	217.496	185.192	181.966	1180.63	1245.41	904.441	779.769	823.888	819.915	582.13	813.636	655.349	340.299	358.755	335.886
YDL003W	MCD1, PDS3, RHC21, SCC1; kleisin alpha	-	gene_04655	-	gene_01042	-	-	13.3149	6.65059	14.872	-	-	-	-	-	-	39.909	38.8611	37.3589	-	-	-	-	-	-
YDL002C	NHP10, HMO2; Nhp10p	-	gene_03847	gene_00416	gene_01133	gene_02528	-	240.062	129.739	211.288	-	-	-	55.4607	40.4895	51.4227	35.2778	43.164	35.3698	177.858	121.837	142.466	-	-	-
YDL001W	RMD1; Rmd1p	gene_01940	gene_03848	gene_00419	gene_00335	gene_02530	gene_02296	27.1195	21.5049	23.3273	70.7931	51.9811	64.8732	40.3674	24.1921	41.1119	68.0318	76.5353	64.0681	76.3033	62.2973	62.7836	67.1021	51.6007	60.2724
YDR001C	NTH1; alpha,alpha-trehalase NTH1	gene_01943	gene_04650	gene_05284	gene_04068	gene_05421	gene_02750	178.461	188.629	160.437	468.191	354.146	423.555	96.8103	121.426	109.23	146.887	152.994	152.262	103.265	97.7596	122.274	176.131	164.091	159.668
YDR002W	YRB1, CST20, HTN1, SFO1, STP52; Ran GTPase-binding protein YRB1	gene_01944	gene_04855	gene_05283	gene_02184	gene_05420	gene_01701	461.436	347.36	470.271	380.816	281.606	333.601	253.616	124.337	257.231	112.882	115.698	117.513	299.958	280.635	299.134	828.67	802.265	836.502
YDR003W	RCR2, SSH5; Rcr2p	gene_01948	gene_04944	gene_02412	gene_04096	-	-	281.059	427.079	274.216	350.756	237.872	324.036	73.6623	38.9752	68.4868	60.2864	72.6258	64.8944	-	-	-	-	-	-
YDR003W-A	uncharacterized protein	-	-	-	-	-	-	507.178	794.232	466.712	-	-	-	-	-	-	-	-	-	-	-	-	-	-	-
YDR004W	RAD57; putative DNA-dependent ATPase RAD57	-	gene_04945	gene_01716	gene_02840	gene_01397	-	33.902	33.4836	32.2918	-	-	-	9.05259	11.8852	14.1005	35.5331	34.122	38.8348	5.46997	13.3949	4.09239	-	-	-
YDR005C	MAF1; RNA polymerase III-inhibiting protein MAF1	gene_01951	gene_04946	gene_01690	gene_00417	gene_01398	gene_03404	102.597	102.522	101.393	102.953	68.9219	84.1487	77.6289	69.1242	81.518	2.11547	1.27928	0.784497	59.1094	52.6613	49.0364	158.923	151.548	172.225
YDR006C	SOK1; Sok1p	gene_01953	gene_04947	gene_04180	gene_04687	gene_01215	-	22.4295	20.2778	21.3939	166.734	133.684	166.31	15.5864	5.79769	31.6314	19.5908	16.0708	16.6354	7.27943	10.4109	8.35611	-	-	-
YDR007W	TRP1; phosphoribosylanthranilate isomerase TRP1	gene_04118	gene_04639	gene_02319	gene_06343	gene_00860	gene_02728	192.491	188.114	173.838	100.688	32.036	66.8272	48.2707	39.5619	53.0106	134.755	138.111	132.155	58.2926	43.9728	52.2817	69.4574	60.347	73.6305
YDR009W	GAL3; transcriptional regulator GAL3	-	-	-	-	-	-	9.72386	7.30543	8.03031	-	-	-	-	-	-	-	-	-	-	-	-	-	-	-
YDR010C	uncharacterized protein	-	-	-	-	-	-	6.26442	8.25486	4.67496	-	-	-	-	-	-	-	-	-	-	-	-	-	-	-
YDR011W	SNQ2; ATP-binding cassette transporter SNQ2	-	gene_04635	gene_03899	gene_02205	gene_00115	-	27.9975	35.1481	30.8562	-	-	-	45.0926	61.0247	46.9968	375.934	358.753	346.969	27.1108	25.4973	27.7099	-	-	-
YDR012W	RPL4B; ribosomal 60S subunit protein L4B	-	-	-	-	-	-	140.019	155.336	144.561	-	-	-	-	-	-	-	-	-	-	-	-	-	-	-
YDR013W	PSF1, CDC101; DNA replication protein PSF1	gene_00689	gene_04961	gene_04858	gene_00065	gene_00511	gene_01542	40.875	32.2067	41.4329	18.7873	8.40631	16.4909	28.8694	13.2271	41.1335	4.35328	4.83333	4.55995	3.44927	4.36238	3.5991	35.3945	21.4876	25.1996
YDR014W	RAD61, WPL1; Rad61p	-	gene_04962	-	-	-	-	13.2346	3.58945	10.9109	-	-	-	-	-	-	-	-	-	-	-	-	-	-	-
YDR014W-A	HED1; Hed1p	-	-	-	-	-	-	6.70365	8.21591	8.55581	-	-	-	-	-	-	-	-	-	-	-	-	-	-	-
YDR016C	DAD1; Dad1p	-	gene_04964	-	-	-	-	197.975	232.968	224.638	-	-	-	-	-	-	-	-	-	-	-	-	-	-	-
YDR017C	KCS1; inositol polyphosphate kinase KCS1	gene_01498	gene_04965	gene_04840	gene_01282	gene_00508	gene_03356	31.1271	10.8978	24.8721	128.486	76.5472	96.4113	17.8825	11.6401	22.3413	10.1106	9.24663	10.1563	42.0898	29.7022	34.0426	121.566	70.5752	103.296
YDR018C	putative acyltransferase	-	-	-	-	gene_02518	-	75.8155	74.9224	56.2871	-	-	-	-	-	-	-	-	-	200.023	154.801	187.01	-	-	-
YDR019C	GCV1, GSD1; glycine decarboxylase subunit T	gene_01504	gene_04966	gene_01653	gene_02820	gene_00201	gene_02533	112.713	164.872	107.246	23.6793	31.4325	36.9099	66.4217	72.4184	124.771	186.87	205.774	201.621	49.4456	41.1342	32.5854	6.22597	6.5518	7.2712
YDR020C	DAS2, RRT3; putative uridine kinase DAS2	-	gene_04967	gene_03869	gene_03674	gene_01238	-	12.6479	17.0916	16.8426	-	-	-	10.7393	9.7052	16.2908	69.6226	70.8438	65.1634	88.6063	76.0909	99.9189	-	-	-
YDR021W	FAL1; ATP-dependent RNA helicase FAL1	-	gene_04968	gene_03868	gene_03516	gene_01237	gene_03978	8.85745	1.8502	5.51353	-	-	-	24.1183	25.7407	32.6919	79.3222	81.5457	83.7216	77.0755	77.8761	81.6247	20.1502	13.1853	15.4367
YDR022C	ATG31, CIS1; Atg31p	-	gene_04969	-	-	-	-	127.91	110.019	115.901	-	-	-	-	-	-	-	-	-	-	-	-	-	-	-
YNCD0007C	tRNA-Val	-	-	-	-	-	-	-	-	-	-	-	-	-	-	-	-	-	-	-	-	-	-	-	-
YDR023W	SES1; serine--tRNA ligase SES1	gene_01507	gene_04972	gene_03866	gene_04524	gene_01235	gene_03805	183.081	64.699	169.448	198.791	99.495	127.359	149.036	119.563	173.643	296.658	308.401	305.257	211.176	136.6	176.074	120.617	128.106	134.947
YDR025W	RPS11A; ribosomal 40S subunit protein S11A	-	-	-	-	-	-	548.351	502.141	527.39	-	-	-	-	-	-	-	-	-	-	-	-	-	-	-
YDR026C	NSI1, YTT1; Nsi1p	-	gene_04974	gene_00236	gene_06092	gene_01006	-	47.9573	24.3175	46.1212	-	-	-	58.05	37.5158	72.7567	21.8171	21.331	22.7808	90.4298	55.5401	77.9838	-	-	-
YDR027C	VPS54, CGP1, LUV1, TCS3; Vps54p	gene_01512	gene_04975	gene_02727	gene_05990	gene_01982	gene_01746	47.4357	30.3714	45.3691	23.0151	18.5819	18.272	24.321	16.7076	32.7601	12.0236	12.4024	13.4147	26.4669	31.9057	36.2199	31.4039	17.4414	25.638
YDR028C	REG1, HEX2, PZF240, SPP43, SRN1; protein phosphatase regulator REG1	gene_01513	gene_04976	gene_02217	gene_00409	gene_05530	-	94.1163	48.7831	85.8902	169.926	139.499	162.251	37.0854	25.2514	56.744	0.651773	0.317389	0.698685	37.7958	41.6477	41.2008	-	-	-
YDR029W	uncharacterized protein	-	-	-	-	-	-	0	0	0	-	-	-	-	-	-	-	-	-	-	-	-	-	-	-
YDR030C	RAD28; Rad28p	-	gene_04977	-	gene_03072	gene_00204	gene_01988	118.21	102.459	113.098	-	-	-	-	-	-	31.9169	33.4425	32.8739	34.5622	26.7934	28.0168	25.2186	20.0179	25.3954
YDR031W	MIX14, MIC14; Mix14p	-	-	-	gene_04965	gene_00509	-	429.641	443.99	496.058	-	-	-	-	-	-	42.6706	41.8239	40.7769	73.0872	65.475	65.2241	-	-	-
YDR032C	PST2; flavodoxin-like fold family protein	gene_04065	gene_04670	gene_02526	-	gene_03370	gene_00290	874.888	1112.51	866.225	1116.42	921.506	1319.61	81.539	35.5825	55.1363	-	-	-	361.479	644.69	508.648	716.891	1191.79	885.715
YDR033W	MRH1; Mrh1p	-	-	-	-	-	-	251.692	380.086	256.53	-	-	-	-	-	-	-	-	-	-	-	-	-	-	-
YDR034C	LYS14; Lys14p	gene_01522	gene_04979	gene_02768	gene_04298	gene_02010	-	64.8425	43.9299	56.7056	31.663	14.0747	17.4852	16.152	10.4597	20.3753	0.274675	0.282374	0.355203	15.8356	12.8639	12.7522	-	-	-
YDR034C-D	gag-pol fusion protein	-	-	-	-	-	-	1.08441	0.179095	0.695898	-	-	-	-	-	-	-	-	-	-	-	-	-	-	-
YDR034C-C	gag protein	-	-	-	-	-	-	0	0	0	-	-	-	-	-	-	-	-	-	-	-	-	-	-	-
YNCD0008W	tRNA-Leu	-	-	-	-	-	-	-	-	-	-	-	-	-	-	-	-	-	-	-	-	-	-	-	-
YDR034C-A	uncharacterized protein	-	-	-	-	-	-	0	2.38928	0.549703	-	-	-	-	-	-	-	-	-	-	-	-	-	-	-
YNCD0009W	tRNA-Gln	-	-	-	-	-	-	-	-	-	-	-	-	-	-	-	-	-	-	-	-	-	-	-	-
YDR034W-B	uncharacterized protein	-	-	-	-	-	-	29.2913	44.7301	22.4533	-	-	-	-	-	-	-	-	-	-	-	-	-	-	-
YDR035W	ARO3; 3-deoxy-7-phosphoheptulonate synthase ARO3	gene_01524	gene_04981	gene_00183	gene_00270	gene_00712	gene_02643	71.1327	60.8897	69.7605	153.802	140.049	158.506	242.343	241.06	248.687	92.5746	98.8372	106.2	190.253	238.299	209.457	213.686	167.944	173.3
YDR036C	EHD3, mS47; 3-hydroxyisobutyryl-CoA hydrolase	gene_01527	gene_04982	gene_03329	gene_03090	gene_02422	gene_02645	22.9338	21.314	19.9385	21.9851	9.87709	11.0561	25.1111	23.6129	29.7717	45.2278	46.7695	50.1322	25.1169	26.5177	22.9741	238.03	210.575	223.921
YDR037W	KRS1, GCD5; lysine--tRNA ligase KRS1	gene_01534	gene_04984	gene_05309	gene_04503	gene_00036	gene_03392	65.7765	47.6837	66.7825	139.094	66.6619	80.0366	159.653	152.897	210.26	219.733	236.436	230.951	208.398	180.368	194.069	108.53	142.228	133.055
YDR038C	ENA5; putative Na(+)-exporting P-type ATPase ENA5	-	gene_04985	-	gene_01773	-	-	1.42515	2.45273	1.84141	-	-	-	-	-	-	320.18	274.134	320.25	-	-	-	-	-	-
YDR039C	ENA2; Na(+)-exporting P-type ATPase ENA2	-	-	gene_04577	-	gene_00551	-	0	0	0.0297001	-	-	-	166.609	221.093	170.89	-	-	-	294.299	169.826	249.366	-	-	-
YDR040C	ENA1, HOR6, PMR2; Na(+)/Li(+)-exporting P-type ATPase ENA1	-	-	-	-	-	-	2.48643	3.06592	2.04931	-	-	-	-	-	-	-	-	-	-	-	-	-	-	-
YDR041W	RSM10, uS10m; mitochondrial 37S ribosomal protein RSM10	gene_01532	gene_04986	gene_05306	gene_04505	gene_00038	gene_00253	134.72	155.134	145.628	19.4539	14.4788	16.8882	38.6004	23.7517	44.0648	46.7904	45.1397	41.788	36.4008	38.5628	34.3367	126.113	97.8912	96.0633
YDR042C	uncharacterized protein	-	-	-	-	-	-	4.94208	3.68199	6.45423	-	-	-	-	-	-	-	-	-	-	-	-	-	-	-
YNCD0010C	SNR47; SNR47	-	-	-	-	-	-	-	-	-	-	-	-	-	-	-	-	-	-	-	-	-	-	-	-
YDR043C	NRG1; transcriptional regulator NRG1	-	gene_01859	gene_04074	gene_01196	gene_01051	-	125.312	124.562	109.739	-	-	-	42.2722	32.6674	68.8441	13.7468	13.3542	14.0667	96.3107	172.217	144.677	-	-	-
YDR044W	HEM13; coproporphyrinogen oxidase	gene_01515	gene_04988	gene_04075	gene_02748	gene_01050	gene_00858	12.8825	21.1023	11.5337	72.7201	74.3504	64.1855	115.615	82.5759	123.467	69.4547	61.0614	70.3409	91.1507	135.782	80.122	305.099	382.38	370.416
YDR045C	RPC11; DNA-directed RNA polymerase III core subunit RPC11	gene_01516	gene_04989	gene_02845	gene_00219	gene_03752	gene_01829	117.234	80.0087	118.335	106.26	64.1818	84.5309	63.0655	50.5576	74.0517	40.6859	48.5241	48.1007	59.8933	64.3345	47.7612	118.627	85.8069	115.384
YDR046C	BAP3, PAP1; amino acid transporter BAP3	gene_01301	gene_04990	gene_00253	-	-	-	38.7492	25.2227	60.2012	34.2132	72.5875	110.519	105.909	157.23	124.367	-	-	-	-	-	-	-	-	-
YDR047W	HEM12, HEM6; uroporphyrinogen decarboxylase HEM12	gene_01539	gene_04991	gene_01523	gene_03806	gene_01256	gene_01507	99.7007	113.687	105.607	279.852	167.626	229.79	258.437	297.476	223.815	48.2691	53.0908	56.2693	121.025	102.556	108.246	204.559	199.641	170.968
YDR049W	VMS1; Vms1p	gene_01538	gene_04992	gene_05084	gene_02160	-	gene_02812	17.9945	7.07065	15.1659	45.4473	32.9758	43.9842	19.5866	12.4247	21.8349	52.1247	55.4564	59.1191	-	-	-	65.9603	47.4936	64.6645
YDR050C	TPI1; triose-phosphate isomerase TPI1	gene_01535	gene_04996	gene_00829	gene_01552	gene_01603	gene_03678	3295.37	4156.71	4106.95	1312.01	1256.57	860.7	2203.2	1391.1	1738.88	1028.98	1109.6	1139.13	1404	1394.89	2004.33	1637.03	2714.19	2139.75
YDR051C	DET1; acid phosphatase DET1	-	gene_04997	gene_00830	-	gene_01604	gene_03207	118.808	142.02	123.34	-	-	-	101.342	69.0834	112.772	-	-	-	194.734	181.989	194.259	151.74	104.328	132.009
YDR052C	DBF4, DNA52, LSD7; protein serine/threonine kinase activating protein DBF4	gene_01399	gene_04999	gene_00817	gene_03210	gene_03245	-	19.3975	7.79821	16.9753	14.4893	8.72825	11.9577	36.9551	15.552	38.0889	2.5291	1.89091	1.91775	7.81199	10.3896	8.04071	-	-	-
YDR054C	CDC34, DNA6, UBC3; SCF E2 ubiquitin-protein ligase catalytic subunit CDC34	gene_01559	gene_05000	gene_00800	gene_04597	gene_03238	gene_00706	138.153	45.6002	130.278	130.941	126.422	158.617	526.745	439.696	479.491	44.4945	35.413	37.3078	127.877	108.667	110.606	98.9915	73.7517	86.0206
YDR055W	PST1, HPF2; Pst1p	gene_01972	-	gene_00609	-	gene_02643	-	44.3477	42.8447	37.097	300.482	832.751	544.874	1932.41	2415.19	1599.22	-	-	-	244.398	365.426	296.81	-	-	-
YDR056C	EMC10; Emc10p	-	gene_05002	-	-	-	-	328.066	263.63	303.228	-	-	-	-	-	-	-	-	-	-	-	-	-	-	-
YDR057W	YOS9; Yos9p	-	gene_05003	-	gene_05886	-	-	43.9054	34.3333	40.9737	-	-	-	-	-	-	36.9375	41.0866	37.23	-	-	-	-	-	-
YDR058C	TGL2; triglyceride lipase	gene_01252	gene_00176	gene_01739	gene_00924	gene_01929	gene_00581	95.7918	99.4749	92.3384	72.9201	41.3002	53.9073	35.311	26.5498	47.6932	24.9322	27.5397	25.982	53.2971	53.5606	43.6407	11.556	9.48544	12.3381
YNCD0011W	tRNA-Arg	-	-	-	-	-	-	-	-	-	-	-	-	-	-	-	-	-	-	-	-	-	-	-	-
YNCD0012W	tRNA-Asp	-	-	-	-	-	-	-	-	-	-	-	-	-	-	-	-	-	-	-	-	-	-	-	-
YDR059C	UBC5; E2 ubiquitin-conjugating protein UBC5	-	-	-	gene_00570	-	-	318.675	441.352	303.429	-	-	-	-	-	-	378.52	376.53	380.4	-	-	-	-	-	-
YDR060W	MAK21, NOC1; RNA-binding ribosome biosynthesis protein MAK21	gene_02107	gene_04062	gene_04348	gene_04681	-	gene_02138	17.5564	6.69803	15.6157	46.6494	26.1742	28.81	21.4706	15.7448	31.2399	65.6207	65.6874	64.2119	-	-	-	29.6579	21.7731	26.6723
YDR061W	uncharacterized protein	gene_02987	gene_00618	gene_04474	gene_00856	gene_01330	gene_02498	59.9081	57.0397	53.3935	83.988	32.9338	49.1714	30.2422	34.6186	34.5847	27.7322	31.1444	31.4224	25.0391	21.2965	21.228	4.2584	3.03553	3.41277
YDR062W	LCB2, SCS1, TSC1; serine C-palmitoyltransferase LCB2	gene_02986	gene_00619	gene_04483	gene_04574	gene_01329	gene_02500	51.3176	38.5654	49.6875	106.717	59.0725	95.7156	108.291	130.861	107.632	21.2684	22.5699	21.7772	169.384	175.423	157.272	233.689	170.398	191.115
YDR063W	AIM7, GMF1; Aim7p	gene_02985	gene_00620	gene_04449	gene_01821	gene_01361	-	296.683	191.481	294.92	149.068	98.3898	120.084	84.7548	81.6063	73.5775	58.5615	58.6917	56.3226	56.0384	44.2673	57.9296	-	-	-
YDR064W	RPS13, RPS13B, RPS13C; ribosomal 40S subunit protein S13	gene_02984	gene_00621	gene_05149	gene_01824	gene_01364	gene_02494	883.131	1006.02	857.968	876.23	582.441	685.041	2141.53	2381.13	2116.96	3874.3	3893.35	4112.87	1594.33	1892.5	1842.98	616.959	826.019	815.074
YDR065W	RRG1, MTA2; Rrg1p	-	gene_01952	-	-	-	-	14.3847	8.37718	15.0643	-	-	-	-	-	-	-	-	-	-	-	-	-	-	-
YDR066C	RTR2; putative protein-serine/threonine phosphatase	-	-	-	-	-	-	27.061	25.7606	18.2742	-	-	-	-	-	-	-	-	-	-	-	-	-	-	-
YDR067C	OCA6; protein-tyrosine-phosphatase	gene_02978	gene_01954	gene_01730	gene_01194	gene_01852	-	115.524	93.6652	109.117	123.896	72.8763	91.7926	23.1753	22.3732	27.2819	37.945	46.2982	51.6719	34.3176	29.7306	30.8611	-	-	-
YDR068W	DOS2; Dos2p	-	gene_01955	-	gene_01195	-	-	107.64	24.7033	90.4147	-	-	-	-	-	-	126.698	124.76	130.886	-	-	-	-	-	-
YDR069C	DOA4, DOS1, MUT4, NPI2, SSV7, UBP4; ubiquitin-specific protease DOA4	gene_02977	gene_01956	gene_01694	-	-	gene_02501	32.219	23.6087	32.3625	69.3742	34.1252	43.994	54.3146	63.5895	65.8056	-	-	-	-	-	-	19.8069	13.8244	16.7768
YDR070C	FMP16; Fmp16p	-	gene_01957	-	-	-	-	1032.81	1080.5	870.502	-	-	-	-	-	-	-	-	-	-	-	-	-	-	-
YDR071C	PAA1; polyamine acetyltransferase	gene_02976	gene_01958	gene_01725	gene_03551	gene_01855	gene_03188	376.304	148.31	349.832	157.823	159.48	183.949	74.6866	68.491	84.5391	135.255	153.297	140.688	201.277	153.772	187.797	139.924	123.725	118.473
YDR072C	IPT1, KTI6, MIC2, SYR4; inositolphosphotransferase	gene_02971	gene_01959	gene_01733	gene_01473	-	-	48.1001	63.4755	54.0542	108.434	104.187	121.961	7.22881	12.1582	8.3275	4.55937	4.46398	4.00091	-	-	-	-	-	-
YDR073W	SNF11; Snf11p	-	gene_01960	-	-	-	-	147.251	54.9359	147.091	-	-	-	-	-	-	-	-	-	-	-	-	-	-	-
YDR074W	TPS2, HOG2, PFK3; trehalose-phosphatase TPS2	gene_02973	gene_01961	gene_03752	gene_00421	gene_04398	gene_01366	165.929	196.168	185.954	438.636	323.992	320.602	41.585	39.3001	47.1454	82.0856	87.4162	87.3118	235.73	190.506	202.031	307.337	276.224	285.313
YDR075W	PPH3; phosphoprotein phosphatase PP4 catalytic subunit PPH3	-	gene_02673	gene_02301	gene_03552	-	gene_03403	50.1502	54.6307	53.4244	-	-	-	76.1368	77.2412	72.934	33.5439	35.0422	36.7452	-	-	-	13.0453	11.8622	10.9248
YDR076W	RAD55; putative DNA-dependent ATPase RAD55	-	gene_01962	-	-	-	-	7.32205	5.10878	4.70152	-	-	-	-	-	-	-	-	-	-	-	-	-	-	-
YDR077W	SED1; Sed1p	-	gene_01963	gene_03198	-	gene_00234	gene_04156	320.082	241.392	256.399	-	-	-	67880	71620.9	59032.2	-	-	-	11528.4	14767.5	14358.3	0.0832532	0.166673	0.228334
YDR078C	SHU2; Shu2p	-	gene_01964	-	-	-	-	105.84	103.366	98.8902	-	-	-	-	-	-	-	-	-	-	-	-	-	-	-
YDR079W	PET100; Pet100p	gene_02962	gene_01965	gene_00799	gene_05908	-	gene_01244	118.848	117.054	122.201	139.556	96.3301	107.184	60.7956	40.6085	60.2491	66.6879	71.8293	66.7375	-	-	-	140.507	82.2348	107.293
YDR079C-A	TFB5; TFIIH complex subunit TFB5	gene_02961	gene_01966	-	gene_01402	-	gene_00512	246.299	257.797	247.464	300.821	158.698	208.413	-	-	-	112.39	118.325	95.8722	-	-	-	83.3142	59.3826	79.8984
YDR080W	VPS41, CVT8, FET2, SVL2, VAM2, VPL20; Vps41p	-	gene_01967	gene_01409	gene_05114	gene_02120	gene_00511	32.1116	26.1209	33.1511	-	-	-	9.86622	7.97327	11.31	36.2196	33.8806	35.361	26.5385	22.7972	24.2335	35.9584	31.2167	40.5297
YDR081C	PDC2; Pdc2p	gene_02958	gene_01968	-	gene_05903	-	-	22.3488	6.66019	19.8938	35.5373	28.3412	29.0907	-	-	-	57.8285	56.634	59.8328	-	-	-	-	-	-
YDR082W	STN1; Stn1p	-	-	-	-	-	-	46.2898	42.1479	40.426	-	-	-	-	-	-	-	-	-	-	-	-	-	-	-
YDR083W	RRP8; 25S rRNA (adenine645-N1)-methyltransferase	gene_02952	gene_02166	gene_04683	gene_03296	gene_01298	gene_00515	27.1299	17.1278	24.6751	69.4948	47.4786	54.8482	50.1355	49.027	76.161	70.1412	63.4777	68.342	26.069	22.9692	32.6895	22.9315	11.0114	18.1517
YDR084C	TVP23; Tvp23p	gene_02953	gene_02167	gene_01408	-	gene_02119	gene_01245	99.0048	126.695	104.271	35.9245	32.5383	35.8467	131.08	125.419	117.624	-	-	-	90.8966	89.4649	76.9718	100.575	92.847	103.111
YDR085C	AFR1; Afr1p	-	gene_02168	-	-	-	-	37.5376	25.5376	32.0669	-	-	-	-	-	-	-	-	-	-	-	-	-	-	-
YDR086C	SSS1; translocon subunit SSS1	gene_02956	gene_02169	gene_03990	gene_04114	-	gene_02459	688.81	390.707	684.286	407.171	335.939	436.876	159.274	155.526	180.331	452.508	465.192	398.27	-	-	-	337.53	280.359	326.219
YDR087C	RRP1; Rrp1p	gene_02951	gene_02170	gene_03991	gene_00235	gene_01779	gene_00793	33.2306	18.6946	36.5011	174.829	81.164	107.912	32.4176	28.6038	52.0544	61.0147	62.8296	62.4319	42.8304	35.3099	41.4993	30.7947	21.3408	25.3514
YDR088C	SLU7, SLT17; mRNA splicing protein SLU7	-	gene_02171	gene_03992	gene_00236	gene_01780	-	81.6992	23.2799	68.0829	-	-	-	14.4874	2.98399	14.413	94.3355	85.8245	89.5424	20.8067	11.9833	15.2354	-	-	-
YNCD0013C	tRNA-Arg	-	-	-	-	-	-	-	-	-	-	-	-	-	-	-	-	-	-	-	-	-	-	-	-
YDR089W	VTC5; Vtc5p	-	gene_02172	-	-	-	gene_01482	107.671	120.025	98.1922	-	-	-	-	-	-	-	-	-	-	-	-	64.5523	48.3071	59.1284
YDR090C	ILT1; Ilt1p	gene_02946	gene_05063	gene_03986	gene_05233	gene_03794	gene_03305	69.0986	62.2116	63.405	159.062	156.619	200.285	52.7127	17.3493	39.8363	18.4005	22.1591	19.2486	36.1749	35.5511	28.6599	13.2729	8.19788	9.86604
YDR091C	RLI1; Fe-S cluster-binding ribosome biosynthesis protein	gene_02945	gene_02173	gene_04687	gene_00286	gene_04999	gene_01559	7.99254	8.50667	7.34924	59.1352	42.9659	40.0777	53.7649	53.82	63.1605	20.0762	18.0952	17.508	61.1637	50.1101	49.1484	99.135	58.8111	72.8653
YDR092W	UBC13; E2 ubiquitin-conjugating protein UBC13	gene_02925	gene_02174	gene_01640	gene_06333	gene_04931	gene_01809	259.95	368.209	262.83	437.992	261.31	404.971	126.692	84.7564	122.102	82.3743	90.4836	83.3957	172.113	196.371	180.997	417.37	391.572	395.79
YDR093W	DNF2; aminophospholipid-translocating P4-type ATPase DNF2	-	-	-	-	-	-	16.7921	18.2655	16.8697	-	-	-	-	-	-	-	-	-	-	-	-	-	-	-
YDR096W	GIS1; histone demethylase GIS1	gene_02930	-	-	-	-	-	32.446	14.1361	32.36	373.926	342.713	422.001	-	-	-	-	-	-	-	-	-	-	-	-
YDR097C	MSH6, PMS3, PMS6; mismatch repair ATPase MSH6	gene_02931	gene_02177	gene_02352	gene_02785	gene_05152	gene_02937	8.07154	7.39995	8.14074	12.2206	11.394	11.1371	19.1387	13.378	21.0326	7.68078	7.78368	7.52899	13.1977	8.60693	9.57412	0.59777	0.712344	0.585525
YDR098C	GRX3; monothiol glutaredoxin GRX3	-	gene_02178	-	gene_06420	-	gene_02572	122.491	96.6072	134.606	-	-	-	-	-	-	360.982	429.56	393.618	-	-	-	338.973	294.184	300.542
YNCD0014C	tRNA-Gln	-	-	-	-	-	-	-	-	-	-	-	-	-	-	-	-	-	-	-	-	-	-	-	-
YDR098C-B	gag-pol fusion protein	-	-	-	-	-	-	0.226278	0.0802777	0.110817	-	-	-	-	-	-	-	-	-	-	-	-	-	-	-
YDR098C-A	gag protein	-	-	-	-	-	-	0	0	0	-	-	-	-	-	-	-	-	-	-	-	-	-	-	-
YDR099W	BMH2, SCD3; 14-3-3 family protein BMH2	gene_02937	gene_02179	gene_02778	gene_06332	gene_02967	gene_03791	665.985	205.792	587.573	833.166	772.576	883.337	1031.62	1304.23	1084.47	572.927	575.182	573.598	1134.24	729.277	969.886	1025.52	1194.11	1196.16
YDR100W	TVP15; Tvp15p	-	gene_02180	gene_02779	gene_06331	-	-	336.868	526.426	381.307	-	-	-	153.804	133.282	125.247	201.535	164.572	176.982	-	-	-	-	-	-
YDR101C	ARX1; putative hydrolase	gene_02941	gene_02181	gene_02777	gene_02645	gene_02968	gene_03793	12.3194	7.17891	10.7562	67.8812	49.9366	52.4137	53.5527	46.3781	76.8172	154.574	166.13	162.059	62.752	48.2343	65.9049	23.9949	21.7846	19.3356
YDR102C	uncharacterized protein	-	-	-	-	-	-	0.894918	1.26998	0.584369	-	-	-	-	-	-	-	-	-	-	-	-	-	-	-
YDR103W	STE5, HMD3, NUL3; Ste5p	gene_02939	gene_02182	-	-	-	-	30.2985	28.1782	29.8888	3.59206	1.06318	1.59908	-	-	-	-	-	-	-	-	-	-	-	-
YDR104C	SPO71; Spo71p	-	gene_02183	gene_04587	gene_01479	gene_00548	gene_02905	25.3522	17.9887	25.0662	-	-	-	16.2194	9.66497	17.1051	22.4797	23.5692	25.3031	25.3189	19.7378	22.0346	10.6554	7.60538	11.7531
YDR105C	TMS1; Tms1p	gene_02943	gene_02184	gene_02678	gene_02769	gene_03551	gene_03399	94.5856	113.458	91.55	169.236	106.663	161.05	89.3679	117.57	83.9511	67.2829	70.2441	70.8017	57.7548	54.3877	57.9432	106.502	128.562	113.84
YDR106W	ARP10; Arp10p	-	-	-	-	-	-	13.4771	13.9731	8.30727	-	-	-	-	-	-	-	-	-	-	-	-	-	-	-
YNCD0015C	tRNA-Ile	-	-	-	-	-	-	-	-	-	-	-	-	-	-	-	-	-	-	-	-	-	-	-	-
YDR107C	TMN2; Tmn2p	-	-	-	-	-	-	6.69127	7.17406	7.71055	-	-	-	-	-	-	-	-	-	-	-	-	-	-	-
YDR108W	TRS85, GSG1, MUM1; Trs85p	-	gene_02201	gene_05029	gene_05807	gene_00407	-	26.2432	25.5113	24.8696	-	-	-	27.8757	28.936	33.975	29.1561	30.1957	29.8723	34.9902	29.3316	31.009	-	-	-
YDR109C	putative phosphotransferase	gene_02918	gene_02200	gene_02676	gene_02784	gene_03549	gene_00832	34.3143	24.1673	30.6206	645.976	548.31	743.667	210.267	195.692	152.51	164.052	183.911	151.562	362.866	321.361	344.982	32.7336	40.7649	36.5433
YDR110W	FOB1, HRM1; replication fork barrier binding protein FOB1	-	gene_02198	-	-	-	-	42.0469	34.9933	45.9318	-	-	-	-	-	-	-	-	-	-	-	-	-	-	-
YDR111C	ALT2; alanine transaminase ALT2	-	-	-	-	-	-	110.221	111.206	99.4682	-	-	-	-	-	-	-	-	-	-	-	-	-	-	-
YDR113C	PDS1; securin	-	gene_02196	-	-	-	-	24.7897	17.1498	26.0154	-	-	-	-	-	-	-	-	-	-	-	-	-	-	-
YDR114C	uncharacterized protein	-	-	-	-	-	-	0.655682	1.39572	0	-	-	-	-	-	-	-	-	-	-	-	-	-	-	-
YDR115W	MRX14, bL34m; putative mitochondrial 54S ribosomal protein	-	gene_02195	gene_05338	gene_00197	gene_00007	gene_00228	313.314	385.666	347.579	-	-	-	43.1903	36.0525	56.5545	81.5376	90.3337	100.068	92.2778	104.667	79.4829	74.5865	51.4103	63.7051
YDR116C	MRPL1, uL1m; mitochondrial 54S ribosomal protein MRPL1	-	gene_02194	gene_00016	gene_00196	gene_03438	gene_00229	69.4656	79.4792	71.669	-	-	-	39.1858	37.3259	50.8097	48.2475	56.8306	55.531	32.42	29.5373	32.9085	37.4792	30.2656	39.3851
YDR117C	TMA64; Tma64p	gene_02649	gene_02193	gene_01514	gene_05755	gene_03896	gene_00086	36.0955	21.0455	32.5471	88.1736	41.1773	57.4043	25.7777	32.1141	28.7416	51.3993	50.52	54.1744	33.9699	23.0308	24.6192	46.5424	34.3747	40.6943
YDR118W	APC4; anaphase promoting complex subunit 4	-	gene_02192	-	-	-	-	25.9622	24.8259	26.8698	-	-	-	-	-	-	-	-	-	-	-	-	-	-	-
YDR119W	VBA4; Vba4p	gene_02642	-	gene_00763	gene_02272	-	-	23.3807	26.9928	19.4005	526.815	320.465	530.614	117.823	156.389	96.8313	65.4402	65.5543	62.9478	-	-	-	-	-	-
YDR119W-A	COX26; Cox26p	-	-	-	-	-	-	186.811	278.779	166.035	-	-	-	-	-	-	-	-	-	-	-	-	-	-	-
YDR120C	TRM1; tRNA (guanine26-N2)-dimethyltransferase	gene_02796	gene_02190	gene_04884	gene_04398	gene_03967	gene_02650	27.8349	17.3432	24.4806	10.1058	8.81536	7.7	17.3798	5.82312	18.8588	42.4622	44.0487	46.2924	28.1209	18.4575	23.1255	10.7256	8.25357	8.14207
YDR121W	DPB4; DNA polymerase epsilon noncatalytic subunit	-	gene_02189	gene_03627	gene_04415	gene_02677	gene_02944	68.2409	71.7361	73.9198	-	-	-	45.6053	33.8088	63.6809	100.179	91.1283	94.9541	60.0615	55.0362	60.279	121.179	100.91	115.235
YDR122W	KIN1; serine/threonine protein kinase KIN1	-	-	gene_02815	-	gene_04727	-	54.5959	43.1176	46.3496	-	-	-	26.9796	16.6713	37.0487	-	-	-	62.6114	47.1144	61.1695	-	-	-
YDR123C	INO2, DIE1, SCS1; Ino2p	-	gene_02187	-	-	-	-	19.9757	21.1452	16.5884	-	-	-	-	-	-	-	-	-	-	-	-	-	-	-
YDR124W	uncharacterized protein	-	gene_02186	gene_04678	gene_00083	gene_01304	-	12.3278	12.904	8.68193	-	-	-	2.44725	3.50238	1.81064	13.1511	10.7507	11.6025	0.977395	0.45642	0.495475	-	-	-
YDR125C	ECM18; alpha/beta hydrolase family protein	gene_01324	-	gene_04495	-	gene_02216	-	16.7018	14.4383	13.8588	69.3849	41.354	48.7068	45.3873	58.402	58.6169	-	-	-	45.9896	36.7211	36.346	-	-	-
YDR126W	SWF1, PSL10; palmitoyltransferase SWF1	gene_02806	gene_02185	gene_04585	gene_03848	gene_00546	gene_00444	24.269	29.3857	25.1184	32.6072	20.8987	36.3544	10.2031	9.39438	10.8358	19.4076	20.4767	20.3092	43.1925	41.8013	35.7525	4.89003	6.34527	4.16895
YDR127W	ARO1; pentafunctional protein ARO1p	gene_02808	gene_02620	gene_01675	gene_04758	gene_00190	gene_01795	30.7572	29.4976	26.9012	109.836	65.258	69.9078	28.0472	32.9128	37.8522	71.9642	74.0045	74.832	40.4129	34.8364	37.6687	75.1037	59.5368	68.562
YDR128W	MTC5, SEA3; Mtc5p	gene_02809	gene_02202	gene_00206	gene_00946	gene_01691	gene_01793	39.6537	38.6772	35.0576	30.1886	20.9366	27.2424	8.6249	7.76234	10.1493	10.3772	12.1329	10.0647	3.43119	3.37382	2.60091	32.4121	25.6827	31.7789
YDR129C	SAC6, ABP67; fimbrin	gene_02811	gene_02618	gene_00228	gene_03616	gene_01000	gene_00618	233.38	255.463	233.383	452.317	426.77	526.215	143.099	168.851	131.014	156.894	161.071	147.841	222.39	196.842	206.313	352.486	300.024	305.571
YDR130C	FIN1; Fin1p	-	-	-	-	-	-	66.7909	27.8797	65.5314	-	-	-	-	-	-	-	-	-	-	-	-	-	-	-
YDR131C	uncharacterized protein	-	gene_02205	-	-	-	-	31.6258	19.6773	27.3085	-	-	-	-	-	-	-	-	-	-	-	-	-	-	-
YDR132C	MRX16; Mrx16p	gene_02840	gene_02611	gene_02997	gene_01344	gene_00815	-	49.3341	47.1787	51.3297	64.4369	78.442	85.2207	28.8687	19.456	30.1748	53.4804	56.2362	51.7956	8.93638	5.70017	4.69429	-	-	-
YDR135C	YCF1; ATP-binding cassette glutathione S-conjugate transporter YCF1	gene_02835	gene_02208	gene_04220	gene_01337	gene_01135	gene_03643	56.0239	56.0477	57.6126	119.157	173.812	180.516	51.6721	78.9226	54.5939	58.5787	57.1884	58.7218	103.022	98.4525	94.3209	109.371	88.2784	93.9625
YDR137W	RGP1; Rgp1p	-	gene_02209	-	-	gene_02028	-	39.4451	32.8005	36.7796	-	-	-	-	-	-	-	-	-	23.8479	16.519	17.3952	-	-	-
YDR138W	HPR1, TRF1; Hpr1p	-	gene_02210	-	-	-	-	16.49	9.96883	17.2284	-	-	-	-	-	-	-	-	-	-	-	-	-	-	-
YDR139C	RUB1; NEDD8 family protein RUB1	gene_02246	gene_02212	-	gene_00425	-	gene_01727	458.898	651.975	502.704	14820.9	14175.9	13677.9	-	-	-	225.415	228.635	232.408	-	-	-	6984.57	6186.73	6900.61
YDR140W	MTQ2; S-adenosylmethionine-dependent methyltransferase	gene_02826	gene_02213	gene_01972	gene_00426	gene_03953	gene_02951	65.7765	71.4363	58.2909	78.0476	62.1148	80.718	17.3026	17.802	15.4904	27.1686	31.3157	31.8068	17.4971	14.1249	15.3335	64.4402	57.8318	65.1607
YDR141C	DOP1; Dop1p	gene_02823	gene_02214	gene_01976	gene_05562	gene_03952	gene_02952	18.1054	15.2874	17.1612	39.9755	26.8219	32.1575	25.4161	27.6561	28.6288	24.2203	22.3744	23.4909	12.7688	11.3314	9.9766	12.9383	8.90666	11.2207
YDR142C	PEX7, PAS7, PEB1; Pex7p	-	gene_02215	gene_04589	gene_00106	gene_00549	-	43.3274	43.0214	39.0743	-	-	-	53.3978	57.0589	60.3197	43.277	47.9494	45.7812	66.3656	53.4391	56.7507	-	-	-
YDR143C	SAN1; ubiquitin-protein ligase SAN1	gene_02825	gene_05753	gene_01300	gene_02427	gene_03057	-	18.9676	24.802	18.6845	144.536	73.6054	98.873	52.6603	55.1217	75.6934	39.5601	41.5933	39.2407	121.096	137.548	139.06	-	-	-
YDR144C	MKC7, YPS2; aspartyl protease	gene_00498	-	-	-	gene_01323	gene_00018	3.71608	3.12868	3.5855	105.389	54.3294	79.5365	-	-	-	-	-	-	82.7323	87.1602	78.4988	759.352	702.48	692.819
YDR145W	TAF12, TAF61, TAF68; Taf12p	gene_02845	gene_02217	gene_03983	gene_05641	gene_01769	gene_00804	61.0118	22.9725	51.892	36.4815	22.207	28.1564	110.235	57.9047	126.683	14.685	13.4192	13.4515	25.8184	21.2872	23.6208	51.3124	41.9286	49.4134
YDR146C	SWI5; DNA-binding transcription factor SWI5	gene_02848	gene_02219	-	-	-	-	11.5192	2.28328	11.9224	12.8836	15.9307	12.5693	-	-	-	-	-	-	-	-	-	-	-	-
YDR147W	EKI1; bifunctional choline kinase/ethanolamine kinase EKI1	-	-	-	-	-	-	14.3588	16.7317	15.9435	-	-	-	-	-	-	-	-	-	-	-	-	-	-	-
YDR148C	KGD2; alpha-ketoglutarate dehydrogenase KGD2	gene_02852	gene_02221	gene_02069	gene_05847	gene_03388	gene_00960	113.109	107.852	100.163	157.545	188.255	149.773	238.537	258.142	278.767	126.955	126.971	125.359	358.779	488.41	333.633	398.094	320.297	333.836
YDR150W	NUM1, PAC12; Num1p	gene_02855	gene_02222	gene_03106	gene_02293	gene_04650	gene_00939	24.6322	9.55083	21.5312	6.98342	6.63645	7.44208	9.34683	4.63283	11.152	0.904989	0.616973	0.619033	13.0131	10.6085	12.6141	1.62644	1.6846	2.31224
YDR151C	CTH1; putative mRNA-binding protein CTH1	-	gene_02223	gene_03847	-	gene_01155	gene_04328	101.672	98.2666	86.752	-	-	-	125.009	200.524	114.3	-	-	-	142.495	123.245	160.977	86.7024	90.1083	86.032
YDR152W	GIR2; Gir2p	gene_02860	gene_02224	gene_02989	gene_02153	gene_00805	gene_03036	126.597	91.5495	122.78	180.464	105.712	139.976	32.3288	25.9964	49.4255	70.8593	76.5219	73.6067	97.5081	71.6906	90.8555	46.0776	32.6647	36.107
YDR153C	ENT5; Ent5p	gene_02861	gene_02225	-	-	-	-	51.8379	27.7145	48.4126	195.255	128.577	155.615	-	-	-	-	-	-	-	-	-	-	-	-
YDR155C	CPR1, CPH1, CYP1; peptidylprolyl isomerase CPR1	gene_02875	gene_02226	gene_04618	gene_02149	gene_00802	gene_03048	1109.15	2145	1144.29	849.06	978.579	1083.43	5548.17	5198.43	5030.14	4322	4457.81	4339.71	3586.85	4328.44	4021.87	1612.73	2738.95	2249.31
YDR156W	RPA14; DNA-directed RNA polymerase I subunit RPA14	-	gene_02227	-	-	-	-	47.5085	76.8682	47.2387	-	-	-	-	-	-	-	-	-	-	-	-	-	-	-
YDR157W	uncharacterized protein	-	-	-	-	-	-	4.44788	5.52299	6.29287	-	-	-	-	-	-	-	-	-	-	-	-	-	-	-
YDR158W	HOM2, THR2; aspartate-semialdehyde dehydrogenase	gene_02874	gene_02228	gene_01210	gene_05040	gene_02297	gene_03019	228.798	239.375	200.798	395.021	347.65	453.774	188.616	143.719	197.337	36.1682	41.8777	36.8871	361.15	378.23	399.766	78.8569	71.6414	73.5876
YDR159W	SAC3, LEP1; Sac3p	gene_02872	gene_02229	gene_00237	gene_00207	gene_01010	gene_02458	17.5478	6.1714	16.2163	46.5325	33.9603	38.2572	15.6171	10.2647	20.1325	7.64619	6.79107	7.97085	32.4832	21.3115	25.4346	29.3945	16.9691	27.3554
YDR160W	SSY1, RAA1, SHR10; Ssy1p	gene_02646	-	gene_02603	gene_01619	gene_02830	-	23.485	26.3178	21.3682	50.5633	30.7718	40.2422	23.8571	22.4052	21.7501	6.80913	6.80095	6.69796	49.7921	49.5312	46.4606	-	-	-
YDR161W	ACL4; Acl4p	gene_02868	gene_02230	gene_02990	gene_02152	gene_00806	gene_03035	43.0114	35.5144	41.6273	67.1633	61.469	62.0954	14.5067	12.1824	19.7714	68.1679	71.6159	69.8685	39.6127	31.8497	34.5751	35.2773	22.2757	23.907
YDR162C	NBP2; Nbp2p	gene_02869	gene_02231	gene_02991	gene_05519	gene_00807	gene_03034	71.9521	42.5282	71.0231	149.175	104.267	120.4	55.6784	21.0629	50.2272	51.2307	35.1231	43.1076	54.5703	39.8089	54.4889	50.358	33.2696	38.7213
YDR163W	CWC15; U2-type spliceosomal complex subunit CWC15	-	gene_02232	-	-	-	-	165.56	57.6686	145.025	-	-	-	-	-	-	-	-	-	-	-	-	-	-	-
YDR164C	SEC1; Sec1p	gene_02863	gene_02233	gene_02598	gene_06358	gene_02822	gene_02613	38.2272	36.7974	33.1483	63.3348	46.1598	56.4049	23.377	7.02383	23.4931	17.0855	16.1993	15.8841	47.4178	34.3792	34.7427	15.7349	10.0837	10.9274
YDR165W	TRM82; Trm82p	gene_02865	gene_02234	gene_02998	gene_01345	gene_00816	gene_00056	14.5097	10.3746	11.0781	60.5733	36.7742	34.6548	46.4686	14.3878	54.4737	92.3682	96.4497	96.2554	4.23417	3.57005	8.2355	57.3743	27.9209	40.2532
YDR166C	SEC5; exocyst subunit SEC5	-	gene_02235	gene_00241	gene_06015	gene_01011	-	44.2174	32.5589	40.0401	-	-	-	17.8311	7.11805	16.0451	25.6459	22.7236	22.2971	39.6299	26.8709	30.0297	-	-	-
YDR167W	TAF10, TAF23, TAF25; Taf10p	gene_02877	gene_02236	gene_00452	gene_06005	gene_05053	gene_00595	178.197	151.012	168.43	159.163	60.6771	75.7756	69.8766	70.7793	70.5622	111.096	122.265	116.025	261.204	200.64	230.465	186.725	131.02	155.111
YDR168W	CDC37, SMO1; Cdc37p	gene_02878	gene_02237	gene_01965	gene_06050	gene_01590	gene_00596	142.048	94.8126	142.908	655.625	800.904	625.72	50.9267	53.2081	53.3447	99.2474	88.9104	95.5844	123.791	96.2333	115.371	147.339	113.187	96.9454
YDR169C	STB3; Stb3p	-	gene_05777	gene_01495	gene_04313	gene_04951	gene_00070	48.6372	20.295	48.775	-	-	-	66.7324	74.9933	64.7227	14.6331	13.5636	14.5414	33.4796	30.6034	29.1644	75.5673	118.218	82.8166
YDR169C-A	uncharacterized protein	-	-	-	-	-	-	1.98672	1.40968	0.64865	-	-	-	-	-	-	-	-	-	-	-	-	-	-	-
YDR170C	SEC7; Arf family guanine nucleotide exchange factor SEC7	gene_02884	gene_02242	gene_01493	gene_04197	gene_04949	gene_00538	32.7825	22.4952	29.4797	19.4438	17.6722	15.7467	31.1462	24.8694	34.02	32.5062	31.455	30.8801	8.53396	8.91529	10.3132	15.4343	12.8719	16.2466
YNCD0016C	tRNA-Gln	-	-	-	-	-	-	-	-	-	-	-	-	-	-	-	-	-	-	-	-	-	-	-	-
YDR170W-A	gag protein	-	-	-	-	-	-	2.25251	1.35853	2.35338	-	-	-	-	-	-	-	-	-	-	-	-	-	-	-
YDR171W	HSP42; heat shock protein HSP42	-	gene_02243	gene_00080	gene_04295	gene_03449	-	700.283	604.455	738.185	-	-	-	658.929	774.614	878.09	100.316	96.8757	102.408	160.481	166.012	174.459	-	-	-
YDR172W	SUP35, GST1, PNM2, SAL3, SUF12, SUP2, SUP36; translation termination factor GTPase eRF3	gene_02886	gene_02244	gene_01208	gene_03802	gene_03648	gene_01510	90.3097	50.0887	85.1944	123.408	100.167	103.394	2191.47	3039.35	2188.79	178.569	167.294	173.383	58.6486	68.5484	78.5188	48.0234	51.0146	54.1436
YDR173C	ARG82, ARGR3, IPK2; inositol polyphosphate multikinase	gene_02887	gene_02245	gene_05413	gene_06006	gene_04262	gene_00238	131.518	134.137	126.997	18.5972	9.94825	15.6753	29.9584	26.2256	32.8895	71.0515	65.5062	71.1063	29.5651	22.6844	24.3548	62.6753	41.0897	53.6789
YDR174W	HMO1, HSM2; Hmo1p	gene_02890	gene_02246	gene_00923	gene_05273	gene_02943	-	401.097	294.348	355.707	26.5978	19.384	20.9438	153.602	66.3987	197.897	85.5387	80.9742	74.1095	163.771	163.516	154.811	-	-	-
YDR175C	RSM24, mS35; mitochondrial 37S ribosomal protein RSM24	gene_02891	gene_02247	gene_02554	gene_03741	gene_02945	gene_03506	82.0556	91.5189	86.6556	53.8076	34.0356	39.3126	32.2757	44.3801	50.6155	74.1647	76.7929	72.242	87.6254	62.155	72.2686	11.3118	10.1139	8.82104
YDR176W	NGG1, ADA3, SWI7; histone acetyltransferase NGG1	gene_02892	gene_02248	gene_02555	gene_02553	gene_02946	gene_00687	51.5755	23.2105	46.0422	63.452	31.3789	50.0752	12.8985	5.86275	20.3192	43.8588	40.9014	42.6898	29.7149	39.9707	32.6376	44.2362	28.6578	37.7883
YDR177W	UBC1; E2 ubiquitin-conjugating protein UBC1	gene_01480	gene_04538	gene_03202	gene_01304	gene_00229	gene_00889	411.447	352.909	393.544	261.941	163.282	233.18	56.4355	29.1952	59.6948	190.613	186.641	191.934	105.184	94.0528	93.6089	559.953	550.855	559.306
YDR178W	SDH4, ACN18; succinate dehydrogenase membrane anchor subunit SDH4	-	gene_03000	gene_02556	-	gene_02947	gene_00685	145.001	195.38	152.183	-	-	-	896.756	1119.89	836.298	-	-	-	476.706	844.886	461.12	390.738	453.292	422.343
YDR179C	CSN9; Csn9p	-	gene_04536	-	-	-	-	35.1434	6.27003	21.2901	-	-	-	-	-	-	-	-	-	-	-	-	-	-	-
YDR179W-A	NVJ3; Nvj3p	-	gene_04535	-	-	-	-	19.4818	22.9376	19.0821	-	-	-	-	-	-	-	-	-	-	-	-	-	-	-
YDR180W	SCC2; cohesin-loading factor complex subunit SCC2	gene_02895	gene_04534	-	gene_02701	gene_02627	-	6.93711	3.98654	5.8613	8.38012	5.60229	7.5446	-	-	-	2.9182	2.5	2.74296	18.5747	13.8156	18.3211	-	-	-
YDR181C	SAS4; Sas4p	-	gene_03004	-	-	-	-	49.5305	22.3004	44.0059	-	-	-	-	-	-	-	-	-	-	-	-	-	-	-
YDR182W	CDC1, DSC1, DSR1, ESP2; putative lipid phosphatase CDC1	gene_02897	gene_03005	gene_03287	gene_00148	gene_00275	gene_00681	58.1478	53.221	50.4945	38.3288	23.0128	27.4176	51.2204	63.4555	49.4515	31.9358	34.3443	35.195	49.5952	32.0832	36.8874	38.8403	26.1869	29.9789
YDR182W-A	uncharacterized protein	-	-	-	-	-	-	15.5821	22.2853	13.3546	-	-	-	-	-	-	-	-	-	-	-	-	-	-	-
YDR183W	PLP1; Plp1p	-	gene_03006	-	gene_00151	-	-	60.9203	43.0226	55.037	-	-	-	-	-	-	20.1701	19.5246	14.9932	-	-	-	-	-	-
YDR184C	ATC1, LIC4; Atc1p	-	gene_04530	-	-	-	-	7.18361	2.26982	5.82686	-	-	-	-	-	-	-	-	-	-	-	-	-	-	-
YDR185C	UPS3, GEP2; Ups3p	-	-	-	-	-	-	65.3041	81.6438	75.1353	-	-	-	-	-	-	-	-	-	-	-	-	-	-	-
YDR186C	SND1; Snd1p	-	gene_03008	-	-	-	-	59.2847	20.8722	51.9363	-	-	-	-	-	-	-	-	-	-	-	-	-	-	-
YDR188W	CCT6, HTR3, TCP20, TCP6; chaperonin-containing T-complex subunit CCT6	gene_02905	gene_05797	gene_04079	gene_01012	gene_04438	gene_01195	186.928	147.346	166.609	102.581	54.8374	73.8538	59.8326	50.8278	65.8087	122.891	145.131	136.922	74.3537	56.8173	66.2257	33.2705	48.8606	46.2181
YDR189W	SLY1; syntaxin-binding protein	gene_02904	gene_04288	gene_02162	gene_01580	gene_00315	gene_01198	30.878	22.4555	28.7857	35.2766	16.4806	22.5889	55.596	61.6327	60.1467	95.4875	94.9534	91.3704	15.0235	13.8071	12.2384	24.7858	41.6896	40.3688
YDR190C	RVB1, TIH1, TIP49, TIP49A; RuvB family ATP-dependent DNA helicase pontin	gene_02903	gene_04287	gene_02161	gene_03306	gene_00316	gene_01199	79.1404	46.8626	68.3599	84.2957	62.9975	70.9835	109.318	79.85	106.173	69.8837	73.2317	73.9673	65.9654	58.8958	63.348	53.7224	90.5561	86.0844
YDR191W	HST4; NAD-dependent histone deacetylase HST4	gene_02783	-	gene_00113	gene_03000	gene_01703	-	16.0651	19.0933	16.6096	37.1341	23.5072	29.3709	8.36682	11.9915	13.186	22.4439	22.9187	21.9135	2.06773	3.36553	2.2711	-	-	-
YDR192C	NUP42, RIP1, UIP1; FG-nucleoporin NUP42	-	-	-	-	-	-	15.7493	10.8751	14.6736	-	-	-	-	-	-	-	-	-	-	-	-	-	-	-
YDR194C	MSS116; ATP-dependent RNA helicase	-	gene_03010	gene_01577	gene_03739	gene_01964	gene_03695	55.8173	23.106	45.7957	-	-	-	24.8487	27.2274	36.3707	9.18596	9.59101	9.18773	38.1464	23.9886	28.6385	30.5107	20.2382	25.8349
YDR194W-A	uncharacterized protein	-	-	-	-	-	-	0	0	0	-	-	-	-	-	-	-	-	-	-	-	-	-	-	-
YDR195W	REF2; RNA-processing protein REF2	-	gene_03011	-	-	-	-	35.2822	22.9666	34.0116	-	-	-	-	-	-	-	-	-	-	-	-	-	-	-
YDR196C	CAB5; putative dephospho-CoA kinase	gene_02776	gene_03012	gene_01582	gene_00814	gene_01966	gene_01683	345.213	203.442	331.562	140.931	62.1542	90.7495	99.5894	88.2729	100.806	31.03	31.3145	32.1663	58.8939	40.2754	37.9877	37.5877	35.6381	35.651
YDR197W	CBS2, CBP7; Cbs2p	-	gene_03013	-	-	-	-	57.3092	56.116	55.6342	-	-	-	-	-	-	-	-	-	-	-	-	-	-	-
YDR198C	RKM2; protein-lysine N-methyltransferase	gene_02774	gene_03014	gene_01581	gene_00818	gene_01965	-	29.5248	13.8031	29.3244	27.6994	15.0723	19.2104	15.003	15.5848	21.032	21.5286	22.3753	21.7216	12.0599	10.0644	12.2792	-	-	-
YDR200C	VPS64, FAR9; Vps64p	-	gene_03015	gene_01592	-	gene_01951	gene_01184	56.4819	12.1745	34.5232	-	-	-	8.73059	2.65641	9.94293	-	-	-	58.5904	56.1652	69.6142	27.4449	23.186	27.5183
YDR201W	SPC19; Spc19p	-	gene_03016	-	-	-	-	100.533	84.0711	110.388	-	-	-	-	-	-	-	-	-	-	-	-	-	-	-
YDR202C	RAV2; Rav2p	-	gene_03017	gene_00572	-	gene_02626	-	144.865	98.9177	133.784	-	-	-	20.7809	9.57916	24.5156	-	-	-	71.3316	61.5619	61.1339	-	-	-
YDR204W	COQ4; ubiquinone biosynthesis protein COQ4	gene_02770	gene_03018	gene_01571	gene_00853	gene_02995	gene_01187	133.532	174.531	127.22	152.075	81.1662	90.8931	59.7022	35.6414	54.1036	91.8503	92.6977	86.5039	51.8031	48.0456	52.7315	73.3001	79.8371	81.5201
YDR205W	MSC2; metal cation transporter MSC2	gene_02769	gene_03020	gene_02238	gene_01452	gene_00265	gene_01201	13.3361	17.4508	12.7941	58.8379	47.9335	56.5053	27.0813	31.0512	25.4517	74.5566	84.1906	74.6275	63.7356	46.6227	55.6554	13.8819	11.7434	16.3688
YDR206W	EBS1; Ebs1p	-	gene_03021	gene_01588	gene_00855	gene_01963	-	26.7141	22.4991	25.7994	-	-	-	23.4038	22.1926	31.2735	47.1836	49.5147	49.415	38.5352	37.248	37.1951	-	-	-
YDR207C	UME6, CAR80, NIM2, RIM16; DNA-binding transcriptional regulator UME6	-	-	-	gene_03649	-	-	20.334	11.2842	18.2118	-	-	-	-	-	-	11.3297	11.4162	10.5088	-	-	-	-	-	-
YDR208W	MSS4; 1-phosphatidylinositol-4-phosphate 5-kinase	gene_02766	gene_03023	gene_01981	gene_00074	gene_01456	gene_01353	50.9415	44.2783	49.5219	40.6899	22.9666	31.588	36.5929	31.5518	49.3673	121.141	123.766	112.857	70.6956	59.3307	63.3149	36.1674	23.4961	33.7574
YDR209C	uncharacterized protein	-	-	-	-	-	-	3.35918	2.29839	2.11516	-	-	-	-	-	-	-	-	-	-	-	-	-	-	-
YDR210W	uncharacterized protein	-	-	-	-	-	-	221.763	217.016	268.848	-	-	-	-	-	-	-	-	-	-	-	-	-	-	-
YDR210W-B	gag-pol fusion protein	-	-	-	-	-	-	0.392632	0.0198994	0.201444	-	-	-	-	-	-	-	-	-	-	-	-	-	-	-
YDR210W-A	gag protein	-	-	-	-	-	-	0	0	0	-	-	-	-	-	-	-	-	-	-	-	-	-	-	-
YDR210C-D	YDR210W-D; gag-pol fusion protein	-	-	-	-	-	-	0.32056	0.0602083	0.240104	-	-	-	-	-	-	-	-	-	-	-	-	-	-	-
YDR210C-C	YDR210W-C; gag protein	-	-	-	-	-	-	0	0	0	-	-	-	-	-	-	-	-	-	-	-	-	-	-	-
YNCD0017W	tRNA-Ile	-	-	-	-	-	-	-	-	-	-	-	-	-	-	-	-	-	-	-	-	-	-	-	-
YDR211W	GCD6; translation initiation factor eIF2B catalytic subunit epsilon	gene_02763	gene_03025	gene_01383	gene_04294	gene_02115	gene_03868	48.9946	39.1467	44.1683	98.2116	47.8233	65.6528	50.1063	53.3167	64.4066	83.0935	84.4634	83.4354	67.8454	73.1926	70.1079	37.7406	46.5705	44.9883
YDR212W	TCP1, CCT1; chaperonin-containing T-complex alpha subunit TCP1	gene_02761	gene_03027	gene_01265	gene_00490	gene_02152	gene_02182	105.722	130.773	103.321	107.364	69.6864	97.3508	106.213	140.995	126.387	204.716	216.585	220.493	108.108	80.6497	90.2267	166.138	144.988	156.635
YDR213W	UPC2, MOX4; Upc2p	gene_02760	gene_03028	gene_01266	gene_05717	gene_02154	-	9.23802	10.1022	7.91296	52.2702	49.2368	45.5068	21.5751	21.2069	25.783	5.11009	4.62099	4.72674	36.6586	40.1567	32.7107	-	-	-
YDR214W	AHA1; Aha1p	gene_02759	gene_03029	gene_02455	gene_04880	gene_03724	gene_02180	521.395	779.84	458.305	791.77	926.154	627.403	67.984	85.5877	90.9549	103.929	108.726	103.86	132.815	127.361	127.037	206.404	230.68	246.831
YDR215C	uncharacterized protein	-	-	-	-	-	-	1.67959	0.766129	0.470036	-	-	-	-	-	-	-	-	-	-	-	-	-	-	-
YDR216W	ADR1; DNA-binding transcription factor ADR1	-	gene_03030	gene_02959	gene_05515	gene_00836	-	53.0942	53.2621	47.5219	-	-	-	7.0663	6.70987	7.57412	11.9135	9.31924	8.1195	13.2093	20.869	13.7355	-	-	-
YDR217C	RAD9; chromatin-binding protein RAD9	-	gene_03031	gene_04514	gene_04379	gene_05002	-	15.09	5.05762	12.4531	-	-	-	6.25426	3.10945	7.94603	20.1393	19.9626	18.9583	16.9421	11.9992	14.2169	-	-	-
YDR218C	SPR28; septin SPR28	gene_02756	-	-	-	gene_04656	-	1.4057	0.664942	1.37685	21.5315	14.9712	21.6598	-	-	-	-	-	-	38.4243	90.3121	80.9265	-	-	-
YDR219C	MFB1; Mfb1p	-	-	-	-	-	-	97.3463	43.4852	91.0337	-	-	-	-	-	-	-	-	-	-	-	-	-	-	-
YDR221W	GTB1; Gtb1p	-	gene_03034	gene_00300	gene_00032	gene_01045	gene_03584	24.2099	23.6617	24.6358	-	-	-	54.8555	37.4578	53.6045	114.117	102.007	99.4309	43.9642	35.9145	43.4032	105.436	125.439	119.634
YDR222W	uncharacterized protein	-	-	-	-	-	-	5.65132	7.45502	6.15906	-	-	-	-	-	-	-	-	-	-	-	-	-	-	-
YDR223W	CRF1; Crf1p	-	-	-	-	-	-	953.172	673.588	862.996	-	-	-	-	-	-	-	-	-	-	-	-	-	-	-
YDR224C	HTB1, SPT12; histone H2B	-	-	gene_00421	gene_03224	gene_01831	gene_00944	1405	946.459	1419.41	-	-	-	357.524	190.87	448.774	434.603	362.42	485.753	288.896	307.213	379.191	1419.31	1697.89	1452.72
YDR225W	HTA1, H2A1, SPT11; histone H2A	-	-	-	-	-	gene_00943	2261.82	2589.62	2628.5	-	-	-	-	-	-	-	-	-	-	-	-	1742.01	1874.29	1741.46
YDR226W	ADK1, AKY1, AKY2; adenylate kinase ADK1	gene_02750	gene_03039	gene_03184	gene_06127	gene_00363	gene_04220	203.275	224.252	215.829	202.295	209.144	158.182	222.796	212.311	200.435	125.689	152.206	136.676	414.324	397.224	397.581	529.746	605.868	518.617
YDR227W	SIR4, ASD1, STE9, UTH2; chromatin-silencing protein SIR4	-	-	-	-	-	-	24.8279	7.31289	24.4616	-	-	-	-	-	-	-	-	-	-	-	-	-	-	-
YDR228C	PCF11; Pcf11p	-	gene_03041	gene_00626	gene_05056	gene_05182	gene_04219	30.8411	17.0308	31.8635	-	-	-	19.7309	7.37709	14.8592	132.572	133.761	129.639	37.6371	47.8114	42.6066	16.8682	9.88129	14.8757
YDR229W	IVY1; Ivy1p	-	gene_03043	-	gene_03636	-	-	69.7977	33.3789	68.7941	-	-	-	-	-	-	9.40795	9.47429	9.74534	-	-	-	-	-	-
YDR231C	COX20; Cox20p	gene_02658	gene_03044	gene_01480	gene_06057	gene_01474	gene_00472	271.968	310.163	261.192	98.277	68.8839	91.0484	19.846	18.3844	16.1159	36.7396	34.0134	24.4117	30.8562	29.5321	38.1657	123.125	108.126	111.539
YDR232W	HEM1, CYD1, OLE3; 5-aminolevulinate synthase	gene_02656	gene_03045	gene_03278	gene_03728	gene_04916	gene_00473	13.4498	17.9098	13.8237	63.3265	61.7703	49.6988	261.9	405.671	286.913	2.61073	2.87117	2.88543	111.654	121.671	106.372	243.165	220.919	232.049
YDR233C	RTN1; Rtn1p	gene_02655	gene_03046	gene_04595	gene_06055	gene_00535	gene_03764	112.424	118.346	104.967	606.997	559.033	696.669	1143.01	1648.45	1094.78	153.799	175.393	137.6	500.068	427.375	447.273	528.746	569.107	597.063
YDR234W	LYS4, LYS3; homoaconitate hydratase LYS4	gene_02911	gene_03047	gene_00700	gene_05531	gene_02330	gene_03765	11.6894	16.8085	8.13149	24.0597	10.9937	10.1182	42.7435	47.232	54.4275	82.003	89.2306	91.4226	56.9291	47.5152	38.3499	36.2466	25.8114	28.1786
YDR235W	PRP42, MUD16, SNU65; mRNA splicing protein PRP42	gene_02912	gene_03048	-	gene_03984	gene_02327	-	28.9806	21.5331	27.7908	105.532	73.3954	93.1607	-	-	-	16.6769	17.4157	16.2771	14.0845	16.5661	20.6909	-	-	-
YDR236C	FMN1; riboflavin kinase	gene_02913	gene_03049	gene_03423	gene_00716	gene_02322	gene_04153	66.9799	91.2428	61.3108	60.4934	31.3886	40.0493	27.7104	21.6636	22.754	73.3267	74.076	73.5829	63.2661	62.6249	67.9836	115.372	121.279	132.011
YDR237W	MRPL7, uL5m; mitochondrial 54S ribosomal protein YmL7/YmL5	gene_02907	gene_03050	gene_03421	gene_01592	gene_02324	gene_01697	57.8612	63.3873	53.7959	35.0513	16.6171	28.5922	87.3379	107.605	84.8073	67.1011	64.0973	66.4291	97.4869	103.385	105.407	30.4344	26.174	26.8718
YDR238C	SEC26; coatomer subunit beta	gene_02906	gene_03051	gene_04811	gene_03774	gene_02320	gene_03772	57.9969	46.6033	58.1388	33.7441	19.8386	24.2849	54.7023	46.8384	63.2256	44.6853	44.1888	41.8578	188.41	138.351	157.704	41.2595	47.235	49.0578
YDR239C	uncharacterized protein	-	gene_03052	-	-	-	-	19.7915	11.2703	16.7101	-	-	-	-	-	-	-	-	-	-	-	-	-	-	-
YDR240C	SNU56, MUD10; Snu56p	-	gene_03053	-	-	-	-	23.5746	27.3786	20.1963	-	-	-	-	-	-	-	-	-	-	-	-	-	-	-
YNCD0018W	SUP2; tRNA-Tyr	-	-	-	-	-	-	-	-	-	-	-	-	-	-	-	-	-	-	-	-	-	-	-	-
YDR242W	AMD2; putative amidase	gene_01548	-	gene_02475	gene_00619	gene_04786	-	18.7233	27.8732	16.8649	17.5157	19.0543	21.3918	34.9794	37.2869	39.1099	21.153	23.5315	23.2233	20.1878	45.2055	29.3927	-	-	-
YDR243C	PRP28; mRNA splicing protein PRP28	-	gene_03055	gene_00216	gene_02486	gene_00996	-	10.1753	8.37669	12.3893	-	-	-	31.1812	14.2475	29.846	125.683	111.814	117.47	14.4029	10.1116	14.6089	-	-	-
YDR244W	PEX5, PAS10; Pex5p	gene_02699	gene_03056	gene_01121	gene_02285	gene_05220	-	56.7171	52.7191	49.363	61.603	59.1797	64.5226	49.7698	42.4557	61.1097	73.731	80.4349	76.6415	61.8196	68.4791	66.8965	-	-	-
YDR245W	MNN10, BED1, REC41, SLC2; alpha-1,6-mannosyltransferase	gene_02698	gene_03057	gene_00476	gene_06391	gene_05221	gene_00336	104.462	139.715	110.221	107.083	53.8761	80.5232	208.589	252.756	256.868	96.9377	99.3759	96.3008	78.6548	56.4886	60.808	69.896	60.1063	75.422
YDR246W	TRS23; TRAPP subunit TRS23	gene_02693	gene_03058	gene_03637	gene_01413	gene_05032	-	65.9229	52.7027	65.4547	107.784	32.1699	54.578	44.0309	21.8128	48.3512	124.051	115.686	110.248	52.8169	38.8648	53.0017	-	-	-
YDR246W-A	uncharacterized protein	-	-	-	-	-	-	1.48263	2.104	3.87254	-	-	-	-	-	-	-	-	-	-	-	-	-	-	-
YDR247W	VHS1; putative serine/threonine protein kinase VHS1	-	-	-	-	-	-	29.6001	19.9094	25.6231	-	-	-	-	-	-	-	-	-	-	-	-	-	-	-
YDR248C	gluconokinase	gene_02686	gene_03060	-	gene_06098	gene_05038	gene_02889	126.645	63.9441	100.14	83.9924	64.6945	79.9681	-	-	-	151.034	140.059	126.776	78.3611	96.3847	97.038	221.556	177.019	206.786
YDR249C	uncharacterized protein	-	gene_03061	-	-	-	-	20.0088	35.4304	19.5983	-	-	-	-	-	-	-	-	-	-	-	-	-	-	-
YDR251W	PAM1; Pam1p	-	-	-	-	gene_03173	-	63.8332	44.6991	56.2398	-	-	-	-	-	-	-	-	-	26.435	24.437	21.3973	-	-	-
YDR252W	BTT1; CCR4-NOT core subunit BTT1	-	-	-	-	-	-	2.8697	2.34946	3.02703	-	-	-	-	-	-	-	-	-	-	-	-	-	-	-
YDR253C	MET32; Met32p	gene_02692	gene_03064	gene_00541	gene_01032	gene_02586	-	1613.69	311.671	1398.82	481.2	338.345	413.147	441.074	289.043	455.262	124.059	158.404	144.512	234.606	242.511	277.837	-	-	-
YDR254W	CHL4, CTF17, MCM17; Chl4p	-	gene_03065	gene_05125	gene_00332	gene_01319	-	91.112	64.6486	88.8891	-	-	-	17.0091	18.725	28.8079	5.81207	6.36466	5.20812	18.5172	14.0334	15.7054	-	-	-
YDR255C	RMD5, GID2; ubiquitin-protein ligase RMD5	-	gene_03066	gene_05132	gene_00346	gene_01325	-	32.7981	17.7045	32.5094	-	-	-	38.1926	23.7423	37.471	118.468	106.565	109.677	63.293	35.155	48.9026	-	-	-
YDR256C	CTA1; catalase A	-	gene_03067	gene_00676	gene_00331	gene_02282	gene_01695	1.98928	1.84405	2.19988	-	-	-	100.884	97.4895	126.205	111.238	110.864	103.624	1466.27	1529.95	1236.54	347.907	398.632	363.221
YDR257C	RKM4, RMS1, SET7; ribosomal lysine N-methyltransferase	gene_01631	gene_01587	gene_02357	gene_01354	gene_04238	gene_03533	18.73	12.6729	18.9353	105.55	50.0176	36.4726	4.18614	2.41395	8.77149	44.6536	47.3105	43.3719	3.82785	3.6495	3.88093	6.53742	5.22195	6.46818
YDR258C	HSP78; chaperone ATPase HSP78	gene_01625	gene_01588	gene_04529	gene_03451	gene_03053	gene_00947	557.765	291.05	463.881	1500.23	1309.31	649.007	98.8828	108.653	154.837	130.104	115.086	121.884	101.494	120.093	78.503	168.057	90.5859	90.2823
YDR259C	YAP6, HAL7; Yap6p	-	-	-	-	-	-	13.0206	5.87365	12.7534	-	-	-	-	-	-	-	-	-	-	-	-	-	-	-
YDR260C	SWM1, APC13; Swm1p	-	gene_02706	-	-	-	-	79.3912	93.7724	75.2965	-	-	-	-	-	-	-	-	-	-	-	-	-	-	-
YDR261C	EXG2; glucan exo-1,3-beta-glucosidase	-	gene_00076	-	-	-	-	106.864	113.926	122.184	-	-	-	-	-	-	-	-	-	-	-	-	-	-	-
YNCD0019C	tRNA-Ser	-	-	-	-	-	-	-	-	-	-	-	-	-	-	-	-	-	-	-	-	-	-	-	-
YDR261W-B	gag-pol fusion protein	-	gene_03328	-	-	-	-	2.59885	0.497486	2.74697	-	-	-	-	-	-	-	-	-	-	-	-	-	-	-
YDR261W-A	gag protein	-	-	-	-	-	-	0	0	0	-	-	-	-	-	-	-	-	-	-	-	-	-	-	-
YDR261C-D	gag-pol fusion protein	-	-	-	gene_01000	-	-	1.4235	0.153703	0.889115	-	-	-	-	-	-	0	0	0	-	-	-	-	-	-
YDR261C-C	gag protein	-	-	-	-	-	-	0	0	0	-	-	-	-	-	-	-	-	-	-	-	-	-	-	-
YNCD0020W	tRNA-Gly	-	-	-	-	-	-	-	-	-	-	-	-	-	-	-	-	-	-	-	-	-	-	-	-
YDR262W	uncharacterized protein	-	-	gene_01030	gene_01519	gene_01497	-	483.944	610.085	480.31	-	-	-	426.237	605.942	419.344	216.964	216.717	211.852	641.372	428.482	533.341	-	-	-
YDR263C	DIN7, DIN3; exodeoxyribonuclease DIN7	-	-	-	-	-	gene_01412	38.1825	30.2541	35.5177	-	-	-	-	-	-	-	-	-	-	-	-	15.1274	10.1803	14.7174
YDR264C	AKR1; palmitoyltransferase AKR1	gene_01405	gene_01590	gene_00163	gene_03626	gene_00694	gene_03887	233.688	279.494	239.365	74.4269	45.7221	60.3291	24.3485	30.1365	27.855	42.4964	46.39	42.8738	31.2686	23.4693	26.4315	13.3795	14.0954	15.9843
YDR265W	PEX10, PAS4; ubiquitin-protein ligase peroxin 10	gene_01404	gene_01591	gene_03261	gene_03546	gene_00951	-	74.257	82.1616	73.1171	26.6542	10.1181	14.0778	48.1165	42.1243	45.7713	52.2443	56.3436	56.5029	91.114	80.9943	81.1744	-	-	-
YDR266C	HEL2, RQT1; E3 ubiquitin-protein ligase HEL2	gene_01403	gene_00070	gene_03263	gene_03544	gene_00949	gene_02028	11.5374	6.33253	11.3007	83.3622	61.1942	93.0004	13.2555	4.84153	14.1828	68.998	73.8918	71.4634	31.4371	25.0236	26.3311	54.0178	34.1069	45.4223
YDR267C	CIA1; iron-sulfur cluster assembly protein CIA1	gene_02517	gene_01592	gene_04698	gene_04660	gene_03533	gene_02128	46.4168	38.1166	50.6574	77.2701	36.8551	58.4867	431.696	486.059	391.042	47.9314	53.6228	51.2278	111.134	118.641	119.319	155.038	119.79	133.257
YDR268W	MSW1; tryptophan--tRNA ligase MSW1	gene_02515	gene_01593	gene_04696	gene_03287	gene_03536	gene_04180	23.8755	25.7822	24.4951	34.9215	12.149	19.3058	29.2153	40.4664	36.6118	20.3218	17.9452	21.7313	35.5414	30.0595	25.9845	45.2442	35.7639	36.1826
YDR270W	CCC2; Cu(2+)-transporting P-type ATPase CCC2	gene_02506	gene_01594	gene_00779	gene_00044	gene_03378	gene_04239	72.418	64.0316	68.7698	139.833	131.176	152.804	47.3967	74.2263	71.6567	46.0635	51.2469	47.2077	30.8099	31.1357	27.9585	105.266	82.7242	85.962
YDR272W	GLO2; hydroxyacylglutathione hydrolase GLO2	-	-	gene_05401	gene_05252	gene_04263	gene_01981	274.528	145.966	237.288	-	-	-	61.8801	65.3978	59.3621	74.2059	74.4492	72.5487	519.537	431.838	443.147	392.096	292.545	317.167
YDR273W	DON1; Don1p	-	-	-	-	-	-	57.9007	49.8779	52.4591	-	-	-	-	-	-	-	-	-	-	-	-	-	-	-
YDR274C	uncharacterized protein	-	-	-	-	-	-	0.267032	0.852627	0	-	-	-	-	-	-	-	-	-	-	-	-	-	-	-
YDR275W	BSC2; Bsc2p	-	-	-	-	-	-	161.912	124.093	154.879	-	-	-	-	-	-	-	-	-	-	-	-	-	-	-
YDR276C	PMP3, SNA1; Pmp3p	-	gene_00060	-	gene_03089	-	-	2823.98	4386.36	3360.82	-	-	-	-	-	-	776.41	721.178	811.806	-	-	-	-	-	-
YDR277C	MTH1, BPC1, DGT1, HTR1; Mth1p	gene_02512	gene_00058	gene_01813	-	gene_00633	-	284.351	218.435	289.426	437.189	337.68	375.152	142.459	160.606	166.652	-	-	-	101.004	105.317	116.199	-	-	-
YDR278C	uncharacterized protein	-	-	-	-	-	-	0	0	0.305967	-	-	-	-	-	-	-	-	-	-	-	-	-	-	-
YNCD0021C	tRNA-Glu	-	-	-	-	-	-	-	-	-	-	-	-	-	-	-	-	-	-	-	-	-	-	-	-
YDR279W	RNH202; Rnh202p	gene_03997	gene_05629	-	-	-	-	33.3006	22.8922	31.2313	7.80128	2.64068	4.11192	-	-	-	-	-	-	-	-	-	-	-	-
YDR280W	RRP45; exosome non-catalytic core subunit RRP45	gene_01842	gene_00644	gene_00366	gene_04913	gene_05393	gene_02335	94.4665	71.5204	90.3023	197.072	110.101	154.598	39.4281	30.0327	48.8265	51.2192	57.6407	57.2486	29.9206	26.5839	33.8059	79.125	59.545	68.4405
YDR281C	PHM6; Phm6p	-	-	-	-	-	-	278.456	286.97	319.383	-	-	-	-	-	-	-	-	-	-	-	-	-	-	-
YDR282C	MRX10; Mrx10p	-	-	gene_01922	gene_01262	gene_01553	gene_01087	48.9897	43.4792	48.4534	-	-	-	75.574	55.6476	66.708	58.8417	59.6475	59.2187	72.7104	50.4552	58.4241	14.1653	19.64	17.0639
YDR283C	GCN2, AAS1, AAS102, NDR2; serine/threonine-protein kinase GCN2	gene_01766	gene_05621	gene_04523	gene_02107	gene_03049	gene_00358	45.6586	43.2032	40.9705	38.6113	21.6609	27.3382	21.1636	15.7125	27.515	24.2607	22.5189	23.7304	19.3561	16.8846	16.8374	6.74688	9.21116	8.83531
YDR284C	DPP1, ZRG1; bifunctional diacylglycerol diphosphate phosphatase/phosphatidate phosphatase	gene_01767	gene_05622	gene_04776	gene_05043	gene_05500	gene_00360	200.841	336.135	198.621	212.181	136.215	192.143	321.985	521.732	308.685	3.79912	3.67587	4.44332	199.58	204.271	224.289	16.5174	19.3302	19.2721
YDR285W	ZIP1; Zip1p	-	gene_05623	-	-	-	-	6.50143	1.4483	3.62829	-	-	-	-	-	-	-	-	-	-	-	-	-	-	-
YDR286C	MGP12; Mgp12p	-	gene_05624	gene_04977	gene_05058	-	-	176.501	173.145	183.596	-	-	-	40.135	16.8833	30.4951	16.4547	16.6292	18.6641	-	-	-	-	-	-
YDR287W	INM2; inositol monophosphate 1-phosphatase INM2	-	gene_05625	-	-	-	gene_03598	100.353	95.8628	89.8812	-	-	-	-	-	-	-	-	-	-	-	-	217.87	228.782	245.54
YDR288W	NSE3; Smc5-Smc6 complex subunit NSE3	-	gene_05626	-	gene_05018	-	-	146.063	121.028	141.465	-	-	-	-	-	-	35.5171	32.544	36.3731	-	-	-	-	-	-
YDR289C	RTT103; Rtt103p	-	gene_05620	-	gene_01106	gene_02515	gene_02960	89.8869	33.7807	81.5559	-	-	-	-	-	-	53.3814	54.4174	51.4263	72.481	60.3999	59.3803	52.7173	40.5251	60.1961
YDR291W	HRQ1; ATP-dependent 3'-5' DNA helicase	gene_01776	gene_05619	gene_03718	gene_00273	gene_00671	gene_01012	16.8939	18.5036	15.4942	74.8103	40.6165	55.7867	22.3219	15.5444	25.632	25.7584	24.2214	24.1538	21.3257	17.1488	17.8296	8.17685	6.17625	6.39574
YDR292C	SRP101; Signal recognition particle receptor subunit alpha	-	gene_05618	gene_01429	gene_04713	gene_02105	gene_00807	36.4657	21.7571	33.3189	-	-	-	37.7922	28.3187	42.1636	99.0042	89.3745	84.4865	47.6824	35.2069	39.9438	38.0639	27.7683	29.3754
YDR293C	SSD1, CLA1, MCS1, RLT1, SRK1; mRNA-binding translational repressor SSD1	gene_01857	gene_05616	gene_03107	gene_05230	gene_04649	gene_00799	53.5985	48.933	49.3358	116.352	83.1482	107.422	72.3648	79.387	83.9471	15.2454	14.9154	15.858	170.816	121.405	134.881	217.175	155.272	194.797
YDR294C	DPL1, BST1; sphinganine-1-phosphate aldolase DPL1	gene_00041	gene_05615	gene_04903	gene_03695	gene_03588	gene_00665	64.0352	74.008	58.2136	118.308	90.2737	102.659	52.8967	28.3994	54.3367	61.5206	59.939	59.6678	168.269	191.137	168.858	233.323	148.773	150.275
YDR295C	HDA2, PLO2; Hda2p	-	gene_05613	gene_01171	gene_04384	gene_05315	-	27.2254	7.6227	23.0151	-	-	-	13.4768	6.49422	14.231	50.2518	48.5751	47.8584	46.5955	37.5713	38.3661	-	-	-
YDR296W	MHR1, mL67, XTC1; Mhr1p	gene_01773	gene_05612	gene_00138	gene_02744	gene_00702	gene_00063	117.132	138.328	112.585	37.4339	27.2645	25.0343	226.583	334.988	242.227	53.5074	52.645	48.0754	73.3387	66.2928	60.3119	33.1246	34.7753	38.3374
YDR297W	SUR2, SYR2; sphingosine hydroxylase	gene_01774	gene_00652	gene_00151	gene_04933	gene_00703	gene_02551	51.7493	56.5885	55.5986	202.337	345.875	284.759	62.2836	50.0453	61.1761	33.1499	33.7556	33.8812	86.5001	87.9225	85.8138	738.817	739.15	692.053
YDR298C	ATP5, OSC1; F1F0 ATP synthase subunit 5	gene_01775	gene_05611	gene_05421	gene_03215	gene_02246	gene_02906	358.169	328.097	346.099	306.343	291.322	267.345	1113.66	845.078	873.23	595.321	620.911	601.134	515.452	629.44	539.341	642.522	624.972	602.158
YDR299W	BFR2; rRNA-processing protein BFR2	gene_01754	gene_05610	gene_04127	gene_04957	gene_00754	gene_02866	8.29346	2.8984	8.30515	43.3839	25.6561	27.5934	11.2394	6.84808	18.7453	59.8911	59.5465	62.7917	38.5276	31.4419	33.6099	25.5132	13.8335	19.4371
YDR300C	PRO1; glutamate 5-kinase	gene_01756	gene_05609	gene_04128	gene_00244	gene_00751	gene_04205	23.1552	18.8943	22.9069	76.969	40.6547	41.3471	38.478	38.1052	49.5632	80.341	78.9074	78.7117	62.0662	50.5243	48.9631	46.7383	32.9438	39.0484
YDR301W	CFT1, YHH1; cleavage/polyadenylation factor CFT1	-	gene_05608	gene_05093	gene_01610	gene_03651	gene_02109	12.1671	10.3805	11.0815	-	-	-	18.3899	12.6568	21.4833	50.3046	50.768	48.4324	20.1308	14.3828	15.6135	20.3442	15.2333	18.6199
YDR302W	GPI11; mannose-ethanolamine phosphotransferase GPI11	gene_01747	gene_05607	gene_05100	gene_00206	gene_03654	-	54.1832	53.1833	45.5529	71.5023	47.6277	71.9797	275.479	238.481	298.263	66.5249	64.6113	56.7979	176.564	308.372	218.954	-	-	-
YDR303C	RSC3; Rsc3p	-	gene_05606	-	-	-	-	16.1449	6.9211	15.9966	-	-	-	-	-	-	-	-	-	-	-	-	-	-	-
YDR304C	CPR5, CYP5; peptidylprolyl isomerase family protein CPR5	-	gene_05605	gene_00133	gene_03893	gene_01829	gene_04251	458.586	563.559	480.747	-	-	-	427.448	374.5	318.602	352.114	345.38	342.703	374.686	342.01	387.593	530.601	595.191	603.775
YDR305C	HNT2, APH1; bis(5'-adenosyl)-triphosphatase	gene_01730	gene_05604	gene_04712	gene_05062	gene_03526	gene_00876	101.31	98.451	102.653	141.949	93.9484	139.359	128.797	164.25	109.634	137.973	129.566	139.7	66.29	61.439	61.9719	66.4388	52.8233	55.9263
YDR306C	PFU1; Pfu1p	gene_01731	gene_05603	gene_00891	gene_05780	gene_02401	gene_03153	121.802	96.2347	107.251	30.452	16.5266	22.971	24.6591	20.3194	28.9796	15.5011	16.3958	14.2744	19.2499	21.8139	18.2889	8.77609	9.51091	10.5855
YNCD0022C	tRNA-Val	-	-	-	-	-	-	-	-	-	-	-	-	-	-	-	-	-	-	-	-	-	-	-	-
YDR307W	PMT7; putative dolichyl-phosphate-mannose--protein mannosyltransferase	-	gene_05602	-	gene_00720	-	-	36.9076	39.3349	34.6827	-	-	-	-	-	-	33.4151	33.3925	36.8909	-	-	-	-	-	-
YDR308C	SRB7, MED21, SSX1; Srb7p	gene_01738	gene_05601	gene_03149	gene_00130	gene_04596	gene_03637	75.6174	45.7395	74.2957	61.9314	29.2556	33.3091	106.724	84.838	83.8393	98.256	98.2394	102.902	20.8206	17.0386	19.5054	72.8579	60.8872	73.3296
YDR309C	GIC2; Gic2p	-	gene_00660	-	-	-	-	50.9614	44.3277	51.3515	-	-	-	-	-	-	-	-	-	-	-	-	-	-	-
YDR310C	SUM1; Sum1p	-	gene_02108	-	-	-	-	36.0712	31.1972	34.0801	-	-	-	-	-	-	-	-	-	-	-	-	-	-	-
YDR311W	TFB1; TFIIH/NER complex subunit TFB1	gene_04255	gene_00665	gene_04369	gene_02663	gene_03594	gene_01486	53.0924	23.8417	48.674	118.052	63.3499	99.3912	20.1903	4.96697	18.6453	55.4515	56.6706	54.7306	33.0546	25.0675	30.8498	41.0427	36.7379	38.4442
YDR312W	SSF2; rRNA-binding ribosome biosynthesis protein	gene_01688	-	-	-	gene_00994	-	31.1427	13.9726	25.2888	43.1101	41.7177	47.0806	-	-	-	-	-	-	10.1656	7.69166	9.22364	-	-	-
YDR313C	PIB1; phosphatidylinositol-3-phosphate-binding ubiquitin-protein ligase	gene_01687	gene_00667	gene_04006	gene_01454	gene_01799	gene_03106	161.983	205.066	141.144	176.87	76.8713	134.303	68.0575	56.9683	77.0357	35.9606	42.7794	37.146	33.3641	22.7773	30.1788	356.224	337.421	356.348
YDR314C	RAD34; Rad34p	gene_01686	gene_02110	-	-	-	-	14.2386	9.96741	11.7936	23.9907	9.22805	15.1025	-	-	-	-	-	-	-	-	-	-	-	-
YDR315C	IPK1, GSL1; inositol pentakisphosphate 2-kinase	-	gene_02111	-	gene_01607	-	-	54.7169	31.3678	46.0036	-	-	-	-	-	-	43.5836	48.1282	44.9003	-	-	-	-	-	-
YDR316W	OMS1; putative RNA methyltransferase	gene_01698	gene_05456	gene_05101	gene_02352	gene_03655	gene_04198	43.705	13.813	37.7234	27.9112	21.1544	19.9148	37.38	23.6067	33.1408	21.3252	22.0645	25.0865	57.2586	47.4083	52.4761	24.0513	17.3695	18.5027
YNCD0023C	tRNA-Phe	-	-	-	-	-	-	-	-	-	-	-	-	-	-	-	-	-	-	-	-	-	-	-	-
YDR316W-B	gag-pol fusion protein	-	-	-	-	-	-	0	0	0	-	-	-	-	-	-	-	-	-	-	-	-	-	-	-
YDR316W-A	gag protein	-	-	-	-	-	-	0	0	0	-	-	-	-	-	-	-	-	-	-	-	-	-	-	-
YDR317W	HIM1; Him1p	-	-	-	-	-	-	3.75003	4.16109	3.75123	-	-	-	-	-	-	-	-	-	-	-	-	-	-	-
YDR318W	MCM21, CTF5; Mcm21p	-	gene_05453	-	gene_01268	-	-	34.9066	20.6294	31.7294	-	-	-	-	-	-	26.7239	24.0764	22.5261	-	-	-	-	-	-
YDR319C	YFT2, FIT2A; Yft2p	gene_01845	-	-	-	-	gene_03418	154.362	165.188	142.467	52.6121	31.1268	46.4753	-	-	-	-	-	-	-	-	-	323.285	278.059	271.292
YDR320C	SWA2, AUX1, BUD24; Swa2p	gene_01860	gene_05452	gene_04386	gene_01457	-	gene_01487	21.7282	14.4339	14.7861	52.1481	38.3498	44.9783	49.34	76.2694	44.6807	13.6483	15.255	15.2361	-	-	-	16.396	12.8895	15.6951
YDR320C-A	DAD4, HSK2; Dad4p	-	gene_05450	-	-	-	-	392.808	461.042	497.15	-	-	-	-	-	-	-	-	-	-	-	-	-	-	-
YDR321W	ASP1; asparaginase ASP1	gene_01768	gene_05449	-	-	-	-	26.5242	37.1793	25.8102	61.2346	24.2467	30.7825	-	-	-	-	-	-	-	-	-	-	-	-
YDR322W	MRPL35, mL38; mitochondrial 54S ribosomal protein YmL35	gene_01885	gene_05447	gene_00304	gene_02155	gene_01040	gene_04286	45.439	42.2328	41.1576	3.04486	2.42509	1.52847	22.4023	15.4565	23.035	90.4529	87.2863	83.2596	49.0725	29.4454	43.0659	73.8796	54.3644	65.2439
YDR322C-A	TIM11, ATP21; F1F0 ATP synthase subunit E	-	gene_05446	gene_00302	gene_02154	gene_01043	gene_04287	575.534	519.182	552.356	-	-	-	343.123	295.038	329.686	314.281	277.161	306.31	371.924	350.467	337.616	369.922	314.145	377.175
YDR323C	PEP7, VAC1, VPL21, VPS19, VPT19; Pep7p	-	gene_05445	gene_00195	gene_05511	gene_01121	gene_03886	16.2351	12.7718	13.3878	-	-	-	25.1647	6.82142	21.2727	41.1939	39.5354	37.4888	20.2161	16.4003	16.9035	40.1916	41.2769	48.6565
YDR324C	UTP4; Utp4p	gene_01384	gene_05444	gene_00506	gene_04467	gene_05300	gene_00204	8.60826	4.581	8.34814	2.7174	1.63579	1.5465	20.9049	25.8	28.0284	53.906	54.1242	55.6896	19.1608	13.3353	18.9774	26.2374	20.0542	24.6197
YDR325W	YCG1, TIE1, YCS5; condensin subunit YCG1	gene_01385	gene_05443	gene_01454	gene_03212	gene_03990	gene_03996	11.8896	5.81696	10.7065	0.849131	0.939297	0.266406	18.2728	13.0585	22.3596	23.8394	22.3897	23.1214	14.0067	14.4754	15.714	18.4937	12.7952	14.352
YDR326C	YSP2, LAM2, LTC4; Ysp2p	gene_01649	gene_05442	-	-	gene_00934	-	23.9078	8.86558	25.378	171.347	140.405	150.014	-	-	-	-	-	-	189.528	113.177	156.464	-	-	-
YDR328C	SKP1, MGO1; SCF ubiquitin ligase subunit SKP1	gene_01648	gene_05441	gene_03017	gene_00747	gene_00933	gene_01196	256.405	211.813	259.793	695.315	530.283	637.687	215.335	108.17	231.105	603.584	633.308	597.883	267.926	221.287	259.999	532.993	526.446	556.156
YDR329C	PEX3, PAS3; Pex3p	-	gene_05440	gene_00473	gene_04677	gene_00491	-	172.826	178.921	153.284	-	-	-	72.4234	51.9976	76.2456	61.684	59.935	55.9345	129.191	104.23	134.505	-	-	-
YDR330W	UBX5; Ubx5p	gene_01639	gene_05439	gene_01944	gene_02029	gene_03947	gene_02004	90.2152	51.9132	76.7116	83.3681	47.1781	65.1488	66.5492	99.8361	80.906	149.033	136.966	135.375	87.766	56.7364	70.9719	93.0613	68.263	79.7882
YDR331W	GPI8; GPI-anchor transamidase	gene_01638	gene_05438	gene_03548	gene_02022	gene_02813	gene_02959	25.0751	29.4253	24.1669	81.4334	55.9262	71.84	74.6674	55.523	64.3273	188.882	181.736	181.05	176.738	140.551	150.956	90.3056	76.006	81.9349
YDR332W	IRC3; double-stranded DNA-dependent ATPase	-	gene_05437	gene_00085	gene_02023	gene_02812	gene_02002	22.3146	10.3683	20.9636	-	-	-	16.553	15.0872	11.7406	40.6904	41.5824	41.0136	62.1199	47.7916	49.2442	3.31641	2.40042	3.29845
YDR333C	RQC1; Rqc1p	gene_01641	gene_05435	gene_00555	gene_00260	gene_00796	-	29.4989	25.0198	23.8316	34.0574	29.2196	26.7245	35.9911	33.3948	39.1947	75.4097	76.5677	73.4234	65.8108	46.2193	50.7903	-	-	-
YDR334W	SWR1; chromatin-remodeling protein SWR1	gene_01629	gene_05433	gene_02232	gene_03596	gene_05630	gene_01589	21.5282	17.2604	21.0651	24.1201	17.2433	20.8952	16.6648	9.54851	21.6312	13.6829	12.5256	13.6459	27.8804	28.5885	28.8157	11.1549	7.31085	9.20628
YDR335W	MSN5, KAP142, STE21; karyopherin MSN5	gene_01722	gene_00952	gene_05102	gene_01598	gene_03656	gene_04212	98.0655	73.5046	89.3019	45.7349	32.1892	41.9775	26.536	22.0067	31.1368	22.4966	23.1832	20.8405	80.9502	54.4804	67.4619	31.5296	27.0051	29.9373
YDR336W	MRX8; Mrx8p	-	gene_05432	gene_04804	gene_04701	gene_05494	gene_03613	47.7233	42.2903	40.4634	-	-	-	21.8479	14.6499	24.943	34.6435	31.4246	31.6237	13.7072	10.3061	14.3648	18.762	14.9217	15.3567
YDR337W	MRPS28, uS15m; mitochondrial 37S ribosomal protein MRPS28	gene_01724	gene_05431	gene_04476	gene_06295	gene_01331	gene_03478	67.9545	43.1007	63.1699	37.0342	28.8673	31.6148	60.1559	47.007	75.2631	87.028	82.6639	89.97	63.7266	52.2827	54.6262	30.1552	40.6098	42.8426
YDR338C	uncharacterized protein	gene_01623	gene_05430	gene_04309	gene_01521	gene_01978	-	44.2444	46.6854	41.0066	95.7077	56.7699	84.5848	0	0	0	56.1944	59.3582	61.1962	88.0934	85.8325	83.6517	-	-	-
YDR339C	FCF1, UTP24; rRNA-processing protein FCF1	gene_01676	gene_05429	gene_03026	gene_02098	gene_00944	gene_00462	92.8878	35.7984	75.4483	137.114	95.346	138.66	35.9656	15.5395	50.5992	64.8162	69.974	65.6659	147.999	100.205	139.474	109.612	95.1136	93.2309
YNCD0024C	tRNA-Ser	-	-	-	-	-	-	-	-	-	-	-	-	-	-	-	-	-	-	-	-	-	-	-	-
YDR341C	RRS1; arginine--tRNA ligase	gene_01460	gene_05428	gene_01830	gene_01823	gene_04558	gene_00464	57.4558	64.2238	52.3294	254.271	146.515	191.505	98.0324	66.0372	94.8286	269.136	285.019	268.296	147.795	95.4924	120.638	95.9824	126.072	112.218
YDR342C	HXT7; hexose transporter HXT7	gene_04023	-	gene_03023	-	-	-	321.667	465.304	310.523	394.683	619	363.778	4570.63	5112.78	3516.09	-	-	-	-	-	-	-	-	-
YDR343C	HXT6; hexose transporter HXT6	-	-	-	-	-	-	235.669	451.911	205.387	-	-	-	-	-	-	-	-	-	-	-	-	-	-	-
YDR344C	uncharacterized protein	-	-	-	-	-	-	1.34238	2.61933	2.62966	-	-	-	-	-	-	-	-	-	-	-	-	-	-	-
YDR345C	HXT3; hexose transporter HXT3	-	-	-	-	gene_00941	-	1262.39	1940.97	1929.79	-	-	-	-	-	-	-	-	-	3839.43	6636.53	7665.88	-	-	-
YDR346C	SVF1, SGI1; Svf1p	gene_01557	gene_05424	gene_05347	gene_00867	gene_00585	gene_01950	121.594	97.3174	115.129	300.464	207.129	297.414	132.218	135.962	164.64	28.9793	29.9711	29.7151	245.696	199.084	225.401	1299.23	1349.31	1286.64
YDR347W	MRP1, mS43; mitochondrial 37S ribosomal protein MRP1	gene_01397	gene_05423	gene_03518	gene_00183	gene_05407	gene_02058	90.5951	98.1739	88.3333	28.0672	23.4719	26.5495	28.2455	26.458	29.8128	81.3695	81.2364	81.2954	80.5765	62.3871	72.7172	101.287	65.0915	73.5184
YDR348C	PAL1; Pal1p	gene_01396	gene_05422	-	-	gene_04462	-	38.741	21.4976	37.8812	279.436	218.277	314.554	-	-	-	-	-	-	150.264	117.5	146.821	-	-	-
YDR349C	YPS7; putative aspartic endopeptidase	gene_01394	gene_05421	gene_04675	gene_01993	gene_05000	-	81.8647	73.6715	71.9274	15.9316	25.8941	24.8292	72.303	100.116	82.6891	6.73825	7.87174	7.27797	10.7035	12.4739	10.5868	-	-	-
YNCD0025W	EMT1; tRNA-Met	-	-	-	-	-	-	-	-	-	-	-	-	-	-	-	-	-	-	-	-	-	-	-	-
YDR350C	ATP22, TCM10; Atp22p	-	gene_05419	-	-	-	-	50.2238	37.4027	46.8259	-	-	-	-	-	-	-	-	-	-	-	-	-	-	-
YDR351W	SBE2; Sbe2p	-	-	-	-	gene_03590	-	30.3175	15.1561	27.8957	-	-	-	-	-	-	-	-	-	32.2781	37.0074	28.2376	-	-	-
YDR352W	YPQ2; Ypq2p	gene_02523	gene_05418	gene_05172	gene_03694	gene_02234	gene_04322	43.3163	53.7495	43.7533	227.325	146.916	244.083	143.371	148.396	123.153	22.4708	23.7151	24.6922	15.2627	12.1914	14.8228	184.273	192.724	287.6
YDR353W	TRR1; thioredoxin-disulfide reductase TRR1	gene_02445	gene_00793	gene_04177	gene_04693	gene_01218	gene_02038	222.264	260.019	236.149	198.617	215.236	231.886	212.462	253.536	313.883	237.554	258.76	245.58	208.891	320.768	265.984	187.108	226.97	168.569
YDR354W	TRP4; anthranilate phosphoribosyltransferase	gene_02443	gene_05416	gene_00684	gene_04695	gene_01515	gene_03633	43.454	59.754	37.9656	64.9328	20.9872	33.9533	47.2469	41.2327	41.1599	115.73	121.48	116.973	74.7829	47.7877	54.8013	84.2882	80.7616	96.0058
YDR356W	SPC110, NUF1, XCM1; Spc110p	-	gene_05415	-	-	-	-	30.2388	8.24176	21.553	-	-	-	-	-	-	-	-	-	-	-	-	-	-	-
YDR357C	CNL1; Cnl1p	-	gene_05414	-	gene_03150	-	-	320.89	201.996	309.559	-	-	-	-	-	-	24.5734	24.4145	24.1533	-	-	-	-	-	-
YDR358W	GGA1; ubiquitin-binding protein	-	-	-	-	-	-	156.481	83.9996	150.538	-	-	-	-	-	-	-	-	-	-	-	-	-	-	-
YDR359C	EAF1, VID21; Eaf1p	gene_02436	gene_05412	-	gene_04500	gene_01504	gene_04192	14.316	14.8066	12.4715	46.8055	26.023	31.3969	-	-	-	29.4351	27.4573	30.3835	30.9653	22.5861	26.0029	11.153	8.58069	12.4292
YDR361C	BCP1; protein-transporting protein BCP1	gene_02437	gene_05411	gene_01028	gene_02099	gene_01499	gene_04187	60.1612	46.286	56.8711	164.808	119.975	143.459	19.934	9.75333	30.0433	103.13	115.904	104.474	47.9899	33.5499	45.7948	114.998	86.3948	113.348
YDR362C	TFC6; transcription factor TFIIIC subunit TFC6	gene_02440	gene_05409	-	gene_03409	-	-	36.6052	37.8602	39.1792	22.3377	16.9326	19.8443	-	-	-	45.9398	41.0188	40.4169	-	-	-	-	-	-
YDR363W	ESC2; Esc2p	-	gene_05407	-	gene_00793	gene_03535	-	24.1275	9.79371	19.2324	-	-	-	-	-	-	76.6091	75.4312	72.7333	25.0021	20.0687	21.7859	-	-	-
YNCD0026W	tRNA-Lys	-	-	-	-	-	-	-	-	-	-	-	-	-	-	-	-	-	-	-	-	-	-	-	-
YDR363W-A	SEM1, DSS1, HOD1; proteasome regulatory particle lid subunit SEM1	-	gene_05406	-	-	gene_01502	-	1025.37	498.477	1067.03	-	-	-	-	-	-	-	-	-	431.763	290.905	351.538	-	-	-
YDR364C	CDC40, PRP17, SLT15, SLU4; Cdc40p	-	gene_05405	gene_01027	gene_05277	gene_01500	-	31.7323	32.9234	28.5918	-	-	-	13.3591	14.1997	16.0548	83.6662	86.5669	84.2247	27.6712	16.4428	23.06	-	-	-
YDR365C	ESF1; pre-rRNA-processing protein ESF1	gene_02430	gene_05404	gene_04329	gene_03408	gene_04087	gene_01630	52.2211	16.9206	33.5153	29.5299	21.0105	26.46	15.1263	5.40246	21.043	73.5895	67.3116	68.6583	9.16085	6.75399	7.79991	7.06507	4.98925	5.11916
YDR365W-B	gag-pol fusion protein	-	-	-	-	-	-	0.282847	0.401389	0.147756	-	-	-	-	-	-	-	-	-	-	-	-	-	-	-
YDR365W-A	gag protein	-	-	-	-	-	-	0	0	0	-	-	-	-	-	-	-	-	-	-	-	-	-	-	-
YDR366C	MOR1; Mor1p	-	-	-	-	-	-	2.98755	5.29954	2.43853	-	-	-	-	-	-	-	-	-	-	-	-	-	-	-
YDR367W	KEI1; Kei1p	gene_02428	gene_05402	-	gene_00868	gene_04103	gene_02097	139.756	178.115	127.685	64.1959	36.5513	44.2559	-	-	-	112.988	103.592	110.625	5.90027	6.16235	3.13578	92.9106	94.4547	82.7457
YDR368W	YPR1; trifunctional aldehyde reductase/carbonyl reductase (NADPH)/glucose 1-dehydrogenase (NADP(+)) YPR1	-	-	-	gene_05180	gene_00596	gene_00707	195.287	187.019	183.715	-	-	-	-	-	-	138.291	146.921	131.414	661.787	655.006	674.839	271.047	213.357	269.373
YDR369C	XRS2; Xrs2p	-	gene_05399	-	-	-	-	20.7579	10.7581	18.4733	-	-	-	-	-	-	-	-	-	-	-	-	-	-	-
YDR370C	DXO1; Dxo1p	-	gene_05398	-	-	-	-	33.6352	30.1505	28.0398	-	-	-	-	-	-	-	-	-	-	-	-	-	-	-
YDR371W	CTS2; putative chitinase	gene_02424	gene_05396	gene_03892	gene_00917	gene_01239	gene_04150	35.8282	29.6665	34.7129	0.422187	0.210158	0.496713	1.31828	1.04814	1.11224	8.18014	10.4892	9.21343	15.1083	29.7327	12.8561	93.3728	56.5425	53.5177
YDR372C	VPS74, API1, MNN3; Vps74p	gene_02423	gene_00779	gene_04921	gene_00918	gene_04176	gene_02241	143.836	84.6417	142.291	227.473	151.803	170.675	141.338	155.944	158.223	38.5794	45.2828	41.5643	168.488	149.563	161.783	95.8466	81.7218	90.4507
YDR373W	FRQ1; frequenin	gene_02421	gene_05395	gene_01673	gene_03816	gene_00599	gene_00326	205.78	196.506	190.18	286.905	254.912	258.999	78.454	63.8472	82.3698	34.4834	36.1886	35.7094	47.2118	52.5666	49.0141	490.334	383.051	373.876
YDR374C	PHO92; mRNA-binding phosphate metabolism regulator	gene_02419	gene_05394	-	gene_01269	-	-	6.14782	8.95397	4.96524	2.34094	1.4342	0.847439	-	-	-	1.97065	2.10092	3.32707	-	-	-	-	-	-
YDR374W-A	WIP1; Wip1p	-	-	-	-	-	-	161.513	233.771	182.703	-	-	-	-	-	-	-	-	-	-	-	-	-	-	-
YDR375C	BCS1; bifunctional AAA family ATPase chaperone/translocase BCS1	gene_02418	gene_00776	gene_04918	gene_00906	gene_04179	gene_02239	28.4748	29.7667	23.9163	14.77	5.68128	7.26684	26.1724	23.0151	25.9141	27.0857	28.3593	28.3494	22.7786	24.5424	24.6371	21.7074	15.7837	21.609
YDR376W	ARH1; NADPH-adrenodoxin reductase	gene_02416	gene_05392	gene_00992	gene_03439	gene_00283	gene_00299	66.358	71.6966	60.2037	23.8503	11.4326	10.081	23.6425	20.1162	28.8366	35.6032	34.7979	35.2241	13.4238	13.035	12.3693	32.5255	20.6449	27.9513
YDR377W	ATP17; F1F0 ATP synthase subunit F	-	gene_05391	gene_00991	gene_05177	gene_00284	gene_04173	578.485	590.82	591.098	-	-	-	1225.03	1124.05	969.743	591.317	575.769	605.791	1341.76	2389.27	1608.23	672.404	758.73	842.834
YDR378C	LSM6; U4/U6-U5 snRNP complex subunit LSM6	gene_02414	gene_05390	-	gene_00920	gene_03904	gene_02460	506.575	715.37	513.328	174.334	125.044	131.458	-	-	-	417.755	354.586	396.514	80.8723	87.3414	59.8832	231.924	177.905	235.447
YDR379W	RGA2; GTPase-activating protein RGA2	-	gene_05389	gene_02060	-	-	gene_04185	24.752	8.37432	20.6476	-	-	-	58.8269	31.3273	61.8037	-	-	-	-	-	-	91.5369	71.8153	75.3501
YDR379C-A	SDH6; Sdh6p	gene_02406	-	gene_02061	gene_03440	gene_04495	gene_01887	292.627	385.458	322.298	430.718	246.428	337.353	48.7545	11.2152	35.7035	103.346	85.7083	93.9161	62.8521	54.5079	49.8902	860.665	564.911	572.634
YDR380W	ARO10; phenylpyruvate decarboxylase ARO10	-	gene_05388	gene_04344	gene_03431	gene_04121	-	11.9224	10.6945	14.5334	-	-	-	7.49816	5.20247	7.94975	13.7215	9.80259	10.4887	14.871	12.8037	10.8367	-	-	-
YDR381W	YRA1, SHE11; RNA-binding protein YRA1	gene_02409	gene_05387	gene_04346	gene_03125	gene_04119	gene_00320	301.508	302.584	314.324	86.902	89.7999	93.2961	274.411	390.69	309.86	432.277	424.807	429.263	19.45	18.4916	19.7056	142.643	178.932	178.49
YDR381C-A	COI1, MCO13; Coi1p	-	gene_05386	gene_04347	-	gene_04098	-	449.171	478.677	408.65	-	-	-	26.8807	13.6325	30.6967	-	-	-	30.3271	23.0995	31.813	-	-	-
YDR382W	RPP2B, RPL45, YPA1; ribosomal protein P2B	gene_02413	gene_00770	gene_04336	gene_03437	gene_04095	gene_01979	4844.19	5067.22	4395.63	1011.32	895.685	854.67	5800.03	4446.98	3980.25	1403.03	1554.56	1455.75	132.963	190.616	153.279	1293.28	1411.38	1403.3
YDR383C	NKP1; Nkp1p	-	gene_05383	-	-	-	-	46.6892	34.7996	53.7375	-	-	-	-	-	-	-	-	-	-	-	-	-	-	-
YDR384C	ATO3; putative ammonium permease ATO3	-	gene_05382	-	gene_00841	-	-	33.4719	44.9462	33.8426	-	-	-	-	-	-	116.024	82.7852	75.4051	-	-	-	-	-	-
YDR385W	EFT2; elongation factor 2	gene_02403	gene_05381	gene_01894	gene_04046	gene_04480	gene_02898	24.8241	28.0932	24.3148	1049.92	784.083	851.111	2307.62	3835.16	2098.55	2583.29	2524.51	2486.94	1106.76	1558.47	1316.37	417.033	631.594	513.372
YDR386W	MUS81, SLX3; Mus81p	gene_02402	gene_05380	gene_05273	gene_02123	gene_00074	gene_04196	23.3824	14.5867	19.4698	20.4035	15.0261	18.0862	14.919	8.08469	13.3754	7.19182	7.80416	7.63953	7.86566	8.41872	8.6393	13.7718	11.0153	13.6188
YDR387C	CIN10; Cin10p	-	gene_05379	gene_00523	gene_02125	-	-	39.0673	52.229	38.2657	-	-	-	87.6733	111.239	96.7663	133.243	142.682	134.061	-	-	-	-	-	-
YDR388W	RVS167; amphiphysin	gene_02549	gene_05378	gene_03692	gene_02127	gene_01085	gene_00241	100.09	97.7726	117.375	534.666	390.54	453.597	87.9135	62.6798	90.3335	22.1877	24.8337	21.3726	123.082	128.345	131.346	147.929	150.434	162.793
YDR389W	SAC7; GTPase-activating protein SAC7	gene_02550	gene_05376	gene_03693	gene_02586	gene_01086	gene_00240	18.3	11.2451	18.7663	89.5543	64.0469	79.869	27.0559	19.1901	36.7176	10.144	11.9409	9.01239	39.6883	35.3567	36.2026	67.666	58.8762	64.0875
YDR390C	UBA2, UAL1; E1 ubiquitin-activating protein UBA2	gene_02551	gene_05375	gene_00275	gene_04048	gene_01087	gene_01779	22.1439	16.3208	21.8932	46.5366	33.5855	43.1192	24.942	18.4371	24.1066	66.0561	72.2795	65.6066	25.7696	24.3253	21.4258	26.0456	20.8683	23.8506
YNCD0027C	SUF3; tRNA-Gly	-	-	-	-	-	-	-	-	-	-	-	-	-	-	-	-	-	-	-	-	-	-	-	-
YDR391C	uncharacterized protein	gene_00413	gene_02830	-	-	-	-	146.943	192.696	154.507	16.3626	24.091	21.2575	-	-	-	-	-	-	-	-	-	-	-	-
YDR392W	SPT3; transcriptional regulator SPT3	gene_02560	gene_05374	gene_00973	gene_03956	gene_02465	gene_01290	129.411	98.9485	116.105	87.5109	38.3287	57.4384	56.6121	40.9729	61.4204	47.1038	51.6875	47.4729	50.8313	38.6797	46.1769	26.7212	29.867	33.8503
YDR393W	SHE9, MDM33; She9p	gene_02603	gene_05372	gene_00386	gene_00964	gene_02857	gene_01320	34.1988	18.5078	29.6647	11.9189	13.8187	11.7863	22.3261	19.1653	25.1501	13.6819	12.5026	14.9366	24.2145	22.4444	21.9553	20.5815	16.8741	17.3759
YDR394W	RPT3, YNT1, YTA2; proteasome regulatory particle base subunit RPT3	gene_02602	gene_05371	gene_00385	gene_02260	gene_02858	gene_02326	241.972	175.06	224.684	289.114	274.634	303.316	108.754	72.3018	128.595	232.764	238.374	235.798	249.653	181.442	228.888	198.299	221.523	217.946
YDR395W	SXM1, KAP108; Sxm1p	gene_02600	gene_05369	-	gene_03898	-	-	32.4813	29.3123	31.1283	64.1506	45.7057	51.4595	-	-	-	8.20946	8.05597	8.55681	-	-	-	-	-	-
YDR397C	NCB2, YDR1; negative cofactor 2 transcription regulator complex subunit NCB2	gene_02599	gene_05368	gene_02340	gene_03849	gene_04229	gene_01300	293.277	292.004	287.039	61.7331	42.8255	48.2143	108.303	23.1997	90.9955	212.8	200.435	212.218	39.712	25.3936	34.1965	236.34	218.108	205.466
YDR398W	UTP5; Utp5p	gene_02598	gene_00691	gene_02341	gene_03850	-	gene_01301	9.87189	5.96486	8.96426	58.8715	41.3435	41.9223	28.0058	13.3417	35.2842	59.9886	58.3474	54.253	-	-	-	14.8421	15.9833	15.0629
YDR399W	HPT1, BRA6; hypoxanthine phosphoribosyltransferase	gene_02597	gene_05367	gene_04383	gene_03897	-	-	165.709	202.085	148.722	119.993	84.6279	101.752	89.9585	55.8999	94.4174	334.15	330.693	333.615	-	-	-	-	-	-
YDR400W	URH1; trifunctional uridine nucleosidase/nicotinamide riboside hydrolase/nicotinic acid riboside hydrolase	gene_02596	gene_05366	gene_00706	-	gene_02332	gene_00043	13.6915	16.5358	13.6007	100.065	108.303	131.44	47.5305	42.3255	52.4409	-	-	-	20.8309	23.4713	17.4198	29.9022	29.8253	36.4029
YDR402C	DIT2, CYP56; putative cytochrome P450	gene_01934	gene_05365	-	-	-	-	5.60876	6.11339	7.74409	17.9635	3.53853	6.6003	-	-	-	-	-	-	-	-	-	-	-	-
YDR403W	DIT1; Dit1p	gene_02595	gene_05364	-	-	-	-	41.2512	32.945	50.4908	6.31809	2.42509	4.58541	-	-	-	-	-	-	-	-	-	-	-	-
YDR404C	RPB7; DNA-directed RNA polymerase II subunit RPB7	gene_02594	gene_05363	gene_00376	gene_02122	gene_05405	gene_01607	256.04	317.587	275.111	91.7177	63.1036	90.1754	387.215	362.79	358.079	61.0289	65.405	58.8041	108.305	128.254	134.427	41.4136	25.9545	36.6851
YDR405W	MRP20, uL23m; mitochondrial 54S ribosomal protein YmL41	gene_02591	gene_05362	gene_00374	gene_02119	gene_05402	gene_02157	58.573	57.2681	62.7766	32.5456	23.9078	23.0487	60.8591	47.88	79.0351	80.6345	77.2748	76.6155	48.7019	51.3359	42.8682	47.8269	41.786	51.1697
YDR406W	PDR15; ATP-binding cassette multidrug transporter PDR15	gene_00135	-	-	gene_05198	-	-	22.5724	26.6733	22.1092	1079.65	2328.98	1899.21	-	-	-	31.7696	30.1497	31.5726	-	-	-	-	-	-
YDR407C	TRS120; Trs120p	-	gene_05361	gene_03582	gene_03238	gene_02721	gene_00301	20.0212	6.80251	18.6298	-	-	-	9.37462	10.0497	9.69482	1.50151	1.37737	1.5011	9.7756	9.16617	11.4057	18.5872	12.0874	18.0307
YDR408C	ADE8; phosphoribosylglycinamide formyltransferase	gene_02583	gene_05360	gene_02326	gene_03240	gene_04801	gene_02804	178.497	226.204	172.571	37.009	20.2361	19.3119	115.353	125.464	118.367	110.598	99.3577	122.039	42.0423	37.8349	36.8955	91.8633	65.447	79.5764
YDR409W	SIZ1, ULL1; SUMO ligase SIZ1	gene_02581	gene_05359	gene_03682	gene_05588	-	gene_00449	4.35395	2.10283	3.8704	30.4612	22.8475	27.3733	11.8972	4.41683	20.8361	1.74614	1.34063	1.75786	-	-	-	23.9218	19.8835	21.7581
YDR410C	STE14; protein-S-isoprenylcysteine carboxyl O-methyltransferase	gene_02580	gene_05358	gene_03683	gene_05589	gene_05281	gene_04298	47.0466	73.127	43.1082	23.8428	11.2328	11.421	28.6518	19.1507	24.2497	42.4094	47.7645	44.2206	8.71016	13.5004	10.1775	80.8535	77.3847	83.597
YDR411C	DFM1; Dfm1p	gene_02578	gene_05357	gene_03979	gene_05773	gene_01773	-	54.3152	79.1397	55.6663	246.386	155.806	219.062	116.282	192.086	108.386	61.4168	64.3503	60.7105	36.4846	72.2513	48.2933	-	-	-
YDR412W	RRP17; Rrp17p	gene_02577	gene_05356	gene_03020	gene_05073	gene_00936	gene_02008	56.122	21.5035	46.1751	115.315	65.5742	76.8881	78.4364	30.2428	90.6139	103.157	96.3501	98.5051	34.6657	24.0852	23.2047	191.232	141.522	181.564
YDR414C	ERD1, LDB2; Erd1p	gene_02576	gene_05355	gene_03021	gene_05071	gene_00937	gene_02009	5.01696	9.51435	5.62878	6.01582	5.66542	5.50918	42.824	33.0113	35.2492	43.3262	48.502	41.3833	21.3956	28.3921	23.5	37.2964	39.1296	34.9601
YDR415C	putative aminopeptidase	gene_01572	gene_05354	gene_00646	gene_03698	gene_05369	gene_01827	50.9483	52.9099	44.6271	45.9767	24.2058	31.6693	14.0685	15.1317	17.1906	27.5705	27.2208	27.5344	25.1622	13.4498	17.208	133.674	113.615	127.41
YDR416W	SYF1, NTC90; mRNA splicing protein SYF1	-	gene_05353	gene_00508	gene_03696	gene_05371	-	29.1077	24.5054	26.8511	-	-	-	8.15249	7.60438	7.92872	25.174	24.7408	22.7856	23.0692	17.7119	21.124	-	-	-
YDR418W	RPL12B; ribosomal 60S subunit protein L12B	gene_03084	gene_05352	gene_05418	gene_05075	gene_02249	gene_00107	1264.84	1158.31	1222.67	1189.73	803.897	866.835	3548.23	3550.88	3048.7	5079.86	5129.42	5006.84	1109.28	1039.94	1135.91	970.524	1219.5	1259.48
YDR419W	RAD30, DBH1; DNA-directed DNA polymerase eta	gene_03085	gene_05351	gene_03022	gene_03536	gene_00938	gene_02031	44.2539	31.4004	34.4307	169.041	85.46	119.724	7.72592	3.74906	8.78801	37.9243	35.405	38.6695	42.0526	37.3312	33.5384	9.69135	7.64485	9.23487
YNCD0028W	tRNA-Ser	-	-	-	-	-	-	-	-	-	-	-	-	-	-	-	-	-	-	-	-	-	-	-	-
YDR420W	HKR1; Hkr1p	-	gene_05350	-	gene_00473	-	-	7.05213	4.53473	6.87145	-	-	-	-	-	-	0.200943	0.147554	0.16705	-	-	-	-	-	-
YDR421W	ARO80; Aro80p	gene_03086	gene_05349	gene_01509	gene_03424	gene_04926	-	30.3613	17.7136	25.7823	56.6377	32.1375	50.8226	7.48724	10.1307	9.55585	47.0236	50.0828	51.339	11.5028	10.0865	10.9917	-	-	-
YDR422C	SIP1; Sip1p	-	gene_05347	-	gene_03426	-	-	21.7906	19.3917	18.8792	-	-	-	-	-	-	123.89	123.359	123.274	-	-	-	-	-	-
YDR423C	CAD1, YAP2; Cad1p	-	gene_05346	-	-	gene_02251	-	193.422	188.931	196.494	-	-	-	-	-	-	-	-	-	88.9741	102.618	125.796	-	-	-
YDR424C	DYN2, SLC1; dynein light chain	gene_03073	gene_05345	gene_00137	gene_05737	gene_00701	gene_03484	387.374	374.019	425.459	162.204	115.755	174.287	159.439	155.802	164.075	458.911	409.542	416.411	43.1822	61.0733	35.1896	49.7952	60.1788	60.6715
YDR425W	SNX41; Snx41p	gene_03072	gene_00120	-	-	gene_02981	-	26.8175	5.40451	21.1899	130.693	61.734	87.4487	-	-	-	-	-	-	24.9563	27.7753	24.6698	-	-	-
YDR427W	RPN9, NAS7; proteasome regulatory particle lid subunit RPN9	gene_03060	gene_05344	gene_03508	gene_03875	gene_02931	gene_02105	212.454	135.154	180.19	274.808	221.644	253.185	165.29	118.859	146.175	142.294	143.63	140.916	90.7668	78.7468	85.9435	486.744	374.537	392.773
YDR428C	BNA7; arylformamidase	-	-	gene_01271	gene_04368	gene_01996	gene_03935	26.7929	23.5394	25.5004	-	-	-	24.7615	15.2719	23.699	75.7208	72.1821	67.988	23.7185	24.9515	20.013	68.8679	62.2743	74.1098
YDR429C	TIF35; translation initiation factor eIF3 core subunit G	gene_03061	gene_00121	gene_01272	gene_04349	gene_04354	gene_02106	256.708	98.6774	215.234	186.726	181.731	213.107	108.432	69.8542	123.857	207.026	213.054	213.838	69.7263	51.8542	64.7615	107.26	115.028	121.226
YDR430C	CYM1, MOP112; Cym1p	gene_03070	gene_05342	gene_02671	gene_05139	gene_04778	gene_04213	26.824	25.9865	22.8338	30.6272	16.7366	20.5062	23.0421	8.6889	26.4374	72.2327	72.7047	73.9964	60.1526	44.2357	48.5274	20.1583	12.583	16.4598
YDR432W	NPL3, MTR13, MTS1, NAB1, NOP3; mRNA-binding protein NPL3	-	gene_05339	gene_01273	-	gene_02163	gene_04199	17.5533	10.615	16.7242	-	-	-	137.662	128.608	161.058	-	-	-	97.8377	69.7268	94.7799	79.5393	130.205	83.6882
YDR434W	GPI17; GPI-anchor transamidase GPI17	gene_01575	gene_05338	gene_00015	gene_00671	gene_03437	gene_00036	75.2601	50.6561	63.7738	22.4735	27.9211	23.7747	23.6384	20.488	24.371	80.6656	80.7392	80.7378	20.212	18.4227	17.7026	61.4076	52.1353	54.8001
YDR435C	PPM1; leucine carboxy methyltransferase	gene_01429	gene_03084	gene_03796	gene_04260	gene_04376	gene_03018	117.854	155.964	112.873	150.561	63.038	109.736	23.5332	11.4805	20.8075	91.9306	88.7233	85.2012	52.8442	38.0012	40.5333	30.7513	18.4035	23.9042
YDR436W	PPZ2; salt homeostasis regulator	-	-	-	-	-	-	44.0561	49.418	40.0047	-	-	-	-	-	-	-	-	-	-	-	-	-	-	-
YDR437W	GPI19; phosphatidylinositol N-acetylglucosaminyltransferase GPI19	-	gene_03085	gene_03030	-	-	-	9.15863	9.99771	7.59059	-	-	-	58.6337	75.6017	52.3108	-	-	-	-	-	-	-	-	-
YDR438W	THI74; Thi74p	-	gene_03086	-	-	-	-	132.091	156.641	145.99	-	-	-	-	-	-	-	-	-	-	-	-	-	-	-
YDR439W	LRS4; Lrs4p	-	gene_03087	-	-	-	-	24.6437	16.1019	23.206	-	-	-	-	-	-	-	-	-	-	-	-	-	-	-
YDR440W	DOT1, KMT4, PCH1; histone methyltransferase DOT1	gene_01423	gene_03088	gene_00450	gene_04976	gene_02934	-	9.20092	6.22627	9.51279	38.4087	15.1445	22.2721	19.3598	7.902	19.8851	22.3539	19.8878	22.4101	19.3977	42.97	18.8724	-	-	-
YDR441C	APT2; adenine phosphoribosyltransferase APT2	-	-	-	-	-	-	90.6031	136.901	95.5155	-	-	-	-	-	-	-	-	-	-	-	-	-	-	-
YDR443C	SSN2, MED13, NUT8, RYE3, SCA1, SRB9, SSX5, UME2; Ssn2p	gene_01431	gene_03090	gene_04643	gene_00221	gene_04817	-	6.87405	5.33217	6.00264	44.9078	29.1343	34.6187	12.2128	3.5962	13.8552	11.7932	11.0179	11.8631	34.4273	24.5035	30.4583	-	-	-
YDR444W	putative hydrolase	gene_01579	gene_03091	-	-	gene_01243	-	44.2776	57.934	43.699	90.1709	37.0728	51.2699	-	-	-	-	-	-	40.6424	36.967	41.6144	-	-	-
YNCD0029C	tRNA-Lys	-	-	-	-	-	-	-	-	-	-	-	-	-	-	-	-	-	-	-	-	-	-	-	-
YDR446W	ECM11; Ecm11p	-	gene_03119	-	-	-	-	0.764963	0.34893	0.214076	-	-	-	-	-	-	-	-	-	-	-	-	-	-	-
YDR447C	RPS17B, RP51B, RPL51B; ribosomal 40S subunit protein S17B	gene_01582	gene_00107	gene_01852	gene_03310	gene_04536	gene_01376	1040.97	828.828	969.898	2816.43	1554.25	2299.55	1429.58	849.023	1549.82	5670.57	5457.2	5625.65	2496.11	1720.58	2035.78	1277.69	1577.21	1579.67
YDR448W	ADA2, SWI8; chromatin-binding transcription regulator ADA2	gene_01583	gene_03121	gene_01855	gene_03554	gene_04537	gene_01377	19.106	21.0641	18.1175	80.4266	44.5535	58.8108	48.2111	29.0958	63.667	55.1391	55.6903	51.3856	79.6387	80.6698	75.1632	63.3658	43.5833	65.939
YDR449C	UTP6; snoRNA-binding rRNA-processing protein UTP6	gene_01584	gene_03122	gene_01849	gene_02494	gene_04538	gene_01378	5.33095	2.55724	6.03053	53.4816	31.9467	38.8466	27.7158	29.7918	42.7886	36.9062	42.4806	42.4489	20.7355	14.9432	19.5521	28.2702	13.3544	19.6016
YDR450W	RPS18A; ribosomal 40S subunit protein S18A	gene_01586	gene_03123	gene_01857	gene_02108	gene_04530	gene_00388	1084.59	958.484	1040.27	973.02	675.407	780.719	1991.57	1631.74	2077	3611.94	3619.62	3607.95	2374.99	1677.92	2094.34	1237.41	1735.87	1642.83
YDR451C	YHP1; Yhp1p	gene_01587	-	-	-	-	-	15.7141	19.0147	19.7893	7.3267	11.636	7.71699	-	-	-	-	-	-	-	-	-	-	-	-
YDR452W	PPN1, PHM5; endopolyphosphatase	gene_01408	gene_03124	gene_01878	gene_05051	gene_04509	-	197.2	160.755	176.721	347.662	224.156	279.94	73.3802	78.5567	103.273	170.021	170.591	171.966	222.706	134.859	186.843	-	-	-
YDR453C	TSA2; thioredoxin peroxidase TSA2	-	-	-	-	-	-	94.2934	118.964	109.81	-	-	-	-	-	-	-	-	-	-	-	-	-	-	-
YDR454C	GUK1, BRA3, PUR5; guanylate kinase	gene_01412	gene_03126	gene_01504	gene_05733	gene_04922	gene_03323	298.888	378.663	302.071	224.087	259.086	258.703	115.76	65.9307	103.715	155.439	152.633	150.411	50.7042	68.6271	51.2947	62.7511	47.7191	45.2654
YDR456W	NHX1, NHA2, VPL27, VPS44; bifunctional K:H/Na:H antiporter NHX1	gene_01414	gene_03127	gene_01503	gene_05732	gene_04921	gene_03327	129.262	175.098	122.671	156.759	86.6252	103.9	76.1318	110.853	68.3925	22.5629	24.0351	24.0619	49.936	59.0169	56.0977	93.2618	82.8652	90.2045
YDR457W	TOM1; E3 ubiquitin-protein ligase TOM1	gene_01417	gene_03128	gene_02011	gene_02009	gene_00166	-	20.876	19.9334	18.4436	14.6193	11.6029	14.2823	30.766	25.5838	38.316	13.1144	11.2805	10.8425	23.9665	21.9082	23.4602	-	-	-
YDR458C	HEH2; Heh2p	-	-	-	-	-	gene_01075	69.2658	23.6185	61.104	-	-	-	-	-	-	-	-	-	-	-	-	19.0004	28.5796	24.708
YDR459C	PFA5; palmitoyltransferase PFA5	gene_01421	gene_03113	-	gene_00041	gene_04996	gene_02081	42.4716	58.8305	41.6001	45.9688	21.87	34.2688	-	-	-	12.91	11.9068	12.235	63.7178	68.9757	65.8333	13.3508	13.6369	19.3046
YDR460W	TFB3, RIG2; TFIIH/NER complex subunit TFB3	-	gene_03112	gene_03657	gene_05646	gene_05335	gene_01662	94.0914	60.962	91.2542	-	-	-	48.5407	14.6861	42.955	34.6047	32.9969	34.1463	34.8719	32.1922	34.248	133.153	117.879	129.972
YDR461W	MFA1; mating pheromone A	-	-	-	-	-	-	1615.33	1448.73	2099.35	-	-	-	-	-	-	-	-	-	-	-	-	-	-	-
YDR461C-A	CMI8; Cmi8p	-	-	-	-	-	-	444.763	485.99	453.655	-	-	-	-	-	-	-	-	-	-	-	-	-	-	-
YDR462W	MRPL28, mL40; mitochondrial 54S ribosomal protein YmL28	gene_01553	gene_03110	gene_04317	gene_02464	gene_04993	gene_00226	87.0308	94.5341	90.5042	24.2033	21.1753	19.329	0	0	0	65.5809	63.0629	53.8203	45.9902	42.7513	41.9895	53.1655	44.1767	59.4075
YDR463W	STP1, BAP1, SSY2; Stp1p	gene_01554	gene_03830	-	-	-	-	86.2821	20.3319	72.0376	318.188	257.315	357.2	-	-	-	-	-	-	-	-	-	-	-	-
YDR464W	SPP41; Spp41p	-	gene_03831	-	-	-	-	93.0179	30.7508	91.7867	-	-	-	-	-	-	-	-	-	-	-	-	-	-	-
YDR465C	RMT2; protein-arginine N5-methyltransferase	gene_01543	gene_03832	gene_03938	gene_05834	gene_00773	gene_03583	37.0405	24.6608	29.2128	31.4771	24.7026	25.4771	38.1232	30.7774	46.0717	109.954	97.5533	94.9433	42.4501	30.1247	37.6672	17.731	8.28276	11.5785
YDR466W	PKH3; protein kinase PKH3	gene_01546	gene_03833	gene_03270	gene_05962	-	-	34.2538	15.9157	29.9072	67.916	43.811	53.431	17.5692	7.6991	20.5246	6.83646	6.77821	5.33393	-	-	-	-	-	-
YDR468C	TLG1; Tlg1p	gene_01677	gene_03834	-	gene_06132	-	gene_00271	154.228	96.1713	149.91	91.2576	47.118	67.6183	-	-	-	30.677	36.3529	29.6066	-	-	-	78.858	52.0328	75.9062
YDR469W	SDC1, CPS25, SAF19; Sdc1p	-	gene_03835	-	gene_00927	-	-	70.1748	25.4302	72.4203	-	-	-	-	-	-	16.0382	14.6558	13.8268	-	-	-	-	-	-
YDR470C	UGO1; Ugo1p	gene_01678	gene_03836	gene_05354	gene_06131	gene_00637	gene_00273	25.2783	27.1146	25.3399	174.74	94.4141	136.997	70.0343	43.4449	73.1302	16.1591	16.3305	14.8091	165.77	146.933	153.906	35.953	32.9963	36.7934
YDR471W	RPL27B; ribosomal 60S subunit protein L27B	gene_01679	-	gene_01625	-	-	gene_00275	685.2	573.903	700.021	2067.92	1270.52	1782.07	2092.97	1516.5	2257.44	-	-	-	-	-	-	1764.4	2087.04	2130.15
YNCD0030W	SNR13; SNR13	-	-	-	-	-	-	-	-	-	-	-	-	-	-	-	-	-	-	-	-	-	-	-	-
YDR472W	TRS31; TRAPP subunit TRS31	gene_01683	gene_03837	gene_02002	gene_03888	gene_00171	gene_04128	41.3899	37.9719	33.1177	55.6108	29.3206	36.3621	56.8488	56.3643	48.468	36.4312	38.4092	35.9788	15.7175	10.1199	12.331	127.035	133.047	155.33
YDR473C	PRP3, RNA3; U4/U6-U5 snRNP complex subunit PRP3	gene_01619	gene_03840	gene_02004	gene_03885	gene_00167	-	61.7855	12.3722	48.0277	50.3643	30.875	32.5755	7.32488	4.85564	10.0292	75.9681	74.6266	72.6324	65.5658	68.7505	74.0515	-	-	-
YDR475C	JIP4, YDR474C; Jip4p	gene_01620	gene_03841	gene_02359	gene_01121	gene_04235	-	32.8477	33.9158	28.2906	138.102	106.521	125.454	21.6935	11.7801	26.4356	33.3424	31.2328	30.5852	52.4714	40.354	44.7288	-	-	-
YDR476C	uncharacterized protein	-	gene_03842	-	gene_02764	gene_01020	-	214.713	310.442	262.631	-	-	-	-	-	-	33.9832	27.685	32.1824	85.2895	73.1522	78.7242	-	-	-
YDR477W	SNF1, CAT1, CCR1, GLC2, HAF3, PAS14; AMP-activated serine/threonine-protein kinase catalytic subunit SNF1	gene_01630	gene_01584	gene_02360	gene_00079	gene_04236	gene_03317	70.0365	55.531	68.9574	351.018	278.068	355.746	63.2549	60.0721	78.0051	104.231	102.921	95.5638	283.042	173.524	237.673	59.1899	39.8665	48.9791
YDR478W	SNM1; Snm1p	-	gene_01585	-	-	-	-	44.0938	16.6469	32.1066	-	-	-	-	-	-	-	-	-	-	-	-	-	-	-
YDR479C	PEX29; Pex29p	gene_01645	gene_01586	gene_02361	gene_01808	gene_04234	-	114.013	144.143	102.148	119.363	75.418	101.979	32.5296	29.7986	37.7201	129.964	124.105	128.765	137.56	108.729	138.58	-	-	-
YDR480W	DIG2, RST2; Dig2p	-	-	-	-	-	-	30.046	18.8174	22.8229	-	-	-	-	-	-	-	-	-	-	-	-	-	-	-
YDR481C	PHO8; alkaline phosphatase PHO8	gene_00593	gene_03070	gene_01792	gene_05439	gene_00617	gene_00475	50.5731	53.0183	42.8429	210.583	192.149	235.652	62.6118	71.2648	68.1075	44.4943	37.519	38.902	202.105	159.436	163.182	136.731	108.475	110.844
YDR482C	CWC21; U2-type spliceosomal complex subunit CWC21	-	gene_03071	gene_01628	gene_01693	gene_04945	-	93.4926	107.54	83.7045	-	-	-	17.8921	8.80085	25.7937	88.6667	88.4624	82.19	33.9309	33.359	37.2682	-	-	-
YDR483W	KRE2, MNT1; alpha-1,2-mannosyltransferase KRE2	-	gene_03072	-	gene_01243	gene_03417	-	187.535	232.056	172.705	-	-	-	-	-	-	200.358	189.638	194.079	295.048	249.47	280.851	-	-	-
YDR484W	VPS52, SAC2; Vps52p	gene_04073	gene_03916	gene_02786	gene_06149	gene_02974	gene_01054	34.6077	17.3465	33.0387	39.6738	25.902	33.7765	13.0614	6.02761	11.0971	16.9802	20.6346	22.7993	32.3967	24.8976	32.0248	24.8568	26	25.4419
YDR485C	VPS72, SWC2; Vps72p	gene_03882	gene_03917	gene_01836	gene_02381	gene_04552	gene_02179	39.934	16.0271	36.5884	48.27	29.7163	35.3262	30.6154	14.5431	40.2149	41.5434	30.9816	37.1489	45.7423	35.6261	37.7521	26.7908	19.0942	27.5016
YDR486C	VPS60, CHM5, MOS10; Vps60p	-	gene_03918	gene_01837	gene_03861	gene_04556	gene_02177	195.361	102.968	180.917	-	-	-	63.028	32.4581	62.0803	186.625	195.901	178.105	160.602	104.073	152.038	47.93	62.4453	54.3155
YDR487C	RIB3; 3,4-dihydroxy-2-butanone-4-phosphate synthase RIB3	gene_03888	gene_03919	gene_01831	gene_05806	gene_04557	gene_02176	253.33	278.9	261.633	397.461	807.994	591.972	85.392	64.372	74.3485	171.024	158.186	181.549	136.869	139.095	133.455	215.146	212.515	225.1
YDR488C	PAC11; dynein intermediate chain	-	-	-	-	-	-	7.19286	7.52356	6.86306	-	-	-	-	-	-	-	-	-	-	-	-	-	-	-
YDR489W	SLD5, CDC105; DNA replication protein SLD5	gene_03889	gene_03920	gene_00398	gene_01193	gene_05014	gene_03669	10.102	14.5746	14.7321	19.7425	12.7611	11.6484	30.4008	31.3315	33.6255	42.4714	42.746	45.8013	39.799	26.6087	29.4633	0.926459	1.98726	1.68532
YDR490C	PKH1; serine/threonine protein kinase PKH1	gene_03890	-	-	gene_05547	-	-	29.6151	28.3498	23.0875	105.835	102.701	111.127	-	-	-	47.9926	47.2312	47.7397	-	-	-	-	-	-
YDR492W	IZH1; PAQR-type receptor	-	gene_03922	gene_05159	-	gene_02231	-	99.0225	167.76	102.822	-	-	-	67.4933	95.4649	57.3766	-	-	-	16.4319	16.9422	17.7044	-	-	-
YDR493W	MZM1, AIM8, FMP36; Mzm1p	gene_02042	gene_03923	gene_02374	gene_04231	gene_05132	gene_00987	63.0195	74.4628	55.7107	111.246	88.5232	97.2012	49.5581	29.8696	60.1585	107.953	122.734	109.829	79.9914	59.7213	62.3517	269.64	175.484	208.454
YDR494W	RSM28, mS46; mitochondrial 37S ribosomal protein RSM28	-	gene_03924	-	-	-	-	107.66	61.9167	97.1183	-	-	-	-	-	-	-	-	-	-	-	-	-	-	-
YDR495C	VPS3, PEP6, VPL3, VPT17; CORVET complex subunit VPS3	-	gene_03925	gene_00299	gene_04843	gene_00755	-	28.9239	11.8053	24.8371	-	-	-	10.2636	12.5903	12.8036	12.3736	11.6735	12.0641	12.5871	12.2637	11.1718	-	-	-
YDR496C	PUF6; Puf6p	gene_03871	gene_03926	gene_05330	gene_04168	gene_00029	gene_01123	17.1356	6.70508	13.5752	61.6478	42.4722	44.5661	50.6238	28.5929	62.63	81.3224	74.9057	78.4706	28.3831	18.387	24.1922	26.1593	16.3032	21.7946
YDR497C	ITR1; myo-inositol transporter ITR1	-	-	-	gene_05042	-	-	37.8665	36.6877	31.1574	-	-	-	-	-	-	1.20788	1.17965	1.1715	-	-	-	-	-	-
YDR498C	SEC20; Sec20p	gene_03886	gene_03927	gene_00723	gene_05504	gene_00919	gene_03082	40.5277	40.0143	40.0339	38.1869	23.0442	29.1152	40.8364	18.4059	37.162	48.6054	45.8553	44.0376	64.0446	52.9686	53.5606	63.0724	54.9603	59.7211
YDR499W	LCD1, DDC2, PIE1; Lcd1p	-	gene_01866	-	gene_01504	-	-	16.9987	7.49126	16.303	-	-	-	-	-	-	35.4558	34.7829	33.5604	-	-	-	-	-	-
YDR500C	RPL37B; ribosomal 60S subunit protein L37B	-	-	-	gene_05026	-	gene_00294	2216.64	2846.28	2389.07	-	-	-	-	-	-	3975.85	4249.68	4412.58	-	-	-	1796.27	2133.75	2125.13
YDR501W	PLM2; Plm2p	gene_01312	-	-	-	-	-	5.77239	3.51069	4.28706	8.10671	12.2124	9.53774	-	-	-	-	-	-	-	-	-	-	-	-
YDR502C	SAM2, ETH2; methionine adenosyltransferase SAM2	-	-	gene_00094	-	gene_01094	gene_04168	572.106	371.184	572.834	-	-	-	2156.38	2567.44	1757.75	-	-	-	180.538	286.822	208.903	763.419	766.207	699.228
YDR503C	LPP1; phosphatidate phosphatase LPP1	-	gene_01863	gene_02207	-	gene_00345	-	22.3957	33.7041	21.7003	-	-	-	143.842	147.901	88.7287	-	-	-	33.6519	37.4074	27.8457	-	-	-
YDR504C	SPG3; Spg3p	-	-	-	-	-	-	39.5791	42.1251	53.463	-	-	-	-	-	-	-	-	-	-	-	-	-	-	-
YDR505C	PSP1, GIN5; Psp1p	-	-	-	gene_01510	-	-	47.5837	29.7589	43.4488	-	-	-	-	-	-	21.9207	21.7497	19.0118	-	-	-	-	-	-
YDR506C	GMC1; putative oxidoreductase	gene_03680	gene_01862	gene_03540	-	gene_02703	-	16.6375	13.8884	12.515	118.978	97.7723	127.181	90.4444	94.8433	98.2084	-	-	-	160.681	176.143	165.186	-	-	-
YNCD0031C	tRNA-Leu	-	-	-	-	-	-	-	-	-	-	-	-	-	-	-	-	-	-	-	-	-	-	-	-
YDR507C	GIN4, ERC47; protein kinase GIN4	gene_01306	gene_04677	gene_02210	-	gene_00343	-	11.7036	5.79657	11.7756	13.9315	16.2665	11.9611	49.6446	34.4161	62.7066	-	-	-	4.57764	5.28433	8.53727	-	-	-
YDR508C	GNP1; glutamine permease GNP1	gene_01300	gene_04687	-	-	-	-	21.8918	17.674	32.0418	12.0176	15.8694	17.7523	-	-	-	-	-	-	-	-	-	-	-	-
YDR510W	SMT3; SUMO family protein SMT3	gene_01304	gene_04678	gene_02208	gene_01507	gene_00344	gene_01379	660.616	565.944	710.335	1070.07	1114.82	1284.55	493.166	295.775	471.501	180.455	184.921	189.28	436.773	336.434	412.136	837.311	676.441	729.425
YDR511W	SDH7, ACN9; Sdh7p	gene_01291	gene_03255	gene_00792	gene_02038	gene_03232	gene_00138	131.459	165.427	138.443	404.134	381.581	319.708	21.7719	8.5601	22.1035	103.572	102.06	99.9724	48.4673	41.8083	32.0771	85.6519	72.9012	79.6314
YDR512C	EMI1; Emi1p	gene_01288	gene_04688	gene_02177	gene_01211	gene_00334	gene_02712	274.759	339.297	268.948	103.887	56.3757	60.9122	25.3638	7.20582	26.1256	30.7464	29.7797	30.0669	58.7757	38.6406	44.327	169.888	94.4372	110.997
YDR513W	GRX2, TTR1; dithiol glutaredoxin GRX2	-	gene_03250	gene_00335	-	gene_05377	gene_04104	1847.83	2086.86	1909.24	-	-	-	1043.24	558.612	782.926	-	-	-	2710.03	2405.81	2259.96	3659.74	2717.28	2900.5
YDR514C	uncharacterized protein	-	gene_04690	gene_05285	-	gene_05417	-	12.1775	8.88329	9.3813	-	-	-	11.5451	5.48625	16.1069	-	-	-	10.1253	13.5937	17.0026	-	-	-
YDR515W	SLF1, SRO99; Slf1p	-	-	-	-	-	-	13.4517	4.79856	10.9315	-	-	-	-	-	-	-	-	-	-	-	-	-	-	-
YDR516C	EMI2; putative glucokinase	-	-	-	-	-	-	806.98	960.043	844.864	-	-	-	-	-	-	-	-	-	-	-	-	-	-	-
YDR517W	GRH1; Grh1p	gene_01326	gene_04696	gene_04871	gene_02574	gene_02092	gene_02394	299.339	334.751	295.805	85.6338	57.804	68.3729	64.8519	84.8539	79.4868	61.0776	67.9504	60.9422	80.1514	70.1649	73.9086	63.6917	58.1272	70.4223
YDR518W	EUG1; protein disulfide isomerase EUG1	-	-	-	-	-	-	16.3642	17.9611	17.1554	-	-	-	-	-	-	-	-	-	-	-	-	-	-	-
YDR519W	FPR2, FKB2; peptidylprolyl isomerase family protein FPR2	gene_01330	gene_04875	gene_04452	gene_06255	gene_01358	-	149.247	176.469	144.754	316.813	328.847	416.409	438.817	433.387	347.509	221.784	201.307	205.401	178.212	175.949	173.009	-	-	-
YDR520C	URC2, RRT4; Urc2p	gene_01331	gene_04876	gene_03418	gene_03827	gene_00506	-	19.6187	11.6713	15.7338	53.6745	30.8819	42.9077	15.3135	9.82541	16.4078	24.6213	23.1582	24.0331	34.7512	20.4805	23.7878	-	-	-
YDR522C	SPS2; Sps2p	-	-	-	-	gene_00507	-	2.0407	0.490444	0.644781	-	-	-	-	-	-	-	-	-	35.0018	207.398	147.193	-	-	-
YDR523C	SPS1; putative serine/threonine protein kinase SPS1	gene_01333	gene_04701	-	gene_06239	-	gene_02474	4.58577	2.58393	3.56692	2.94512	1.63851	1.79365	-	-	-	0.51419	0.226544	0.213731	-	-	-	19.3564	14.1391	18.2937
YDR524C	AGE1, SAT1; GTPase-activating protein AGE1	-	gene_04879	gene_01971	gene_06238	gene_01453	gene_03924	31.5352	32.8341	31.5596	-	-	-	9.66207	7.2198	14.27	3.69276	3.63643	3.11029	46.882	32.8817	39.2485	22.0211	18.9079	25.1702
YDR524W-C	YDR524W-A; uncharacterized protein	-	-	-	-	-	-	39.7344	49.3387	74.5948	-	-	-	-	-	-	-	-	-	-	-	-	-	-	-
YDR524C-B	uncharacterized protein	-	-	-	-	-	-	8537.45	9912.97	10303.4	-	-	-	-	-	-	-	-	-	-	-	-	-	-	-
YDR525W	API2; Api2p	-	-	-	-	-	-	0	0.320381	0	-	-	-	-	-	-	-	-	-	-	-	-	-	-	-
YDR525W-A	SNA2; Sna2p	-	gene_04704	-	-	gene_01446	gene_04047	26.4896	39.6472	23.919	-	-	-	-	-	-	-	-	-	2927.49	4375.94	3605.62	3235.16	2425.84	2336.65
YDR527W	RBA50; Rba50p	gene_01335	gene_04705	gene_01117	gene_03770	gene_01579	gene_00023	124.32	77.1317	118.379	75.3066	72.7236	80.2969	21.4835	11.0836	24.5416	60.1481	49.7067	53.745	25.4595	22.1903	19.2882	35.5554	26.1698	36.8757
YNCD0032C	SNR84; SNR84	-	-	-	-	-	-	-	-	-	-	-	-	-	-	-	-	-	-	-	-	-	-	-	-
YDR528W	HLR1; Hlr1p	-	-	-	-	-	-	9.29321	1.82859	4.51301	-	-	-	-	-	-	-	-	-	-	-	-	-	-	-
YDR529C	QCR7, COR4, CRO1, UCR7; ubiquinol--cytochrome-c reductase subunit 7	gene_01339	gene_04885	gene_03586	gene_00573	gene_02725	gene_02989	422.177	354.622	429.224	401.526	408.805	336.222	330.828	201.303	310.57	343.302	319.83	362.395	828.435	856.709	762.65	628.624	533.647	573.832
YDR530C	APA2; bifunctional AP-4-A phosphorylase/ADP sulfurylase	gene_01338	-	gene_03585	gene_04675	gene_02724	-	157.536	188.642	148.931	110.443	60.6445	64.2997	41.01	22.8594	38.448	64.1378	70.6377	74.6071	61.4487	53.1338	53.0394	-	-	-
YDR531W	CAB1; pantothenate kinase	gene_01337	gene_04707	gene_02512	gene_06022	gene_01414	gene_02994	51.5575	56.1189	47.8556	46.6036	18.7734	19.0163	11.3013	4.12019	14.0596	5.94864	5.63975	4.93612	55.7648	35.7089	38.6746	75.1496	67.5415	75.1838
YDR532C	KRE28; Kre28p	-	gene_04882	-	-	-	-	95.2183	16.6167	89.1474	-	-	-	-	-	-	-	-	-	-	-	-	-	-	-
YDR533C	HSP31; glutathione-independent methylglyoxalase	-	gene_00237	gene_02439	gene_04810	-	gene_03964	1371.64	2040.33	1514.11	-	-	-	901.978	1106.65	886.2	1748.33	1605.25	1689.3	-	-	-	1023.95	1547.61	1294.71
YDR534C	FIT1; Fit1p	-	-	-	-	-	-	10.3905	13.5238	14.7142	-	-	-	-	-	-	-	-	-	-	-	-	-	-	-
YDR536W	STL1; glucose-inactivated glycerol proton symporter STL1	gene_02662	-	gene_00415	gene_01109	gene_03909	gene_02582	1.21991	1.23656	1.19488	510.629	309.727	458.587	233.806	869.661	211.515	723.668	677.759	664.813	930.283	976.714	766.957	12.0551	14.3339	11.5472
YDR538W	PAD1, POF1; phenylacrylic acid decarboxylase PAD1	-	-	gene_04607	-	-	-	29.4329	36.9823	23.8906	-	-	-	14.2367	14.5419	17.1458	-	-	-	-	-	-	-	-	-
YDR539W	FDC1; putative phenylacrylic acid decarboxylase FDC1	-	-	gene_04608	-	-	-	33.5061	26.9908	33.7195	-	-	-	76.9457	102.31	82.0508	-	-	-	-	-	-	-	-	-
YDR540C	IRC4; Irc4p	-	-	-	-	-	-	26.8575	12.922	26.1262	-	-	-	-	-	-	-	-	-	-	-	-	-	-	-
YDR541C	carbonyl reductase (NADPH-dependent)	-	gene_03977	-	-	-	-	50.4837	63.9462	45.4995	-	-	-	-	-	-	-	-	-	-	-	-	-	-	-
YDR542W	PAU10; seripauperin PAU10	-	-	-	-	-	-	0	0.873767	0.536074	-	-	-	-	-	-	-	-	-	-	-	-	-	-	-
YDR545W	YRF1-1, YRF1; Y' element ATP-dependent helicase protein 1 copy 1	-	-	-	-	-	-	0	0.0392231	0	-	-	-	-	-	-	-	-	-	-	-	-	-	-	-
YEL077C	Y' element ATP-dependent helicase	-	-	-	-	-	-	2.30592	3.14365	2.2586	-	-	-	-	-	-	-	-	-	-	-	-	-	-	-
YEL076C-A	uncharacterized protein	-	-	-	-	-	-	0	0	0	-	-	-	-	-	-	-	-	-	-	-	-	-	-	-
YEL076C	uncharacterized protein	-	-	-	-	-	-	0	0	0	-	-	-	-	-	-	-	-	-	-	-	-	-	-	-
YEL075C	uncharacterized protein	-	-	-	-	-	-	0	0	0	-	-	-	-	-	-	-	-	-	-	-	-	-	-	-
YEL073C	uncharacterized protein	-	-	-	-	-	-	61.9316	78.6417	61.862	-	-	-	-	-	-	-	-	-	-	-	-	-	-	-
YEL072W	RMD6; Rmd6p	-	gene_02595	-	gene_04787	-	-	153	153.424	140.634	-	-	-	-	-	-	63.726	70.9377	83.4327	-	-	-	-	-	-
YEL071W	DLD3; D-lactate dehydrogenase	-	gene_00522	-	-	-	-	559.572	426.023	568.972	-	-	-	-	-	-	-	-	-	-	-	-	-	-	-
YEL070W	DSF1, MAN1; mannitol dehydrogenase DSF1	-	-	-	-	-	-	6.64872	12.6114	6.12542	-	-	-	-	-	-	-	-	-	-	-	-	-	-	-
YEL069C	HXT13, HLT1; hexose transporter HXT13	-	gene_03490	-	-	-	-	0.351631	0.623751	0.688832	-	-	-	-	-	-	-	-	-	-	-	-	-	-	-
YEL068C	uncharacterized protein	-	-	-	-	-	-	41.1662	63.1815	38.8606	-	-	-	-	-	-	-	-	-	-	-	-	-	-	-
YEL067C	uncharacterized protein	-	-	-	-	-	-	10.1363	12.4066	13.0723	-	-	-	-	-	-	-	-	-	-	-	-	-	-	-
YEL066W	HPA3; D-amino-acid N-acetyltransferase	-	gene_02106	-	-	-	-	298.192	510.029	311.893	-	-	-	-	-	-	-	-	-	-	-	-	-	-	-
YEL065W	SIT1, ARN3; siderophore transporter	-	gene_02766	-	gene_04620	-	-	488.046	439.88	447.558	-	-	-	-	-	-	10.9528	19.9475	14.5593	-	-	-	-	-	-
YEL064C	AVT2; Avt2p	gene_01255	-	gene_04400	gene_05336	gene_02189	gene_03111	23.0613	31.2122	21.5767	33.1984	26.9919	32.7052	125.137	186.023	110.683	19.0349	21.469	19.3249	72.6904	140.029	80.2333	8.90735	7.06443	8.72489
YEL063C	CAN1; arginine permease CAN1	-	gene_03282	-	gene_02242	gene_00347	-	60.9574	74.9562	52.353	-	-	-	-	-	-	11.3931	9.60038	10.0235	338.028	324.505	379.364	-	-	-
YEL062W	NPR2; nitrogen permease regulating protein NPR2	gene_03791	gene_02723	gene_04071	gene_00123	gene_01054	gene_02902	18.2223	14.7032	15.6371	34.1824	26.6708	32.0235	21.1482	24.1667	28.4621	25.4922	24.9428	25.3605	5.67005	3.85076	3.6684	26.2558	15.1739	19.9634
YEL061C	CIN8, KSL2, SDS15; kinesin motor protein CIN8	gene_03790	gene_02724	-	-	-	-	19.7481	2.14761	16.1677	18.1652	10.2951	12.0586	-	-	-	-	-	-	-	-	-	-	-	-
YEL060C	PRB1, CVT1; proteinase B	gene_03793	gene_02725	gene_02389	gene_06230	gene_05136	gene_03712	142.965	154.433	144.722	5724.8	5333.01	6995.46	4180.73	6357.4	4149.2	420.001	491.132	435.221	1881.72	2444.22	2210.13	4621.82	6715.67	5966.24
YEL059C-A	SOM1; Som1p	-	-	-	-	-	-	90.0645	111.834	94.7029	-	-	-	-	-	-	-	-	-	-	-	-	-	-	-
YEL059W	HHY1; Hhy1p	-	-	-	-	-	-	18.0026	22.5822	17.9481	-	-	-	-	-	-	-	-	-	-	-	-	-	-	-
YEL058W	PCM1, AGM1; phosphoacetylglucosamine mutase PCM1	gene_03796	gene_02727	gene_01747	gene_01746	gene_02268	gene_03754	94.1139	103.452	100.146	7.9562	6.14095	6.56298	65.9852	107.138	59.375	33.3311	31.1322	33.6481	12.3143	13.1602	12.7647	54.9827	39.5456	49.6177
YEL057C	SDD1; Sdd1p	-	-	-	-	-	-	17.5465	7.22911	17.3251	-	-	-	-	-	-	-	-	-	-	-	-	-	-	-
YEL056W	HAT2; Hat2p	gene_03799	gene_02729	gene_01000	gene_06125	gene_02483	-	55.9279	56.1065	50.4237	42.57	39.3268	43.6774	48.299	44.9835	56.9599	42.3187	42.4339	39.2563	72.4772	71.118	73.054	-	-	-
YEL055C	POL5; DNA-directed DNA polymerase	gene_03797	gene_02728	gene_00166	gene_01403	gene_04408	gene_02389	26.8327	18.4994	25.0139	60.3796	25.7818	39.0763	7.3293	2.59087	9.70119	43.4837	42.8035	44.4069	10.9105	8.63054	10.8071	19.1735	9.56519	11.9514
YNCE0001C	SNR80; SNR80	-	-	-	-	-	-	-	-	-	-	-	-	-	-	-	-	-	-	-	-	-	-	-	-
YEL054C	RPL12A; ribosomal 60S subunit protein L12A	-	-	-	-	-	-	416.094	405.07	400.522	-	-	-	-	-	-	-	-	-	-	-	-	-	-	-
YEL053C	MAK10, NAA35; Mak10p	gene_03083	gene_00114	gene_05419	gene_01159	gene_02247	gene_00149	21.5634	8.01826	18.1162	18.3119	8.41417	10.2276	30.5964	34.3263	40.0248	35.8631	38.9294	40.0915	3.28031	4.58332	2.74511	44.9805	27.1722	26.7244
YEL052W	AFG1; Afg1p	gene_03082	gene_00113	gene_00507	gene_03364	gene_05372	gene_02910	119.722	145.114	122.735	4.12127	6.74065	4.71024	23.4344	21.8997	17.2533	88.1726	83.7386	84.6949	57.1162	49.7584	51.0248	13.6058	5.64342	7.06853
YEL051W	VMA8; H(+)-transporting V1 sector ATPase subunit D	gene_01571	gene_00112	gene_00645	gene_03697	gene_05370	gene_02911	534.558	414.538	505.038	267.005	219.282	257.73	101.176	85.8983	111.332	88.2918	77.9965	81.833	131.814	107.233	144.008	189.314	197.429	203.683
YEL050C	RML2, uL2m; mitochondrial 54S ribosomal protein RML2	gene_01573	gene_00111	gene_05420	gene_00580	gene_02245	gene_00632	77.1492	72.3622	69.8863	54.6253	33.1787	39.5042	56.4982	60.4047	74.0886	71.2119	78.5625	76.7317	51.4085	46.1951	50.9215	39.193	34.2321	37.4116
YNCE0002W	SNR67; SNR67	-	-	-	-	-	-	-	-	-	-	-	-	-	-	-	-	-	-	-	-	-	-	-	-
YNCE0003W	SNR53; SNR53	-	-	-	-	-	-	-	-	-	-	-	-	-	-	-	-	-	-	-	-	-	-	-	-
YNCE0004C	tRNA-Gly	-	-	-	-	-	-	-	-	-	-	-	-	-	-	-	-	-	-	-	-	-	-	-	-
YEL049W	PAU2; seripauperin PAU2	-	-	-	-	-	-	35.8485	52.1347	29.4841	-	-	-	-	-	-	-	-	-	-	-	-	-	-	-
YEL048C	TCA17; Tca17p	-	gene_04939	-	-	-	-	14.5	24.8766	17.5941	-	-	-	-	-	-	-	-	-	-	-	-	-	-	-
YEL047C	FRD1; fumarate reductase	-	gene_04167	-	gene_04830	-	-	61.8652	87.6933	62.3172	-	-	-	-	-	-	130.722	103.032	123.477	-	-	-	-	-	-
YEL046C	GLY1; threonine aldolase GLY1	gene_00098	gene_01528	gene_02305	gene_05005	gene_05566	-	52.4842	55.7694	53.8313	94.5153	92.9086	104.556	150.211	226.611	235.428	21.292	21.5849	19.4079	147.944	191.865	216.992	-	-	-
YEL044W	IES6; Ies6p	-	gene_04165	gene_02863	gene_03704	gene_05246	gene_00815	163.775	204.488	153.035	-	-	-	76.6567	36.3074	65.2545	83.5101	97.4135	85.6312	76.6955	69.6954	74.4892	84.0181	83.7953	94.6116
YEL043W	GTA1; Gta1p	-	gene_04164	gene_02304	gene_03705	gene_05567	-	14.5319	10.3848	14.8098	-	-	-	18.6781	5.63741	21.906	29.6335	30.8572	29.986	12.0724	10.2279	9.90495	-	-	-
YEL042W	GDA1; guanosine diphosphatase	gene_00101	gene_04163	gene_02605	gene_01623	gene_02828	gene_03969	26.2216	29.6738	21.8716	60.9928	34.1448	48.334	181.873	208.563	167.988	163.89	170.32	161.631	168.741	217.077	188.492	95.8458	81.4906	84.4355
YEL041W	YEF1; NADH/NAD(+) kinase	-	-	-	-	-	-	64.2212	68.7786	62.0533	-	-	-	-	-	-	-	-	-	-	-	-	-	-	-
YEL040W	UTR2, CRH2; Utr2p	-	gene_04161	gene_03587	gene_00677	gene_02726	gene_01275	9.55153	7.15381	9.77133	-	-	-	44.0002	43.9355	43.0117	16.9548	17.349	15.9088	1.41122	1.76381	2.73533	8.89628	10.1297	8.22388
YEL039C	CYC7; cytochrome c isoform 2	gene_00088	-	-	-	-	gene_02847	413.319	241.747	503.557	301.441	340.861	225.927	-	-	-	-	-	-	-	-	-	310.893	253.673	288.481
YEL038W	UTR4; putative acireductone synthase UTR4	-	gene_04159	gene_03362	-	gene_01794	-	152.199	255.813	148.222	-	-	-	37.3102	35.519	34.1187	-	-	-	91.4566	73.1272	86.7125	-	-	-
YEL037C	RAD23; Rad23p	gene_00089	gene_04158	gene_04002	gene_04735	gene_01795	gene_03559	45.975	39.9232	46.9824	98.0984	64.7857	89.0709	94.5048	122.793	117.74	189.87	213.632	185.114	172.723	159.976	180.084	73.5941	60.724	61.8443
YEL036C	ANP1, GEM3, MNN8; Anp1p	gene_00090	gene_01532	gene_01549	gene_04697	gene_05568	gene_00774	23.5947	19.4147	20.9743	109.328	68.7873	88.0313	41.4221	25.0322	48.7738	47.1048	48.4253	51.336	69.9047	67.7943	73.0267	63.6283	50.7626	54.4175
YEL035C	UTR5; Utr5p	-	-	-	-	-	-	3.56895	7.38603	3.30151	-	-	-	-	-	-	-	-	-	-	-	-	-	-	-
YEL034W	HYP2, TIF51A; translation elongation factor eIF-5A	gene_00091	gene_04157	gene_03346	gene_04633	gene_03206	-	608.589	759.263	616.628	1041.05	1040.87	1059.77	2374.77	1802.57	2170.32	2455.55	2558.08	2515.1	1126.94	1019.54	1189.61	-	-	-
YEL033W	MTC7; Mtc7p	-	-	-	-	-	-	232.02	299.053	238.842	-	-	-	-	-	-	-	-	-	-	-	-	-	-	-
YNCE0005W	tRNA-Ser	-	-	-	-	-	-	-	-	-	-	-	-	-	-	-	-	-	-	-	-	-	-	-	-
YEL032W	MCM3; MCM DNA helicase complex subunit MCM3	gene_00092	gene_04156	gene_00622	gene_00205	gene_05187	gene_01461	20.4735	23.2046	18.4185	26.2321	19.1717	23.6435	41.1891	42.8831	49.9258	28.5733	24.874	24.046	29.8174	14.2669	19.8975	25.6525	22.042	25.3104
YEL031W	SPF1, COD1, PER9, PIO1; ion-transporting P-type ATPase SPF1	gene_00093	gene_04155	gene_04606	gene_00327	gene_00544	gene_01462	29.4903	40.2558	30.3521	181.225	196.361	270.157	69.2901	73.9078	74.9664	51.0408	55.7137	52.1331	128.384	106.587	111.918	136.825	114.059	105.37
YEL030W	ECM10, SSC3; Hsp70 family ATPase ECM10	-	-	-	-	-	-	16.2736	11.2556	13.7775	-	-	-	-	-	-	-	-	-	-	-	-	-	-	-
YEL029C	BUD16; putative pyridoxal kinase BUD16	gene_00106	gene_04153	gene_03785	gene_00070	gene_04371	gene_02344	22.8504	29.4996	21.3454	17.4085	14.7468	12.5045	38.1297	23.1679	26.8319	6.54412	7.05308	7.26837	22.1897	13.5782	20.4318	123.071	75.5781	88.2315
YEL028W	uncharacterized protein	-	-	-	-	-	-	12.9008	13.0441	11.1618	-	-	-	-	-	-	-	-	-	-	-	-	-	-	-
YNCE0006W	IMT4; tRNA-Met	-	-	-	-	-	-	-	-	-	-	-	-	-	-	-	-	-	-	-	-	-	-	-	-
YEL027W	VMA3, CLS7, CUP5, GEF2; H(+)-transporting V0 sector ATPase subunit C	gene_00085	gene_04152	gene_02225	gene_04935	gene_05535	gene_03913	956.545	1222.3	999.163	894.651	1156.93	1274.11	1437.54	1955.9	1173.66	172.798	179.394	175.24	1100.42	2368.74	1661	617.884	878.304	766.211
YEL026W	SNU13; RNA binding protein SNU13	gene_00540	gene_01540	gene_02226	gene_04937	gene_05594	gene_03889	57.62	72.1488	55.6715	503.589	479.302	466.169	380.708	491.66	377.515	548.591	557.86	549.884	92.1593	83.4828	99.7621	56.0877	71.0342	59.9549
YEL025C	uncharacterized protein	-	-	-	-	-	-	19.9396	20.4812	20.1578	-	-	-	-	-	-	-	-	-	-	-	-	-	-	-
YEL024W	RIP1; ubiquinol--cytochrome-c reductase catalytic subunit RIP1	gene_00538	gene_04148	gene_02214	gene_04362	gene_05533	gene_03244	103.322	67.8733	100.15	355.73	332.818	276.327	1106.64	1051.79	942.002	382.488	350.731	390.629	601.721	779.024	593.655	761.444	721.905	746.122
YEL023C	uncharacterized protein	-	gene_04147	gene_05325	-	gene_00020	-	6.39938	3.8183	6.74292	-	-	-	2.85404	1.30277	1.30112	-	-	-	5.90092	10.8352	7.04144	-	-	-
YEL022W	GEA2; Arf family guanine nucleotide exchange factor GEA2	gene_00154	gene_03475	gene_03438	gene_03517	gene_02879	gene_00937	17.0096	8.59323	15.9053	28.7286	13.4676	20.6409	24.1325	22.0665	28.1051	34.1807	32.0998	31.9367	30.1086	26.0343	27.9395	32.489	28.6216	32.9015
YEL021W	URA3; orotidine-5'-phosphate decarboxylase	gene_00155	gene_03474	gene_03457	gene_04530	gene_02881	gene_03304	0	0	0	295.375	95.1278	171.126	43.3032	31.1232	50.2651	80.5169	79.447	85.625	87.548	85.0168	81.3924	199.758	196.619	223.435
YEL020W-A	TIM9; protein transporter TIM9	gene_00156	gene_03473	gene_03458	gene_04529	gene_02882	gene_00936	154.272	68.8819	147.789	125.889	125.331	125.012	176.914	53.4909	155.248	218.947	206.238	198.614	323.143	248.249	271.074	156.591	120.522	134.977
YNCE0007C	RPR1; RPR1	-	-	-	-	-	-	-	-	-	-	-	-	-	-	-	-	-	-	-	-	-	-	-	-
YEL020C	PXP1; putative indolepyruvate decarboxylase family protein	-	gene_03472	-	gene_04738	-	gene_03799	39.0143	50.8212	36.2481	-	-	-	-	-	-	139.583	135.631	134.849	-	-	-	1014.47	804.576	992.21
YEL019C	MMS21, NSE2, PSO10; SUMO ligase MMS21	gene_00158	gene_03471	-	gene_06320	gene_02887	-	2.8417	4.60249	2.66237	39.1101	24.7779	33.1737	-	-	-	58.598	57.5609	54.7096	16.4246	12.4635	10.9113	-	-	-
YEL018W	EAF5; Eaf5p	-	gene_03470	-	-	-	-	53.5704	32.5988	55.4828	-	-	-	-	-	-	-	-	-	-	-	-	-	-	-
YEL017C-A	PMP2; proteolipid ATPase	-	-	-	-	-	-	475.608	763.308	641.279	-	-	-	-	-	-	-	-	-	-	-	-	-	-	-
YEL017W	GTT3; Gtt3p	-	gene_03469	-	-	-	-	45.9453	73.1948	54.9817	-	-	-	-	-	-	-	-	-	-	-	-	-	-	-
YEL016C	NPP2; nucleotide diphosphatase/phosphodiesterase NPP2	-	-	-	-	-	-	19.5723	20.6886	19.8272	-	-	-	-	-	-	-	-	-	-	-	-	-	-	-
YEL015W	EDC3, DCP3, LSM16; Edc3p	-	gene_03468	-	gene_01088	gene_03716	-	48.4682	30.9005	44.2422	-	-	-	-	-	-	107.978	105.442	111.979	55.1394	43.6609	56.037	-	-	-
YEL014C	uncharacterized protein	-	-	-	-	-	-	0	0.345509	0	-	-	-	-	-	-	-	-	-	-	-	-	-	-	-
YEL013W	VAC8, YEB3; protein anchor VAC8	gene_00164	gene_03467	gene_01506	gene_05689	gene_04947	gene_00179	65.2517	55.9975	67.1616	165.478	142.988	140.267	72.2066	90.2046	101.366	14.4893	17.1871	17.4161	85.4513	89.0851	90.6584	83.2839	89.5896	84.8647
YNCE0008C	tRNA-Gln	-	-	-	-	-	-	-	-	-	-	-	-	-	-	-	-	-	-	-	-	-	-	-	-
YEL012W	UBC8, GID3; E2 ubiquitin-conjugating protein UBC8	gene_00071	gene_03459	gene_02640	gene_00501	gene_03703	-	664.658	622.124	660.201	175.011	291.844	254.044	120.188	121.202	114.325	207.557	202.083	211.961	371.292	352.562	379.175	-	-	-
YEL011W	GLC3, GHA1; 1,4-alpha-glucan branching enzyme	gene_00070	gene_03458	gene_03754	gene_01060	gene_04353	-	572.344	690.942	543.072	333.438	250.018	287.223	160.759	219.807	169.364	60.5419	57.8932	53.4405	139.467	122.595	132.885	-	-	-
YNCE0009C	tRNA-Lys	-	-	-	-	-	-	-	-	-	-	-	-	-	-	-	-	-	-	-	-	-	-	-	-
YEL009C-A	uncharacterized protein	-	-	-	-	-	-	3.16511	3.10958	1.90779	-	-	-	-	-	-	-	-	-	-	-	-	-	-	-
YNCE0010W	tRNA-Arg	-	-	-	-	-	-	-	-	-	-	-	-	-	-	-	-	-	-	-	-	-	-	-	-
YEL009C	GCN4, AAS101, AAS3, ARG9; amino acid starvation-responsive transcription factor GCN4	gene_04158	gene_02855	gene_02384	gene_03389	gene_04961	gene_03196	942.164	868.176	854.631	913.459	635.938	605.316	2568.27	3049.43	2704.29	1811.91	2087.79	2049.45	500.696	577.227	436.396	305.368	301.336	367.239
YEL008W	uncharacterized protein	-	-	-	-	-	-	1.82507	4.43993	1.0215	-	-	-	-	-	-	-	-	-	-	-	-	-	-	-
YEL007W	MIT1; Mit1p	-	gene_02847	gene_03638	gene_03518	gene_05030	gene_01057	38.5727	18.5984	38.9968	-	-	-	37.4725	15.5245	51.5875	52.342	42.5543	52.0298	53.3406	76.5595	83.6156	0.667461	0.601316	0.55572
YEL006W	YEA6, NDT2; NAD+ transporter	-	-	-	-	-	-	101.405	117.683	91.7956	-	-	-	-	-	-	-	-	-	-	-	-	-	-	-
YEL005C	VAB2, VAB31; Vab2p	-	gene_02849	-	-	-	-	83.1894	56.9101	82.0554	-	-	-	-	-	-	-	-	-	-	-	-	-	-	-
YEL004W	YEA4; Yea4p	gene_04143	gene_02850	gene_03326	gene_05363	gene_02418	-	31.3743	23.1179	22.5042	15.3031	10.3485	13.3165	8.43361	4.20894	9.85225	18.3119	16.355	18.4837	22.3908	15.8338	20.7587	-	-	-
YEL003W	GIM4, PFD2; tubulin-binding prefolding complex subunit GIM4	-	gene_02851	gene_05011	gene_05374	gene_03076	gene_00828	163.786	45.9404	95.8496	-	-	-	46.6972	23.4689	43.4837	65.0113	68.54	57.1505	62.3931	49.9431	58.9878	102.855	69.966	83.7713
YEL002C	WBP1; dolichyl-diphosphooligosaccharide-protein glycotransferase	gene_04145	gene_02852	gene_05222	gene_03951	gene_03077	gene_01210	134.829	137.615	135.75	31.9611	20.2686	23.1799	53.6003	48.6621	59.4993	30.2516	31.7461	29.3406	114.085	88.5563	108.178	51.5934	72.5726	70.2513
YEL001C	IRC22; Irc22p	gene_04147	gene_02856	gene_02661	gene_04794	gene_03934	-	91.4242	81.7114	90.4092	223.884	220.61	244.167	189.438	220.493	185.281	174.286	185.712	169.976	232.474	237.614	231.526	-	-	-
YER001W	MNN1; alpha-1,3-mannosyltransferase MNN1	-	-	-	gene_05185	-	-	93.1301	72.3776	85.1831	-	-	-	-	-	-	64.6819	68.2246	60.7395	-	-	-	-	-	-
YER002W	NOP16; Nop16p	gene_04150	gene_02395	gene_03197	gene_04193	gene_04687	gene_03956	101.905	18.5324	90.3078	72.8895	69.2866	73.45	69.7558	21.0742	70.6469	372.315	362.231	369.993	111.658	89.1081	105.12	37.4902	29.3696	32.0921
YER003C	PMI40; mannose-6-phosphate isomerase PMI40	gene_04151	gene_02396	gene_04946	gene_00319	gene_03737	gene_03957	30.2628	31.6358	28.0579	134.051	105.682	131.837	162.367	137.557	138.854	168.972	174.691	164.269	75.3436	118.983	91.2533	86.6865	117.474	117.377
YER004W	FMP52; Fmp52p	gene_04152	gene_02864	gene_03814	gene_00935	gene_03472	-	249.339	365.787	228.146	695.914	632.981	757.979	176.585	176.711	181.262	519.284	552.335	499.652	166.282	141.89	158.432	-	-	-
YER005W	YND1, APY1, YEJ5; apyrase	gene_04129	gene_02846	gene_04942	gene_01944	gene_03731	gene_01649	30.9605	40.1568	28.1664	82.6389	53.7336	73.425	28.9134	28.2118	29.8071	7.14162	7.30056	7.58806	43.4886	29.7286	32.1296	33.3953	24.983	31.7709
YER006W	NUG1; RNA-binding GTPase NUG1	gene_04140	gene_02845	gene_02445	gene_04558	gene_03730	gene_00612	43.7256	32.4686	34.8603	168.719	105.688	142.133	52.679	49.2674	73.5042	82.3292	99.9297	98.755	32.2881	22.021	31.2607	30.1485	22.46	26.5593
YER007W	PAC2; Pac2p	-	gene_02844	gene_02790	gene_05989	-	gene_02628	34.0052	38.5692	26.9958	-	-	-	21.6025	17.7917	24.8569	19.6688	16.5786	16.997	-	-	-	12.2661	9.63276	11.8821
YER007C-A	TMA20; translation machinery-associated protein 20	gene_04136	gene_02843	gene_04941	gene_04575	gene_03732	-	117.529	60.4147	111.732	189.156	189.137	211.371	73.8079	69.618	92.2924	49.7594	50.3792	46.25	112.441	99.278	91.0141	-	-	-
YNCE0011C	SNR14; SNR14	-	-	-	-	-	-	-	-	-	-	-	-	-	-	-	-	-	-	-	-	-	-	-	-
YER008C	SEC3, PSL1; GTP-Rho binding exocyst subunit SEC3	gene_04139	gene_02842	gene_00959	gene_03177	gene_02446	-	34.3998	16.5271	27.9206	28.3115	21.5196	23.9937	19.7231	11.7504	23.1085	6.09111	6.3104	5.61	48.8137	39.0403	43.3308	-	-	-
YER009W	NTF2; Ran GTPase-binding protein NTF2	gene_04138	gene_02841	gene_02650	gene_05421	gene_04602	gene_03960	378.422	442.482	374.261	240.834	160.771	212.792	264.591	137.112	259.232	462.994	450.244	427.707	498.592	504.465	562.112	440.711	520.869	542.192
YER010C	bifunctional 4-hydroxy-4-methyl-2-oxoglutarate aldolase/oxaloacetate decarboxylase	-	gene_02840	gene_00875	gene_01702	gene_00883	-	96.3769	105.126	85.1526	-	-	-	62.5164	57.8663	52.8668	34.5708	39.382	36.5072	125.88	106.166	94.5593	-	-	-
YER011W	TIR1, SRP1; GPI-anchored mannoprotein	-	gene_02863	-	-	-	-	6.75224	9.53605	5.97776	-	-	-	-	-	-	-	-	-	-	-	-	-	-	-
YNCE0012W	tRNA-Glu	-	-	-	-	-	-	-	-	-	-	-	-	-	-	-	-	-	-	-	-	-	-	-	-
YER012W	PRE1; proteasome core particle subunit beta 4	gene_04176	gene_02377	gene_01248	gene_03469	gene_02131	gene_04223	595.35	393.859	547.441	473.34	326.124	428.552	233.968	128.578	220.067	183.636	187.205	181.417	317.99	299.259	338.024	807.008	661.088	640.704
YER013W	PRP22; DEAH-box ATP-dependent RNA helicase PRP22	-	gene_04313	gene_02252	gene_01715	gene_00454	-	21.0923	17.8977	19.9802	-	-	-	13.0361	4.41576	14.9686	47.6658	46.4764	48.4678	25.8803	18.4365	20.1591	-	-	-
YER014W	HEM14; oxygen-dependent protoporphyrinogen oxidase	gene_04178	gene_02871	gene_00661	gene_05514	gene_03265	gene_03023	33.7251	35.8293	35.5556	28.9234	11.4994	13.7884	24.106	23.4157	28.9138	49.4327	54.5559	53.5175	43.838	39.2396	37.2933	25.9465	23.8173	34.3373
YER014C-A	BUD25; Bud25p	-	-	-	-	-	-	0	0.228844	0.421201	-	-	-	-	-	-	-	-	-	-	-	-	-	-	-
YER015W	FAA2, FAM1; medium-chain fatty acid-CoA ligase FAA2	-	gene_02870	-	gene_05310	-	-	28.4896	26.396	28.4274	-	-	-	-	-	-	15.6856	15.2116	14.5667	-	-	-	-	-	-
YER016W	BIM1, YEB1; microtubule-binding protein BIM1	gene_04185	gene_04310	gene_04927	gene_03814	gene_04172	gene_03424	33.6878	24.8226	28.2022	63.6575	37.105	40.4115	26.153	8.29795	35.3552	23.0891	24.1239	22.3024	6.12937	10.16	8.02139	43.8037	25.1619	32.5175
YER017C	AFG3, YTA10; AAA family ATPase AFG3	-	gene_04309	gene_04929	gene_03826	gene_04168	-	55.0128	69.3276	55.331	-	-	-	86.9787	76.959	89.7165	78.1092	79.9319	87.3086	142.073	110.373	128.859	-	-	-
YER018C	SPC25; kinetochore-associated Ndc80 complex subunit SPC25	-	gene_03276	-	-	-	-	33.4103	34.4482	36.0848	-	-	-	-	-	-	-	-	-	-	-	-	-	-	-
YER019W	ISC1; inositol phosphosphingolipid phospholipase	gene_01276	gene_03275	gene_01062	gene_04476	gene_01484	gene_01508	28.3322	42.0986	32.8396	67.2621	36.0496	49.0349	56.6158	60.0189	64.4771	37.2006	37.0679	37.559	118.346	105.028	105.376	54.8166	43.1479	54.2851
YER019C-A	SBH2, SEB2; Arf family guanine nucleotide exchange factor SBH2	gene_00242	gene_02056	-	gene_05330	gene_05159	gene_00763	1621	1482.93	1563.32	164.597	137.191	127.9	-	-	-	270.535	301.417	274.967	268.677	401.49	284.51	211.346	211.558	212.35
YER020W	GPA2, SSP101; guanine nucleotide-binding protein subunit alpha	gene_04273	gene_05579	gene_01924	gene_03284	gene_01549	-	148.047	158.51	140.036	125.552	97.4026	112.733	47.2892	53.3201	53.0835	10.9436	11.4667	10.4099	85.9378	61.3766	77.9428	-	-	-
YER021W	RPN3, SUN2; proteasome regulatory particle lid subunit RPN3	gene_04281	gene_02289	gene_01335	gene_02830	gene_04698	gene_01660	380.977	244.003	344.626	230.22	160.497	206.994	109.559	114.05	114.337	199.248	211.813	175.85	185.49	151.108	174.254	289.142	247.026	248.779
YER022W	SRB4, MED17; Srb4p	-	gene_05578	gene_01124	gene_02326	gene_05180	gene_02561	38.3579	15.0085	36.8637	-	-	-	20.8424	14.5371	21.3465	23.1364	27.1357	23.787	49.8512	35.9408	36.7469	45.3268	33.9507	41.2665
YER023W	PRO3, ORE2; pyrroline-5-carboxylate reductase	gene_04285	gene_05577	gene_04412	gene_04359	gene_04208	gene_03877	267.895	346.034	250.194	280.658	141.907	175.286	438.812	435.731	340.62	133.65	147.634	136.78	76.2661	74.8906	78.0074	166.013	168.151	172.582
YER024W	YAT2; carnitine O-acetyltransferase YAT2	-	gene_05576	gene_03620	gene_01424	gene_02683	-	24.619	23.2276	23.5171	-	-	-	20.9871	21.5036	16.5337	36.479	33.9144	32.9631	35.2113	19.7226	27.0413	-	-	-
YER025W	GCD11, SUI4; translation initiation factor eIF2 subunit gamma	gene_04320	gene_02298	gene_03617	gene_01711	gene_02686	gene_00866	74.8782	70.1501	71.8061	219.583	171.489	224.477	103.907	127.313	131.671	208.283	227.038	225.674	142.001	133.557	144.1	46.9934	67.1493	53.7611
YNCE0013W	tRNA-His	-	-	-	-	-	-	-	-	-	-	-	-	-	-	-	-	-	-	-	-	-	-	-	-
YER026C	CHO1, PSS1; CDP-diacylglycerol-serine O-phosphatidyltransferase	gene_03990	gene_00826	gene_01138	gene_00718	gene_01581	gene_01735	175.003	206.49	163.333	691.278	635.447	925.267	230.602	293.059	208.109	87.6931	90.6642	88.5606	373.587	309.044	343.005	122.231	106.09	92.6236
YER027C	GAL83, SPM1; Gal83p	gene_01671	gene_05103	gene_03268	gene_02713	gene_04908	-	44.5189	56.151	44.7693	167.086	108.808	144.985	50.9751	48.1008	51.6728	78.2908	74.312	78.5539	82.9536	129.04	111.076	-	-	-
YER028C	MIG3; Mig3p	gene_01616	gene_05104	-	-	-	-	73.3493	80.1196	94.588	121.659	112.705	143.023	-	-	-	-	-	-	-	-	-	-	-	-
YER029C	SMB1; mRNA splicing protein SMB1	gene_01440	gene_05089	gene_04415	gene_03042	gene_02169	gene_04327	107.572	65.8326	105.529	179.092	81.7934	109.038	123.638	132.976	126.97	160.697	166.041	155.659	66.0211	57.8924	63.1685	133.009	97.2459	119.108
YER030W	CHZ1; Chz1p	-	gene_05090	-	-	gene_02081	-	573.439	140.51	465.006	-	-	-	-	-	-	-	-	-	108.424	127.178	122.007	-	-	-
YER031C	YPT31, YPT8; Rab family GTPase YPT31	gene_01611	-	-	gene_03039	-	gene_04325	174.577	162.05	157.24	852.066	484.099	724.084	-	-	-	267.135	261.06	247.649	-	-	-	155.444	168.652	160.243
YER032W	FIR1, PIP1; Fir1p	-	gene_05091	-	-	-	-	8.11753	5.94732	7.87699	-	-	-	-	-	-	-	-	-	-	-	-	-	-	-
YER033C	ZRG8; Zrg8p	-	gene_05092	-	-	-	-	8.48552	5.7264	8.85344	-	-	-	-	-	-	-	-	-	-	-	-	-	-	-
YER034W	uncharacterized protein	-	gene_03678	-	-	-	-	28.3054	19.7052	29.817	-	-	-	-	-	-	-	-	-	-	-	-	-	-	-
YER035W	EDC2; Edc2p	-	-	-	-	-	-	438.166	533.215	443.392	-	-	-	-	-	-	-	-	-	-	-	-	-	-	-
YER036C	ARB1; ATP-binding cassette family ATPase ARB1	gene_01595	gene_00843	gene_03953	gene_04585	gene_03160	gene_03162	74.2987	74.1176	60.1408	373.91	445.88	334.509	290.923	395.84	331.925	640.108	671.283	657.222	48.1802	38.5185	42.3506	90.0152	127.938	108.783
YER037W	PHM8; bifunctional nucleotidase/lysophosphatidic acid phosphatase	-	-	-	-	-	-	108.282	81.9758	100.118	-	-	-	-	-	-	-	-	-	-	-	-	-	-	-
YER038C	KRE29, NSE6; Smc5-Smc6 complex subunit KRE29	-	-	-	-	-	-	14.9538	18.1136	14.9957	-	-	-	-	-	-	-	-	-	-	-	-	-	-	-
YER038W-A	FMP49; Fmp49p	-	-	-	-	-	-	1.82507	1.94247	1.78762	-	-	-	-	-	-	-	-	-	-	-	-	-	-	-
YER039C	HVG1, YEM9; putative GDP-mannose transporter	-	-	-	-	-	-	55.6281	82.3251	56.692	-	-	-	-	-	-	-	-	-	-	-	-	-	-	-
YER039C-A	uncharacterized protein	-	-	-	-	-	-	48.9876	79.1736	47.0938	-	-	-	-	-	-	-	-	-	-	-	-	-	-	-
YER040W	GLN3; nitrogen-responsive transcriptional regulator GLN3	gene_01427	gene_03675	gene_04216	gene_02477	gene_01139	gene_00548	26.408	20.9716	24.5351	48.067	19.2179	27.9752	23.5854	8.09791	29.8715	8.492	4.48833	6.60761	14.7268	18.7066	20.9624	344.202	327.03	414.573
YER041W	YEN1; crossover junction endodeoxyribonuclease	-	gene_03674	gene_02018	gene_04874	gene_00143	-	25.5311	21.1915	22.404	-	-	-	8.16663	12.317	8.82483	14.3539	13.3911	14.8722	10.3057	8.71411	5.49799	-	-	-
YER042W	MXR1; peptide-methionine-S-sulfoxide reductase	gene_01434	gene_03673	-	gene_04412	gene_01076	gene_04184	986.736	706.362	860.25	653.921	1014.64	983.271	-	-	-	827.671	932.47	871.941	385.13	393.639	405.512	759.62	575.396	616.049
YER043C	SAH1; adenosylhomocysteinase	gene_01428	gene_03672	gene_04092	gene_00732	gene_04286	gene_03814	58.0563	41.8204	56.865	1208.45	930.105	1045.99	1177.54	1324.26	968.123	18.3005	20.9388	17.2295	395.647	552.449	441.044	184.858	270.537	193.812
YER044C	ERG28, BUD18; Erg28p	gene_01154	gene_02896	gene_04737	gene_06297	gene_00090	gene_03470	415.566	685.68	436.859	76.3391	65.6075	62.64	140.183	213.172	132.858	91.6163	84.508	89.3441	177.941	179.134	174.526	174.862	208.9	201.149
YER044C-A	MEI4; Mei4p	-	gene_02897	-	-	-	-	2.10492	1.46482	2.37891	-	-	-	-	-	-	-	-	-	-	-	-	-	-	-
YER045C	ACA1; Aca1p	-	-	-	-	-	-	82.0366	65.3774	83.2655	-	-	-	-	-	-	-	-	-	-	-	-	-	-	-
YER046W	SPO73; Spo73p	-	gene_02898	-	gene_03811	-	gene_03457	313.184	366.124	338.514	-	-	-	-	-	-	39.9693	41.3457	37.256	-	-	-	86.5451	109.056	119.185
YER047C	SAP1; putative AAA family ATPase SAP1	-	-	gene_04754	gene_04595	gene_05491	gene_02941	19.0265	12.1659	17.2997	-	-	-	32.1845	30.2655	39.404	47.6765	48.2773	47.0215	46.1955	42.7513	42.418	28.1613	28.153	27.7631
YER048C	CAJ1; Caj1p	gene_02611	gene_02900	gene_04753	gene_04594	gene_05492	-	258.138	156.341	227.689	189.625	122.479	149.621	136.216	131.074	161.024	158.197	152.133	148.945	95.6218	77.827	101.733	-	-	-
YNCE0014W	tRNA-Gln	-	-	-	-	-	-	-	-	-	-	-	-	-	-	-	-	-	-	-	-	-	-	-	-
YER048W-A	ISD11; Isd11p	gene_00571	gene_02901	gene_05297	gene_00050	gene_05435	gene_02761	672.696	749.354	720.684	306.968	178.063	274.738	131.825	166.677	155.017	164.922	169.206	161.235	642.751	530.116	511.596	1352.96	928.233	1023.3
YER049W	TPA1; oxidative DNA demethylase	gene_00572	gene_02902	gene_01500	gene_04894	gene_04956	gene_02940	22.434	24.4781	26.1471	18.7564	13.0046	14.1073	97.0888	113.249	125.85	26.8322	28.3693	25.3365	34.3106	27.2054	29.8909	11.7815	14.5373	12.9684
YER050C	RSM18, bS18m; mitochondrial 37S ribosomal protein RSM18	-	gene_02903	gene_01288	gene_04082	gene_02060	gene_01282	291.576	127.277	273.46	-	-	-	69.9657	97.6696	67.4101	49.1102	57.57	58.0105	38.2166	33.2208	29.8558	177.357	154.428	160.346
YER051W	JHD1, KDM2; [Histone H3]-lysine-36 demethylase	-	-	gene_01287	gene_00102	gene_02059	-	44.0597	46.5365	43.9451	-	-	-	15.4807	16.9646	23.7826	57.2631	49.9825	50.6265	51.4937	43.2051	40.8916	-	-	-
YER052C	HOM3, BOR1, SIL4, THR3; aspartate kinase	gene_00577	gene_02904	gene_05301	gene_03771	gene_05439	gene_02860	123.731	121.745	108.415	82.448	65.2821	51.2806	41.2743	38.8939	61.0803	300.481	316.328	352.47	71.7527	57.0017	60.0745	27.5291	20.0175	17.2984
YER053C	PIC2; Cu/Pi carrier	gene_00520	gene_02905	gene_02405	-	gene_04965	gene_02452	1014.04	1203.03	1111.22	225.523	181.969	217.971	1020.48	1299.92	986.999	-	-	-	1623.56	3002.03	1961.04	467.296	443.406	424.354
YER053C-A	uncharacterized protein	-	-	-	-	-	-	210.871	581.492	183.5	-	-	-	-	-	-	-	-	-	-	-	-	-	-	-
YER054C	GIP2; Gip2p	-	gene_02907	-	gene_03394	-	-	62.002	25.8698	44.6021	-	-	-	-	-	-	109.625	115.865	107.974	-	-	-	-	-	-
YER055C	HIS1; ATP phosphoribosyltransferase	gene_00369	gene_02910	gene_04617	gene_00341	gene_00801	gene_00956	103.114	108.209	92.0735	134.356	111.766	126.766	251.65	210.748	222.491	108.653	115.812	125.377	219.165	143.437	201.108	74.8878	59.0993	61.3817
YER056C	FCY2, BRA7; purine-cytosine permease	gene_00519	gene_02912	gene_00238	gene_04139	-	-	63.6816	93.6485	63.1037	339.194	410.852	507.138	80.6549	155.794	103.636	102.911	61.7997	75.1005	-	-	-	-	-	-
YER056C-A	RPL34A; ribosomal 60S subunit protein L34A	gene_02637	-	-	gene_00231	-	gene_00951	525.72	261.715	446.08	1066.26	789.563	913.232	-	-	-	3524.52	3595.43	3693.57	-	-	-	1143.15	1405.55	1506.02
YER057C	HMF1, HIG1; putative isoleucine biosynthesis protein HMF1	-	-	-	gene_05647	-	-	454.143	634.626	454.305	-	-	-	-	-	-	158.017	181.579	166.944	-	-	-	-	-	-
YER058W	PET117; Pet117p	gene_00451	gene_02916	gene_04619	gene_00345	gene_03028	-	148.391	112.905	144.144	27.3045	44.5809	29.8114	24.2269	33.9038	29.7413	26.7209	20.788	21.3633	32.3944	29.4509	24.2361	-	-	-
YER059W	PCL6; Pcl6p	-	gene_02917	-	gene_00343	gene_03032	-	96.4258	72.158	93.3686	-	-	-	-	-	-	15.0151	15.0798	12.3225	16.3938	20.3346	16.7255	-	-	-
YER060W	FCY21; purine-cytosine permease	-	-	-	-	-	gene_02794	1.62743	1.06592	1.41011	-	-	-	-	-	-	-	-	-	-	-	-	141.476	127.008	133.846
YER060W-A	FCY22; purine-cytosine permease	-	-	-	-	-	-	9.97724	9.35802	8.1234	-	-	-	-	-	-	-	-	-	-	-	-	-	-	-
YER061C	CEM1; fatty acid synthase CEM1	gene_01869	gene_02919	gene_01779	gene_04715	gene_00612	gene_02792	34.6069	34.7646	28.772	68.0527	54.2236	69.7485	33.3328	35.3692	35.7496	34.9275	41.9979	34.8586	20.8413	28.5009	24.4591	16.8671	10.5702	15.272
YER062C	GPP2, HOR2; glycerol-1-phosphatase HOR2	gene_00450	-	-	-	-	gene_01770	177.301	185.757	189.039	421.821	562.354	545.749	-	-	-	-	-	-	-	-	-	289.783	360.694	351.694
YER063W	THO1; Tho1p	-	gene_02921	gene_03301	gene_03829	-	gene_02639	301.032	272.119	288.931	-	-	-	86.4663	82.3314	91.328	152.291	157.983	162.475	-	-	-	52.5909	90.6639	97.1603
YER064C	VHR2; Vhr2p	-	-	-	-	gene_03667	-	13.5458	11.4919	15.7035	-	-	-	-	-	-	-	-	-	9.47297	8.41235	12.4258	-	-	-
YER065C	ICL1; isocitrate lyase 1	-	gene_02923	gene_02759	gene_00334	gene_04982	-	26.3471	30.1262	27.1433	-	-	-	128.378	97.8548	70.5296	0.0624842	0.256943	0.727229	403.111	361.82	194.308	-	-	-
YNCE0015C	SUP19; tRNA-Ser	-	-	-	-	-	-	-	-	-	-	-	-	-	-	-	-	-	-	-	-	-	-	-	-
YER066W	RRT13; Rrt13p	-	-	-	-	-	-	75.125	106.294	66.26	-	-	-	-	-	-	-	-	-	-	-	-	-	-	-
YER067W	RGI1; Rgi1p	-	-	-	-	-	-	5056.93	5891.93	6030.24	-	-	-	-	-	-	-	-	-	-	-	-	-	-	-
YER068W	MOT2, NOT4, SIG1; CCR4-NOT core ubiquitin-protein ligase subunit MOT2	gene_00448	gene_02925	gene_00495	gene_05618	gene_02367	gene_01581	24.3272	19.8386	24.0486	144.702	119.426	141.153	44.6535	38.9003	59.7986	26.2207	30.5363	27.8531	115.785	90.1885	100.554	81.6055	90.8164	90.449
YER069W	ARG56; bifunctional acetylglutamate kinase/N-acetyl-gamma-glutamyl-phosphate reductase	gene_00400	gene_02927	gene_02082	gene_04641	gene_03402	gene_03502	30.3143	31.734	25.6382	63.1642	20.575	31.1229	32.9002	23.678	38.4344	184.046	194.02	204.394	61.2017	45.2631	48.3015	29.0208	50.2573	41.2884
YER070W	RNR1, CRT7, RIR1, SDS12; ribonucleotide-diphosphate reductase subunit RNR1	gene_00393	gene_02929	gene_05261	gene_06393	gene_00067	gene_00194	13.3714	17.1651	14.9941	129.335	132.761	120.454	125.73	132.786	162.596	62.9165	60.4031	56.6059	48.5963	41.2555	49.238	46.9482	49.2412	41.258
YER071C	TDA2; Tda2p	-	gene_02931	-	gene_01499	-	-	123.322	80.7512	123.856	-	-	-	-	-	-	49.955	45.845	48.4505	-	-	-	-	-	-
YER072W	VTC1, NRF1, PHM4; Vtc1p	gene_00390	gene_01995	gene_00688	gene_01511	gene_01512	gene_01598	737.378	952.345	687.569	566.598	311.22	400.814	1255.63	898.198	981.594	320.354	336.443	349.074	450.017	308.643	356.561	488.669	422.074	367.013
YER073W	ALD5; aldehyde dehydrogenase (NAD(P)(+)) ALD5	-	gene_02933	-	gene_05276	-	gene_03146	53.5765	65.0048	34.9848	-	-	-	-	-	-	145.122	48.4983	49.1773	-	-	-	2209.49	2653.61	2291.39
YER074W	RPS24A, RPS24EA; ribosomal 40S subunit protein S24A	gene_00388	gene_02934	gene_00686	gene_04664	gene_01513	gene_00027	818.06	852.803	879.732	1177.32	736.288	965.561	1367.51	944.576	1305.28	1936.25	1849.31	1928.74	1580.47	1070.35	1253.06	1355.81	1487.6	1552.07
YER074W-A	YOS1; Yos1p	gene_00514	gene_02935	gene_00774	gene_01902	gene_04466	-	898.258	1079.8	966.564	182.505	155.157	186.736	388.95	356.824	271.406	187.385	201.454	179.246	225.215	193.003	149.592	-	-	-
YER075C	PTP3; tyrosine protein phosphatase PTP3	gene_00515	gene_02936	gene_00777	gene_01025	gene_04467	-	36.7119	31.9036	34.6319	68.0386	89.0716	79.6149	63.3754	42.7843	69.5419	15.6157	15.5053	13.5201	51.8085	43.1475	52.6462	-	-	-
YNCE0016C	tRNA-Ala	-	-	-	-	-	-	-	-	-	-	-	-	-	-	-	-	-	-	-	-	-	-	-	-
YER076C	uncharacterized protein	-	-	-	-	-	-	26.7737	33.032	25.1539	-	-	-	-	-	-	-	-	-	-	-	-	-	-	-
YER077C	MRX1; Mrx1p	-	gene_02938	-	gene_00659	gene_00473	-	34.6979	31.8661	33.9859	-	-	-	-	-	-	19.8043	21.8137	21.6578	22.6007	13.5575	18.0536	-	-	-
YER078C	ICP55; aminopeptidase	gene_00516	gene_02939	gene_04792	gene_00661	gene_00471	gene_00161	44.2355	50.5914	39.3371	57.2988	44.0237	42.109	31.7099	28.4507	36.4882	37.7211	40.8052	37.5411	85.0213	86.9768	85.6646	13.084	12.1218	14.5884
YER078W-A	uncharacterized protein	-	-	-	-	-	-	10.2346	18.5821	12.3833	-	-	-	-	-	-	-	-	-	-	-	-	-	-	-
YER079W	uncharacterized protein	-	-	-	-	-	-	183.136	88.8564	174.306	-	-	-	-	-	-	-	-	-	-	-	-	-	-	-
YER080W	AIM9, FMP29; Aim9p	gene_00518	gene_02940	gene_02831	gene_00670	gene_05627	-	99.3886	50.7865	93.0627	56.2823	33.7845	43.7815	29.3903	25.78	33.0906	27.8615	28.8124	31.6686	29.885	24.4196	26.2889	-	-	-
YNCE0017W	SRG1; SRG1	-	-	-	-	-	-	-	-	-	-	-	-	-	-	-	-	-	-	-	-	-	-	-	-
YER081W	SER3; phosphoglycerate dehydrogenase SER3	-	gene_02941	gene_01374	-	gene_00300	-	366.627	309.304	349.581	-	-	-	229.412	325.753	250.65	-	-	-	463.344	405.772	460.723	-	-	-
YER082C	UTP7, KRE31; Utp7p	gene_00455	gene_02942	gene_01376	gene_01775	gene_00302	gene_04083	13.6624	7.17538	14.1417	94.4155	37.761	56.4037	14.8554	4.45321	22.0798	93.7112	96.8786	90.2516	47.6769	30.7121	34.9405	12.3881	8.72849	10.6028
YER083C	GET2, HUR2, RMD7; GET complex subunit GET2	gene_00457	gene_02943	-	-	-	-	101.304	136.901	108.297	230.283	200.96	240.474	-	-	-	-	-	-	-	-	-	-	-	-
YER084W	uncharacterized protein	-	-	-	-	-	-	27.7216	50.8139	31.6783	-	-	-	-	-	-	-	-	-	-	-	-	-	-	-
YER085C	uncharacterized protein	-	-	-	-	-	-	1.90299	3.24064	2.9823	-	-	-	-	-	-	-	-	-	-	-	-	-	-	-
YER086W	ILV1, ISO1; threonine ammonia-lyase ILV1	gene_00244	gene_02055	gene_04733	gene_04708	gene_00466	gene_03510	26.9142	30.1114	25.9123	84.8463	118.748	77.2135	79.9436	63.0111	71.6522	119.161	118.541	131.507	116.489	120.223	114.699	26.4034	22.5415	22.1091
YER087W	AIM10; putative proline--tRNA ligase AIM10	gene_00243	gene_03483	gene_00394	gene_05329	gene_05160	gene_02657	33.3989	27.0575	30.7462	31.6769	18.2267	19.2354	27.6544	23.9667	28.4111	24.5698	24.1734	26.1616	25.6353	22.4689	22.4272	15.7745	8.83679	12.9707
YER087C-B	SBH1, SEB1, YER087C-A; Arf family guanine nucleotide exchange factor SBH1	-	-	gene_00393	-	-	-	333.513	395.304	355.195	-	-	-	118.561	65.4947	122.619	-	-	-	-	-	-	-	-	-
YER088C	DOT6, PBF2; Dot6p	gene_00066	gene_02057	-	gene_00569	gene_01680	-	82.0644	73.8452	79.2687	205.722	124.607	197.521	-	-	-	50.8864	52.9713	48.8707	0.664364	0.537752	1.16753	-	-	-
YER089C	PTC2; type 2C protein phosphatase PTC2	-	-	gene_01152	gene_03499	gene_01682	gene_03990	43.0099	57.5239	47.7769	-	-	-	249.284	277.746	277.254	9.47038	10.3128	9.25321	81.8838	72.4213	84.8954	187.206	181.193	169.523
YER090W	TRP2; anthranilate synthase TRP2	gene_00061	gene_02059	gene_01156	gene_01171	gene_01687	gene_00096	58.4022	45.4399	54.267	110.142	60.3097	62.9282	78.9121	74.6247	89.9482	67.6368	76.7189	79.222	76.9708	57.3159	60.9183	123.201	98.4489	104.45
YER091C	MET6; 5-methyltetrahydropteroyltriglutamate-homocysteine S-methyltransferase	gene_00065	gene_02060	gene_01155	gene_04673	gene_01685	gene_00883	374.105	326.768	318.666	1035.28	1424.72	1284.86	507.827	816.032	459.048	41.1109	48.0641	46.1273	344.888	360.388	319.924	1027.73	1145.34	919.126
YER092W	IES5; Ies5p	-	gene_02061	-	-	-	-	376.057	357.174	360.361	-	-	-	-	-	-	-	-	-	-	-	-	-	-	-
YER093C	TSC11, AVO3; TORC2 complex subunit TSC11	gene_00058	gene_02062	gene_01280	gene_04921	-	gene_02287	15.8734	7.90542	14.4371	12.1667	6.85364	9.468	12.5508	8.85471	14.3466	29.0069	28.6791	29.7235	-	-	-	19.9858	13.3372	19.0963
YER093C-A	AIM11, GEP8; Aim11p	gene_00057	gene_03392	gene_00737	gene_00414	gene_00894	-	48.7082	66.1424	45.8285	47.3362	25.7316	30.6136	83.3419	61.5753	83.0433	69.9442	70.5308	73.6709	88.2797	67.4351	85.084	-	-	-
YER094C	PUP3, SCS32; proteasome core particle subunit beta 3	gene_00055	gene_02064	gene_01631	gene_06014	gene_01537	gene_03548	1057.33	912.013	997.536	373.42	285.437	394.211	307.015	224.299	292.804	253.972	238.071	234.508	322.029	278.091	297.156	367.004	358.386	379.27
YER095W	RAD51, MUT5; recombinase RAD51	gene_00054	gene_02065	gene_01919	gene_05324	gene_01538	gene_02688	58.2969	83.4029	59.3652	138.93	125.554	215.084	58.8414	74.0619	48.0156	98.4719	92.2537	90.4945	71.0866	59.1941	58.1558	33.6415	22.478	28.7822
YER096W	SHC1; Shc1p	-	-	-	-	-	-	16.201	34.4175	12.2017	-	-	-	-	-	-	-	-	-	-	-	-	-	-	-
YNCE0018W	tRNA-Glu	-	-	-	-	-	-	-	-	-	-	-	-	-	-	-	-	-	-	-	-	-	-	-	-
YER098W	UBP9; putative ubiquitin-specific protease UBP9	-	gene_02066	-	gene_05893	-	gene_03379	20.3935	10.5026	16.8391	-	-	-	-	-	-	23.9078	22.1267	23.4344	-	-	-	101.089	80.7728	103.855
YER099C	PRS2; ribose phosphate diphosphokinase subunit PRS2	gene_00044	gene_02067	-	-	-	-	132.344	153.672	128.713	132.34	100.798	114.902	-	-	-	-	-	-	-	-	-	-	-	-
YER100W	UBC6, DOA2; E2 ubiquitin-conjugating protein UBC6	gene_00046	gene_03385	gene_04566	gene_02949	gene_00561	gene_02463	125.588	60.6554	118.359	57.1559	31.185	43.0753	67.2837	71.8883	76.7814	130.182	149.767	138.651	59.2521	40.6219	50.4992	140.832	132.17	135.2
YER101C	AST2; Ast2p	-	-	-	-	gene_01391	-	70.8335	65.9866	55.7598	-	-	-	-	-	-	-	-	-	22.931	14.2504	24.0358	-	-	-
YER102W	RPS8B; ribosomal 40S subunit protein S8B	-	-	-	-	-	-	192.741	159.728	185.559	-	-	-	-	-	-	-	-	-	-	-	-	-	-	-
YER103W	SSA4, YG107; Hsp70 family chaperone SSA4	-	-	gene_04211	-	-	-	88.7277	90.4342	71.5734	-	-	-	1487.66	1721.24	2198.76	-	-	-	-	-	-	-	-	-
YER104W	RTT105; Rtt105p	-	gene_02073	-	-	-	-	41.1919	47.8885	42.6744	-	-	-	-	-	-	-	-	-	-	-	-	-	-	-
YER105C	NUP157; Nup157p	-	-	-	-	-	-	25.5238	25.0137	25.7922	-	-	-	-	-	-	-	-	-	-	-	-	-	-	-
YER106W	MAM1; Mam1p	-	gene_02075	-	-	-	-	3.05985	0.81417	2.89003	-	-	-	-	-	-	-	-	-	-	-	-	-	-	-
YER107C	GLE2, RAE1; RNA export factor GLE2	gene_00128	gene_02076	gene_04112	gene_05869	gene_04338	gene_03536	40.2591	50.4556	45.7245	65.3483	44.6458	54.1714	68.0539	60.1312	75.6937	141.442	140.051	132.511	95.8351	70.2588	86.4734	13.5881	14.0433	18.841
YER110C	KAP123, YRB4; Kap123p	gene_00124	gene_02078	gene_03963	gene_00913	gene_03148	gene_04171	31.9825	35.2736	28.7351	251.742	156.428	245.732	136.664	210.856	145.474	32.6374	33.3583	32.5693	32.0878	18.8828	29.1498	29.0057	29.6709	31.8073
YER111C	SWI4, ART1; SBF complex DNA-binding subunit SWI4	gene_00123	gene_02079	gene_04208	gene_05283	gene_01145	-	17.7969	3.7368	14.2596	5.60003	3.34512	3.26291	13.8957	4.74223	15.3673	3.03367	2.87881	3.21894	6.69919	4.46825	5.5083	-	-	-
YER112W	LSM4, SDB23, USS1; U6 snRNA complex subunit LSM4	-	gene_02080	gene_04456	gene_05880	gene_01350	-	170.844	25.3067	169.236	-	-	-	104.106	69.1564	108.464	108.657	80.9541	94.7314	92.091	117.292	183.853	-	-	-
YER113C	TMN3; Tmn3p	-	gene_02081	gene_03435	gene_05280	gene_02673	-	14.144	9.81988	11.4684	-	-	-	57.2179	62.5838	48.7305	12.5845	13.3869	12.7239	47.0369	51.3553	54.8741	-	-	-
YER114C	BOI2, BEB1; Boi2p	-	gene_02082	gene_00197	gene_02056	gene_01152	-	33.3346	33.8201	33.2425	-	-	-	42.8021	45.6442	57.8909	14.7488	18.2928	15.7636	23.9145	20.8395	22.8252	-	-	-
YER115C	SPR6; Spr6p	-	-	-	-	-	-	126.584	97.4659	103.041	-	-	-	-	-	-	-	-	-	-	-	-	-	-	-
YER116C	SLX8; SUMO-targeted ubiquitin ligase complex subunit SLX8	-	gene_02083	-	gene_03219	-	-	90.9074	61.385	77.0125	-	-	-	-	-	-	86.7685	86.6476	76.6281	-	-	-	-	-	-
YER117W	RPL23B; ribosomal 60S subunit protein L23B	-	-	-	-	-	-	1231.62	1490.38	1384.96	-	-	-	-	-	-	-	-	-	-	-	-	-	-	-
YER118C	SHO1, SSU81; osmosensor SHO1	gene_00232	gene_02085	gene_02514	gene_04267	gene_01419	gene_02188	23.4843	14.5564	19.4771	48.3696	28.7335	40.8731	32.76	25.005	35.8894	43.7374	48.8818	40.6642	12.3977	11.1358	19.3141	28.7141	15.6033	17.0764
YER119C	AVT6; aspartate/glutamate transporter	gene_00105	gene_01846	-	gene_03227	gene_04593	-	116.002	207.135	115.934	52.0652	49.5901	43.3465	-	-	-	67.3825	62.974	63.352	218.933	301.567	239.064	-	-	-
YER120W	SCS2; phosphatidylinositol-binding protein SCS2	gene_00111	gene_02089	gene_00055	gene_03228	gene_03489	gene_02584	196.78	251.44	197.64	192.003	189.02	209.126	167.326	171.566	183.695	88.3225	98.0946	92.5462	320.519	321.806	381.13	264.816	331.156	339.006
YER121W	uncharacterized protein	-	-	-	-	-	-	123.234	60.6774	106.04	-	-	-	-	-	-	-	-	-	-	-	-	-	-	-
YER122C	GLO3; ADP-ribosylation factor GTPase-activating protein	gene_00114	gene_02091	gene_04248	gene_03794	gene_01874	gene_02907	94.7109	62.2797	83.6417	106.391	76.2946	103.878	69.4104	70.7204	77.7076	95.2191	101.664	103.24	159.256	112.132	125.561	57.1757	62.8486	61.6501
YER123W	YCK3, CKI3; casein kinase YCK3	-	gene_01211	-	gene_05430	-	-	27.6879	13.694	25.4518	-	-	-	-	-	-	16.0754	16.2309	17.2618	-	-	-	-	-	-
YER124C	DSE1; Dse1p	-	gene_01210	gene_02465	-	-	-	226.765	106.647	255.787	-	-	-	31.1492	22.6355	39.1819	-	-	-	-	-	-	-	-	-
YER125W	RSP5, HPG1, MDP1, MUT2, NPI1, SMM1, UBY1; NEDD4 family E3 ubiquitin-protein ligase	gene_00398	gene_01209	gene_02464	gene_00683	gene_03708	gene_00593	23.301	25.3655	22.5026	391.824	342.8	417.487	97.7584	102.453	113.923	12.666	13.7445	12.6685	191.069	175.618	181.504	157.707	133.184	144.469
YER126C	NSA2; rRNA-processing protein NSA2	gene_00444	gene_01208	gene_02471	gene_04175	gene_05598	gene_02209	29.0677	14.9307	28.5951	320.667	166.665	227.046	160.968	178.896	200.918	445.559	441.153	411.773	202.075	156.156	204.06	36.1912	14.7285	23.362
YER127W	LCP5; Lcp5p	gene_00443	gene_01207	gene_02470	gene_04174	gene_05599	gene_02208	13.5038	8.17061	13.8608	62.3032	35.3686	37.9295	18.7979	7.16785	24.0455	130.295	125.411	124.358	62.5852	42.7513	59.8832	63.9193	47.8389	60.2839
YER128W	VFA1; Vfa1p	-	gene_01206	gene_01173	gene_04444	-	-	20.9384	11.9201	16.2163	-	-	-	42.0881	76.6514	59.0824	130.492	126.353	114.859	-	-	-	-	-	-
YER129W	SAK1, PAK1; serine/threonine protein kinase SAK1	gene_00387	gene_01205	gene_02927	gene_00369	gene_04709	gene_02375	28.7666	15.1389	24.2889	51.7876	35.8162	45.8307	32.9158	21.2219	43.887	6.70927	6.64703	6.27106	63.2893	51.4783	66.7161	79.5568	48.1564	58.5412
YER130C	COM2; Com2p	-	gene_01203	-	gene_00373	-	-	38.2577	29.8445	38.9336	-	-	-	-	-	-	0.914769	0.720982	0.798497	-	-	-	-	-	-
YER131W	RPS26B; ribosomal 40S subunit protein S26B	gene_02630	gene_00595	-	-	-	gene_02070	736.189	432.301	767.569	1008.65	673.596	869.122	-	-	-	-	-	-	-	-	-	709.733	1097.44	991.727
YNCE0019W	SNR4; SNR4	-	-	-	-	-	-	-	-	-	-	-	-	-	-	-	-	-	-	-	-	-	-	-	-
YER132C	PMD1; Pmd1p	-	-	-	-	gene_01351	-	5.36134	2.85311	4.40076	-	-	-	-	-	-	-	-	-	29.3938	24.3771	23.2874	-	-	-
YNCE0020C	SNR52; SNR52	-	-	-	-	-	-	-	-	-	-	-	-	-	-	-	-	-	-	-	-	-	-	-	-
YER133W	GLC7, CID1, DIS2; type 1 serine/threonine-protein phosphatase catalytic subunit GLC7	gene_02619	gene_01200	gene_03517	gene_00385	gene_05406	gene_01592	514.769	215.617	392.402	233.994	243.741	337.09	541.426	684.204	523.559	97.981	102.561	90.8586	389.496	265.564	333.975	674.529	732.19	764.677
YNCE0021C	tRNA-His	-	-	-	-	-	-	-	-	-	-	-	-	-	-	-	-	-	-	-	-	-	-	-	-
YNCE0022C	tRNA-Lys	-	-	-	-	-	-	-	-	-	-	-	-	-	-	-	-	-	-	-	-	-	-	-	-
YER134C	Mg-dependent acid phosphatase	gene_03019	gene_00694	gene_02277	-	-	gene_02419	127.638	111.238	131.723	238.043	142.312	220.673	48.6602	25.5621	39.8626	-	-	-	-	-	-	46.0412	30.3381	35.0402
YER135C	uncharacterized protein	-	-	-	-	-	-	5.56079	4.30436	4.95153	-	-	-	-	-	-	-	-	-	-	-	-	-	-	-
YNCE0023W	tRNA-Val	-	-	-	-	-	-	-	-	-	-	-	-	-	-	-	-	-	-	-	-	-	-	-	-
YER136W	GDI1, SEC19; Gdi1p	gene_03002	gene_02690	gene_04454	gene_04062	gene_01360	gene_02496	174.717	107.285	159.579	393.605	236.996	310.381	184.028	208.583	216.596	29.5422	31.2452	28.1219	283.474	239.407	281.035	215.396	210.305	224.922
YER137C	uncharacterized protein	-	gene_00616	-	-	-	-	22.0006	9.46092	17.6311	-	-	-	-	-	-	-	-	-	-	-	-	-	-	-
YNCE0024W	SCR1; SCR1	-	-	-	-	-	-	-	-	-	-	-	-	-	-	-	-	-	-	-	-	-	-	-	-
YNCE0025C	tRNA-Ile	-	-	-	-	-	-	-	-	-	-	-	-	-	-	-	-	-	-	-	-	-	-	-	-
YER138C	gag-pol fusion protein	-	-	-	-	-	-	0	0	0	-	-	-	-	-	-	-	-	-	-	-	-	-	-	-
YER137C-A	gag protein	-	-	-	-	-	-	0	0	0	-	-	-	-	-	-	-	-	-	-	-	-	-	-	-
YER138W-A	uncharacterized protein	-	-	-	-	-	-	22.7053	33.2281	40.7723	-	-	-	-	-	-	-	-	-	-	-	-	-	-	-
YER139C	RTR1; RNA polymerase II subunit B1 CTD phosphatase RTR1	-	gene_02684	-	gene_01975	gene_00743	gene_04161	58.9305	51.388	53.4351	-	-	-	-	-	-	16.0838	16.5347	18.7681	38.3618	19.4068	32.3645	11.0488	7.03811	11.6424
YER140W	EMP65; Emp65p	gene_02981	gene_02683	gene_04258	gene_03549	gene_00742	gene_04158	30.4368	34.5459	28.8807	36.5384	14.3232	23.3211	31.9265	33.5769	36.0273	20.9824	21.8716	21.2497	30.1925	20.9312	24.3891	52.9337	38.1188	43.4142
YER141W	COX15; Cox15p	gene_02980	gene_02682	gene_03484	gene_04902	gene_02910	gene_00390	101.308	120.416	100.095	23.7134	28.9102	21.8466	35.6282	31.984	42.0679	79.9965	72.7173	79.8497	70.903	110.479	92.9179	92.2465	90.6468	95.4424
YER142C	MAG1, MMS5; DNA-3-methyladenine glycosylase II	-	gene_02681	-	gene_04637	-	gene_03059	159.762	107.862	148.731	-	-	-	-	-	-	32.1899	33.191	35.5074	-	-	-	53.3623	33.0085	36.4466
YER143W	DDI1, VSM1; Ddi1p	gene_02979	gene_02680	gene_01726	gene_04638	gene_01853	gene_03187	66.9958	70.3195	68.0402	120.207	115.378	143.602	73.7439	70.9816	66.3268	50.3862	46.4233	50.0982	58.746	49.5088	62.1288	75.0484	55.0679	57.4118
YER144C	UBP5; putative ubiquitin-specific protease UBP5	-	-	-	gene_00416	gene_01850	-	13.3105	8.00158	12.1924	-	-	-	-	-	-	1.28599	1.15678	0.966628	48.8385	37.2497	46.3547	-	-	-
YER145C	FTR1; high-affinity iron permease FTR1	gene_03645	gene_02678	gene_01497	gene_03328	gene_04953	gene_02966	1401	1997.74	1383.23	156.563	148.502	178.151	114.073	121.971	103.973	265.328	271.032	262.814	8.73096	34.1356	9.11615	342.352	432.481	326.181
YER145C-A	uncharacterized protein	-	-	-	-	-	-	1.36077	2.41383	2.2214	-	-	-	-	-	-	-	-	-	-	-	-	-	-	-
YER146W	LSM5; RNA-binding protein LSM5	-	gene_02677	-	gene_03550	gene_01854	-	338.165	422.153	360.553	-	-	-	-	-	-	229.913	229.423	211.961	153.107	259.526	230.955	-	-	-
YER147C	SCC4; cohesin-loading factor complex subunit SCC4	-	gene_02676	-	-	-	-	33.112	41.8956	32.7439	-	-	-	-	-	-	-	-	-	-	-	-	-	-	-
YER148W	SPT15, BTF1, TBP1; TATA-binding protein	gene_02975	gene_02675	gene_02558	gene_05883	gene_05356	gene_03072	239.753	165.388	234.295	101.791	68.7198	84.7056	189.284	124.076	238.397	87.7302	101.444	104.767	308.145	344.401	288.991	649.862	575.187	634.293
YER149C	PEA2, DFG9, PPF2; Pea2p	-	gene_02674	gene_04267	gene_05573	gene_04436	-	25.3255	9.87778	21.1851	-	-	-	18.3582	9.30611	16.6583	30.23	38.5968	33.585	26.0759	19.4911	18.7041	-	-	-
YER150W	SPI1; Spi1p	-	gene_02672	-	-	-	gene_01807	298.452	533.596	279.05	-	-	-	-	-	-	-	-	-	-	-	-	4.13285	7.38373	4.81683
YNCE0026W	tRNA-Val	-	-	-	-	-	-	-	-	-	-	-	-	-	-	-	-	-	-	-	-	-	-	-	-
YER151C	UBP3, BLM3; mRNA-binding ubiquitin-specific protease UBP3	gene_02966	gene_02671	gene_01360	gene_05897	gene_00237	gene_01833	20.9624	8.37623	15.7012	49.3235	33.6493	37.6226	18.297	6.66101	24.6546	14.1159	12.9111	11.4761	20.8106	23.0334	21.5315	31.3655	25.0648	28.464
YER152C	2-aminoadipate transaminase	-	gene_02670	gene_02240	gene_05896	gene_00266	gene_01839	37.8849	52.1485	44.5582	-	-	-	29.8179	21.0306	27.9446	36.5047	37.9181	39.5274	37.0194	36.3001	34.2845	4.92538	2.46516	3.9473
YER153C	PET122; Pet122p	-	gene_02669	-	-	-	-	5.06418	4.83713	5.5962	-	-	-	-	-	-	-	-	-	-	-	-	-	-	-
YER154W	OXA1; membrane insertase OXA1	gene_02963	gene_02668	gene_02783	gene_05889	gene_02023	gene_01842	16.5971	11.1935	18.5903	58.7643	35.1023	39.6288	54.5027	63.2792	62.0895	38.5284	37.6107	36.1389	34.5229	31.8224	39.8959	18.4346	9.96467	12.2788
YER155C	BEM2, IPL2, SUP9, TSL1; GTPase-activating protein BEM2	-	gene_02667	gene_00797	gene_05888	gene_03237	gene_01847	25.7351	17.9623	24.0551	-	-	-	13.0811	6.42743	15.7563	6.39847	5.61354	5.13357	16.341	16.1405	14.8401	34.4749	28.1355	34.9074
YER156C	MYG1; Myg1p	gene_04198	gene_02666	gene_00798	gene_01894	gene_01918	gene_01845	6.64193	6.96522	6.60131	69.5527	40.8221	42.6769	73.3108	116.348	81.6682	253.003	269.093	262.263	28.6315	32.2868	28.2613	112.787	76.5313	93.0901
YER157W	COG3, GRD20, SEC34; Golgi transport complex subunit COG3	-	gene_02665	gene_01411	gene_01405	gene_02121	gene_00514	19.6525	12.5676	19.5727	-	-	-	19.3452	12.8442	19.3422	34.1825	39.6736	36.2133	28.8272	23.459	23.7934	18.2127	14.5762	19.733
YNCE0027C	tRNA-Glu	-	-	-	-	-	-	-	-	-	-	-	-	-	-	-	-	-	-	-	-	-	-	-	-
YER158C	uncharacterized protein	-	-	-	-	-	-	47.5335	63.0548	52.0954	-	-	-	-	-	-	-	-	-	-	-	-	-	-	-
YER159C	BUR6, NCB1; negative cofactor 2 transcription regulator complex subunit BUR6	gene_02955	gene_02661	gene_02677	gene_02783	gene_03550	gene_02791	244.056	111.887	243.13	67.9721	58.8442	78.3482	35.0838	28.3237	40.3023	116.765	134.619	135.642	259.133	254.17	275.919	323.392	273.619	284.892
YNCE0028C	tRNA-Arg	-	-	-	-	-	-	-	-	-	-	-	-	-	-	-	-	-	-	-	-	-	-	-	-
YER160C	gag-pol fusion protein	-	-	-	-	-	-	0	0	0.0184695	-	-	-	-	-	-	-	-	-	-	-	-	-	-	-
YER159C-A	gag protein	-	-	-	-	-	-	0	0	0	-	-	-	-	-	-	-	-	-	-	-	-	-	-	-
YER161C	SPT2, EXA1, SIN1; Spt2p	-	gene_02660	gene_03989	gene_00234	gene_01778	-	105.582	50.6471	96.4236	-	-	-	11.2728	4.00323	10.4078	77.1198	73.156	74.3844	33.7253	27.553	31.2945	-	-	-
YER162C	RAD4; Rad4p	gene_02947	gene_02659	gene_03988	gene_00233	gene_01777	gene_00996	65.3029	60.8682	61.3425	146.318	95.0514	135.049	23.4152	14.3208	24.0297	44.4524	42.9968	43.7373	52.5163	44.4892	50.8901	50.6945	29.4621	38.8556
YER163C	GCG1; gamma-glutamylcyclotransferase	-	gene_02658	gene_03985	-	gene_03124	gene_00801	109.284	145.052	103.84	-	-	-	20.0167	13.3552	22.1437	-	-	-	5.28169	7.12522	3.86746	175.185	108.034	138.349
YER164W	CHD1; chromatin-remodeling ATPase CHD1	gene_02922	gene_02657	gene_00913	gene_05854	gene_02554	gene_03885	26.192	22.7909	28.3702	30.3818	25.6171	23.2921	25.642	21.3654	27.8526	6.66823	6.54136	6.03473	40.8144	35.7037	33.3529	10.9092	10.6841	12.9111
YER165W	PAB1; polyadenylate-binding protein	gene_02924	gene_02656	gene_00912	gene_00268	gene_02553	gene_01808	123.969	99.6285	104.368	393.772	289.606	312.781	197.535	258.277	237.626	106.517	120.295	114.108	232.629	178.753	191.319	344.476	328.355	353.532
YER166W	DNF1; aminophospholipid-translocating P4-type ATPase DNF1	gene_02927	gene_02653	gene_04586	gene_03700	gene_00547	gene_01969	33.7649	36.3404	30.9264	65.6396	70.6826	64.6196	40.8438	46.2277	46.2684	20.5659	18.1371	16.7345	72.5613	70.4869	65.9473	69.3896	57.9902	63.9464
YER167W	BCK2, CTR7; Bck2p	-	gene_02652	-	-	-	-	32.4513	18.3655	28.5117	-	-	-	-	-	-	-	-	-	-	-	-	-	-	-
YER168C	CCA1, TNT1; tRNA adenylyltransferase	gene_02929	gene_02651	gene_02933	gene_00330	gene_03615	gene_00588	32.5066	22.8718	32.3732	58.1327	33.6267	45.9292	38.2488	30.0767	40.0403	44.499	48.4591	44.1477	22.8522	17.0695	17.0982	27.0139	18.4398	24.7046
YER169W	RPH1, KDM4; Rph1p	-	gene_02650	-	gene_01333	-	-	59.8674	44.9257	54.8545	-	-	-	-	-	-	53.9666	54.5341	55.9771	-	-	-	-	-	-
YER170W	ADK2, AKY3, PAK3; adenylate kinase ADK2	gene_01419	gene_02649	gene_01054	gene_05872	gene_01490	-	29.0096	30.8757	30.1364	54.7887	29.64	41.2546	52.4928	54.3138	64.2337	185.33	191.441	180.324	51.4147	41.4271	50.1058	-	-	-
YER171W	RAD3, REM1; TFIIH/NER complex ATP-dependent 5'-3' DNA helicase subunit RAD3	gene_02932	gene_02648	gene_03036	gene_01880	gene_00965	gene_02935	15.2596	9.40991	14.8215	76.4498	77.7845	83.6167	31.6028	34.0963	37.2873	63.6824	75.683	64.9492	113.546	126.273	130.269	19.1407	18.4198	19.0705
YER172C	BRR2, PRP44, RSS1, SLT22, SNU246; ATP-dependent RNA helicase BRR2	-	gene_02647	gene_03037	gene_05873	gene_00964	-	20.1977	15.6016	20.3228	-	-	-	17.8479	14.3901	21.565	28.7402	28.2819	26.8014	26.9683	18.913	24.3596	-	-	-
YER173W	RAD24; Rad24p	gene_02934	gene_02646	gene_02351	gene_06419	gene_05151	gene_02573	17.6095	11.6939	16.462	11.6371	8.14983	8.08262	11.1246	8.9116	13.3831	13.5896	20.3906	19.7492	29.0615	23.9196	22.882	11.9475	7.68349	9.61069
YER174C	GRX4; monothiol glutaredoxin GRX4	gene_02935	-	gene_02350	-	gene_05150	-	71.3596	81.416	58.6433	300.377	270.434	287.73	164.991	114.637	151.837	-	-	-	222.883	197.916	216.516	-	-	-
YER175C	TMT1, TAM1; trans-aconitate 3-methyltransferase	gene_02936	gene_02644	gene_05259	gene_01994	gene_00069	-	81.7865	97.0327	73.9461	157.001	63.2844	96.16	51.4305	35.5856	63.5855	30.5518	24.4654	31.0873	234.145	149.882	193.052	-	-	-
YER175W-A	uncharacterized protein	-	-	-	-	-	-	3.61221	5.1261	7.66587	-	-	-	-	-	-	-	-	-	-	-	-	-	-	-
YER176W	ECM32, HEL1, MTT1; RNA helicase	-	gene_02643	gene_02013	gene_04132	gene_00181	-	21.1008	14.6684	18.442	-	-	-	17.5714	8.29033	21.2172	62.3734	57.275	55.8347	14.6969	16.9943	19.6015	-	-	-
YER177W	BMH1, APR6; 14-3-3 family protein BMH1	-	-	-	-	-	-	842.502	1157.85	947.683	-	-	-	-	-	-	-	-	-	-	-	-	-	-	-
YER178W	PDA1; pyruvate dehydrogenase (acetyl-transferring) subunit E1 alpha	gene_02940	gene_02641	gene_03038	gene_01481	gene_00963	gene_00122	374.613	444.835	408.68	716.109	486.255	549.974	511.997	422.195	498.538	1253.53	1259.48	1333.7	630.993	831.86	800.506	208.345	273.061	236.175
YER179W	DMC1, ISC2; recombinase DMC1	gene_02942	gene_02640	gene_05147	gene_02768	gene_03552	-	10.5761	13.9916	9.29409	1.66459	0	0.284862	20.6415	14.4042	13.5722	2.05412	1.90053	1.59381	5.17133	16.2072	8.45068	-	-	-
YER180C	ISC10; Isc10p	-	gene_02639	-	-	-	-	65.6062	61.6734	52.4003	-	-	-	-	-	-	-	-	-	-	-	-	-	-	-
YER180C-A	SLO1; Slo1p	-	gene_02638	-	-	-	-	47.7428	42.6181	44.1233	-	-	-	-	-	-	-	-	-	-	-	-	-	-	-
YNCE0029C	tRNA-Ile	-	-	-	-	-	-	-	-	-	-	-	-	-	-	-	-	-	-	-	-	-	-	-	-
YER181C	uncharacterized protein	-	-	-	-	-	-	3.06592	5.22102	2.40241	-	-	-	-	-	-	-	-	-	-	-	-	-	-	-
YER182W	FMP10; Fmp10p	gene_00947	gene_04292	gene_00937	gene_05147	gene_03220	-	70.2784	49.7702	64.3355	180.443	102.517	132.296	49.3687	45.8791	44.9401	261.739	223.735	235.82	50.8337	54.8724	44.987	-	-	-
YER183C	FAU1; 5-formyltetrahydrofolate cyclo-ligase	gene_00946	gene_04293	gene_00936	gene_05146	gene_03221	gene_04315	69.6601	80.458	70.0665	78.1716	46.7673	55.652	60.0863	47.1191	51.7317	119.553	108.798	114.253	24.2254	25.0808	26.1956	11.8329	6.14175	6.72538
YER184C	TOG1; Tog1p	-	gene_04296	-	-	-	-	9.62121	9.70815	8.64867	-	-	-	-	-	-	-	-	-	-	-	-	-	-	-
YER185W	PUG1; Pug1p	gene_02500	-	-	gene_03278	-	-	6.64418	11.5927	7.36133	85.3156	46.8337	78.7471	-	-	-	20.1535	15.098	16.9473	-	-	-	-	-	-
YER186C	uncharacterized protein	-	-	-	-	-	-	136.439	156.809	131.737	-	-	-	-	-	-	-	-	-	-	-	-	-	-	-
YER187W	uncharacterized protein	-	-	-	-	gene_05635	-	30.3138	35.2419	23.0682	-	-	-	-	-	-	-	-	-	33.0321	38.9914	87.0745	-	-	-
YER188W	uncharacterized protein	-	-	-	-	-	-	30.3526	67.2533	34.8649	-	-	-	-	-	-	-	-	-	-	-	-	-	-	-
YER188C-A	uncharacterized protein	-	-	-	-	-	-	1.6556	3.17177	3.24325	-	-	-	-	-	-	-	-	-	-	-	-	-	-	-
YER189W	uncharacterized protein	-	-	-	-	-	-	0	0	0.263679	-	-	-	-	-	-	-	-	-	-	-	-	-	-	-
YER190W	YRF1-2, YRF1; Y' element ATP-dependent helicase protein 1 copy 2	-	-	-	-	-	-	0.0590582	0.0628572	0.0578463	-	-	-	-	-	-	-	-	-	-	-	-	-	-	-
YER190C-B	uncharacterized protein	-	-	-	-	-	-	0	0	0	-	-	-	-	-	-	-	-	-	-	-	-	-	-	-
YFL068W	uncharacterized protein	-	-	-	-	-	-	0	0	0	-	-	-	-	-	-	-	-	-	-	-	-	-	-	-
YFL067W	uncharacterized protein	-	-	-	-	-	-	0	0	0	-	-	-	-	-	-	-	-	-	-	-	-	-	-	-
YFL066C	Y' element ATP-dependent helicase	-	-	-	-	-	-	0.58978	1.07609	0.412627	-	-	-	-	-	-	-	-	-	-	-	-	-	-	-
YFL065C	uncharacterized protein	-	-	-	-	-	-	0.321475	0	0.629757	-	-	-	-	-	-	-	-	-	-	-	-	-	-	-
YFL064C	uncharacterized protein	-	-	-	-	-	-	0	0.402765	0.185329	-	-	-	-	-	-	-	-	-	-	-	-	-	-	-
YFL062W	COS4; Cos4p	-	-	-	-	-	-	4.96679	13.1693	5.88906	-	-	-	-	-	-	-	-	-	-	-	-	-	-	-
YFL061W	DDI3, DDI2; cyanamide hydratase	-	-	-	-	-	-	0.732565	0	0.143507	-	-	-	-	-	-	-	-	-	-	-	-	-	-	-
YFL060C	SNO3; putative pyridoxal 5'-phosphate synthase	-	gene_04523	-	-	-	-	2.22726	3.95089	2.76331	-	-	-	-	-	-	-	-	-	-	-	-	-	-	-
YFL059W	SNZ3; pyridoxine biosynthesis protein SNZ3	-	-	-	-	-	-	8.08419	12.6117	8.13524	-	-	-	-	-	-	-	-	-	-	-	-	-	-	-
YFL058W	THI5; 4-amino-5-hydroxymethyl-2-methylpyrimidine phosphate synthase	-	gene_03211	-	-	-	-	0.873923	1.34353	0.76088	-	-	-	-	-	-	-	-	-	-	-	-	-	-	-
YFL055W	AGP3; Agp3p	-	-	gene_03089	-	gene_04643	-	448.463	409.601	433.865	-	-	-	17.5885	23.5066	15.83	-	-	-	4.65104	10.6878	3.9829	-	-	-
YFL054C	AQY3; Aqy3p	gene_02240	-	-	-	-	-	155.12	172.233	122.762	96.8919	58.3154	77.3591	-	-	-	-	-	-	-	-	-	-	-	-
YFL053W	DAK2; dihydroxyacetone kinase	-	-	gene_00218	gene_02681	gene_00989	-	3.46781	2.91698	1.75311	-	-	-	320.312	506.653	314.827	55.4263	58.0907	48.8844	124.957	118.426	105.393	-	-	-
YFL052W	ZNF1; DNA-binding domain containing protein	-	-	-	-	-	-	30.554	32.595	31.4581	-	-	-	-	-	-	-	-	-	-	-	-	-	-	-
YFL051C	uncharacterized protein	-	-	-	-	-	-	0.205664	0	0	-	-	-	-	-	-	-	-	-	-	-	-	-	-	-
YFL050C	ALR2; putative Mg(2+) transporter ALR2	-	-	-	-	gene_00371	gene_03604	14.0311	15.9594	14.3473	-	-	-	-	-	-	-	-	-	70.8019	46.6858	63.0773	43.7196	24.2326	31.5492
YFL049W	SWP82; Swp82p	-	gene_00523	-	-	-	-	47.5984	21.8003	44.3868	-	-	-	-	-	-	-	-	-	-	-	-	-	-	-
YFL048C	EMP47; Emp47p	gene_03604	gene_00524	-	gene_01860	-	gene_02308	89.7587	62.5821	88.135	115.639	114.911	138.498	-	-	-	117.641	120.398	107.721	-	-	-	45.599	54.5735	51.0256
YFL047W	RGD2; GTPase-activating protein RGD2	-	gene_00525	-	gene_04662	-	gene_01204	13.3374	10.2522	12.338	-	-	-	-	-	-	66.8318	61.0911	60.8283	-	-	-	44.1725	47.4539	59.5162
YFL046W	FMP32, PUT6; Fmp32p	gene_03688	gene_00526	gene_00671	gene_01872	gene_02287	gene_00347	44.8922	22.1956	49.7402	150.49	83.2861	118.868	122.86	61.4607	117.138	126.94	113.109	122.044	130.903	133.283	110.564	125.363	109.765	111.909
YFL045C	SEC53, ALG4; phosphomannomutase SEC53	gene_03687	gene_00527	gene_00987	gene_00937	gene_02288	gene_00348	313.979	330.859	310.462	295.087	233.877	289.33	347.111	307.389	374.113	239.051	287.517	238.245	264.755	229.194	253.41	415.122	500.274	466.338
YFL044C	OTU1; ubiquitin-specific protease OTU1	-	gene_02785	-	gene_00020	-	-	122.032	130.348	111.366	-	-	-	-	-	-	54.4429	57.5539	58.878	-	-	-	-	-	-
YFL042C	LAM5, LTC2, YFL043C; Lam5p	gene_03683	gene_00529	gene_01691	gene_02672	-	-	78.2914	82.2311	73.802	64.8042	35.9876	49.506	34.1127	13.8477	40.2742	46.6123	43.7449	46.0147	-	-	-	-	-	-
YFL041W-A	uncharacterized protein	-	-	-	-	-	-	137.622	171.254	135.811	-	-	-	-	-	-	-	-	-	-	-	-	-	-	-
YFL041W	FET5; ferroxidase FET5	-	gene_00530	-	gene_04074	-	-	98.4323	127.448	93.8617	-	-	-	-	-	-	56.9877	67.2158	59.154	-	-	-	-	-	-
YFL040W	uncharacterized protein	-	gene_02960	-	gene_04075	-	gene_04110	1.77495	1.36799	1.37883	-	-	-	-	-	-	0	0	0.190481	-	-	-	8074.3	6722.66	7205.58
YFL039C	ACT1, ABY1, END7; actin	gene_02192	gene_00532	gene_04950	gene_05760	gene_03741	gene_02201	705.39	896.701	849.973	452.06	543.379	639.825	1378.85	1443.78	1336.85	494.63	516.914	468.702	1300.96	1223.14	1261.48	529.87	652.674	535.797
YFL038C	YPT1; Rab family GTPase YPT1	gene_02194	gene_00533	gene_04948	gene_05800	gene_03739	gene_00809	1134.28	711.648	951.667	1091.54	670.99	963.809	230.739	272.358	228.534	96.8579	100.437	100.465	1045.46	820.529	990.682	1620.31	1316.24	1462.91
YFL037W	TUB2, ARM10, SHE8; beta-tubulin	gene_02202	gene_00534	gene_01140	gene_05797	gene_01430	gene_03617	136.641	98.4927	140.919	32.2488	33.4577	43.1335	184.203	211.987	193.555	14.2996	13.0584	12.6148	67.7383	76.6839	71.3832	44.2431	37.9418	35.7044
YNCF0001C	RUF21; RUF21	-	-	-	-	-	-	-	-	-	-	-	-	-	-	-	-	-	-	-	-	-	-	-	-
YFL036W	RPO41; DNA-directed RNA polymerase	gene_02203	gene_00535	gene_05209	gene_05551	gene_04821	gene_02127	19.6419	19.6541	16.696	15.4993	15.536	18.4097	10.3733	8.51071	15.5994	28.2442	29.4009	31.9428	19.3858	19.2968	21.0514	8.07613	4.45217	5.25086
YFL034C-B	MOB2, YFL035C, YFL035C-A; Mob2p	gene_02204	gene_00536	gene_05217	gene_05554	gene_04822	gene_02126	7.93307	3.91577	8.44597	63.9151	45.4302	47.8467	36.0931	22.5451	39.5209	45.9934	53.1227	48.7406	48.5796	41.6644	42.0832	92.1707	75.2282	91.1108
YFL034C-A	RPL22B, YFL035C-B; ribosomal 60S subunit protein L22B	-	-	-	-	-	-	72.6848	82.5177	73.5664	-	-	-	-	-	-	-	-	-	-	-	-	-	-	-
YFL034W	MIL1; Mil1p	gene_02206	gene_00537	gene_02627	gene_01836	gene_03685	gene_00572	34.8076	27.2354	32.9157	62.423	21.033	32.9104	18.9714	6.7339	23.5411	60.3068	51.2011	53.6418	24.9969	21.8333	22.5239	56.4702	46.1838	57.5324
YFL033C	RIM15, TAK1; protein kinase RIM15	gene_02208	gene_00539	gene_02390	gene_03375	gene_05137	gene_02347	16.2288	13.2729	14.3392	43.8019	21.2785	32.1373	13.24	10.6829	16.805	1.56883	1.4948	1.67003	32.1994	24.8662	29.0149	38.1472	30.6888	38.5883
YFL031W	HAC1, ERN4, IRE15; transcription factor HAC1	gene_02184	gene_00540	-	gene_01190	gene_01439	gene_02092	43.6413	46.596	41.5245	1323.28	1385.27	1442.87	-	-	-	116.614	124.74	117.318	281.306	270.24	286.895	559.629	750.641	855.554
YFL030W	AGX1; alanine--glyoxylate transaminase	-	gene_00542	gene_05227	gene_04208	gene_04850	-	101.48	149.367	84.6942	-	-	-	131.734	95.4352	104.251	136.407	144.847	134.215	124.795	139.853	139.948	-	-	-
YFL029C	CAK1, CIV1; cyclin-dependent protein kinase-activating kinase CAK1	-	gene_00544	gene_00922	gene_04314	gene_02807	gene_03268	40.3804	33.6183	36.2119	-	-	-	28.1924	25.8637	26.7137	50.4056	37.6944	42.6918	53.5805	39.5321	42.6352	30.3549	22.5837	33.1484
YFL028C	CAF16; putative ATP-binding cassette family ATPase CAF16	gene_03537	gene_00545	gene_02461	gene_01895	gene_05586	gene_00716	151.402	135.621	146.394	218.528	210.563	237.758	66.4095	61.8499	84.2711	59.2094	61.3522	66.3136	71.4697	56.2601	67.8027	251.839	151.476	188.168
YFL027C	GYP8; GTPase-activating protein GYP8	gene_02161	gene_00546	gene_00921	gene_01869	gene_02808	-	42.2211	33.6143	38.5543	32.7408	12.0829	21.9168	9.64657	8.27114	7.80178	61.9427	63.0082	59.3991	193.905	155.468	168.11	-	-	-
YFL026W	STE2; alpha-factor pheromone receptor STE2	gene_02162	gene_00547	gene_02081	gene_02691	gene_03398	gene_01432	115.049	156.957	126.802	0.12655	0	0	32.0115	49.9162	54.3463	60.122	54.4758	74.5965	8.76369	10.5559	9.1673	4.91879	3.6472	4.63959
YFL025C	BST1, PER17; Bst1p	gene_02163	gene_00548	gene_02076	gene_02693	gene_03395	gene_01268	9.54782	13.5151	8.78512	48.2108	32.8687	40.4852	9.63678	14.1181	13.8991	1.65605	1.36805	1.66354	47.7435	39.1887	46.7006	18.5001	14.3714	14.1835
YFL024C	EPL1; Epl1p	gene_02164	gene_00549	gene_00968	gene_02957	gene_02459	gene_02702	20.2329	5.2884	15.1456	63.5377	68.5315	71.2835	24.9092	20.7167	31.3295	54.0462	53.7051	52.8753	70.9731	48.7857	58.2512	59.5913	55.7217	69.5422
YFL023W	BUD27, URI1; Bud27p	gene_02165	gene_00550	gene_00313	gene_03248	gene_05285	-	15.3719	7.78241	13.7136	34.5528	46.7534	46.1951	35.0077	10.4257	41.322	26.0911	26.8225	28.9204	30.5065	25.3977	31.9862	-	-	-
YFL022C	FRS2; phenylalanine--tRNA ligase subunit alpha	gene_02167	gene_00552	gene_04952	gene_02129	gene_03633	gene_00885	29.6956	33.7036	31.4029	136.693	71.8074	93.7314	118.162	161.501	135.354	138.53	151.613	140.468	180.6	130.409	147.275	97.3708	80.7415	91.0688
YFL021W	GAT1, MEP80, NIL1; Gat1p	gene_02170	gene_04318	gene_05061	gene_02920	gene_00456	gene_00773	60.3921	52.0008	64.6746	173.419	159.697	175.561	21.1141	7.57587	31.9741	1.25108	0.954241	0.821983	27.3619	36.8715	31.2499	62.3646	51.4327	60.0251
YFL020C	PAU5; seripauperin PAU5	-	-	-	-	-	-	19.6518	20.3429	20.567	-	-	-	-	-	-	-	-	-	-	-	-	-	-	-
YFL019C	uncharacterized protein	-	-	-	-	-	-	4.77037	8.36249	6.87129	-	-	-	-	-	-	-	-	-	-	-	-	-	-	-
YNCF0002W	SUF9; tRNA-Pro	-	-	-	-	-	-	-	-	-	-	-	-	-	-	-	-	-	-	-	-	-	-	-	-
YFL018C	LPD1, HPD1; dihydrolipoyl dehydrogenase	gene_02230	gene_02803	gene_03934	gene_01595	gene_01119	gene_00333	198.937	208.068	192.454	272.587	233.483	190.689	450.804	524.75	500.618	529.041	527.271	535.827	635.02	758.704	651.07	369.165	345.386	340.591
YFL017W-A	SMX2, SNP2, YFL018W-A; mRNA splicing protein SMX2	-	gene_04319	gene_04233	gene_05650	gene_00991	-	669.88	563.419	815.386	-	-	-	81.3269	60.632	74.5626	37.4634	38.9776	42.9017	29.2958	28.5009	30.3209	-	-	-
YFL017C	GNA1, PAT1; glucosamine 6-phosphate N-acetyltransferase	gene_02275	gene_04850	gene_04231	gene_05651	gene_00788	gene_01511	213.572	248.456	201.082	56.4464	44.1332	55.91	32.9153	34.6372	26.0117	120.742	121.536	117.481	49.71	54.2075	48.2295	41.9596	32.6013	38.5558
YFL016C	MDJ1; Mdj1p	gene_02281	gene_00576	gene_04880	gene_02131	gene_02148	gene_02026	194.339	117.978	138.408	602.576	453.01	354.412	61.9582	52.844	70.8724	65.5023	73.2036	69.8335	61.7552	50.6776	49.7964	156.875	81.9944	102.639
YFL015C	uncharacterized protein	-	-	-	-	-	-	1.80611	1.06794	1.17936	-	-	-	-	-	-	-	-	-	-	-	-	-	-	-
YFL014W	HSP12, GLP1, HOR5; lipid-binding protein HSP12	gene_02282	-	gene_02256	gene_02582	gene_05133	-	1500.87	2022.25	1207.37	19043.7	24907.4	24786.7	3854.49	2782.8	3540.66	3945.66	3580.91	4094.73	53482.6	19501.2	28803.9	-	-	-
YFL013C	IES1; Ies1p	-	gene_00575	-	gene_05688	gene_01864	gene_03046	49.1662	24.6134	41.5585	-	-	-	-	-	-	7.26937	8.40118	7.28085	35.5157	34.4146	34.3724	59.0439	35.0157	45.9401
YFL012W	uncharacterized protein	-	-	-	-	-	-	7.11129	3.78437	9.14205	-	-	-	-	-	-	-	-	-	-	-	-	-	-	-
YFL011W	HXT10; hexose transporter HXT10	-	-	-	-	-	-	91.0428	120.029	67.296	-	-	-	-	-	-	-	-	-	-	-	-	-	-	-
YFL010W-A	AUA1, YFL011W-A; Aua1p	-	-	-	-	-	-	2.43983	3.70968	1.36558	-	-	-	-	-	-	-	-	-	-	-	-	-	-	-
YFL010C	WWM1; Wwm1p	-	gene_02807	-	gene_05670	gene_04774	-	92.3074	95.7516	89.3424	-	-	-	-	-	-	212.158	258.931	215.51	209.857	268.574	269.161	-	-	-
YFL009W	CDC4; SCF ubiquitin ligase complex subunit CDC4	gene_02228	gene_00573	gene_02263	gene_05644	gene_05559	gene_01742	24.3246	23.1332	21.7048	56.8449	28.5181	31.5713	50.5497	43.2076	58.5505	17.4286	17.9171	16.0093	125.77	148.795	145.664	105.231	93.1303	103.819
YFL008W	SMC1, CHL10; cohesin subunit SMC1	gene_02226	gene_00572	gene_04225	gene_01094	gene_01868	-	21.6335	4.743	16.1369	7.42047	6.01503	7.63311	16.8397	3.97723	21.3814	19.2646	18.09	17.0937	14.4918	10.6792	12.525	-	-	-
YFL007W	BLM10, YFL006W; Blm10p	gene_02225	gene_03694	gene_02323	gene_00088	gene_00858	gene_01521	25.6371	29.3737	22.7512	42.0541	31.5492	44.654	33.9944	31.0811	39.5942	11.7266	10.4595	11.2542	40.4427	35.1073	34.3687	15.6529	13.4934	16.5436
YFL005W	SEC4, SRO6; Rab family GTPase SEC4	gene_02223	gene_03693	gene_02628	gene_01855	gene_03683	gene_00568	380.941	407.893	387.088	810.479	656.363	807.003	154.324	195.586	177.324	153.868	175.471	155.533	1024.55	831.207	965.759	571.658	653.321	682.274
YNCF0003C	RUF20; RUF20	-	-	-	-	-	-	-	-	-	-	-	-	-	-	-	-	-	-	-	-	-	-	-	-
YFL004W	VTC2, PHM1; vacuolar transporter chaperone	gene_02287	gene_00569	gene_04241	gene_05691	gene_01865	gene_00519	80.5631	77.1581	76.367	99.7767	50.7721	55.6439	117.073	98.0463	131.287	67.8533	68.5716	70.5848	158.938	112.817	147.529	116.619	88.6957	91.3084
YFL003C	MSH4; MutS family protein MSH4	-	gene_00568	gene_02584	gene_05665	gene_02793	-	5.87653	3.48811	5.60835	-	-	-	15.2478	12.7358	18.6245	12.3648	10.328	11.0764	5.43586	5.45368	3.8131	-	-	-
YNCF0004C	tRNA-Asn	-	-	-	-	-	-	-	-	-	-	-	-	-	-	-	-	-	-	-	-	-	-	-	-
YFL002W-A	gag-pol fusion protein	-	-	-	-	-	-	0	0	0	-	-	-	-	-	-	-	-	-	-	-	-	-	-	-
YFL002W-B	gag protein	-	-	-	-	-	-	0	0	0	-	-	-	-	-	-	-	-	-	-	-	-	-	-	-
YFL002C	SPB4; putative ATP-dependent RNA helicase SPB4	gene_02236	gene_02808	gene_00954	gene_02779	gene_02437	gene_02001	35.894	12.5988	25.6468	46.6948	22.1549	26.4126	15.8102	13.8265	23.7631	60.7498	54.4302	55.714	12.6417	9.80152	13.5833	20.8345	12.093	18.5525
YFL001W	DEG1, HRM3, PUS3; pseudouridine synthase DEG1	gene_02237	gene_01235	gene_00953	gene_04344	gene_02436	gene_02000	15.9954	5.96646	9.00496	50.2402	42.7402	55.0409	18.8314	12.6495	18.5501	29.0985	29.3878	28.8015	19.9671	12.754	17.8328	23.8891	17.5258	25.6101
YFR001W	LOC1; Loc1p	gene_02234	gene_01238	gene_00488	gene_06408	gene_02764	gene_01359	117.911	32.4913	90.9692	247.034	152.588	184.79	87.8878	18.8406	97.4652	94.2124	86.898	92.3302	47.969	38.6207	48.6515	13.5495	4.35954	5.21396
YFR002W	NIC96; linker nucleoporin NIC96	gene_02233	gene_01241	gene_03056	gene_00582	gene_05262	gene_02246	32.5601	28.3614	33.5136	46.2376	31.1465	34.6859	35.5348	23.3691	44.4644	90.205	83.7785	82.4262	20.1348	16.4001	16.7371	60.8233	39.6383	53.5026
YFR003C	YPI1; type 1 protein phosphatase-activating protein YPI1	gene_02232	gene_01242	gene_03055	-	gene_05263	-	373.783	231.106	381.29	211.929	197.605	236.102	96.212	21.8952	71.1552	-	-	-	79.2254	58.2205	83.3539	-	-	-
YFR004W	RPN11, MPR1; proteasome regulatory particle lid subunit RPN11	gene_02231	gene_01243	gene_01251	gene_02086	gene_02098	gene_04339	427.22	203.875	371.125	328.598	235.068	323.909	251.785	155.052	235.089	229.058	223.873	214.718	226.892	195.886	219.363	424.748	357.706	391.351
YFR005C	SAD1; mRNA splicing protein SAD1	-	gene_01244	gene_01256	gene_05714	gene_02097	-	16.8141	17.2678	17.3359	-	-	-	21.3183	15.1413	19.8546	52.4178	45.77	48.0077	41.6049	30.6572	35.6213	-	-	-
YFR006W	putative Xaa-Pro dipeptidase	gene_02277	gene_01245	gene_01255	gene_01744	gene_02096	gene_04270	93.6525	95.2058	89.1894	62.0398	43.318	46.2459	60.3003	46.7702	52.2101	86.0629	84.1104	90.2035	103.257	79.3571	88.6614	68.3267	52.6539	63.2948
YNCF0005C	tRNA-Phe	-	-	-	-	-	-	-	-	-	-	-	-	-	-	-	-	-	-	-	-	-	-	-	-
YFR007W	YFH7, AIM12; Yfh7p	gene_03527	gene_04325	gene_03238	gene_02327	gene_05545	gene_01254	39.4724	37.4321	38.1128	16.2498	9.79573	9.54161	25.7678	20.73	29.2339	173.842	205.164	177.184	56.8502	52.5452	56.5352	71.6453	61.0024	71.995
YFR008W	FAR7; Far7p	-	gene_04326	-	-	-	-	68.6104	52.2279	56.3917	-	-	-	-	-	-	-	-	-	-	-	-	-	-	-
YNCF0006W	SUF20; tRNA-Gly	-	-	-	-	-	-	-	-	-	-	-	-	-	-	-	-	-	-	-	-	-	-	-	-
YFR009W	GCN20; putative AAA family ATPase GCN20	gene_00547	gene_01386	gene_01181	gene_00406	gene_02374	gene_01613	40.8952	39.3137	38.5486	30.7633	22.4084	19.9104	66.6764	62.1142	85.1591	94.1647	97.9751	97.2053	42.2535	31.807	37.8083	44.5428	35.7769	36.5399
YFR010W	UBP6; ubiquitin-specific protease UBP6	gene_00542	gene_01384	gene_03719	gene_00208	gene_00672	gene_00113	202.049	110.096	203.417	119.587	58.032	91.0139	57.6033	22.258	60.3408	185.075	171.99	164.811	146.062	101.688	142.571	147.354	117.423	140.363
YFR011C	MIC19, AIM13, MCS19; Mic19p	-	gene_01383	gene_03720	gene_00214	-	-	146.002	114.176	155.335	-	-	-	109.383	67.8923	98.4313	79.2602	88.5736	78.7847	-	-	-	-	-	-
YNCF0007W	SUP11; tRNA-Tyr	-	-	-	-	-	-	-	-	-	-	-	-	-	-	-	-	-	-	-	-	-	-	-	-
YFR012W	DCV1; Dcv1p	-	-	-	-	-	-	0.489339	0.520817	0.639064	-	-	-	-	-	-	-	-	-	-	-	-	-	-	-
YFR012W-A	uncharacterized protein	-	-	-	-	-	-	0	0	5.59181	-	-	-	-	-	-	-	-	-	-	-	-	-	-	-
YFR013W	IOC3; Ioc3p	-	gene_01382	-	-	-	-	18.0687	11.1808	16.6278	-	-	-	-	-	-	-	-	-	-	-	-	-	-	-
YFR014C	CMK1; calmodulin-dependent protein kinase CMK1	-	gene_01381	gene_01031	-	-	gene_00701	245.488	220.203	260.984	-	-	-	202.534	210.194	221.404	-	-	-	-	-	-	222.697	200.923	210.467
YFR015C	GSY1; glycogen (starch) synthase GSY1	gene_00079	-	gene_02643	-	gene_03706	-	170.137	170.096	194.275	777.428	607.807	743.315	100.527	85.5972	101.975	-	-	-	78.9957	66.1096	72.1701	-	-	-
YFR016C	AIP5; Aip5p	gene_00078	gene_01379	gene_00813	gene_03820	gene_03250	-	68.4779	34.2709	55.1405	94.5915	51.7276	62.5298	89.0403	49.6039	147.054	24.8682	23.3666	20.9061	104.429	83.7213	97.5515	-	-	-
YNCF0008C	tRNA-Gly	-	-	-	-	-	-	-	-	-	-	-	-	-	-	-	-	-	-	-	-	-	-	-	-
YFR017C	IGD1; Igd1p	-	gene_01389	-	-	-	-	159.985	231.41	181.357	-	-	-	-	-	-	-	-	-	-	-	-	-	-	-
YFR018C	uncharacterized protein	gene_00526	gene_01390	-	-	-	gene_01040	38.6609	53.5406	37.6003	11.3347	12.3519	9.22675	-	-	-	-	-	-	-	-	-	36.7526	34.8273	45.5037
YFR019W	FAB1, SVL7; 1-phosphatidylinositol-3-phosphate 5-kinase	gene_00366	gene_01391	gene_05333	gene_02568	gene_00009	gene_01041	11.231	9.34011	10.8583	32.3814	18.8434	32.3867	7.95405	4.71172	8.62994	0	0	0	25.0852	23.6809	24.7972	9.81117	10.0576	14.4346
YNCF0009C	tRNA-Ser	-	-	-	-	-	-	-	-	-	-	-	-	-	-	-	-	-	-	-	-	-	-	-	-
YFR020W	CSS2; Css2p	-	-	-	-	-	-	41.9229	50.5185	41.0626	-	-	-	-	-	-	-	-	-	-	-	-	-	-	-
YFR021W	ATG18, AUT10, CVT18, NMR1, SVP1; phosphoinositide binding protein ATG18	gene_00204	gene_01392	gene_02016	gene_00797	gene_01697	gene_03826	21.0172	31.2324	18.9028	183.549	124.322	142.886	73.0285	84.1979	84.6526	73.9736	72.6323	71.2502	16.1379	12.9922	13.6274	92.5473	89.3671	93.6761
YFR022W	ROG3, ART7; Rog3p	-	gene_01393	-	-	gene_00138	gene_00994	13.9395	16.0845	11.2674	-	-	-	-	-	-	-	-	-	63.6597	45.4657	54.4513	68.6469	63.1486	57.4671
YNCF0010C	RUF22; RUF22	-	-	-	-	-	-	-	-	-	-	-	-	-	-	-	-	-	-	-	-	-	-	-	-
YFR023W	PES4; Pes4p	gene_00544	gene_01394	-	gene_01098	gene_00325	-	5.19403	3.45509	3.86858	1.79965	3.28474	3.74062	-	-	-	1.01943	1.31001	1.58197	4.18403	13.1703	12.8789	-	-	-
YFR024C-A	LSB3, YFR024C; Lsb3p	gene_00142	-	gene_02171	gene_01097	gene_00326	gene_03070	136.695	128.863	149.472	401.397	293.576	361.629	224.845	320.404	210.928	152.564	159.807	158.593	151.622	143.16	142.038	505.266	503.822	511.686
YFR025C	HIS2; histidinol-phosphatase	gene_00167	gene_01396	gene_04721	gene_03662	gene_00083	gene_03341	51.7374	69.6447	54.1507	109.864	52.8921	73.1047	19.6784	19.8782	23.1149	36.3093	34.8314	35.4205	44.9343	35.7768	42.4836	91.3325	59.3367	77.192
YNCF0011C	tRNA-Ala	-	-	-	-	-	-	-	-	-	-	-	-	-	-	-	-	-	-	-	-	-	-	-	-
YFR026C	ULI1; Uli1p	-	-	-	-	-	-	13.05	13.6822	9.92053	-	-	-	-	-	-	-	-	-	-	-	-	-	-	-
YFR027W	ECO1, CTF7; Eco1p	-	gene_01397	-	gene_02073	-	-	20.4308	16.4962	21.1616	-	-	-	-	-	-	42.6006	28.4467	34.973	-	-	-	-	-	-
YFR028C	CDC14, OAF3; phosphoprotein phosphatase CDC14	gene_00317	-	gene_03568	gene_00175	gene_02744	gene_02827	10.3175	10.0235	11.1046	10.4189	8.70253	11.5517	31.0293	30.8955	37.8599	7.25865	10.06	7.30079	17.9596	36.1162	41.0892	17.0308	12.2092	13.819
YNCF0012C	SUP6; tRNA-Tyr	-	-	-	-	-	-	-	-	-	-	-	-	-	-	-	-	-	-	-	-	-	-	-	-
YFR029W	PTR3, RAA2, SSY3; Ptr3p	gene_00533	-	gene_02454	gene_04599	gene_03717	-	17.5557	20.242	16.7656	34.0938	23.494	33.025	30.6271	37.1328	33.2952	4.75271	4.3737	4.01479	18.3152	17.3931	14.117	-	-	-
YFR030W	MET10; sulfite reductase subunit alpha	gene_03943	gene_02884	gene_03156	-	gene_02041	gene_00178	267.421	193.184	233.257	80.0019	91.0255	80.9193	608.639	776.325	514.362	-	-	-	259.784	195.76	201.368	289.911	273.024	291.242
YFR031C	SMC2; condensin subunit SMC2	gene_03942	gene_02885	gene_01126	gene_05785	gene_05217	gene_00135	23.0737	7.91514	22.2402	13.9318	5.37732	9.60267	16.3329	4.6846	18.4589	23.0745	20.9483	21.0999	18.2164	14.4686	19.2584	16.6928	13.1634	16.4034
YFR031C-A	RPL2A, RPL5B; ribosomal 60S subunit protein L2A	-	-	-	-	-	-	359.038	366.792	346.201	-	-	-	-	-	-	-	-	-	-	-	-	-	-	-
YNCF0013W	RUF23; RUF23	-	-	-	-	-	-	-	-	-	-	-	-	-	-	-	-	-	-	-	-	-	-	-	-
YFR032C	RRT5; Rrt5p	gene_03940	gene_02887	-	gene_05784	-	-	0.228358	0.121524	0.559181	194.305	58.3801	117.845	-	-	-	0.234958	0.60386	0.341823	-	-	-	-	-	-
YFR032C-A	RPL29; ribosomal 60S subunit protein L29	gene_03939	gene_02150	gene_02875	gene_05783	gene_05239	gene_03284	1956.36	1568.27	2225.95	742.838	496.603	628.918	763.398	488.537	732.559	2904.73	2853.54	2958.31	894.139	739.184	812.914	2567.99	2643.23	2876.43
YFR032C-B	MIN10; Min10p	-	-	-	-	-	-	2.63391	2.00238	1.4742	-	-	-	-	-	-	-	-	-	-	-	-	-	-	-
YFR033C	QCR6, COR3, UCR6; ubiquinol--cytochrome-c reductase subunit 6	gene_03938	gene_02889	gene_00352	gene_03923	gene_02652	gene_03283	493.1	189.544	427.101	323.547	338.919	281.453	362.946	189.492	385.216	198.2	184.164	197.899	423.398	476.372	347.282	1010.33	731.976	812.201
YFR034C	PHO4; phosphate-sensing transcription factor PHO4	-	-	gene_04885	-	gene_03960	-	31.6309	19.9291	30.1529	-	-	-	83.7876	44.5781	88.2126	-	-	-	64.4842	71.7914	84.7078	-	-	-
YFR035C	uncharacterized protein	-	-	-	-	-	-	0.28793	0.306451	0.282022	-	-	-	-	-	-	-	-	-	-	-	-	-	-	-
YNCF0014C	tRNA-Lys	-	-	-	-	-	-	-	-	-	-	-	-	-	-	-	-	-	-	-	-	-	-	-	-
YFR036W	CDC26, HIT3, SCD26; anaphase promoting complex subunit CDC26	-	-	-	-	-	-	65.1643	45.3916	60.1947	-	-	-	-	-	-	-	-	-	-	-	-	-	-	-
YFR037C	RSC8, SWH3; Rsc8p	gene_02457	gene_02894	gene_05201	gene_05086	gene_01390	gene_03452	71.9206	84.6311	75.7921	40.7493	39.2335	39.2279	79.0835	43.3496	92.0786	53.8912	55.5084	55.3842	27.8288	30.1531	29.7439	28.8784	35.6543	39.2145
YFR038W	IRC5; putative ATPase	gene_02458	gene_02895	gene_04527	-	gene_01389	gene_01986	21.9842	16.9607	16.7479	8.47036	5.40731	8.03333	36.9668	36.7371	45.6453	-	-	-	19.4509	12.9533	14.7255	14.8556	9.28356	12.866
YFR039C	OSW7; Osw7p	-	-	-	-	-	-	67.9087	24.9659	63.5322	-	-	-	-	-	-	-	-	-	-	-	-	-	-	-
YFR040W	SAP155; Sap155p	gene_01599	gene_03670	gene_03563	-	-	-	67.3464	24.9118	57.2662	179.298	111.915	158.925	20.2755	6.32529	31.6568	-	-	-	-	-	-	-	-	-
YFR041C	ERJ5; Erj5p	gene_01600	gene_03669	gene_02483	gene_00734	gene_02480	gene_00897	48.5493	10.0011	36.1579	86.437	65.9681	73.1647	48.1358	15.8631	44.6448	42.1199	40.5106	46.0105	54.4701	46.8336	48.5022	205.288	216.565	209.1
YFR042W	KEG1; Keg1p	-	gene_03668	-	-	-	-	31.9588	41.5539	30.8189	-	-	-	-	-	-	-	-	-	-	-	-	-	-	-
YFR043C	IRC6; Irc6p	-	gene_03667	-	-	-	-	43.5464	38.3515	43.8793	-	-	-	-	-	-	-	-	-	-	-	-	-	-	-
YFR044C	DUG1; metallodipeptidase	gene_01608	gene_03666	gene_02428	gene_00394	gene_04873	gene_00547	94.1149	122.542	112.437	128.936	89.0354	119.395	309.36	508.37	309.832	119.176	130.913	118.548	418.054	420.469	399.315	441.095	483.553	466.913
YFR045W	MRX20; Mrx20p	gene_01442	gene_03665	gene_04199	-	gene_01906	-	39.8412	48.9976	36.5127	21.8811	11.4653	14.0913	58.0554	76.5566	61.6	-	-	-	73.5794	56.8789	77.7492	-	-	-
YFR046C	CNN1; centromere-binding protein CNN1	-	-	-	-	-	-	51.9547	15.966	43.7212	-	-	-	-	-	-	-	-	-	-	-	-	-	-	-
YFR047C	BNA6, QPT1; nicotinate-nucleotide diphosphorylase (carboxylating)	-	gene_03663	gene_04293	gene_02182	gene_03870	gene_01647	241.628	328.131	245.764	-	-	-	220.275	212.323	160.83	158.343	151.454	147.295	186.715	136.342	173.879	74.4145	80.4094	81.738
YFR048W	RMD8; Rmd8p	gene_01650	gene_03660	gene_00498	gene_04510	gene_02370	-	34.3106	35.0825	33.2641	61.4047	39.5509	61.9986	13.1483	13.4356	14.4936	52.0125	50.7451	46.9493	14.1219	15.9892	19.2655	-	-	-
YFR049W	YMR31, KGD4; mitochondrial 37S ribosomal protein YMR31	gene_01654	gene_03657	-	-	-	-	433.126	542.271	410.899	101.129	43.5637	68.0324	-	-	-	-	-	-	-	-	-	-	-	-
YFR050C	PRE4; proteasome core particle subunit beta 7	gene_01656	gene_00865	gene_03110	gene_04512	gene_04646	gene_04324	374.277	322.061	356.393	277.682	212.349	291.917	252.618	186.479	273.61	280.105	306.385	289.18	380.59	281.004	339.941	398.962	372.132	404.4
YFR051C	RET2; coatomer subunit delta	gene_01657	gene_03656	gene_00708	gene_05768	gene_02338	gene_04323	28.9351	31.5695	31.721	64.6084	39.5532	45.4718	94.4554	79.3306	101.918	119.08	128.232	110.366	78.4379	75.1645	74.0864	98.8331	87.7544	99.5883
YFR052W	RPN12, NIN1; proteasome regulatory particle lid subunit RPN12	gene_01660	gene_03654	gene_02808	gene_05978	gene_04729	gene_02624	323.775	154.68	287.411	215.479	168.12	206.409	133.521	73.6539	113.12	226.098	224.887	216.419	40.8346	49.1321	42.5997	378.962	325.682	324.207
YFR053C	HXK1; hexokinase 1	-	-	-	-	-	-	2619.59	3542.18	2413.35	-	-	-	-	-	-	-	-	-	-	-	-	-	-	-
YFR054C	uncharacterized protein	-	-	-	-	-	-	1.37252	2.00861	2.01653	-	-	-	-	-	-	-	-	-	-	-	-	-	-	-
YFR055W	IRC7; cysteine-S-conjugate beta-lyase IRC7	-	-	-	-	-	-	7.28269	11.6784	7.51369	-	-	-	-	-	-	-	-	-	-	-	-	-	-	-
YFR057W	uncharacterized protein	-	gene_05844	-	-	-	-	0.217842	0.463709	0.853487	-	-	-	-	-	-	-	-	-	-	-	-	-	-	-
YGL263W	COS12; Cos12p	-	-	-	-	-	-	7.12646	9.98984	8.17197	-	-	-	-	-	-	-	-	-	-	-	-	-	-	-
YGL262W	uncharacterized protein	-	-	-	-	-	-	17.4967	21.4255	13.4521	-	-	-	-	-	-	-	-	-	-	-	-	-	-	-
YGL261C	PAU11; seripauperin PAU11	-	-	-	-	-	-	3.55748	3.20381	0.804112	-	-	-	-	-	-	-	-	-	-	-	-	-	-	-
YGL260W	uncharacterized protein	-	-	-	-	-	-	0	0	0	-	-	-	-	-	-	-	-	-	-	-	-	-	-	-
YGL259W	YPS5; Yps5p	-	-	-	-	-	-	27.5268	41.3986	25.2036	-	-	-	-	-	-	-	-	-	-	-	-	-	-	-
YGL258W-A	uncharacterized protein	-	-	-	-	-	-	46.6964	61.4474	49.8962	-	-	-	-	-	-	-	-	-	-	-	-	-	-	-
YGL258W	VEL1; Vel1p	-	-	-	-	-	-	4.63887	17.7061	6.26715	-	-	-	-	-	-	-	-	-	-	-	-	-	-	-
YGL257C	MNT2; alpha-1,3-mannosyltransferase MNT2	-	-	gene_02714	gene_02375	gene_04154	-	56.0949	63.5489	53.0292	-	-	-	53.4199	50.278	54.7993	0.0452557	0.186097	0.0877856	82.1866	53.2344	67.8657	-	-	-
YGL256W	ADH4, NRC465, ZRG5; alcohol dehydrogenase ADH4	-	-	-	-	-	-	22.9104	27.3286	19.1377	-	-	-	-	-	-	-	-	-	-	-	-	-	-	-
YGL255W	ZRT1; high-affinity Zn(2+) transporter ZRT1	-	gene_02218	gene_00193	gene_00201	gene_01127	gene_02916	1301.12	2308.67	1278.37	-	-	-	1591.65	1605.09	1264.54	34.4849	32.1948	38.889	1206.43	1182.37	1269.48	774.645	703.188	829.764
YGL254W	FZF1, NRC299, RSU1, SUL1; Fzf1p	-	gene_00871	-	-	-	-	30.7941	30.6605	35.1352	-	-	-	-	-	-	-	-	-	-	-	-	-	-	-
YGL253W	HXK2, HEX1, HKB, SCI2; hexokinase 2	gene_01438	gene_00870	gene_00719	gene_05184	gene_00923	gene_00082	483.149	541.944	535.569	1260.52	1530.64	916.308	161.546	161.015	147.84	395.274	389.45	405.023	178.223	141.134	217.768	2519.79	2791.4	2468.62
YGL252C	RTG2; Rtg2p	gene_01659	gene_00867	gene_01191	gene_02084	gene_00869	-	114.009	85.7414	99.7754	92.5617	51.6819	63.9328	68.8807	44.3924	95.0978	74.1266	76.3713	74.518	71.8375	71.3623	67.283	-	-	-
YGL251C	HFM1, MER3; DNA helicase	-	gene_00868	gene_05373	gene_04488	gene_00104	-	1.05914	0.682293	1.092	-	-	-	8.13083	3.54248	10.4719	12.5159	12.6179	13.4773	13.57	10.151	10.1366	-	-	-
YGL250W	RMR1; Rmr1p	gene_01658	gene_00869	-	-	-	-	96.7362	125.094	97.0295	183.101	103.192	124.894	-	-	-	-	-	-	-	-	-	-	-	-
YGL249W	ZIP2; Zip2p	-	gene_00866	-	-	-	-	3.71042	2.54942	4.04831	-	-	-	-	-	-	-	-	-	-	-	-	-	-	-
YNCG0001C	RME3; RME3	-	-	-	-	-	-	-	-	-	-	-	-	-	-	-	-	-	-	-	-	-	-	-	-
YGL248W	PDE1; 3',5'-cyclic-nucleotide phosphodiesterase PDE1	gene_01655	gene_00864	gene_03111	gene_00943	gene_04645	-	100.499	95.6294	91.5123	63.7457	71.2616	92.4132	41.0071	32.7085	46.4634	12.9798	15.6424	12.9063	81.1309	98.1313	75.7385	-	-	-
YGL247W	BRR6; Brr6p	-	gene_03658	gene_00716	gene_02165	gene_02366	gene_01786	85.9573	100.03	79.6071	-	-	-	40.708	45.7312	43.6656	19.408	18.8343	18.6126	15.6495	16.5727	19.3659	59.8084	58.4081	69.5744
YGL246C	RAI1; decapping nuclease	gene_01652	gene_00863	gene_00503	gene_02952	gene_02372	gene_01785	87.815	65.579	95.9601	51.8929	32.4675	39.1985	36.3615	19.2548	44.1986	58.5882	61.3653	59.2944	46.162	43.1788	57.5478	61.3002	43.9784	57.6144
YGL245W	GUS1, GSN1; glutamate--tRNA ligase GUS1	gene_01651	gene_00862	gene_00504	gene_06341	gene_02371	gene_03102	153.838	151.555	155.026	190.165	105.304	138.275	159.976	162.835	198.541	304.059	318.909	311.884	166.818	152.512	137.338	211.38	216.744	209.937
[truncated: 4,441 more rows]

## Sheet: (B)BCAAs_biosynthesis_pathway
(B) TPM values of the genes mapped to KEGG Pathway sce00290: Valine, leucine and isoleucine biosynthesis.
S. cerevisiae ORF name	S. cerevisiae gene	Orthologous gene						TPM
								BY4741			H. uvarum			M. asiatica			Saccharomycopsis crataegensis			Pichia kluyveri			Starmerella bacillaris
		H. uvarum	K. humilis	M. asiatica	Saccharomycopsis crataegensis	Pichia kluyveri	Starmerella bacillaris	1	2	3	1	2	3	1	2	3	1	2	3	1	2	3	1	2	3
YCL064C	CHA1; L-serine/L-threonine ammonia-lyase CHA1	-	gene_03224	-	gene_02538	-	-	701.405	683.264	723.577	-	-	-	-	-	-	13.2329	10.6738	10.465	-	-	-	-	-	-
YCL018W	LEU2; 3-isopropylmalate dehydrogenase	gene_00212	gene_03146	gene_01872	gene_00023	gene_04517	gene_02825	0.0907177	0	0	87.9891	92.6555	83.2046	172.516	222.105	169.72	101.886	122.471	114.911	132.086	117.595	139.737	62.3566	66.0025	71.5989
YCL009C	ILV6; acetolactate synthase regulatory subunit	gene_00150	gene_03139	gene_05094	gene_02851	gene_03781	gene_00048	134.905	161.544	135.38	140.84	83.0292	91.2641	150.705	133.749	161.063	42.9653	40.8891	39.9028	267.324	265.913	268.866	234.175	287.211	299.15
YER086W	ILV1, ISO1; threonine ammonia-lyase ILV1	gene_00244	gene_02055	gene_04733	gene_04708	gene_00466	gene_03510	26.9142	30.1114	25.9123	84.8463	118.748	77.2135	79.9436	63.0111	71.6522	119.161	118.541	131.507	116.489	120.223	114.699	26.4034	22.5415	22.1091
YGL009C	LEU1; 3-isopropylmalate dehydratase LEU1	gene_02566	gene_03106	gene_04257	gene_00315	gene_01876	gene_02448	68.8134	79.7461	30.8525	88.8766	69.2501	67.4832	69.3321	60.3487	77.4368	95.5378	105.796	100.789	156.58	139.164	121.825	94.0486	80.9204	82.5276
YHR208W	BAT1, ECA39, TWT1; branched-chain-amino-acid transaminase BAT1	gene_00945	gene_04294	gene_01355	-	gene_04303	gene_04190	39.5831	61.3603	20.0851	66.7333	74.6474	50.6306	305.17	333.384	371.899	-	-	-	316.422	279.983	306.162	25.5627	31.6573	26.4034
YJR016C	ILV3; dihydroxy-acid dehydratase ILV3	gene_01715	gene_02369	gene_03898	gene_04812	gene_01718	gene_00209	39.5535	58.5762	30.6061	170.632	109.236	147.555	143.554	178.842	154.836	226.978	223.848	228.531	58.2433	61.1988	49.5087	160.228	114.016	116.785
YJR148W	BAT2, ECA40, TWT2; branched-chain-amino-acid transaminase BAT2	-	-	-	gene_05145	-	-	132.272	147.418	130.676	-	-	-	-	-	-	878.262	838.973	897.255	-	-	-	-	-	-
YLR355C	ILV5; ketol-acid reductoisomerase	gene_03525	gene_03763	gene_01927	gene_01900	gene_01558	gene_02565	170.326	199.882	115.316	108.499	136.956	87.8526	806.138	768.91	829.806	633.849	729.377	714.323	1179.36	1191.96	1079.25	118.064	171.49	129.408
YMR108W	ILV2, SMR1, THI1; acetolactate synthase catalytic subunit	gene_01157	gene_01306	gene_03874	gene_02892	gene_01242	gene_02021	57.5128	75.1452	44.2176	168.546	241.43	163.103	59.2974	71.9949	72.3536	72.4921	81.4216	76.278	69.4781	62.0081	64.0667	138.147	155.804	156.54
YNL104C	LEU4; 2-isopropylmalate synthase LEU4	gene_03238	gene_01081	gene_03401	gene_00441	gene_03299	gene_02587	84.5423	95.0395	78.0996	60.6098	80.5083	88.2944	127.426	132.192	139.524	115.58	118.642	121.637	104.734	110.119	109.185	105.657	93.7094	89.4666
YOR108W	LEU9; 2-isopropylmalate synthase LEU9	-	-	-	-	-	-	7.66227	7.33964	7.12979	-	-	-	-	-	-	-	-	-	-	-	-	-	-	-
